# Supplementary material for: Multi-locus Analysis of Genomic Time Series Data from Experimental Evolution
Source: PLoS Genet. 2015 Apr 7;11(4):e1005069. doi: 10.1371/journal.pgen.1005069 (PMC4388667; doi:10.1371/journal.pgen.1005069)
Supplement: S1 Code — (ZIP) [file pgen.1005069.s008.zip]

Archive with 265 entries (258 files):
- code/
- code/AUTHORS
- code/example.py
- code/example_data/
- code/example_data/data.npz
- code/example_data/init_haps.txt
- code/example_data/positions.txt
- code/LICENSE
- code/likelihood.py
- code/likelihood.pyc
- code/README
- code/threelocus/
- code/threelocus/bin/
- code/threelocus/cexp.cpp
- code/threelocus/cexp.h
- code/threelocus/cexp.o
- code/threelocus/hash.h
- code/threelocus/include/
- code/threelocus/include/_lhs_0000000.cii
- code/threelocus/include/_lhs_0000001.cii
- code/threelocus/include/_lhs_0000002.cii
- code/threelocus/include/_lhs_0000010.cii
- code/threelocus/include/_lhs_0000011.cii
- code/threelocus/include/_lhs_0000020.cii
- code/threelocus/include/_lhs_0000100.cii
- code/threelocus/include/_lhs_0000101.cii
- code/threelocus/include/_lhs_0000110.cii
- code/threelocus/include/_lhs_0000200.cii
- code/threelocus/include/_lhs_0001000.cii
- code/threelocus/include/_lhs_0001001.cii
- code/threelocus/include/_lhs_0001010.cii
- code/threelocus/include/_lhs_0001100.cii
- code/threelocus/include/_lhs_0002000.cii
- code/threelocus/include/_lhs_0010000.cii
- code/threelocus/include/_lhs_0010001.cii
- code/threelocus/include/_lhs_0010010.cii
- code/threelocus/include/_lhs_0010100.cii
- code/threelocus/include/_lhs_0011000.cii
- code/threelocus/include/_lhs_0020000.cii
- code/threelocus/include/_lhs_0100000.cii
- code/threelocus/include/_lhs_0100001.cii
- code/threelocus/include/_lhs_0100010.cii
- code/threelocus/include/_lhs_0100100.cii
- code/threelocus/include/_lhs_0101000.cii
- code/threelocus/include/_lhs_0110000.cii
- code/threelocus/include/_lhs_0200000.cii
- code/threelocus/include/_lhs_1000000.cii
- code/threelocus/include/_lhs_1000001.cii
- code/threelocus/include/_lhs_1000010.cii
- code/threelocus/include/_lhs_1000100.cii
- code/threelocus/include/_lhs_1001000.cii
- code/threelocus/include/_lhs_1010000.cii
- code/threelocus/include/_lhs_1100000.cii
- code/threelocus/include/_lhs_2000000.cii
- code/threelocus/include/_mgf_0000000.cii
- code/threelocus/include/_mgf_0000001.cii
- code/threelocus/include/_mgf_0000002.cii
- code/threelocus/include/_mgf_0000010.cii
- code/threelocus/include/_mgf_0000011.cii
- code/threelocus/include/_mgf_0000020.cii
- code/threelocus/include/_mgf_0000100.cii
- code/threelocus/include/_mgf_0000101.cii
- code/threelocus/include/_mgf_0000110.cii
- code/threelocus/include/_mgf_0000200.cii
- code/threelocus/include/_mgf_0001000.cii
- code/threelocus/include/_mgf_0001001.cii
- code/threelocus/include/_mgf_0001010.cii
- code/threelocus/include/_mgf_0001100.cii
- code/threelocus/include/_mgf_0002000.cii
- code/threelocus/include/_mgf_0010000.cii
- code/threelocus/include/_mgf_0010001.cii
- code/threelocus/include/_mgf_0010010.cii
- code/threelocus/include/_mgf_0010100.cii
- code/threelocus/include/_mgf_0011000.cii
- code/threelocus/include/_mgf_0020000.cii
- code/threelocus/include/_mgf_0100000.cii
- code/threelocus/include/_mgf_0100001.cii
- code/threelocus/include/_mgf_0100010.cii
- code/threelocus/include/_mgf_0100100.cii
- code/threelocus/include/_mgf_0101000.cii
- code/threelocus/include/_mgf_0110000.cii
- code/threelocus/include/_mgf_0200000.cii
- code/threelocus/include/_mgf_1000000.cii
- code/threelocus/include/_mgf_1000001.cii
- code/threelocus/include/_mgf_1000010.cii
- code/threelocus/include/_mgf_1000100.cii
- code/threelocus/include/_mgf_1001000.cii
- code/threelocus/include/_mgf_1010000.cii
- code/threelocus/include/_mgf_1100000.cii
- code/threelocus/include/_mgf_2000000.cii
- code/threelocus/include/_rhs_0000000.cii
- code/threelocus/include/_rhs_0000001.cii
- code/threelocus/include/_rhs_0000002.cii
- code/threelocus/include/_rhs_0000010.cii
- code/threelocus/include/_rhs_0000011.cii
- code/threelocus/include/_rhs_0000020.cii
- code/threelocus/include/_rhs_0000100.cii
- code/threelocus/include/_rhs_0000101.cii
- code/threelocus/include/_rhs_0000110.cii
- code/threelocus/include/_rhs_0000200.cii
- code/threelocus/include/_rhs_0001000.cii
- code/threelocus/include/_rhs_0001001.cii
- code/threelocus/include/_rhs_0001010.cii
- code/threelocus/include/_rhs_0001100.cii
- code/threelocus/include/_rhs_0002000.cii
- code/threelocus/include/_rhs_0010000.cii
- code/threelocus/include/_rhs_0010001.cii
- code/threelocus/include/_rhs_0010010.cii
- code/threelocus/include/_rhs_0010100.cii
- code/threelocus/include/_rhs_0011000.cii
- code/threelocus/include/_rhs_0020000.cii
- code/threelocus/include/_rhs_0100000.cii
- code/threelocus/include/_rhs_0100001.cii
- code/threelocus/include/_rhs_0100010.cii
- code/threelocus/include/_rhs_0100100.cii
- code/threelocus/include/_rhs_0101000.cii
- code/threelocus/include/_rhs_0110000.cii
- code/threelocus/include/_rhs_0200000.cii
- code/threelocus/include/_rhs_1000000.cii
- code/threelocus/include/_rhs_1000001.cii
- code/threelocus/include/_rhs_1000010.cii
- code/threelocus/include/_rhs_1000100.cii
- code/threelocus/include/_rhs_1001000.cii
- code/threelocus/include/_rhs_1010000.cii
- code/threelocus/include/_rhs_1100000.cii
- code/threelocus/include/_rhs_2000000.cii
- code/threelocus/include/_transition.cii
- code/threelocus/include/lhs.h
- code/threelocus/include/mgf.h
- code/threelocus/include/rhs.h
- code/threelocus/include/run.sh
- code/threelocus/include/transition.h
- code/threelocus/include.2/
- code/threelocus/include.2/_lhs_0000000.cii
- code/threelocus/include.2/_lhs_0000001.cii
- code/threelocus/include.2/_lhs_0000002.cii
- code/threelocus/include.2/_lhs_0000010.cii
- code/threelocus/include.2/_lhs_0000011.cii
- code/threelocus/include.2/_lhs_0000020.cii
- code/threelocus/include.2/_lhs_0000100.cii
- code/threelocus/include.2/_lhs_0000101.cii
- code/threelocus/include.2/_lhs_0000110.cii
- code/threelocus/include.2/_lhs_0000200.cii
- code/threelocus/include.2/_lhs_0001000.cii
- code/threelocus/include.2/_lhs_0001001.cii
- code/threelocus/include.2/_lhs_0001010.cii
- code/threelocus/include.2/_lhs_0001100.cii
- code/threelocus/include.2/_lhs_0002000.cii
- code/threelocus/include.2/_lhs_0010000.cii
- code/threelocus/include.2/_lhs_0010001.cii
- code/threelocus/include.2/_lhs_0010010.cii
- code/threelocus/include.2/_lhs_0010100.cii
- code/threelocus/include.2/_lhs_0011000.cii
- code/threelocus/include.2/_lhs_0020000.cii
- code/threelocus/include.2/_lhs_0100000.cii
- code/threelocus/include.2/_lhs_0100001.cii
- code/threelocus/include.2/_lhs_0100010.cii
- code/threelocus/include.2/_lhs_0100100.cii
- code/threelocus/include.2/_lhs_0101000.cii
- code/threelocus/include.2/_lhs_0110000.cii
- code/threelocus/include.2/_lhs_0200000.cii
- code/threelocus/include.2/_lhs_1000000.cii
- code/threelocus/include.2/_lhs_1000001.cii
- code/threelocus/include.2/_lhs_1000010.cii
- code/threelocus/include.2/_lhs_1000100.cii
- code/threelocus/include.2/_lhs_1001000.cii
- code/threelocus/include.2/_lhs_1010000.cii
- code/threelocus/include.2/_lhs_1100000.cii
- code/threelocus/include.2/_lhs_2000000.cii
- code/threelocus/include.2/_mgf_0000000.cii
- code/threelocus/include.2/_mgf_0000001.cii
- code/threelocus/include.2/_mgf_0000002.cii
- code/threelocus/include.2/_mgf_0000010.cii
- code/threelocus/include.2/_mgf_0000011.cii
- code/threelocus/include.2/_mgf_0000020.cii
- code/threelocus/include.2/_mgf_0000100.cii
- code/threelocus/include.2/_mgf_0000101.cii
- code/threelocus/include.2/_mgf_0000110.cii
- code/threelocus/include.2/_mgf_0000200.cii
- code/threelocus/include.2/_mgf_0001000.cii
- code/threelocus/include.2/_mgf_0001001.cii
- code/threelocus/include.2/_mgf_0001010.cii
- code/threelocus/include.2/_mgf_0001100.cii
- code/threelocus/include.2/_mgf_0002000.cii
- code/threelocus/include.2/_mgf_0010000.cii
- code/threelocus/include.2/_mgf_0010001.cii
- code/threelocus/include.2/_mgf_0010010.cii
- code/threelocus/include.2/_mgf_0010100.cii
- code/threelocus/include.2/_mgf_0011000.cii
- code/threelocus/include.2/_mgf_0020000.cii
- code/threelocus/include.2/_mgf_0100000.cii
- code/threelocus/include.2/_mgf_0100001.cii
- code/threelocus/include.2/_mgf_0100010.cii
- code/threelocus/include.2/_mgf_0100100.cii
- code/threelocus/include.2/_mgf_0101000.cii
- code/threelocus/include.2/_mgf_0110000.cii
- code/threelocus/include.2/_mgf_0200000.cii
- code/threelocus/include.2/_mgf_1000000.cii
- code/threelocus/include.2/_mgf_1000001.cii
- code/threelocus/include.2/_mgf_1000010.cii
- code/threelocus/include.2/_mgf_1000100.cii
- code/threelocus/include.2/_mgf_1001000.cii
- code/threelocus/include.2/_mgf_1010000.cii
- code/threelocus/include.2/_mgf_1100000.cii
- code/threelocus/include.2/_mgf_2000000.cii
- code/threelocus/include.2/_rhs_0000000.cii
- code/threelocus/include.2/_rhs_0000001.cii
- code/threelocus/include.2/_rhs_0000002.cii
- code/threelocus/include.2/_rhs_0000010.cii
- code/threelocus/include.2/_rhs_0000011.cii
- code/threelocus/include.2/_rhs_0000020.cii
- code/threelocus/include.2/_rhs_0000100.cii
- code/threelocus/include.2/_rhs_0000101.cii
- code/threelocus/include.2/_rhs_0000110.cii
- code/threelocus/include.2/_rhs_0000200.cii
- code/threelocus/include.2/_rhs_0001000.cii
- code/threelocus/include.2/_rhs_0001001.cii
- code/threelocus/include.2/_rhs_0001010.cii
- code/threelocus/include.2/_rhs_0001100.cii
- code/threelocus/include.2/_rhs_0002000.cii
- code/threelocus/include.2/_rhs_0010000.cii
- code/threelocus/include.2/_rhs_0010001.cii
- code/threelocus/include.2/_rhs_0010010.cii
- code/threelocus/include.2/_rhs_0010100.cii
- code/threelocus/include.2/_rhs_0011000.cii
- code/threelocus/include.2/_rhs_0020000.cii
- code/threelocus/include.2/_rhs_0100000.cii
- code/threelocus/include.2/_rhs_0100001.cii
- code/threelocus/include.2/_rhs_0100010.cii
- code/threelocus/include.2/_rhs_0100100.cii
- code/threelocus/include.2/_rhs_0101000.cii
- code/threelocus/include.2/_rhs_0110000.cii
- code/threelocus/include.2/_rhs_0200000.cii
- code/threelocus/include.2/_rhs_1000000.cii
- code/threelocus/include.2/_rhs_1000001.cii
- code/threelocus/include.2/_rhs_1000010.cii
- code/threelocus/include.2/_rhs_1000100.cii
- code/threelocus/include.2/_rhs_1001000.cii
- code/threelocus/include.2/_rhs_1010000.cii
- code/threelocus/include.2/_rhs_1100000.cii
- code/threelocus/include.2/_rhs_2000000.cii
- code/threelocus/include.2/_transition.cii
- code/threelocus/include.2/lhs.h
- code/threelocus/include.2/mgf.h
- code/threelocus/include.2/rhs.h
- code/threelocus/include.2/run.sh
- code/threelocus/include.2/transition.h
- code/threelocus/lhs.h
- code/threelocus/Makefile
- code/threelocus/mgf.h
- code/threelocus/parse_maple.py
- code/threelocus/prettyprint.hpp
- code/threelocus/print.h
- code/threelocus/pyexp.cpp
- code/threelocus/pyexp.pxd
- code/threelocus/pyexp.pyx
- code/threelocus/README
- code/threelocus/rhs.h
- code/threelocus/scripts/
- code/threelocus/scripts/3l.mpl
- code/threelocus/scripts/run.py
- code/threelocus/setup.py
- code/threelocus/test.cpp
- code/threelocus/test.py
- code/threelocus/transition.h
