# Supplementary material for: Multi-locus Analysis of Genomic Time Series Data from Experimental Evolution
Source: PLoS Genet. 2015 Apr 7;11(4):e1005069. doi: 10.1371/journal.pgen.1005069 (PMC4388667; doi:10.1371/journal.pgen.1005069)
Supplement: S1 Code — (ZIP) [file pgen.1005069.s008.zip › code/README]

== Usage Instructions ==
This archive contains code to perform the likelihood calculations
described in Terhorst, Schlötterer & Song (2015). Those calculations
rely on the Python library `threelocus' which is also included. In
order to execute this code, first build the library on your machine as
detailed in the file `threelocus/README.txt'.

The file `example.py' is example of how to use this library to perform
inference. It analyzes a test data set (also included) in order
to test for estimated the action of selection. Refer to the comments
in that file for further details.

== Additional Notes ==
This archive contains the source code to the inference model used in
the manuscript, as per PLoS guidelines. Further development, including
bug fixes and a more user-friendly interface, will occur at this project's
GitHub repository: https://github.com/terhorst/eandr-timeseries. Please
check there for additional updates.
