# Supplementary material for: Multi-locus Analysis of Genomic Time Series Data from Experimental Evolution
Source: PLoS Genet. 2015 Apr 7;11(4):e1005069. doi: 10.1371/journal.pgen.1005069 (PMC4388667; doi:10.1371/journal.pgen.1005069)
Supplement: S1 Code — (ZIP) [file pgen.1005069.s008.zip › code/threelocus/include/_lhs_0000000.cii]

ret[0] = Edelta_lhs(t - 1, p, 0, 0, 0, 0, 0, 0, 0)
ret[1] = 0
ret[2] = 0
ret[3] = 0
ret[4] = 0
ret[5] = 0
ret[6] = 0
ret[7] = 0
ret[8] = 0
ret[9] = 0
ret[10] = 0
ret[11] = 0
ret[12] = 0
ret[13] = 0
ret[14] = 0
ret[15] = 0
ret[16] = 0
ret[17] = 0
ret[18] = 0
ret[19] = 0
ret[20] = 0
ret[21] = 0
ret[22] = 0
ret[23] = 0
ret[24] = 0
ret[25] = 0
ret[26] = 0
ret[27] = 0
ret[28] = 0
ret[29] = 0
ret[30] = 0
ret[31] = 0
ret[32] = 0
ret[33] = 0
ret[34] = 0
ret[35] = 0
