# Supplementary material for: Multi-locus Analysis of Genomic Time Series Data from Experimental Evolution
Source: PLoS Genet. 2015 Apr 7;11(4):e1005069. doi: 10.1371/journal.pgen.1005069 (PMC4388667; doi:10.1371/journal.pgen.1005069)
Supplement: S1 Code — (ZIP) [file pgen.1005069.s008.zip › code/threelocus/include/_lhs_0000101.cii]

t1 = n * n
t2 = 0.1e1 / t1
t3 = 2 * h
t4 = 1 - t3
t5 = dtS + dtLS + dtRS + dtLRS
t6 = t4 * t5
t7 = h + t6
t8 = s * t7
t9 = s * t5
t10 = t3 + t6
t12 = 1 + t9 * t10
t13 = 0.1e1 / t12
t14 = dtL + dtLS + dtLR + dtLRS
t15 = t14 * t5
t16 = dtLS + dtLRS - t15
t17 = t13 * t16
t19 = dtL + dtLS + dtLR + dtLRS + t8 * t17
t20 = t13 * t5
t21 = 1 - dtS - dtLS - dtRS - dtLRS
t22 = t20 * t21
t24 = dtS + dtLS + dtRS + dtLRS + t8 * t22
t25 = t19 * t24
t26 = dtR + dtLR + dtRS + dtLRS
t27 = t5 * t26
t28 = dtRS + dtLRS - t27
t29 = t13 * t28
t31 = dtR + dtLR + dtRS + dtLRS + t8 * t29
t32 = t25 * t31
t33 = 1 - rRS
t34 = t13 * t33
t35 = 2 * dtS
t36 = 2 * dtLS
t37 = 2 * dtRS
t38 = 2 * dtLRS
t39 = 1 - t35 - t36 - t37 - t38
t40 = t34 * t39
t41 = t8 * t40
t42 = t4 * s
t43 = t42 * t13
t44 = rRS * t5
t45 = t44 * t21
t46 = t43 * t45
t47 = -rRS + t41 + t46
t48 = t47 * t28
t49 = s * s
t50 = t7 * t7
t51 = t49 * t50
t52 = t12 * t12
t53 = 0.1e1 / t52
t54 = t51 * t53
t55 = t5 * t21
t56 = t55 * t28
t58 = dtRS + dtLRS - t27 + t48 - t54 * t56
t59 = t19 * t58
t60 = t14 * t26
t61 = dtLR + dtLRS - t60
t62 = rLR * t61
t63 = 1 - rLR
t64 = t13 * t63
t65 = t14 * t28
t66 = t5 * t61
t67 = t26 * t16
t68 = t15 * t26
t69 = dtLRS - t65 - t66 - t67 - t68
t70 = t64 * t69
t71 = t8 * t70
t72 = rLR * t16
t73 = t72 * t28
t74 = t43 * t73
t75 = t53 * t16
t76 = t75 * t28
t77 = t51 * t76
t78 = dtLR + dtLRS - t60 - t62 + t71 + t74 - t77
t79 = t24 * t78
t80 = 1 - rLS
t81 = t13 * t80
t82 = t81 * t39
t83 = t8 * t82
t84 = rLS * t5
t85 = t84 * t21
t86 = t43 * t85
t87 = -rLS + t83 + t86
t88 = t87 * t16
t89 = t55 * t16
t91 = dtLS + dtLRS - t15 + t88 - t54 * t89
t92 = t31 * t91
t93 = 1 - rLS_R - rRS_L - rLR_S
t94 = t13 * t93
t95 = t94 * t39
t97 = rLR_S * t5
t98 = t97 * t21
t100 = -rLS_R - rRS_L - rLR_S + t8 * t95 + t43 * t98
t101 = t100 * t69
t102 = t8 * t13
t103 = rLS_R + rRS_L
t104 = t103 * t5
t106 = t104 * t21 * t61
t107 = t102 * t106
t108 = 2 - rLS_R - rRS_L
t109 = t13 * t108
t114 = t8 * t109 - t42 * t13 * t39 * t103
t115 = t114 * t16
t116 = t115 * t28
t117 = -t62 + t71 + t74
t119 = t16 * t47
t121 = t28 * t87
t123 = t55 * t117 + t119 * t28 + t121 * t16
t124 = t13 * t123
t125 = t8 * t124
t126 = t49 * s
t127 = t50 * t7
t128 = t126 * t127
t130 = 0.1e1 / t52 / t12
t131 = t128 * t130
t132 = t16 * t28
t135 = 2 * t131 * t55 * t132
t136 = t32 + t59 + t79 + t92 + dtLRS - t65 - t66 - t67 - t68 + t101 - t107 - t116 - t125 + t135
t137 = t1 * t136
t139 = -t32 + t19 * t31 - t59 - t79 - t92 + dtLR - t60 - t62 + t71 + t74 - t77 + t65 + t66 + t67 + t68 - t101 + t107 + t116 + t125 - t135
t141 = n * t139
t145 = t - 1
t146 = Edelta_lhs(t145, p, 0, 0, 0, 0, 0, 0, 0)
ret[0] = t2 * (t137 * t139 - t141 * t136) * t146
t147 = 3 * dtLRS
t148 = t53 * t103
t149 = t8 * t148
t152 = s * t10 + t9 * t4
t153 = t61 * t152
t154 = t55 * t153
t155 = t149 * t154
t156 = t126 * t50
t157 = t130 * t5
t158 = t156 * t157
t159 = t21 * t16
t160 = t28 * t4
t161 = t159 * t160
t163 = 6 * t158 * t161
t164 = t52 * t52
t165 = 0.1e1 / t164
t166 = t165 * t5
t167 = t128 * t166
t168 = t28 * t152
t169 = t159 * t168
t171 = 6 * t167 * t169
t172 = t43 * t106
t173 = 2 * dtLR
t174 = 1 - dtR - t173 - dtRS - t38 - dtL - dtLS
t176 = t104 * t21 * t174
t177 = t102 * t176
t178 = 1 - dtS - t36 - dtRS - t38 - dtL - dtLR
t179 = t178 * t28
t182 = 2 * t131 * t55 * t179
t183 = 1 - dtR - dtLR - t37 - t38 - dtS - dtLS
t184 = t16 * t183
t187 = 2 * t131 * t55 * t184
t188 = t5 * t16
t191 = 2 * t131 * t188 * t28
t192 = t103 * t21
t193 = t192 * t61
t194 = t102 * t193
t197 = 2 * t131 * t159 * t28
t198 = t104 * t61
t199 = t102 * t198
t201 = t8 * t53
t202 = t55 * t152
t204 = t13 * t21
t207 = 1 + t42 * t22 - t201 * t202 + t8 * t204 - t8 * t20
t208 = t207 * t78
t210 = t33 * t39
t211 = t210 * t152
t215 = t42 * t53
t216 = t21 * t152
t219 = t13 * rRS
t224 = t42 * t40 - t201 * t211 - 2 * t8 * t34 - t215 * t44 * t216 + t42 * t219 * t21 - t42 * t219 * t5
t225 = t224 * t28
t227 = t49 * t7
t228 = t227 * t53
t229 = t55 * t160
t231 = 2 * t228 * t229
t232 = t51 * t130
t235 = 2 * t232 * t55 * t168
t236 = t53 * t21
t238 = t51 * t236 * t28
t239 = t53 * t5
t241 = t51 * t239 * t28
t244 = 1 - dtR - dtLR - t37 - t38 - dtS - dtLS + t225 + t47 * t183 - t231 + t235 - t238 + t241 - t54 * t55 * t183
t245 = t19 * t244
t246 = 1 - dtLS - dtLR - t147 - dtRS + t155 + t163 - t171 - t172 - t177 + t182 + t187 - t191 - t194 + t197 + t199 + t208 + t245
t247 = t14 * t183
t248 = t5 * t174
t249 = t26 * t178
t250 = 1 - dtRS - t147 - t247 - dtLR - t248 - dtLS - t249
t251 = t100 * t250
t252 = t42 * t17
t253 = t75 * t152
t254 = t8 * t253
t255 = t13 * t178
t257 = 1 + t252 - t254 + t8 * t255
t258 = t257 * t58
t260 = t93 * t39
t261 = t260 * t152
t267 = t13 * rLR_S
t272 = t42 * t95 - t201 * t261 - 2 * t8 * t94 - t215 * t97 * t216 + t42 * t267 * t21 - t42 * t267 * t5
t273 = t272 * t69
t274 = t42 * t29
t275 = t53 * t28
t276 = t275 * t152
t277 = t8 * t276
t278 = t13 * t183
t280 = 1 + t274 - t277 + t8 * t278
t281 = t280 * t91
t283 = t80 * t39
t284 = t283 * t152
t290 = t13 * rLS
t295 = t42 * t82 - t201 * t284 - 2 * t8 * t81 - t215 * t84 * t216 + t42 * t290 * t21 - t42 * t290 * t5
t296 = t295 * t16
t299 = t55 * t16 * t4
t301 = 2 * t228 * t299
t305 = 2 * t232 * t55 * t16 * t152
t307 = t51 * t236 * t16
t309 = t51 * t239 * t16
t312 = 1 - dtS - t36 - dtRS - t38 - dtL - dtLR + t296 + t87 * t178 - t301 + t305 - t307 + t309 - t54 * t55 * t178
t313 = t31 * t312
t314 = rLR * t174
t315 = t42 * t70
t316 = t63 * t69
t317 = t316 * t152
t318 = t201 * t317
t319 = t64 * t250
t320 = t8 * t319
t322 = t215 * t72 * t168
t323 = rLR * t178
t325 = t43 * t323 * t28
t327 = t43 * t72 * t183
t328 = t132 * t4
t330 = 2 * t228 * t328
t333 = 2 * t232 * t132 * t152
t334 = t53 * t178
t336 = t51 * t334 * t28
t338 = t51 * t75 * t183
t339 = 1 - dtR - t173 - dtRS - t38 - dtL - dtLS - t314 + t315 - t318 + t320 - t322 + t325 + t327 - t330 + t333 - t336 - t338
t340 = t24 * t339
t341 = t53 * t123
t342 = t341 * t152
t343 = t8 * t342
t344 = t21 * t117
t345 = t5 * t117
t346 = -t314 + t315 - t318 + t320 - t322 + t325 + t327
t348 = t178 * t47
t349 = t348 * t28
t350 = t16 * t224
t351 = t350 * t28
t352 = t119 * t183
t353 = t183 * t87
t354 = t353 * t16
t355 = t28 * t295
t356 = t355 * t16
t357 = t121 * t178
t358 = t344 - t345 + t55 * t346 + t349 + t351 + t352 + t354 + t356 + t357
t359 = t13 * t358
t360 = t8 * t359
t361 = t42 * t124
t362 = t25 * t280
t364 = t53 * t108
t365 = t364 * t152
t367 = t39 * t103
t370 = t13 * t103
t373 = t42 * t109 - t8 * t365 + t215 * t367 * t152 + 2 * t42 * t370
t374 = t373 * t16
t375 = t374 * t28
t376 = t114 * t178
t377 = t376 * t28
t378 = t115 * t183
t379 = t257 * t24
t380 = t379 * t31
t381 = t19 * t207
t382 = t381 * t31
t383 = t251 + t258 + t273 + t281 + t313 + t340 - t247 - t248 - t249 + t343 - t360 - t361 + t362 - t375 - t377 - t378 + t380 + t382
t384 = t246 + t383
t385 = t1 * t384
t387 = -dtR - dtL - dtLR + dtLRS - t155 - t163 + t171 + t172 + t177 - t182 - t187 - t322
t388 = t257 * t31
t389 = t19 * t280
t390 = t191 - t330 + t333 + t194 - t197 - t199 - t318 + t325 + t327 + t388 + t389 - t208
t392 = -t245 - t251 - t258 - t273 - t281 - t313 - t340 + t247 + t248 + t249 - t314 - t343
t393 = -t336 - t338 + t315 + t320 + t360 + t361 - t362 + t375 + t377 + t378 - t380 - t382
t395 = t387 + t390 + t392 + t393
t397 = n * t395
t402 = Edelta_lhs(t145, p, 0, 0, 0, 0, 0, 0, 1)
ret[1] = t2 * (t385 * t139 + t137 * t395 - t397 * t136 - t141 * t384) * t402
t403 = t114 * t28
t404 = 2 * t403
t405 = 2 * t115
t406 = t272 * t250
t407 = 2 * t406
t408 = 4 * dtS
t409 = 8 * dtRS
t410 = 4 * dtR
t411 = 4 * dtL
t412 = 8 * dtLS
t413 = 8 * dtLR
t414 = 12 * dtLRS
t415 = -6 + t408 + t409 + t410 + t411 + t412 + t413 + t414
t416 = t100 * t415
t421 = t8 * t130
t422 = t152 * t152
t433 = t42 * t130
t434 = t21 * t422
t445 = t4 * t4
t446 = t445 * t49
t447 = t446 * t53
t453 = (-2 * t215 * t261 - 4 * t42 * t94 + 2 * t421 * t260 * t422 + 4 * t8 * t53 * t93 * t152 - 2 * t228 * t260 * t4 + 2 * t433 * t97 * t434 - 2 * t215 * rLR_S * t21 * t152 + 2 * t215 * t97 * t152 - 2 * t447 * t98 - 2 * t42 * t267) * t69
t454 = t280 * t312
t455 = 2 * t454
t457 = t51 * t75
t458 = 2 * t457
t460 = t51 * t239 * t21
t461 = 2 * t460
t463 = t51 * t236 * t178
t466 = t51 * t239 * t178
t496 = -2 * t215 * t284 - 4 * t42 * t81 + 2 * t421 * t283 * t422 + 4 * t8 * t53 * t80 * t152 - 2 * t228 * t283 * t4 + 2 * t433 * t84 * t434 - 2 * t215 * rLS * t21 * t152 + 2 * t215 * t84 * t152 - 2 * t447 * t85 - 2 * t42 * t290
t497 = t496 * t16
t498 = t295 * t178
t501 = 2 * t447 * t89
t504 = 4 * t228 * t159 * t4
t507 = t228 * t55 * t178 * t4
t511 = 4 * t232 * t159 * t152
t514 = t232 * t55 * t178 * t152
t516 = t156 * t130
t518 = 4 * t516 * t299
t521 = 4 * t232 * t188 * t152
t524 = 4 * t228 * t188 * t4
t526 = t227 * t157
t527 = t4 * t152
t530 = 8 * t526 * t159 * t527
t531 = t51 * t165
t535 = 6 * t531 * t55 * t16 * t422
t537 = -2 - 2 * t83 + t458 + t461 - 2 * t463 + 2 * t466 + t497 + 2 * t498 - t501 - t504 - 4 * t507 + t511 + 4 * t514 + t518 - t521 + t524 - 2 * t86 + t530 - t535 + 2 * rLS
t538 = t31 * t537
t539 = t42 * t276
t540 = t42 * t278
t543 = t8 * t130 * t28 * t422
t546 = t8 * t53 * t183 * t152
t548 = t227 * t275 * t4
t550 = -2 * t539 + 2 * t540 + 2 * t543 - 2 * t546 - 2 * t548 - 2 * t102
t551 = t550 * t91
t556 = 2 * t227 * t148 * t55 * t61 * t4
t557 = -6 + t404 + t405 + t407 + t416 + t453 + t455 + t538 + t551 + t410 + t411 + t412 + t413 + t414 + t408 + t409 + t556
t558 = t49 * t49
t562 = 12 * t558 * t127 * t166 * t161
t565 = 2 * t42 * t148 * t154
t568 = t149 * t55 * t174 * t152
t569 = 2 * t568
t570 = t21 * t178
t572 = t158 * t570 * t160
t573 = 12 * t572
t575 = t167 * t570 * t168
t576 = 12 * t575
t577 = t183 * t4
t579 = t158 * t159 * t577
t580 = 12 * t579
t581 = t183 * t152
t583 = t167 * t159 * t581
t584 = 12 * t583
t589 = t28 * t422
t592 = 24 * t128 / t164 / t12 * t5 * t159 * t589
t598 = 2 * t8 * t130 * t103 * t55 * t61 * t422
t604 = 12 * t126 * t7 * t157 * t159 * t28 * t445
t609 = 36 * t156 * t166 * t159 * t160 * t152
t611 = 2 * t43 * t193
t613 = t131 * t188 * t183
t614 = 4 * t613
t615 = t131 * t89
t616 = 4 * t615
t618 = 2 * t43 * t198
t620 = t102 * t192 * t174
t621 = 2 * t620
t623 = t102 * t104 * t174
t624 = 2 * t623
t626 = t102 * t104 * t21
t627 = 2 * t626
t628 = -t562 + t565 + t569 + t573 - t576 + t580 - t584 + t592 - t598 + t604 - t609 - t611 - t614 - t616 + t618 - t621 + t624 + t627
t631 = t131 * t570 * t28
t632 = 4 * t631
t634 = t131 * t159 * t183
t635 = 4 * t634
t638 = t131 * t5 * t178 * t28
t639 = 4 * t638
t640 = t131 * t56
t641 = 4 * t640
t642 = t207 * t339
t643 = 2 * t642
t646 = 6 * t531 * t132 * t422
t648 = t228 * t179 * t4
t649 = 4 * t648
t651 = t228 * t184 * t4
t652 = 4 * t651
t654 = t232 * t179 * t152
t655 = 4 * t654
t657 = t232 * t184 * t152
t658 = 4 * t657
t660 = 4 * t516 * t328
t661 = t215 * t317
t662 = 2 * t661
t664 = t421 * t316 * t422
t665 = 2 * t664
t668 = t201 * t63 * t250 * t152
t669 = 2 * t668
t671 = t228 * t316 * t4
t672 = 2 * t671
t673 = t447 * t73
t674 = 2 * t673
t676 = t43 * t323 * t183
t677 = 2 * t676
t678 = -2 - t646 - t649 - t652 + t655 + t658 + t660 - t662 + t665 - t669 - t672 - t674 + t677
t679 = 2 * rLR
t680 = t51 * t275
t681 = 2 * t680
t685 = 8 * t227 * t130 * t132 * t527
t687 = t433 * t72 * t589
t688 = 2 * t687
t690 = t215 * t323 * t168
t691 = 2 * t690
t693 = t215 * t72 * t581
t694 = 2 * t693
t696 = t51 * t334 * t183
t697 = 2 * t696
t699 = 2 * t446 * t76
t700 = t42 * t319
t701 = 2 * t700
t703 = t8 * t64 * t415
t704 = t13 * rLR
t706 = t42 * t704 * t28
t707 = 2 * t706
t709 = t42 * t704 * t16
t710 = 2 * t709
t711 = t679 + t458 + t681 + t685 + t688 - t691 - t694 - t697 - t699 + t701 + t703 - t707 - t710
t713 = t24 * (t678 + t711)
t726 = -2 * t215 * t202 + 2 * t42 * t204 - 2 * t42 * t20 + 2 * t421 * t55 * t422 - 2 * t8 * t236 * t152 + 2 * t8 * t239 * t152 - 2 * t228 * t55 * t4 - 2 * t102
t727 = t726 * t78
t728 = t257 * t244
t729 = 2 * t728
t732 = t51 * t236 * t183
t735 = t51 * t239 * t183
t765 = -2 * t215 * t211 - 4 * t42 * t34 + 2 * t421 * t210 * t422 + 4 * t8 * t53 * t33 * t152 - 2 * t228 * t210 * t4 + 2 * t433 * t44 * t434 - 2 * t215 * rRS * t21 * t152 + 2 * t215 * t44 * t152 - 2 * t447 * t45 - 2 * t42 * t219
t766 = t765 * t28
t767 = t224 * t183
t769 = t21 * t28
t772 = 4 * t232 * t769 * t152
t774 = t232 * t55 * t581
t777 = 4 * t516 * t229
t779 = 2 * t447 * t56
t782 = 4 * t228 * t769 * t4
t784 = t228 * t55 * t577
t786 = t5 * t28
t789 = 4 * t228 * t786 * t4
t792 = 4 * t232 * t786 * t152
t796 = 8 * t526 * t769 * t527
t799 = 6 * t531 * t55 * t589
t801 = -2 - 2 * t41 + t681 - 2 * t732 + 2 * t735 + t461 + t766 + 2 * t767 + t772 + 4 * t774 + t777 - t779 - t782 - 4 * t784 + t789 - t792 - 2 * t46 + t796 - t799 + 2 * rRS
t802 = t19 * t801
t803 = t42 * t253
t804 = t42 * t255
t805 = t130 * t16
t807 = t8 * t805 * t422
t809 = t8 * t334 * t152
t811 = t227 * t75 * t4
t813 = -2 * t803 + 2 * t804 + 2 * t807 - 2 * t809 - 2 * t811 - 2 * t102
t814 = t813 * t58
t836 = (-2 * t42 * t365 + 2 * t8 * t130 * t108 * t422 - 2 * t227 * t364 * t4 - 2 * t433 * t367 * t422 - 4 * t42 * t148 * t152 + 2 * t446 * t53 * t39 * t103) * t16 * t28
t838 = t373 * t178 * t28
t839 = 2 * t838
t840 = t379 * t280
t841 = 2 * t840
t843 = t19 * t726 * t31
t844 = t381 * t280
t845 = 2 * t844
t846 = t25 * t550
t847 = t374 * t183
t848 = 2 * t847
t849 = t376 * t183
t850 = 2 * t849
t851 = t632 + t635 - t639 - t641 + t643 + t713 + t727 + t729 + t802 + t814 - t836 - t839 + t841 + t843 + t845 + t846 - t848 - t850
t853 = t813 * t24 * t31
t855 = t257 * t207 * t31
t856 = 2 * t855
t857 = 2 * t71
t858 = t679 - t662 + t701 + t665 - t669 - t672 + t703 + t688 - t691 - t694 - t674 - t707 + t677 - t710
t861 = t178 * t224 * t28
t862 = 2 * t861
t863 = t348 * t183
t866 = t16 * t765 * t28
t867 = t350 * t183
t868 = 2 * t867
t870 = t183 * t295 * t16
t871 = 2 * t870
t872 = t353 * t178
t875 = t28 * t496 * t16
t876 = t355 * t178
t877 = 2 * t876
t878 = 2 * t119
t879 = 2 * t121
t880 = t21 * t346
t882 = t5 * t346
t884 = 2 * t74
t885 = 2 * t48
t886 = 2 * t62
t887 = 2 * t88
t888 = -t857 + t55 * t858 + t862 + 2 * t863 + t866 + t868 + t871 + 2 * t872 + t875 + t877 - t878 - t879 + 2 * t880 - 2 * t882 - t884 - t885 + t886 - t887
t890 = t8 * t13 * t888
t893 = 2 * t201 * t104 * t153
t896 = 12 * t516 * t188 * t160
t897 = t128 * t165
t900 = 12 * t897 * t188 * t168
t901 = t43 * t176
t902 = 2 * t901
t905 = 2 * t201 * t192 * t153
t907 = 12 * t516 * t161
t909 = 12 * t897 * t169
t912 = t131 * t55 * t178 * t183
t913 = 4 * t912
t914 = t42 * t359
t915 = 2 * t914
t919 = 2 * t8 * t130 * t123 * t422
t922 = t8 * t53 * t358 * t152
t923 = 2 * t922
t926 = 2 * t227 * t341 * t4
t929 = 2 * t8 * t370 * t61
t932 = 4 * t128 * t805 * t28
t934 = 2 * t42 * t342
t935 = t853 + t856 - t890 - t893 - t896 + t900 - t902 + t905 + t907 - t909 + t913 - t915 - t919 + t923 + t926 + t929 - t932 + t934
t937 = t557 + t628 + t851 + t935
t942 = t257 * t280
t944 = t19 * t550
t945 = t813 * t31
t946 = 4 - t404 - t405 - t407 - t416 - t453 - t455 - t538 - t551 + 2 * t942 + t944 + t945
t947 = -t410 - t411 - t412 - t413 - t414 - t408 - t409 - t556 + t562 - t565 - t569 - t573
t949 = t576 - t580 + t584 - t592 + t598 - t604 + t609 + t611 + t614 + t616 - t618 + t621
t950 = -t624 - t627 - t632 - t635 + t639 + t641 - t646 - t649 - t652 + t655 + t658 + t660 - t662
t953 = t665 - t669 - t672 - t674 + t677 + t679 - t643 - t713 - t727 - t729 - t802 - t814
t954 = t458 + t681 + t836 + t839 - t841 - t843 - t845 - t846 + t848 + t850 - t853 - t856 + t890
t956 = t893 + t896 - t900 + t902 - t905 - t907 + t909 - t913 + t685 + t688 - t691 - t694
t957 = t915 - t697 - t699 + t919 - t923 - t926 - t929 + t932 - t934 + t701 + t703 - t707 - t710
t960 = t946 + t947 + t949 + t950 + t953 + t954 + t956 + t957
t969 = Edelta_lhs(t145, p, 0, 0, 0, 0, 0, 0, 2)
ret[2] = t2 * (t1 * t937 * t139 + 2 * t385 * t395 + t137 * t960 - n * t960 * t136 - 2 * t397 * t384 - t141 * t937) * t969 / 2
t971 = -t14
t972 = t21 * t971
t973 = t104 * t972
t974 = t102 * t973
t975 = t971 * t28
t978 = 2 * t131 * t55 * t975
t979 = t13 * t971
t981 = t252 - t254 + t8 * t979
t982 = t981 * t24
t983 = t982 * t31
t984 = t114 * t971
t985 = t984 * t28
t986 = rLR * t971
t987 = t5 * t971
t988 = t26 * t971
t989 = -t247 - dtLR - t38 - t987 - dtLS - t988
t990 = t64 * t989
t991 = t8 * t990
t993 = t43 * t986 * t28
t994 = -t986 + t315 - t318 + t991 - t322 + t993 + t327
t996 = t971 * t47
t997 = t996 * t28
t998 = t121 * t971
t999 = t344 - t345 + t55 * t994 + t997 + t351 + t352 + t354 + t356 + t998
t1000 = t13 * t999
t1001 = t8 * t1000
t1002 = -dtLS - dtLR - t38 + t155 + t163 - t171 - t172 + t187 - t191 - t194 + t197 + t199 - t974 + t978 + t983 - t985 - t1001
t1003 = t981 * t58
t1004 = t53 * t971
t1006 = t51 * t1004 * t28
t1007 = -dtL - dtLS - dtLR - dtLRS - t986 + t315 - t318 + t991 - t322 + t993 + t327 - t330 + t333 - t1006 - t338
t1008 = t24 * t1007
t1012 = -dtL - dtLS - dtLR - dtLRS + t296 + t87 * t971 - t301 + t305 - t307 + t309 - t54 * t55 * t971
t1013 = t31 * t1012
t1014 = t100 * t989
t1015 = -t987 - t988 + t1003 + t1008 + t1013 + t1014 + t208 + t245 + t273 + t281 - t247 + t343 - t361 + t362 - t375 - t378 + t382
t1016 = t1002 + t1015
t1017 = t1 * t1016
t1019 = t981 * t31
t1020 = t1019 - dtL + dtLRS - t155 - t163 + t171 + t172 - t187 - t322 + t191 - t330
t1021 = t333 + t194 - t197 - t199 + t993 - t318 + t327 + t974 - t978 + t991 - t1006 - t983
t1023 = t985 + t1001 - t986 + t987 + t988 - t1003 - t1008 - t1013 - t1014 + t389 - t208
t1024 = -t245 - t273 - t281 + t247 - t343 - t338 + t315 + t361 - t362 + t375 + t378 - t382
t1026 = t1020 + t1021 + t1023 + t1024
t1028 = n * t1026
t1033 = Edelta_lhs(t145, p, 0, 0, 0, 0, 0, 1, 0)
ret[3] = t2 * (t1017 * t139 + t137 * t1026 - t1028 * t136 - t141 * t1016) * t1033
t1035 = t373 * t971 * t28
t1036 = t984 * t183
t1040 = t42 * t979
t1042 = t8 * t1004 * t152
t1043 = -2 * t803 + t804 + 2 * t807 - t809 - 2 * t811 + t1040 - t1042 - t102
t1045 = t1043 * t24 * t31
t1047 = t981 * t207 * t31
t1048 = t982 * t280
t1050 = t167 * t972 * t168
t1051 = 6 * t1050
t1053 = t55 * t971 * t152
t1054 = t149 * t1053
t1056 = t158 * t972 * t160
t1057 = 6 * t1056
t1058 = -3 - t1035 - t1036 + t1045 + t1047 + t1048 - t1051 + t1054 + t1057 + t403 + t405
t1059 = t42 * t1000
t1061 = t131 * t972 * t28
t1062 = 2 * t1061
t1064 = t102 * t192 * t971
t1066 = t102 * t104 * t971
t1068 = t131 * t987 * t28
t1069 = 2 * t1068
t1070 = 2 * dtR
t1071 = t406 + t453 + t454 + t551 - t1059 + t1062 - t1064 + t1066 - t1069 + t1070 + t411
t1073 = 6 * dtLS
t1074 = 6 * dtLR
t1075 = 8 * dtLRS
t1076 = 4 * dtRS
t1077 = 6 * t572
t1078 = 6 * t575
t1079 = t1073 + t1074 + t1075 + t35 + t1076 + t556 - t562 + t565 + t568 + t1077 - t1078
t1080 = t580 - t584 + t592 - t598 + t604 - t609 - t611 - t614 - t616 + t618 - t620 + t623
t1083 = 2 * t631
t1084 = 2 * t638
t1085 = 2 * t640
t1086 = t1043 * t58
t1087 = t981 * t244
t1088 = t207 * t1007
t1091 = t201 * t63 * t989 * t152
t1093 = t43 * t986 * t183
t1095 = t228 * t975 * t4
t1096 = 2 * t1095
t1098 = t232 * t975 * t152
t1099 = 2 * t1098
t1100 = t42 * t990
t1101 = -3 + t35 + t1076 + t1070 + t411 + t1073 + t1074 + t1075
t1103 = t8 * t64 * t1101
t1105 = t215 * t986 * t168
t1106 = 2 * t648
t1107 = 2 * t654
t1108 = -1 - t1091 + t1093 - t1096 + t1099 + t1100 + t1103 - t1105 - t646 - t1106 - t652 + t1107 + t658 + t660 - t662 + t665
t1110 = t51 * t1004 * t183
t1111 = -t668 - t672 - t674 + t676 + rLR + t458 + t680 + t685 + t688 - t690 - t694 - t696 - t699 + t700 - t706 - t710 - t1110
t1113 = t24 * (t1108 + t1111)
t1114 = t280 * t1012
t1115 = t295 * t971
t1116 = -1 + t498 + t497 - t83 + t530 - t86 - t501 - t504 + t511 - t521 + t524 + t1115
t1121 = t228 * t55 * t971 * t4
t1123 = t232 * t1053
t1126 = t51 * t239 * t971
t1128 = t51 * t236 * t971
t1129 = rLS + t458 + 2 * t514 + t518 - t535 - 2 * t507 - 2 * t1121 + 2 * t1123 - t463 + t466 + t460 + t1126 - t1128
t1131 = t31 * (t1116 + t1129)
t1132 = t626 + t1083 + t635 - t1084 - t1085 + t1086 + t1087 + t1088 + t1113 + t1114 + t1131
t1133 = t642 + t727 + t728 + t802 - t836 - t838 + t840 + t843 + t845 + t846 - t848
t1135 = 2 * t912
t1136 = t21 * t994
t1137 = rLR - t662 + t700 + t665 - t668 - t672 + t1100 - t1091 + t1103 + t688 - t690 - t694 - t674 - t1105 - t706 + t1093 + t676 - t710
t1140 = t971 * t224 * t28
t1141 = t996 * t183
t1142 = t353 * t971
t1143 = t355 * t971
t1144 = -t857 + t1136 + t55 * t1137 + t1140 + t1141 + t1142 + t1143 + t861 + t863 + t866 + t868 + t871
t1145 = t5 * t994
t1146 = t872 + t875 + t876 - t1145 - t878 - t121 + t880 - t882 - t884 - t48 + t886 - t887
t1149 = t8 * t13 * (t1144 + t1146)
t1150 = -t849 + t855 - t893 - t896 + t900 - t901 + t905 + t907 - t909 + t1135 - t1149
t1153 = t131 * t55 * t971 * t183
t1154 = 2 * t1153
t1155 = t43 * t973
t1156 = t272 * t989
t1157 = t100 * t1101
t1160 = t8 * t53 * t999 * t152
t1161 = -t914 + t1154 - t1155 - t919 + t922 + t926 + t929 - t932 + t934 + t1156 + t1157 + t1160
t1164 = t1058 + t1071 + t1079 + t1080 + t1132 + t1133 + t1150 + t1161
t1169 = t981 * t280
t1170 = t1043 * t31
t1171 = 2 + t1035 + t1036 - t1045 - t1047 - t1048 + t1051 - t1054 - t1057 - t403 - t405 - t406 - t453 + t1169 + t1170
t1172 = -t454 - t551 + t1059 - t1091 + t1093 - t1062 + t1064 - t1066 + t1069 - t1096 + t1099 + t942 + t944 + t1100 + t1103 - t1070
t1174 = -t411 - t1073 - t1074 - t1075 - t35 - t1076 - t556 + t562 - t565 - t568 - t1077 + t1078 - t580 + t584 - t592 + t598
t1175 = -t604 + t609 - t1105 + t611 + t614 + t616 - t618 + t620 - t623 - t626 - t1083 - t635 + t1084 + t1085 - t646 - t1106
t1178 = -t652 + t1107 + t658 + t660 - t662 + t665 - t668 - t672 - t674 + t676 - t1086 - t1087 - t1088 - t1113 - t1114
t1179 = -t1131 + rLR - t642 - t727 - t728 - t802 + t458 + t680 + t836 + t838 - t840 - t843 - t845 - t846 + t848 + t849
t1181 = -t855 + t893 + t896 - t900 + t901 - t905 - t907 + t909 - t1135 + t685 + t688 - t690 - t694 + t1149 + t914 - t1154
t1182 = t1155 - t696 - t699 + t919 - t922 - t926 - t929 + t932 - t934 + t700 - t706 - t710 - t1156 - t1157 - t1160 - t1110
t1185 = t1171 + t1172 + t1174 + t1175 + t1178 + t1179 + t1181 + t1182
t1194 = Edelta_lhs(t145, p, 0, 0, 0, 0, 0, 1, 1)
ret[4] = t2 * (t1 * t1164 * t139 + t1017 * t395 + t385 * t1026 + t137 * t1185 - n * t1185 * t136 - t1028 * t384 - t397 * t1016 - t141 * t1164) * t1194
t1195 = 2 * t1035
t1196 = 2 * t1036
t1197 = 2 * t1047
t1198 = 2 * t1048
t1199 = 12 * t1050
t1200 = 2 * t1054
t1201 = 12 * t1056
t1202 = 2 * t1059
t1203 = 4 * t1061
t1204 = 2 * t1064
t1205 = 2 * t1066
t1206 = 4 * t1068
t1208 = -2 * t803 + 2 * t1040 + 2 * t807 - 2 * t1042 - 2 * t811
t1210 = t1208 * t24 * t31
t1211 = -t1195 - t1196 + t1197 + t1198 - t1199 + t1200 + t1201 + t405 + t453 + t551 - t1202 + t1203 - t1204 + t1205 - t1206 + t1210
t1212 = 4 * dtLS
t1213 = 4 * dtLR
t1214 = 4 * dtLRS
t1215 = 4 * t14
t1216 = t100 * t1215
t1222 = t458 + 2 * t1126 + 2 * t1115 + t497 - 4 * t1121 + 4 * t1123 - t501 - t504 + t511 + t518 - 2 * t1128 - t521 + t524 + t530 - t535
t1223 = t31 * t1222
t1225 = t8 * t64 * t1215
t1226 = 2 * t1100
t1227 = 2 * t1110
t1228 = 2 * t1105
t1229 = 2 * t1091
t1230 = t458 + t1225 + t1226 - t1227 - t710 - t1228 + t685 - t646 - t694 + t665 - t1229
t1231 = 2 * t1093
t1232 = 4 * t1095
t1233 = 4 * t1098
t1234 = t1231 - t1232 + t1233 - t699 - t652 + t658 + t660 - t662 - t672 - t674 + t688
t1236 = t24 * (t1230 + t1234)
t1237 = t411 + t1212 + t1213 + t1214 + t556 - t562 + t565 + t580 - t584 + t592 - t598 + t604 - t609 + t1216 + t1223 + t1236
t1239 = t1208 * t58
t1240 = -t662 + t1226 + t665 - t1229 - t672 + t1225 + t688 - t1228 - t694 - t674 + t1231 - t710
t1243 = 2 * t1140
t1246 = 2 * t1143
t1248 = -t857 + t55 * t1240 + 2 * t1136 + t1243 + 2 * t1141 + 2 * t1142 + t1246 + t866 + t868 + t871 + t875 - 2 * t1145 - t878 - t884 + t886 - t887
t1250 = t8 * t13 * t1248
t1251 = 2 * t1087
t1252 = 2 * t1088
t1253 = 2 * t1114
t1254 = t1239 - t1250 - t611 - t614 - t616 + t618 + t635 + t1251 + t1252 + t1253 + t727 + t802 - t836 + t843 + t845 + t846
t1255 = 4 * t1153
t1256 = 2 * t1155
t1257 = 2 * t1156
t1258 = 2 * t1160
t1259 = -t848 - t893 - t896 + t900 + t905 + t907 - t909 + t1255 - t1256 - t919 + t926 + t929 - t932 + t934 + t1257 + t1258
t1261 = t1211 + t1237 + t1254 + t1259
t1267 = t1195 + t1196 - t1197 - t1198 + t1199 - t1200 - t1201 - t405 - t453 + 2 * t1169 - t551
t1268 = t1208 * t31
t1269 = t1202 - t1229 + t1231 - t1203 + t1204 - t1205 + t1206 - t1232 + t1233 + t944 + t1268
t1271 = -t1210 + t1226 - t411 - t1212 - t1213 - t1214 - t556 + t562 - t565 - t580 + t584
t1272 = -t592 + t598 - t604 + t609 - t1216 - t1223 - t1236 - t1239 - t1228 + t1225 + t1250
t1275 = t611 + t614 + t616 - t618 - t635 - t646 - t652 + t658 + t660 - t662 + t665
t1276 = -t672 - t674 - t1251 - t1252 - t1253 - t727 - t802 + t458 + t836 - t843 - t845
t1278 = -t846 + t848 + t893 + t896 - t900 - t905 - t907 + t909 + t685 + t688 - t694
t1279 = -t1255 + t1256 - t699 + t919 - t926 - t929 + t932 - t934 - t710 - t1257 - t1258 - t1227
t1282 = t1267 + t1269 + t1271 + t1272 + t1275 + t1276 + t1278 + t1279
t1291 = Edelta_lhs(t145, p, 0, 0, 0, 0, 0, 2, 0)
ret[5] = t2 * (t1 * t1261 * t139 + 2 * t1017 * t1026 + t137 * t1282 - n * t1282 * t136 - 2 * t1028 * t1016 - t141 * t1261) * t1291 / 2
t1293 = -t5
t1294 = t14 * t1293
t1295 = t26 * t1293
t1296 = -dtRS - t38 - t1294 - t248 - dtLS - t1295
t1297 = t64 * t1296
t1298 = t8 * t1297
t1299 = rLR * t1293
t1301 = t43 * t1299 * t28
t1303 = t43 * t72 * t1293
t1304 = -t314 + t1298 + t1301 + t1303
t1306 = t1293 * t47
t1307 = t1306 * t28
t1308 = t119 * t1293
t1309 = t1293 * t87
t1310 = t1309 * t16
t1311 = t121 * t1293
t1312 = t55 * t1304 + t1307 + t1308 + t1310 + t1311
t1313 = t13 * t1312
t1314 = t8 * t1313
t1315 = t1293 * t28
t1318 = 2 * t131 * t55 * t1315
t1319 = t16 * t1293
t1322 = 2 * t131 * t55 * t1319
t1323 = t13 * t1293
t1325 = 1 + t8 * t1323
t1326 = t1325 * t24
t1327 = t1326 * t31
t1328 = t25 * t1325
t1329 = t114 * t1293
t1330 = t1329 * t28
t1331 = t115 * t1293
t1332 = t1325 * t58
t1334 = t54 * t55 * t1293
t1335 = -dtS - dtLS - dtRS - dtLRS + t1306 - t1334
t1336 = t19 * t1335
t1337 = t53 * t1293
t1339 = t51 * t1337 * t28
t1341 = t51 * t75 * t1293
t1342 = 1 - dtR - t173 - dtRS - t38 - dtL - dtLS - t314 + t1298 + t1301 + t1303 - t1339 - t1341
t1343 = t24 * t1342
t1344 = t1325 * t91
t1345 = -dtS - dtLS - dtRS - dtLRS + t1309 - t1334
t1346 = t31 * t1345
t1347 = t100 * t1296
t1348 = -t1314 + t1318 + t1322 + t1327 + t1328 - t1330 - t1331 + t1332 + t1336 + t1343 - t1294 - t1295 + t1344 + t1346 + t1347 - t248 - t177 - dtRS - dtLS - t38
t1349 = t1 * t1348
t1351 = 1 + t1301 + t1303 - t1327 - t1328 + t1330 + t1331 + t1314 + t1294 + t1295 - t1332 - t1336 - t1343 - t1344
t1352 = t1325 * t31
t1353 = t19 * t1325
t1354 = -t1346 - t1347 + t1352 + t1353 - dtR - dtL - t173 + t177 - t1318 - t1322 + t248 - t314 - t1339 - t1341 + t1298
t1355 = t1351 + t1354
t1357 = n * t1355
t1362 = Edelta_lhs(t145, p, 0, 0, 0, 0, 1, 0, 0)
ret[6] = t2 * (t1349 * t139 + t137 * t1355 - t1357 * t136 - t141 * t1348) * t1362
t1363 = t1293 * t152
t1366 = 6 * t167 * t159 * t1363
t1367 = t21 * t1293
t1370 = 6 * t158 * t1367 * t160
t1373 = 6 * t167 * t1367 * t168
t1374 = t1293 * t4
t1377 = 6 * t158 * t159 * t1374
t1378 = t42 * t1297
t1381 = t201 * t63 * t1296 * t152
t1382 = 6 * dtRS
t1383 = 2 * dtL
t1384 = -3 + t408 + t1382 + t1070 + t1383 + t1073 + t1213 + t1075
t1386 = t8 * t64 * t1384
t1388 = t215 * t1299 * t168
t1390 = t43 * t1299 * t183
t1392 = t215 * t72 * t1363
t1394 = t43 * t323 * t1293
t1397 = 2 * t228 * t1315 * t4
t1400 = 2 * t232 * t1315 * t152
t1402 = t51 * t1337 * t183
t1405 = 2 * t228 * t1319 * t4
t1408 = 2 * t232 * t1319 * t152
t1410 = t51 * t334 * t1293
t1411 = -2 + t679 + t1378 - t1381 + t1386 - t1388 - t706 + t1390 - t1392 + t1394 - t709 - t1397 + t1400 + t680 - t1402 - t1405 + t1408 - t1410 + t457
t1412 = t24 * t1411
t1413 = t207 * t1342
t1417 = 2 * t131 * t5 * t1293 * t28
t1420 = 2 * t131 * t188 * t1293
t1423 = 2 * t131 * t1367 * t28
t1426 = 2 * t131 * t159 * t1293
t1427 = -3 + t403 + t115 - t1366 + t1370 - t1373 + t1377 + t1412 + t1413 - t1417 - t1420 + t1423 + t1426
t1431 = 2 * t131 * t55 * t1293 * t183
t1435 = 2 * t131 * t55 * t178 * t1293
t1436 = t381 * t1325
t1440 = t42 * t1323 - t8 * t1337 * t152 - t102
t1441 = t25 * t1440
t1443 = t373 * t1293 * t28
t1444 = t1329 * t183
t1445 = t374 * t1293
t1446 = t376 * t1293
t1448 = t1440 * t24 * t31
t1450 = t1325 * t207 * t31
t1451 = t1326 * t280
t1452 = t379 * t1325
t1453 = t1325 * t244
t1454 = t1431 + t1435 + t1436 + t1441 - t1443 - t1444 - t1445 - t1446 + t1448 + t1450 + t1451 + t1452 + t1453
t1456 = t100 * t1384
t1457 = t1440 * t58
t1458 = t272 * t1296
t1459 = t295 * t1293
t1462 = 2 * t228 * t55 * t1374
t1465 = 2 * t232 * t55 * t1363
t1467 = t51 * t236 * t1293
t1469 = t51 * t239 * t1293
t1471 = t31 * (-1 + t1459 + rLS - t83 - t86 - t1462 + t1465 - t1467 + t1469 + t460)
t1472 = t280 * t1345
t1473 = t1325 * t312
t1474 = t1440 * t91
t1475 = t1456 + t1457 + t1458 + t1471 + t1472 + t1473 + t1474 + t1070 + t1383 + t1073 + t1213 + t1075 + t408
t1476 = t224 * t1293
t1478 = t19 * (-1 + t1476 + rRS - t41 - t46 - t1462 + t1465 - t1467 + t1469 + t460)
t1479 = t257 * t1335
t1480 = t21 * t1304
t1481 = t5 * t1304
t1484 = t1476 * t28
t1485 = t1306 * t183
t1486 = t348 * t1293
t1487 = t350 * t1293
t1488 = t1459 * t16
t1489 = t1309 * t178
t1490 = t353 * t1293
t1491 = t355 * t1293
t1492 = t1480 - t1481 + t55 * (t679 + t1378 - t1381 + t1386 - t1388 - t706 + t1390 - t1392 + t1394 - t709) - t48 + t1484 + t1485 + t1486 + t1487 - t119 - t88 + t1488 + t1489 + t1490 + t1491 - t121
t1494 = t8 * t13 * t1492
t1495 = t42 * t1313
t1496 = 2 * t615
t1499 = t8 * t53 * t1312 * t152
t1500 = t1382 + t568 + t1478 + t1479 - t1494 - t1495 - t1496 - t620 + t623 + t627 - t1085 + t1499 - t901
t1502 = t1427 + t1454 + t1475 + t1500
t1507 = 1 - t403 - t115 + t1366 - t1370 + t1373 - t1377 - t1412 - t1413 - t1397 + t1400 - t1405 + t1408 - t1381 + t1390 + t1394 + t1417 + t1420
t1508 = -t1423 - t1426 - t1388 - t1392 - t1431 - t1435 - t1436 - t1441 + t1443 + t1444 + t1445 + t1446 - t1448 - t1450 - t1451 - t1452 - t1453 - t1456 - t1457
t1510 = -t1458 - t1471 - t1472 - t1473 - t1474 - t1070 - t1383 - t1073 - t1213 - t1075 - t408 - t1382 - t568 - t1478 - t1479 + t1494 + t1495 + t1496
t1511 = t19 * t1440
t1512 = t1325 * t280
t1513 = t257 * t1325
t1514 = t1440 * t31
t1515 = t620 - t623 - t627 + t1085 + t679 - t1402 - t1410 - t1499 + t457 + t680 + t1378 + t1386 + t901 - t706 - t709 + t1511 + t1512 + t1513 + t1514
t1517 = t1507 + t1508 + t1510 + t1515
t1526 = Edelta_lhs(t145, p, 0, 0, 0, 0, 1, 0, 1)
ret[7] = t2 * (t1 * t1502 * t139 + t1349 * t395 + t385 * t1355 + t137 * t1517 - n * t1517 * t136 - t1357 * t384 - t397 * t1348 - t141 * t1502) * t1526
t1527 = -2 + t403 + t115 - t1366 + t1370 - t1373 + t1377 + t1413 - t1417 - t1420 + t1423 + t1426 + t1431
t1528 = t1436 + t1441 - t1443 - t1444 - t1445 + t1448 + t1450 + t1451 + t1453 + t1457 + t1458 + t1471 + t1472
t1530 = 6 * dtLRS
t1531 = t1474 + t1070 + t1383 + t1212 + t1213 + t1530 + t35 + t1076 + t568 + t1478 - t1495 - t1496 - t620
t1535 = 2 * t131 * t55 * t971 * t1293
t1536 = -2 + t35 + t1076 + t1070 + t1383 + t1212 + t1213 + t1530
t1538 = t8 * t64 * t1536
t1540 = t43 * t986 * t1293
t1542 = t51 * t1004 * t1293
t1543 = -1 + rLR + t1378 - t1381 + t1538 - t1388 - t706 + t1390 - t1392 + t1540 - t709 - t1397 + t1400 + t680 - t1402 - t1405 + t1408 - t1542 + t457
t1544 = t24 * t1543
t1545 = t981 * t1335
t1546 = t100 * t1536
t1547 = t1325 * t1012
t1550 = t996 * t1293
t1551 = t1309 * t971
t1552 = t1480 - t1481 + t55 * (rLR + t1378 - t1381 + t1538 - t1388 - t706 + t1390 - t1392 + t1540 - t709) - t48 + t1484 + t1485 + t1550 + t1487 - t119 - t88 + t1488 + t1551 + t1490 + t1491 - t121
t1554 = t8 * t13 * t1552
t1555 = t982 * t1325
t1556 = t984 * t1293
t1557 = t623 + t626 - t1085 + t1499 - t901 + t1535 + t1544 + t1545 + t1546 + t1547 - t1554 + t1555 - t1556
t1559 = t1527 + t1528 + t1531 + t1557
t1564 = 1 - t403 - t115 + t1366 - t1370 + t1373 - t1377 - t1413 - t1397 + t1400 - t1405 + t1408 - t1381 + t1390 + t1417 + t1420 - t1423 - t1426
t1565 = -t1388 - t1392 - t1431 - t1436 - t1441 + t1443 + t1444 + t1445 - t1448 - t1450 - t1451 - t1453 - t1457 - t1458 - t1471 - t1472 - t1474 - t1070 - t1383
t1567 = -t1212 - t1213 - t1530 - t35 - t1076 - t568 - t1478 + t1495 + t1496 + t620 - t623 - t626 + t1085 + rLR - t1402 - t1499 + t457 + t680
t1568 = t981 * t1325
t1569 = t1378 + t901 - t706 - t709 + t1511 + t1512 + t1514 - t1535 - t1544 - t1545 - t1546 - t1547 - t1542 + t1538 + t1554 + t1540 - t1555 + t1556 + t1568
t1571 = t1564 + t1565 + t1567 + t1569
t1580 = Edelta_lhs(t145, p, 0, 0, 0, 0, 1, 1, 0)
ret[8] = t2 * (t1 * t1559 * t139 + t1349 * t1026 + t1017 * t1355 + t137 * t1571 - n * t1571 * t136 - t1357 * t1016 - t1028 * t1348 - t141 * t1559) * t1580
t1581 = t1325 * t1335
t1582 = 2 * t1581
t1583 = 4 * t5
t1585 = t8 * t64 * t1583
t1586 = t1293 * t1293
t1588 = t42 * t704 * t1586
t1589 = 2 * t1588
t1591 = t51 * t53 * t1586
t1592 = 2 * t1591
t1594 = t24 * (-2 + t679 + t1585 + t1589 - t1592)
t1595 = t1325 * t1345
t1596 = 2 * t1595
t1597 = t100 * t1583
t1598 = t1325 * t1325
t1599 = t1598 * t24
t1600 = 2 * t1599
t1601 = t114 * t1586
t1602 = 2 * t1601
t1605 = t1586 * t47
t1607 = t1586 * t87
t1611 = t8 * t13 * (t55 * (t679 + t1585 + t1589) + 2 * t1605 + 2 * t1607)
t1613 = t131 * t55 * t1586
t1614 = 4 * t1613
t1615 = t1582 + t1594 + t1596 + t1597 + t1600 - t1602 - t1611 + t1614 + t627 + t408 + t1076 + t1212 + t1214
t1621 = -2 - t1582 - t1594 - t1596 - t1597 + 2 * t1598 - t1600 + t1602 + t1611 + t1589 - t1614 + t1585 - t1592 - t627 - t408 - t1076 + t679 - t1212 - t1214
t1630 = Edelta_lhs(t145, p, 0, 0, 0, 0, 2, 0, 0)
ret[9] = t2 * (t1 * t1615 * t139 + 2 * t1349 * t1355 + t137 * t1621 - n * t1621 * t136 - 2 * t1357 * t1348 - t141 * t1615) * t1630 / 2
t1632 = -dtLR - t38 - dtRS + t155 + t163 - t171 - t172 + t182 - t191 - t194 + t197 + t199 + t208 + t258 + t273 + t313 - t249
t1633 = -t26
t1634 = t13 * t1633
t1636 = t274 - t277 + t8 * t1634
t1637 = t1636 * t91
t1638 = rLR * t1633
t1639 = t14 * t1633
t1640 = t5 * t1633
t1641 = -dtRS - t38 - t1639 - dtLR - t1640 - t249
t1642 = t64 * t1641
t1643 = t8 * t1642
t1645 = t43 * t72 * t1633
t1647 = t51 * t75 * t1633
t1648 = -dtR - dtLR - dtRS - dtLRS - t1638 + t315 - t318 + t1643 - t322 + t325 + t1645 - t330 + t333 - t336 - t1647
t1649 = t24 * t1648
t1653 = -dtR - dtLR - dtRS - dtLRS + t225 + t47 * t1633 - t231 + t235 - t238 + t241 - t54 * t55 * t1633
t1654 = t19 * t1653
t1655 = t100 * t1641
t1657 = t104 * t21 * t1633
t1658 = t102 * t1657
t1659 = t16 * t1633
t1662 = 2 * t131 * t55 * t1659
t1663 = t115 * t1633
t1664 = t25 * t1636
t1665 = -t1638 + t315 - t318 + t1643 - t322 + t325 + t1645
t1667 = t119 * t1633
t1668 = t1633 * t87
t1669 = t1668 * t16
t1670 = t344 - t345 + t55 * t1665 + t349 + t351 + t1667 + t1669 + t356 + t357
t1671 = t13 * t1670
t1672 = t8 * t1671
t1673 = t343 - t361 - t375 - t377 + t380 + t382 + t1637 + t1649 + t1654 + t1655 - t1639 - t1640 - t1658 + t1662 - t1663 + t1664 - t1672
t1674 = t1632 + t1673
t1675 = t1 * t1674
t1677 = -dtR + dtLRS - t155 - t163 + t171 + t172 - t182 - t322 + t191 - t330 + t333
t1678 = t194 - t197 - t199 - t318 + t325 + t388 - t208 - t258 - t273 - t313 + t249 - t343
t1680 = -t336 + t315 + t361 + t375 + t377 - t380 - t382 - t1637 - t1649 - t1638 - t1654
t1681 = t19 * t1636
t1682 = -t1655 + t1639 + t1640 + t1658 - t1662 + t1645 + t1663 - t1664 + t1643 - t1647 + t1681 + t1672
t1684 = t1677 + t1678 + t1680 + t1682
t1686 = n * t1684
t1691 = Edelta_lhs(t145, p, 0, 0, 0, 1, 0, 0, 0)
ret[10] = t2 * (t1675 * t139 + t137 * t1684 - t1686 * t136 - t141 * t1674) * t1691
t1692 = -3 + t404 + t115 + t406 + t453 + t454 + t538 + t410 + t1383 + t1212 + t1074
t1693 = 6 * t579
t1694 = 6 * t583
t1695 = t1075 + t35 + t1382 + t556 - t562 + t565 + t568 + t573 - t576 + t1693 - t1694
t1697 = 2 * t613
t1698 = t592 - t598 + t604 - t609 - t611 - t1697 - t1496 + t618 - t620 + t623 + t626
t1699 = 2 * t634
t1700 = t632 + t1699 - t639 - t641 + t642 + t727 + t728 + t814 - t836 - t839 + t840 + t843
t1703 = t844 - t847 - t849 + t853 + t856 - t893 - t896 + t900 - t901 + t905 + t907
t1706 = t131 * t55 * t178 * t1633
t1707 = 2 * t1706
t1708 = t43 * t1657
t1709 = -t909 + t1135 - t914 - t919 + t922 + t926 + t929 - t932 + t934 + t1707 - t1708
t1713 = t8 * t53 * t1670 * t152
t1714 = t374 * t1633
t1715 = t376 * t1633
t1716 = t379 * t1636
t1717 = t381 * t1636
t1721 = t42 * t1634
t1724 = t8 * t53 * t1633 * t152
t1725 = -2 * t539 + t540 + 2 * t543 - t546 - 2 * t548 + t1721 - t1724 - t102
t1726 = t25 * t1725
t1727 = t1633 * t152
t1728 = t55 * t1727
t1729 = t149 * t1728
t1730 = t1633 * t4
t1732 = t158 * t159 * t1730
t1733 = 6 * t1732
t1735 = t167 * t159 * t1727
t1736 = 6 * t1735
t1738 = t131 * t188 * t1633
t1739 = 2 * t1738
t1741 = t102 * t104 * t1633
t1742 = t1713 - t1714 - t1715 + t1716 + t1717 + t1726 + t1729 + t1733 - t1736 - t1739 + t1741
t1744 = t131 * t159 * t1633
t1745 = 2 * t1744
t1747 = t102 * t192 * t1633
t1748 = t42 * t1671
t1749 = t5 * t1665
t1750 = t21 * t1665
t1751 = t42 * t1642
t1754 = t201 * t63 * t1641 * t152
t1755 = -3 + t35 + t1382 + t410 + t1383 + t1212 + t1074 + t1075
t1757 = t8 * t64 * t1755
t1759 = t215 * t72 * t1727
t1761 = t43 * t323 * t1633
t1762 = rLR - t662 + t700 + t665 - t668 - t672 + t1751 - t1754 + t1757 + t688 - t691 - t693 - t674 - t707 + t676 - t1759 + t1761 - t709
t1764 = t348 * t1633
t1765 = t350 * t1633
t1767 = t1633 * t295 * t16
t1768 = t1668 * t178
t1769 = -t857 - t1749 + t1750 + t55 * t1762 + t1764 + t1765 + t1767 + t1768 + t862 + t863 + t866 + t867
t1770 = t870 + t872 + t875 + t877 - t119 - t879 + t880 - t882 - t884 - t885 + t886 - t88
t1773 = t8 * t13 * (t1769 + t1770)
t1774 = t1636 * t312
t1775 = t1725 * t91
t1776 = 2 * t651
t1777 = 2 * t657
t1778 = -1 - t646 - t649 - t1776 + t655 + t1777 + t660 - t662 + t665 - t668 - t672 - t674 + t676 + rLR + t457 + t681
t1780 = t228 * t1659 * t4
t1781 = 2 * t1780
t1783 = t232 * t1659 * t152
t1784 = 2 * t1783
t1786 = t51 * t334 * t1633
t1787 = t685 + t688 - t691 - t693 - t696 - t699 + t700 - t707 - t709 - t1759 - t1754 + t1761 - t1781 + t1784 + t1751 + t1757 - t1786
t1789 = t24 * (t1778 + t1787)
t1790 = t207 * t1648
t1791 = -1 - t41 + t796 - t46 + t772 - t779 - t782 + t789 - t792 + rRS + t767 + t766
t1795 = t228 * t55 * t1730
t1797 = t232 * t1728
t1800 = t51 * t236 * t1633
t1802 = t51 * t239 * t1633
t1803 = t224 * t1633
t1804 = t681 + 2 * t774 + t777 - 2 * t784 - t799 - t732 + t735 + t460 - 2 * t1795 + 2 * t1797 - t1800 + t1802 + t1803
t1806 = t19 * (t1791 + t1804)
t1807 = t257 * t1653
t1808 = t100 * t1755
t1809 = t272 * t1641
t1810 = t1745 - t1747 - t1748 - t1773 + t1774 + t1775 + t1789 + t1790 + t1806 + t1807 + t1808 + t1809
t1813 = t1692 + t1695 + t1698 + t1700 + t1703 + t1709 + t1742 + t1810
t1818 = 2 - t404 - t115 - t406 - t453 - t454 - t538 + t942 + t945 - t410 - t1383 - t1212 - t1074 - t1075 - t35
t1819 = t257 * t1636
t1820 = -t1382 - t556 + t562 - t565 - t568 - t573 + t576 - t1693 + t1694 - t592 + t598 - t604 + t609 + t1819 + t611 + t1697
t1822 = t1496 - t618 + t620 - t623 - t626 - t632 - t1699 + t639 + t641 - t646 - t649 - t1776 + t655 + t1777 + t660 - t662
t1823 = t665 - t668 - t672 - t674 + t676 + rLR - t642 - t727 - t728 - t814 + t457 + t681 + t836 + t839 - t840 - t843
t1826 = -t844 + t847 + t849 - t853 - t856 + t893 + t896 - t900 + t901 - t905 - t907 + t909 - t1135 + t685 + t688
t1827 = t19 * t1725
t1828 = -t691 - t693 + t914 - t696 - t699 + t919 - t922 - t926 - t929 + t932 - t934 + t700 - t707 - t709 + t1827 - t1707
t1830 = t1708 - t1759 - t1754 + t1761 - t1781 + t1784 + t1751 + t1757 - t1786 - t1713 + t1714 + t1715 - t1716 - t1717 - t1726 - t1729
t1831 = -t1733 + t1736 + t1739 - t1741 - t1745 + t1747 + t1748 + t1773 - t1774 - t1775 - t1789 - t1790 - t1806 - t1807 - t1808 - t1809
t1834 = t1818 + t1820 + t1822 + t1823 + t1826 + t1828 + t1830 + t1831
t1843 = Edelta_lhs(t145, p, 0, 0, 0, 1, 0, 0, 1)
ret[11] = t2 * (t1 * t1813 * t139 + t1675 * t395 + t385 * t1684 + t137 * t1834 - n * t1834 * t136 - t1686 * t384 - t397 * t1674 - t141 * t1813) * t1843
t1844 = -2 - t1035 + t1045 + t1047 - t1051 + t1054 + t1057 + t403 + t115 + t453 + t454 - t1059
t1845 = t1062 - t1064 + t1066 - t1069 + t1070 + t1383 + t1212 + t1213 + t1530 + t35 + t1076 + t556
t1847 = -t562 + t565 + t1077 - t1078 + t1693 - t1694 + t592 - t598 + t604 - t609 - t611 - t1697
t1848 = -t1496 + t618 + t626 + t1083 + t1699 - t1084 - t1085 + t1086 + t1088 + t1131 + t727 + t728
t1851 = -t836 - t838 + t840 + t843 + t844 - t847 - t849 + t855 - t893 - t896 + t900 + t905
t1852 = t907 - t909 + t1135 - t1155 - t919 + t926 + t929 - t932 + t934 + t1156 + t1160 + t1546
t1854 = t1140 + t1143 - t857 + t886 - t88 - t48 - t884 + t1136 - t121 - t119 - t1145 + t867 + t870
t1856 = t43 * t986 * t1633
t1857 = rLR - t662 + t1100 + t665 - t1091 - t672 + t1751 - t1754 + t1538 + t688 - t1105 - t693 - t674 - t690 - t706 + t676 - t1759 + t1856 - t709
t1859 = t996 * t1633
t1860 = t1668 * t971
t1861 = t872 + t875 + t876 + t861 + t863 + t866 + t55 * t1857 + t1859 + t1860 + t1765 + t1767 - t1749 + t1750
t1864 = t8 * t13 * (t1854 + t1861)
t1865 = t981 * t1653
t1866 = -1 - t1091 - t1096 + t1099 + t1100 - t1105 + t1856 - t646 - t1106 - t1776 + t1107 + t1777 + t660 - t662 + t665 - t672 - t674 + t676
t1868 = t51 * t1004 * t1633
t1869 = rLR + t457 + t680 + t685 + t688 - t690 - t693 - t696 - t699 - t706 - t709 + t1538 - t1868 - t1759 - t1754 - t1781 + t1784 + t1751
t1871 = t24 * (t1866 + t1869)
t1872 = t982 * t1636
t1873 = t984 * t1633
t1874 = t1636 * t1012
t1875 = -t1864 + t1865 + t1871 + t1872 - t1873 + t1874 - t1708 + t1713 - t1714 + t1717 + t1726 + t1729
t1878 = t131 * t55 * t971 * t1633
t1879 = 2 * t1878
t1880 = t1733 - t1736 + t1879 - t1739 + t1741 + t1745 - t1747 - t1748 + t1775 + t1790 + t1806 + t1809
t1883 = t1844 + t1845 + t1847 + t1848 + t1851 + t1852 + t1875 + t1880
t1888 = 1 + t1035 - t1045 - t1047 + t1051 - t1054 - t1057 - t403 - t115 - t453 + t1170 - t454 + t1059 - t1091 - t1062 + t1064
t1889 = t981 * t1636
t1890 = -t1066 + t1069 - t1096 + t1099 + t942 + t1889 + t1100 - t1070 - t1383 - t1212 - t1213 - t1530 - t35 - t1076 - t556 + t562 - t565
t1892 = -t1077 + t1078 - t1693 + t1694 - t592 + t598 - t604 + t609 - t1105 + t611 + t1697 + t1496 - t618 - t626 - t1083 - t1699 + t1084
t1893 = t1085 + t1856 - t646 - t1106 - t1776 + t1107 + t1777 + t660 - t662 + t665 - t672 - t674 + t676 - t1086 - t1088 - t1131 + rLR
t1896 = -t727 - t728 + t457 + t680 + t836 + t838 - t840 - t843 - t844 + t847 + t849 - t855 + t893 + t896 - t900 - t905 - t907
t1897 = t909 - t1135 + t685 + t688 - t690 - t693 + t1155 - t696 - t699 + t919 - t926 - t929 + t932 - t934 - t706 - t709 - t1156
t1899 = -t1160 + t1827 - t1546 + t1538 + t1864 - t1865 - t1871 - t1872 + t1873 - t1874 - t1868 + t1708 - t1759 - t1754 - t1781 + t1784 + t1751
t1900 = -t1713 + t1714 - t1717 - t1726 - t1729 - t1733 + t1736 - t1879 + t1739 - t1741 - t1745 + t1747 + t1748 - t1775 - t1790 - t1806 - t1809
t1903 = t1888 + t1890 + t1892 + t1893 + t1896 + t1897 + t1899 + t1900
t1912 = Edelta_lhs(t145, p, 0, 0, 0, 1, 0, 1, 0)
ret[12] = t2 * (t1 * t1883 * t139 + t1675 * t1026 + t1017 * t1684 + t137 * t1903 - n * t1903 * t136 - t1686 * t1016 - t1028 * t1674 - t141 * t1883) * t1912
t1914 = t43 * t1299 * t1633
t1917 = t1306 * t1633
t1918 = t1668 * t1293
t1919 = t1480 - t1481 + t55 * (rLR + t1378 - t1381 + t1538 - t1388 - t1392 - t706 + t1394 + t1914 - t709) - t48 + t1486 + t1484 + t1487 + t1917 - t119 - t88 + t1918 + t1488 + t1491 + t1489 - t121
t1921 = t8 * t13 * t1919
t1922 = -2 - t1921 + t403 + t115 - t1366 + t1370 - t1373 + t1377 + t1413 - t1417 - t1420 + t1423 + t1426
t1923 = t1329 * t1633
t1924 = t1326 * t1636
t1925 = t1435 + t1436 + t1441 - t1443 - t1445 - t1446 + t1448 + t1450 + t1452 - t1923 + t1924 + t1457 + t1458
t1927 = t1471 + t1473 + t1474 + t1070 + t1383 + t1212 + t1213 + t1530 + t35 + t1076 + t568 + t1478 + t1479
t1931 = 2 * t131 * t55 * t1293 * t1633
t1932 = t1325 * t1653
t1933 = t1636 * t1345
t1935 = t51 * t1337 * t1633
t1936 = -1 + rLR + t1378 - t1381 + t1538 - t1388 - t1392 - t706 + t1394 + t1914 - t709 - t1397 - t1405 + t1400 + t1408 + t680 - t1410 - t1935 + t457
t1937 = t24 * t1936
t1938 = -t1495 - t1496 - t620 + t623 + t626 - t1085 + t1931 + t1499 - t901 + t1546 + t1932 + t1933 + t1937
t1940 = t1922 + t1925 + t1927 + t1938
t1945 = 1 + t1921 - t403 - t115 + t1366 - t1370 + t1373 - t1377 - t1413 - t1397 + t1400 - t1405 + t1408 - t1381 + t1394 + t1417 + t1420 - t1423
t1946 = -t1426 - t1388 - t1392 - t1435 + t1914 - t1436 - t1441 + t1443 + t1445 + t1446 - t1448 - t1450 - t1452 + t1923 - t1924 - t1935 - t1457 - t1458 - t1471
t1948 = -t1473 - t1474 - t1070 - t1383 - t1212 - t1213 - t1530 - t35 - t1076 - t568 - t1478 - t1479 + t1495 + t1496 + t620 - t623 - t626 + t1085
t1949 = t1325 * t1636
t1950 = -t1931 + rLR - t1410 - t1499 + t457 + t680 + t1378 + t901 - t706 - t709 + t1511 + t1513 + t1514 - t1546 + t1538 + t1949 - t1932 - t1933 - t1937
t1952 = t1945 + t1946 + t1948 + t1950
t1961 = Edelta_lhs(t145, p, 0, 0, 0, 1, 1, 0, 0)
ret[13] = t2 * (t1 * t1940 * t139 + t1675 * t1355 + t1349 * t1684 + t137 * t1952 - n * t1952 * t136 - t1686 * t1348 - t1357 * t1674 - t141 * t1940) * t1961
t1962 = 4 * t26
t1964 = t8 * t64 * t1962
t1965 = 2 * t1754
t1966 = 2 * t1761
t1967 = 4 * t1780
t1968 = 4 * t1783
t1969 = 2 * t1759
t1970 = 2 * t1751
t1971 = 2 * t1786
t1972 = t681 + t1964 - t1965 + t1966 - t1967 + t1968 - t1969 + t1970 - t1971 - t707 + t685
t1973 = -t646 - t691 + t665 - t699 - t649 + t655 + t660 - t662 - t672 - t674 + t688
t1975 = t24 * (t1972 + t1973)
t1981 = t681 + 2 * t1803 - 2 * t1800 - 4 * t1795 + 4 * t1797 + 2 * t1802 + t766 + t772 + t777 - t779 - t782 + t789 - t792 + t796 - t799
t1982 = t19 * t1981
t1983 = t404 + t453 + t538 + t1975 + t1982 + t410 + t1213 + t1214 + t1076 + t556 - t562 + t565 + t573 - t576 + t592 - t598
t1984 = t604 - t609 - t611 + t618 + t632 - t639 - t641 + t727 + t814 - t836 - t839 + t843 + t853 + t856 - t893 - t896
t1987 = -2 * t539 + 2 * t1721 + 2 * t543 - 2 * t1724 - 2 * t548
t1988 = t25 * t1987
t1990 = -t662 + t1970 + t665 - t1965 - t672 + t1964 + t688 - t691 - t1969 - t674 - t707 + t1966
t1994 = 2 * t1765
t1995 = 2 * t1767
t1997 = -t857 - 2 * t1749 + t55 * t1990 + 2 * t1750 + 2 * t1764 + t1994 + t1995 + 2 * t1768 + t862 + t866 + t875 + t877 - t879 - t884 - t885 + t886
t1999 = t8 * t13 * t1997
t2000 = 4 * t1706
t2001 = 2 * t1708
t2002 = 2 * t1713
t2003 = 2 * t1714
t2004 = 2 * t1715
t2005 = t900 + t905 + t907 - t909 - t919 + t926 + t929 - t932 + t934 + t1988 - t1999 + t2000 - t2001 + t2002 - t2003 - t2004
t2006 = 2 * t1716
t2007 = 2 * t1717
t2008 = t100 * t1962
t2009 = t1987 * t91
t2010 = 2 * t1729
t2011 = 12 * t1732
t2012 = 12 * t1735
t2013 = 4 * t1738
t2014 = 2 * t1741
t2015 = 4 * t1744
t2016 = 2 * t1747
t2017 = 2 * t1748
t2018 = 2 * t1774
t2019 = 2 * t1790
t2020 = 2 * t1807
t2021 = 2 * t1809
t2022 = t2006 + t2007 + t2008 + t2009 + t2010 + t2011 - t2012 - t2013 + t2014 + t2015 - t2016 - t2017 + t2018 + t2019 + t2020 + t2021
t2024 = t1983 + t1984 + t2005 + t2022
t2029 = -t404 - t453 - t538 + t945 - t1975 - t1982 - t410 - t1213 - t1214 - t1076 - t556
t2031 = t562 - t565 - t573 + t576 - t592 + t598 - t604 + t609 + 2 * t1819 + t611 - t618
t2033 = -t632 + t639 + t641 - t646 - t649 + t655 + t660 - t662 + t665 - t672 - t674
t2034 = -t727 - t814 + t681 + t836 + t839 - t843 - t853 - t856 + t893 + t896 - t900
t2037 = -t905 - t907 + t909 + t685 + t688 - t691 - t699 + t919 - t926 - t929 + t932
t2038 = t19 * t1987
t2039 = -t934 - t707 + t1964 - t1988 + t2038 + t1999 - t2000 + t2001 - t1969 - t1965 + t1966
t2041 = -t1967 + t1968 + t1970 - t1971 - t2002 + t2003 + t2004 - t2006 - t2007 - t2008 - t2009
t2042 = -t2010 - t2011 + t2012 + t2013 - t2014 - t2015 + t2016 + t2017 - t2018 - t2019 - t2020 - t2021
t2045 = t2029 + t2031 + t2033 + t2034 + t2037 + t2039 + t2041 + t2042
t2054 = Edelta_lhs(t145, p, 0, 0, 0, 2, 0, 0, 0)
ret[14] = t2 * (t1 * t2024 * t139 + 2 * t1675 * t1684 + t137 * t2045 - n * t2045 * t136 - 2 * t1686 * t1674 - t141 * t2024) * t2054 / 2
t2056 = -t1294 - t987 - dtLS - dtLRS
t2057 = t64 * t2056
t2058 = t8 * t2057
t2059 = -dtL - dtLS - dtLR - dtLRS - t986 + t2058 + t1303 - t1341
t2060 = t24 * t2059
t2061 = t100 * t2056
t2062 = -t986 + t2058 + t1303
t2064 = t55 * t2062 + t1308 + t1310
t2065 = t13 * t2064
t2066 = t8 * t2065
t2067 = t1328 + t1336 + t2060 + t1344 - t1294 - t987 - dtLS - dtLRS + t2061 - t974 - t1331 - t2066 + t1322
t2068 = t1 * t2067
t2070 = t2058 - t2061 - t2060 + t2066 - t1322 - t1341 + t1303 - t1328 + t1331 - t1336 + t1294 - t1344 + t1353 - t986 + t987 + t974 - dtL - dtLR
t2072 = n * t2070
t2077 = Edelta_lhs(t145, p, 0, 0, 1, 0, 0, 0, 0)
ret[15] = t2 * (t2068 * t139 + t137 * t2070 - t2072 * t136 - t141 * t2067) * t2077
t2080 = t8 * t53 * t2064 * t152
t2081 = t21 * t2062
t2082 = t5 * t2062
t2083 = t42 * t2057
t2086 = t201 * t63 * t2056 * t152
t2087 = -1 + t35 + t37 + t1383 + t1212 + t173 + t1214
t2089 = t8 * t64 * t2087
t2094 = t8 * t13 * (t2081 - t2082 + t55 * (rLR + t2083 - t2086 + t2089 - t1392 + t1394 - t709) + t1486 + t1487 - t119 - t88 + t1488 + t1489)
t2095 = -1 + t2080 + t1054 + t115 - t1366 + t1377 - t1064 + t1066 - t1420 + t1426 + t1435 - t2094 + t1436 + t1441 - t1445 - t1446 + t1452
t2096 = t42 * t2065
t2097 = t207 * t2059
t2098 = -1 + rLR + t2083 - t2086 + t2089 - t1392 + t1394 - t709 - t1405 + t1408 - t1410 + t457
t2099 = t24 * t2098
t2100 = t272 * t2056
t2101 = t100 * t2087
t2102 = t1473 + t1474 + t1383 + t1212 + t173 + t1214 + t35 + t37 + t1478 + t1479 - t1496 + t626 - t1155 - t2096 + t2097 + t2099 + t2100 + t2101
t2103 = t2095 + t2102
t2105 = t1 * t2103 * t139
t2108 = -t2080 + t2083 + t2089 - t2086 - t1054 - t115 + t1366 - t1377 + t1064 - t1066 - t1405
t2109 = t1408 + t1394 + t1420 - t1426 - t1392 - t1435 + t2094 - t1436 - t1441 + t1445 + t1446 - t1452
t2111 = -t1473 - t1474 - t1383 - t1212 - t173 - t1214 - t35 - t37 - t1478 - t1479 + t1496 - t626
t2112 = rLR - t1410 + t457 + t1155 - t709 + t1511 + t1513 + t2096 - t2097 - t2099 - t2100 - t2101
t2114 = t2108 + t2109 + t2111 + t2112
t2115 = t137 * t2114
t2117 = n * t2114 * t136
t2120 = t141 * t2103
t2123 = Edelta_lhs(t145, p, 0, 0, 1, 0, 0, 0, 1)
ret[16] = t2 * (t2105 + t2068 * t395 + t385 * t2070 + t2115 - t2117 - t2072 * t384 - t397 * t2067 - t2120) * t2123
t2124 = t2080 + t1054 + t115 - t1366 + t1377 - t1064 + t1066 - t1420 + t1426 + t1436 + t1441 - t1445 + t1474 + t1383 + t36
t2125 = 2 * t14
t2127 = t8 * t64 * t2125
t2129 = t24 * (t2083 - t2086 + t2127 - t1392 + t1540 - t709 - t1405 + t1408 - t1542 + t457)
t2134 = t8 * t13 * (t2081 - t2082 + t55 * (t2083 - t2086 + t2127 - t1392 + t1540 - t709) + t1550 + t1487 - t119 - t88 + t1488 + t1551)
t2135 = t100 * t2125
t2136 = t173 + t38 + t2129 + t1478 - t1496 - t1155 + t1535 + t1545 + t1547 - t2134 + t1555 - t1556 - t2096 + t2135 + t2097 + t2100
t2137 = t2124 + t2136
t2139 = t1 * t2137 * t139
t2143 = t1408 + t1420 - t1426 - t1392 - t1436 - t1441 + t1445 - t1474 - t1383 - t36 - t173
t2145 = -t38 - t2129 - t1478 + t1496 + t457 + t1155 - t709 + t1511 - t1535 - t1545 - t1547
t2146 = t2134 - t1542 + t1540 - t1555 + t1556 + t1568 + t2096 - t2135 - t2097 - t2100 + t2127
t2148 = -t2080 + t2083 - t2086 - t1054 - t115 + t1366 - t1377 + t1064 - t1066 - t1405 + t2143 + t2145 + t2146
t2149 = t137 * t2148
t2151 = n * t2148 * t136
t2154 = t141 * t2137
t2157 = Edelta_lhs(t145, p, 0, 0, 1, 0, 0, 1, 0)
ret[17] = t2 * (t2139 + t2068 * t1026 + t1017 * t2070 + t2149 - t2151 - t2072 * t1016 - t1028 * t2067 - t2154) * t2157
t2158 = 2 * t5
t2160 = t8 * t64 * t2158
t2162 = t24 * (-1 + rLR + t2160 + t1588 - t1591)
t2163 = t100 * t2158
t2168 = t8 * t13 * (t55 * (rLR + t2160 + t1588) + t1605 + t1607)
t2169 = 2 * t1613
t2170 = t2162 + t2163 + t1581 + t1595 + t1599 - t1601 - t2168 + t2169 + t626 + t35 + t37 + t36 + t38
t2172 = t1 * t2170 * t139
t2175 = -1 - t2162 - t2163 + t2160 - t1581 - t1595 + t1598 - t1599 + t1601 + t2168 + t1588 - t2169 - t1591 - t626 - t35 - t37 + rLR - t36 - t38
t2176 = t137 * t2175
t2178 = n * t2175 * t136
t2181 = t141 * t2170
t2184 = Edelta_lhs(t145, p, 0, 0, 1, 0, 1, 0, 0)
ret[18] = t2 * (t2172 + t2068 * t1355 + t1349 * t2070 + t2176 - t2178 - t2072 * t1348 - t1357 * t2067 - t2181) * t2184
t2191 = Edelta_lhs(t145, p, 0, 0, 1, 1, 0, 0, 0)
ret[19] = t2 * (t2105 + t2068 * t1684 + t1675 * t2070 + t2115 - t2117 - t2072 * t1674 - t1686 * t2067 - t2120) * t2191
t2197 = Edelta_lhs(t145, p, 0, 0, 2, 0, 0, 0, 0)
ret[20] = t2 * (2 * t2068 * t2070 - 2 * t2072 * t2067) * t2197 / 2
t2199 = -dtLR - dtLRS + t155 + t163 - t171 - t172 - t191 - t194 + t197 + t199 + t978 + t983 - t985 - t988 + t1003
t2200 = -t1639 - dtLR - dtLRS - t988
t2201 = t100 * t2200
t2202 = t64 * t2200
t2203 = t8 * t2202
t2204 = t315 - t318 + t2203 - t322 + t993 + t1645 - t330 + t333 - t1006 - t1647
t2205 = t24 * t2204
t2206 = t315 - t318 + t2203 - t322 + t993 + t1645
t2208 = t344 - t345 + t55 * t2206 + t997 + t351 + t1667 + t1669 + t356 + t998
t2209 = t13 * t2208
t2210 = t8 * t2209
t2211 = t1013 + t208 + t273 + t343 - t361 - t375 + t382 + t2201 + t2205 + t1637 + t1654 - t1639 + t1662 - t1663 + t1664 - t2210
t2212 = t2199 + t2211
t2213 = t1 * t2212
t2216 = -t330 + t333 + t194 - t197 - t199 + t993 - t318 - t978 - t1006 - t983 + t985
t2218 = t988 - t1003 - t1013 - t208 - t273 - t343 + t315 + t361 + t375 - t382 - t2201
t2219 = -t2205 - t1637 - t1654 + t1639 - t1662 + t1645 + t1663 - t1664 - t1647 + t2210 + t1681
t2221 = t2203 + t1019 + dtLR + dtLRS - t155 - t163 + t171 + t172 - t322 + t191 + t2216 + t2218 + t2219
t2223 = n * t2221
t2228 = Edelta_lhs(t145, p, 0, 1, 0, 0, 0, 0, 0)
ret[21] = t2 * (t2213 * t139 + t137 * t2221 - t2223 * t136 - t141 * t2212) * t2228
t2229 = -1 - t1035 - t1036 + t1045 + t1047 + t1048 - t1051 + t1057 + t403 + t115 + t406
t2230 = t453 + t1062 - t1069 + t1070 + t1383 + t36 + t1213 + t1214 + t37 + t556 - t562
t2232 = -1 + t37 + t1070 + t1383 + t36 + t1213 + t1214
t2233 = t100 * t2232
t2234 = t565 + t568 + t1077 - t1078 + t1693 - t1694 + t592 - t598 + t604 - t609 + t2233
t2235 = t272 * t2200
t2236 = t2235 - t611 - t1697 - t1496 + t618 - t620 + t623 + t1083 + t1699 - t1084 - t1085 + t1086
t2241 = t8 * t53 * t2208 * t152
t2242 = t1087 + t1114 + t1131 + t2241 + t642 + t727 - t836 - t838 + t843 + t844 - t847
t2243 = t42 * t2202
t2245 = t8 * t64 * t2232
t2246 = t1093 - t1096 + t1099 - t1105 - t646 - t1106 - t1776 + t1107 + t1777 + t660 - t662 + t665 - t668 - t672 - t674 + t2243 + t2245
t2249 = t201 * t63 * t2200 * t152
t2250 = t457 + t680 + t685 + t688 - t690 - t693 - t699 + t700 - t706 - t709 - t1110 - t2249 - t1759 + t1761 - t1781 + t1784 - t1786
t2252 = t24 * (t2246 + t2250)
t2253 = t207 * t2204
t2254 = t855 - t893 - t896 + t900 - t901 + t905 + t907 - t909 + t2252 + t2253 - t914
t2256 = t1140 + t1141 + t1142 + t1143 - t857 + t886 - t88 - t48 - t884 - t882 + t880 - t121 - t119
t2257 = t5 * t2206
t2258 = t21 * t2206
t2259 = -t662 + t700 + t665 - t668 - t672 + t2243 - t2249 + t2245 + t688 - t690 - t693 - t674 - t1105 - t706 + t1093 - t1759 + t1761 - t709
t2261 = t867 + t870 + t875 + t876 + t861 + t866 - t2257 + t2258 + t1764 + t1765 + t1767 + t1768 + t55 * t2259
t2264 = t8 * t13 * (t2256 + t2261)
t2265 = t42 * t2209
t2266 = t1154 - t919 + t922 + t926 + t929 - t932 + t934 - t2264 - t2265 + t1707 - t1714
t2267 = -t1715 + t1716 + t1717 + t1726 + t1733 - t1736 - t1739 + t1745 + t1774 + t1775 + t1806 + t1807
t2270 = t2229 + t2230 + t2234 + t2236 + t2242 + t2254 + t2266 + t2267
t2275 = 1 + t1035 + t1036 - t1045 - t1047 - t1048 + t1051 - t1057 - t403 - t115 - t406 - t453 + t1169 + t1170 + t1093 - t1062
t2276 = t1069 - t1096 + t1099 - t1070 - t1383 - t36 - t1213 - t1214 - t37 - t556 + t562 - t565 - t568 - t1077 + t1078 - t1693
t2278 = t1694 - t592 + t598 - t604 + t609 - t1105 + t1819 - t2233 - t2235 + t611 + t1697 + t1496 - t618 + t620 - t623 - t1083
t2279 = -t1699 + t1084 + t1085 - t646 - t1106 - t1776 + t1107 + t1777 + t660 - t662 + t665 - t668 - t672 - t674 - t1086 - t1087
t2282 = -t1114 - t1131 + t2243 + t2245 - t2241 - t642 - t727 + t457 + t680 + t836 + t838 - t843 - t844 + t847 - t855 + t893
t2283 = t896 - t900 + t901 - t905 - t907 + t909 + t685 + t688 - t690 - t693 - t2252 - t2253 + t914 - t1154 - t699 + t919
t2285 = -t922 - t926 - t929 + t932 - t934 + t700 - t706 - t709 - t1110 + t1827 - t2249 + t2264 + t2265 - t1707 - t1759 + t1761
t2286 = -t1781 + t1784 - t1786 + t1714 + t1715 - t1716 - t1717 - t1726 - t1733 + t1736 + t1739 - t1745 - t1774 - t1775 - t1806 - t1807
t2289 = t2275 + t2276 + t2278 + t2279 + t2282 + t2283 + t2285 + t2286
t2298 = Edelta_lhs(t145, p, 0, 1, 0, 0, 0, 0, 1)
ret[22] = t2 * (t1 * t2270 * t139 + t2213 * t395 + t385 * t2221 + t137 * t2289 - n * t2289 * t136 - t2223 * t384 - t397 * t2212 - t141 * t2270) * t2298
t2299 = -t1091 + t1093 - t1232 + t1233 + t1100 - t1228 + t1856 - t646 - t1776 + t1777 + t660 - t662 + t665 - t672
t2300 = -t674 + t2243 + t457 + t685 + t688 - t693 - t699 - t709 - t1110 - t2249 - t1868 + t2127 - t1759 - t1781 + t1784
t2302 = t24 * (t2299 + t2300)
t2303 = -t662 + t1100 + t665 - t1091 - t672 + t2243 - t2249 + t2127 + t688 - t1228 - t693 - t674 + t1093 - t1759 + t1856 - t709
t2305 = -t857 - t2257 + t55 * t2303 + t2258 + t1859 + t1860 + t1765 + t1767 + t1136 + t1243 + t1141
t2306 = t1142 + t1246 + t866 + t867 + t870 + t875 - t1145 - t119 - t884 + t886 - t88
t2309 = t8 * t13 * (t2305 + t2306)
t2310 = -t1195 - t1036 + t1197 + t1048 - t1199 + t1054 + t1201 + t115 + t453 - t1059 + t1203 - t1064 + t1066 - t1206 + t2302 + t1210 - t2309 + t1383 + t36
t2311 = t173 + t38 + t556 - t562 + t565 + t1693 - t1694 + t592 - t598 + t604 - t609 + t1223 + t1239 + t2235 - t611 - t1697 - t1496 + t618 + t1699 + t1087
t2313 = t1088 + t1114 + t2241 + t727 - t836 + t843 + t844 - t847 - t893 - t896 + t900 + t905 + t907 - t909 + t2253 + t1154 - t1155 - t919 + t926 + t929
t2314 = -t932 + t934 + t1156 + t1160 - t2265 + t1865 + t1872 - t1873 + t2135 + t1874 - t1714 + t1717 + t1726 + t1733 - t1736 + t1879 - t1739 + t1745 + t1775 + t1806
t2316 = t2310 + t2311 + t2313 + t2314
t2321 = t1195 + t1036 - t1197 - t1048 + t1199 - t1054 - t1201 - t115 - t453 + t1169 + t1059 - t1091 + t1093 - t1203
t2322 = t1064 - t1066 + t1206 - t1232 + t1233 - t2302 + t1268 + t1889 - t1210 + t1100 + t2309 - t1383 - t36 - t173
t2324 = -t38 - t556 + t562 - t565 - t1693 + t1694 - t592 + t598 - t604 + t609 - t1223 - t1239 - t1228 - t2235
t2325 = t611 + t1697 + t1496 - t618 - t1699 + t1856 - t646 - t1776 + t1777 + t660 - t662 + t665 - t672 - t674
t2328 = -t1087 - t1088 - t1114 + t2243 - t2241 - t727 + t457 + t836 - t843 - t844 + t847 + t893 + t896 - t900
t2329 = -t905 - t907 + t909 + t685 + t688 - t693 - t2253 - t1154 + t1155 - t699 + t919 - t926 - t929 + t932
t2331 = -t934 - t709 - t1156 - t1160 - t1110 + t1827 - t2249 + t2265 - t1865 - t1872 + t1873 - t2135 - t1874 - t1868
t2332 = t2127 - t1759 - t1781 + t1784 + t1714 - t1717 - t1726 - t1733 + t1736 - t1879 + t1739 - t1745 - t1775 - t1806
t2335 = t2321 + t2322 + t2324 + t2325 + t2328 + t2329 + t2331 + t2332
t2344 = Edelta_lhs(t145, p, 0, 1, 0, 0, 0, 1, 0)
ret[23] = t2 * (t1 * t2316 * t139 + t2213 * t1026 + t1017 * t2221 + t137 * t2335 - n * t2335 * t136 - t2223 * t1016 - t1028 * t2212 - t141 * t2316) * t2344
t2345 = -1 + t403 + t115 - t1366 + t1370 - t1373 + t1377 + t1413 - t1417 - t1420 + t1423 + t1426
t2346 = t1436 + t1441 - t1443 - t1445 + t1448 + t1450 - t1923 + t1924 + t1457 + t1458 + t1471 + t1474 + t1070
t2348 = t1383 + t36 + t1213 + t1214 + t37 + t568 + t1478 + t2233 - t1495 - t1496 - t620 + t623
t2349 = t1378 - t1381 + t2245 - t1388 - t1392 - t706 + t1540 + t1914 - t709 - t1397 - t1405 + t1400 + t1408 + t680 - t1542 - t1935 + t457
t2350 = t24 * t2349
t2353 = t1480 - t1481 + t55 * (t1378 - t1381 + t2245 - t1388 - t1392 - t706 + t1540 + t1914 - t709) - t48 + t1550 + t1484 + t1487 + t1917 - t119 - t88 + t1918 + t1488 + t1491 + t1551 - t121
t2355 = t8 * t13 * t2353
t2356 = -t1085 + t1931 + t1499 - t901 + t1535 + t2350 + t1545 + t1547 + t1555 - t1556 - t2355 + t1932 + t1933
t2358 = t2345 + t2346 + t2348 + t2356
t2363 = 1 - t403 - t115 + t1366 - t1370 + t1373 - t1377 - t1413 - t1397 + t1400 - t1405 + t1408 - t1381 + t1417 + t1420 - t1423 - t1426
t2364 = -t1388 - t1392 + t1914 - t1436 - t1441 + t1443 + t1445 - t1448 - t1450 + t1923 - t1924 - t1935 - t1457 - t1458 - t1471 - t1474 - t1070 - t1383
t2366 = -t36 - t1213 - t1214 - t37 - t568 - t1478 - t2233 + t1495 + t1496 + t620 - t623 + t1085 - t1931 + t2245 - t1499 + t457 + t680 + t1378
t2367 = t901 - t706 - t709 + t1511 + t1514 - t1535 - t2350 - t1545 - t1547 - t1542 + t1540 - t1555 + t1556 + t1949 + t1568 + t2355 - t1932 - t1933
t2369 = t2363 + t2364 + t2366 + t2367
t2378 = Edelta_lhs(t145, p, 0, 1, 0, 0, 1, 0, 0)
ret[24] = t2 * (t1 * t2358 * t139 + t2213 * t1355 + t1349 * t2221 + t137 * t2369 - n * t2369 * t136 - t2223 * t1348 - t1357 * t2212 - t141 * t2358) * t2378
t2379 = -t1035 + t1045 + t1047 - t1051 + t1057 + t403 + t453 + t1062 - t1069 + t1982 + t1070 + t173 + t38 + t37 + t556 - t562 + t565 + t1077 - t1078
t2380 = t592 - t598 + t604 - t609 + t2235 - t611 + t618 + t1083 - t1084 - t1085 + t1086 + t1131 + t2241 + t727 - t836 - t838 + t843 + t855 - t893 - t896
t2382 = 2 * t26
t2384 = t8 * t64 * t2382
t2385 = -t662 + t1751 + t665 - t1754 - t672 + t2243 - t2249 + t2384 + t688 - t690 - t1969 - t674 - t1105 - t706 + t1856 + t1761
t2387 = -t857 + t55 * t2385 - t2257 + t2258 - t1749 + t1859 + t1860 + t1750 + t1764 + t1994 + t1995
t2388 = t1768 + t1140 + t1143 + t861 + t866 + t875 + t876 - t121 - t884 - t48 + t886
t2391 = t8 * t13 * (t2387 + t2388)
t2392 = t900 + t905 + t907 - t909 + t2253 - t919 + t926 + t929 - t932 + t934 + t1988 - t2265 - t2391 + t1865 + t1872 - t1873 + t1874 + t1707 - t1708 + t1713
t2393 = t100 * t2382
t2394 = -t1096 + t1099 + t2384 - t1105 + t1856 - t646 - t1106 + t1107 + t660 - t662 + t665 - t672 - t674 + t2243
t2395 = t680 + t685 + t688 - t690 - t699 - t706 - t2249 - t1868 - t1969 - t1754 + t1761 - t1967 + t1968 + t1751 - t1786
t2397 = t24 * (t2394 + t2395)
t2398 = -t2003 - t1715 + t1716 + t2007 + t2393 + t2397 + t2009 + t1729 + t2011 - t2012 + t1879 - t2013 + t1741 + t2015 - t1747 - t1748 + t1774 + t1790 + t1807 + t1809
t2400 = t2379 + t2380 + t2392 + t2398
t2405 = t1035 - t1045 - t1047 + t1051 - t1057 - t403 - t453 + t1170 - t1062 + t1069 - t1096 + t1099 + t2384 + t1889
t2406 = -t1982 - t1070 - t173 - t38 - t37 - t556 + t562 - t565 - t1077 + t1078 - t592 + t598 - t604 + t609
t2408 = -t1105 + t1819 - t2235 + t611 - t618 - t1083 + t1084 + t1085 + t1856 - t646 - t1106 + t1107 + t660 - t662
t2409 = t665 - t672 - t674 - t1086 - t1131 + t2243 - t2241 - t727 + t680 + t836 + t838 - t843 - t855 + t893
t2412 = t896 - t900 - t905 - t907 + t909 + t685 + t688 - t690 - t2253 - t699 + t919 - t926 - t929 + t932
t2413 = -t934 - t706 - t1988 - t2249 + t2265 + t2038 + t2391 - t1865 - t1872 + t1873 - t1874 - t1868 - t1707 + t1708
t2415 = -t1969 - t1754 + t1761 - t1967 + t1968 + t1751 - t1786 - t1713 + t2003 + t1715 - t1716 - t2007 - t2393 - t2397
t2416 = -t2009 - t1729 - t2011 + t2012 - t1879 + t2013 - t1741 - t2015 + t1747 + t1748 - t1774 - t1790 - t1807 - t1809
t2419 = t2405 + t2406 + t2408 + t2409 + t2412 + t2413 + t2415 + t2416
t2428 = Edelta_lhs(t145, p, 0, 1, 0, 1, 0, 0, 0)
ret[25] = t2 * (t1 * t2400 * t139 + t2213 * t1684 + t1675 * t2221 + t137 * t2419 - n * t2419 * t136 - t2223 * t1674 - t1686 * t2212 - t141 * t2400) * t2428
t2435 = Edelta_lhs(t145, p, 0, 1, 1, 0, 0, 0, 0)
ret[26] = t2 * (t2139 + t2213 * t2070 + t2068 * t2221 + t2149 - t2151 - t2223 * t2067 - t2072 * t2212 - t2154) * t2435
t2436 = 2 * t2243
t2437 = 2 * t2249
t2438 = 2 * t1868
t2439 = 2 * t1856
t2440 = t2436 - t2437 - t2438 + t2439 - t1967 + t1968 - t1969 - t1228 + t685 - t646 + t665 - t1232 + t1233 - t699 + t660 - t662 - t672 - t674 + t688
t2441 = t24 * t2440
t2442 = -t1195 + t1197 - t1199 + t1201 + t453 + t1203 - t1206 + t2441 + t1982 + t1210 + t556 - t562 + t565
t2443 = 2 * t2235
t2444 = 2 * t2241
t2445 = t592 - t598 + t604 - t609 + t1223 + t1239 + t2443 - t611 + t618 + t2444 + t727 - t836 + t843
t2447 = 2 * t2253
t2455 = -t857 + t55 * (-2 * t661 + 2 * t2243 + 2 * t664 - 2 * t2249 - 2 * t671 + 2 * t687 - 2 * t1105 - 2 * t1759 - 2 * t673 + 2 * t1856) - 2 * t2257 + 2 * t2258 + 2 * t1859 + 2 * t1860 + t1994 + t1995 + t1243 + t1246 + t866 + t875 - t884 + t886
t2457 = t8 * t13 * t2455
t2458 = -t893 - t896 + t900 + t905 + t907 - t909 + t2447 - t919 + t926 + t929 - t932 + t934 - t2457
t2459 = 2 * t2265
t2460 = 2 * t1865
t2461 = 2 * t1872
t2462 = 2 * t1873
t2463 = 2 * t1874
t2464 = 4 * t1878
t2465 = t1988 - t2459 + t2460 + t2461 - t2462 + t2463 - t2003 + t2007 + t2009 + t2011 - t2012 + t2464 - t2013 + t2015
t2467 = t2442 + t2445 + t2458 + t2465
t2473 = t1195 - t1197 + t1199 - t1201 - t453 - t1203 + t1206 - t1232 + t1233 - t2441 + t1268 + 2 * t1889 - t1982 - t1210 - t556 + t562 - t565 - t592
t2474 = t598 - t604 + t609 - t1223 - t1239 - t1228 - t2443 + t611 - t618 + t2439 - t646 + t660 - t662 + t665 - t672 - t674 + t2436 - t2444 - t727
t2476 = t836 - t843 + t893 + t896 - t900 - t905 - t907 + t909 + t685 + t688 - t2447 - t699 + t919 - t926 - t929 + t932 - t934 + t2457 - t1988
t2477 = -t2437 + t2459 + t2038 - t2460 - t2461 + t2462 - t2463 - t2438 - t1969 - t1967 + t1968 + t2003 - t2007 - t2009 - t2011 + t2012 - t2464 + t2013 - t2015
t2479 = t2473 + t2474 + t2476 + t2477
t2488 = Edelta_lhs(t145, p, 0, 2, 0, 0, 0, 0, 0)
ret[27] = t2 * (t1 * t2467 * t139 + 2 * t2213 * t2221 + t137 * t2479 - n * t2479 * t136 - 2 * t2223 * t2212 - t141 * t2467) * t2488 / 2
t2490 = -dtRS - dtLRS - t1640 - t1295
t2491 = t64 * t2490
t2492 = t8 * t2491
t2493 = -dtR - dtLR - dtRS - dtLRS - t1638 + t2492 + t1301 - t1339
t2494 = t24 * t2493
t2495 = t100 * t2490
t2496 = -t1638 + t2492 + t1301
t2498 = t55 * t2496 + t1307 + t1311
t2499 = t13 * t2498
t2500 = t8 * t2499
t2501 = t1327 + t1332 + t2494 + t1346 - dtRS - dtLRS - t1640 - t1295 + t2495 - t1658 - t1330 - t2500 + t1318
t2502 = t1 * t2501
t2504 = t2492 - t2494 - t2495 + t2500 - t1638 + t1640 + t1658 - t1318 - t1339 + t1301 - t1327 + t1330 - t1332 + t1295 - t1346 + t1352 - dtR - dtLR
t2506 = n * t2504
t2511 = Edelta_lhs(t145, p, 1, 0, 0, 0, 0, 0, 0)
ret[28] = t2 * (t2502 * t139 + t137 * t2504 - t2506 * t136 - t141 * t2501) * t2511
t2512 = t207 * t2493
t2513 = t42 * t2491
t2516 = t201 * t63 * t2490 * t152
t2517 = -1 + t35 + t1076 + t1070 + t36 + t173 + t1214
t2519 = t8 * t64 * t2517
t2520 = -1 + rLR + t2513 - t2516 + t2519 - t1388 - t706 + t1390 - t1397 + t1400 + t680 - t1402
t2521 = t24 * t2520
t2522 = t272 * t2490
t2523 = t100 * t2517
t2526 = t8 * t53 * t2498 * t152
t2527 = -1 + t2512 + t2521 + t2522 + t2523 + t403 + t1370 - t1373 - t1417 + t1423 + t2526 + t1431 - t1443 - t1444 + t1448 + t1450 + t1451
t2528 = t21 * t2496
t2529 = t5 * t2496
t2534 = t8 * t13 * (t2528 - t2529 + t55 * (rLR + t2513 - t2516 + t2519 - t1388 - t706 + t1390) - t48 + t1484 + t1485 + t1490 + t1491 - t121)
t2535 = t42 * t2499
t2536 = t1453 + t1457 + t1471 + t1472 + t1070 + t36 + t173 + t1214 + t35 + t1076 + t626 - t1085 - t2534 - t1708 - t2535 + t1729 + t1741 - t1747
t2537 = t2527 + t2536
t2539 = t1 * t2537 * t139
t2542 = -t2512 - t2521 - t2522 - t2523 - t403 - t1370 + t1373 - t1397 + t1400 + t1390 + t1417
t2543 = -t1423 - t2526 + t2513 + t2519 - t1388 - t1431 + t1443 + t1444 - t1448 - t1450 - t1451 - t1453
t2545 = -t1457 - t1471 - t1472 - t1070 - t36 - t173 - t1214 - t35 - t1076 - t626 + t1085 + rLR
t2546 = -t1402 + t680 - t706 + t1512 + t1514 + t2534 - t2516 + t1708 + t2535 - t1729 - t1741 + t1747
t2548 = t2542 + t2543 + t2545 + t2546
t2549 = t137 * t2548
t2551 = n * t2548 * t136
t2554 = t141 * t2537
t2557 = Edelta_lhs(t145, p, 1, 0, 0, 0, 0, 0, 1)
ret[29] = t2 * (t2539 + t2502 * t395 + t385 * t2504 + t2549 - t2551 - t2506 * t384 - t397 * t2501 - t2554) * t2557
t2564 = Edelta_lhs(t145, p, 1, 0, 0, 0, 0, 1, 0)
ret[30] = t2 * (t2539 + t2502 * t1026 + t1017 * t2504 + t2549 - t2551 - t2506 * t1016 - t1028 * t2501 - t2554) * t2564
t2571 = Edelta_lhs(t145, p, 1, 0, 0, 0, 1, 0, 0)
ret[31] = t2 * (t2172 + t2502 * t1355 + t1349 * t2504 + t2176 - t2178 - t2506 * t1348 - t1357 * t2501 - t2181) * t2571
t2572 = t2512 + t2522 + t403 + t1370 - t1373 - t1417 + t1423 + t2526 - t1443 + t1448 + t1450 - t1923 + t1924 + t1457 + t1471
t2577 = t8 * t13 * (t2528 - t2529 + t55 * (t2513 - t2516 + t2384 - t1388 - t706 + t1914) - t48 + t1484 + t1917 + t1918 + t1491 - t121)
t2579 = t24 * (t2513 - t2516 + t2384 - t1388 - t706 + t1914 - t1397 + t1400 + t680 - t1935)
t2580 = t1070 + t173 + t38 + t37 - t1085 + t1931 - t2577 + t2579 - t1708 - t2535 + t2393 + t1932 + t1933 + t1729 + t1741 - t1747
t2581 = t2572 + t2580
t2583 = t1 * t2581 * t139
t2587 = t2513 - t1388 + t1914 + t1443 - t1448 - t1450 + t1923 - t1924 - t1935 + t2384 - t1457
t2589 = -t1471 - t1070 - t173 - t38 - t37 + t1085 - t1931 + t680 - t706 + t2577 + t1514
t2590 = -t2579 + t1949 - t2516 + t1708 + t2535 - t2393 - t1932 - t1933 - t1729 - t1741 + t1747
t2592 = -t2512 - t2522 - t403 - t1370 + t1373 - t1397 + t1400 + t1417 - t1423 - t2526 + t2587 + t2589 + t2590
t2593 = t137 * t2592
t2595 = n * t2592 * t136
t2598 = t141 * t2581
t2601 = Edelta_lhs(t145, p, 1, 0, 0, 1, 0, 0, 0)
ret[32] = t2 * (t2583 + t2502 * t1684 + t1675 * t2504 + t2593 - t2595 - t2506 * t1674 - t1686 * t2501 - t2598) * t2601
t2608 = Edelta_lhs(t145, p, 1, 0, 1, 0, 0, 0, 0)
ret[33] = t2 * (t2172 + t2502 * t2070 + t2068 * t2504 + t2176 - t2178 - t2506 * t2067 - t2072 * t2501 - t2181) * t2608
t2615 = Edelta_lhs(t145, p, 1, 1, 0, 0, 0, 0, 0)
ret[34] = t2 * (t2583 + t2502 * t2221 + t2213 * t2504 + t2593 - t2595 - t2506 * t2212 - t2223 * t2501 - t2598) * t2615
t2621 = Edelta_lhs(t145, p, 2, 0, 0, 0, 0, 0, 0)
ret[35] = t2 * (2 * t2502 * t2504 - 2 * t2506 * t2501) * t2621 / 2
