# Supplementary material for: Multi-locus Analysis of Genomic Time Series Data from Experimental Evolution
Source: PLoS Genet. 2015 Apr 7;11(4):e1005069. doi: 10.1371/journal.pgen.1005069 (PMC4388667; doi:10.1371/journal.pgen.1005069)
Supplement: S1 Code — (ZIP) [file pgen.1005069.s008.zip › code/threelocus/include/_lhs_0001010.cii]

t1 = n * n
t2 = 0.1e1 / t1
t3 = dtL + dtLS + dtLR + dtLRS
t4 = dtS + dtLS + dtRS + dtLRS
t5 = dtR + dtLR + dtRS + dtLRS
t6 = t4 * t5
t7 = dtRS + dtLRS - t6
t8 = t3 * t7
t9 = t3 * t5
t10 = dtLR + dtLRS - t9
t11 = t4 * t10
t12 = t3 * t4
t13 = dtLS + dtLRS - t12
t14 = t5 * t13
t15 = t12 * t5
t16 = 2 * h
t17 = 1 - t16
t18 = t17 * t4
t19 = h + t18
t20 = s * t19
t21 = s * t4
t22 = t16 + t18
t24 = 1 + t21 * t22
t25 = 0.1e1 / t24
t26 = 1 - rLS_R - rRS_L - rLR_S
t27 = t25 * t26
t28 = 2 * dtS
t29 = 2 * dtLS
t30 = 2 * dtRS
t31 = 2 * dtLRS
t32 = 1 - t28 - t29 - t30 - t31
t33 = t27 * t32
t35 = t17 * s
t36 = t35 * t25
t37 = rLR_S * t4
t38 = 1 - dtS - dtLS - dtRS - dtLRS
t39 = t37 * t38
t41 = -rLS_R - rRS_L - rLR_S + t20 * t33 + t36 * t39
t42 = dtLRS - t8 - t11 - t14 - t15
t43 = t41 * t42
t44 = t20 * t25
t45 = rLS_R + rRS_L
t46 = t45 * t4
t48 = t46 * t38 * t10
t49 = t44 * t48
t50 = 2 - rLS_R - rRS_L
t51 = t25 * t50
t56 = t20 * t51 - t35 * t25 * t32 * t45
t57 = t56 * t13
t58 = t57 * t7
t59 = t4 * t38
t60 = rLR * t10
t61 = 1 - rLR
t62 = t25 * t61
t63 = t62 * t42
t64 = t20 * t63
t65 = rLR * t13
t66 = t65 * t7
t67 = t36 * t66
t68 = -t60 + t64 + t67
t70 = 1 - rRS
t71 = t25 * t70
t72 = t71 * t32
t73 = t20 * t72
t74 = rRS * t4
t75 = t74 * t38
t76 = t36 * t75
t77 = -rRS + t73 + t76
t78 = t13 * t77
t80 = 1 - rLS
t81 = t25 * t80
t82 = t81 * t32
t83 = t20 * t82
t84 = rLS * t4
t85 = t84 * t38
t86 = t36 * t85
t87 = -rLS + t83 + t86
t88 = t7 * t87
t90 = t59 * t68 + t78 * t7 + t88 * t13
t91 = t25 * t90
t92 = t20 * t91
t93 = s * s
t94 = t93 * s
t95 = t19 * t19
t96 = t95 * t19
t97 = t94 * t96
t98 = t24 * t24
t100 = 0.1e1 / t98 / t24
t101 = t97 * t100
t102 = t13 * t7
t105 = 2 * t101 * t59 * t102
t106 = t77 * t7
t107 = t93 * t95
t108 = 0.1e1 / t98
t109 = t107 * t108
t110 = t59 * t7
t111 = t109 * t110
t112 = t25 * t7
t114 = dtR + dtLR + dtRS + dtLRS + t20 * t112
t115 = t87 * t13
t116 = t59 * t13
t117 = t109 * t116
t118 = dtLS + dtLRS - t12 + t115 - t117
t119 = t114 * t118
t120 = t25 * t4
t121 = t120 * t38
t123 = dtS + dtLS + dtRS + dtLRS + t20 * t121
t125 = t25 * t13
t127 = dtL + dtLS + dtLR + dtLRS + t20 * t125
t128 = dtRS + dtLRS - t6 + t106 - t111
t129 = t127 * t128
t130 = t108 * t13
t131 = t130 * t7
t133 = dtLR + dtLRS - t9 - t60 + t64 + t67 - t107 * t131
t134 = t123 * t133
t135 = t127 * t123
t136 = t135 * t114
t137 = t8 + t11 + t14 + t15 - t43 + t49 + t58 + t92 - t105 + dtRS - t6 + t106 - t111 - t119 + t123 * t114 - t129 - t134 - t136
t138 = t1 * t137
t139 = -t136 + t135 - t129 - t134 - t119 + dtLS - t12 + t115 - t117 + t8 + t11 + t14 + t15 - t43 + t49 + t58 + t92 - t105
t141 = n * t139
t145 = t - 1
t146 = Edelta_lhs(t145, p, 0, 0, 0, 0, 0, 0, 0)
ret[0] = t2 * (t138 * t139 - t141 * t137) * t146
t147 = t98 * t98
t148 = 0.1e1 / t147
t149 = t148 * t4
t150 = t97 * t149
t151 = t38 * t13
t154 = s * t22 + t21 * t17
t155 = t7 * t154
t156 = t151 * t155
t158 = 6 * t150 * t156
t159 = t108 * t45
t160 = t20 * t159
t161 = t10 * t154
t162 = t59 * t161
t163 = t160 * t162
t164 = t94 * t95
t165 = t100 * t4
t166 = t164 * t165
t167 = t7 * t17
t168 = t151 * t167
t170 = 6 * t166 * t168
t173 = 2 * t101 * t151 * t7
t174 = t4 * t13
t177 = 2 * t101 * t174 * t7
t178 = t46 * t10
t179 = t44 * t178
t180 = t45 * t38
t181 = t180 * t10
t182 = t44 * t181
t183 = dtLRS - dtRS - dtS - dtR + t158 - t163 - t170 - t173 + t177 - t179 + t182
t184 = 1 - dtR - dtLR - t30 - t31 - dtS - dtLS
t186 = t109 * t59 * t184
t187 = t36 * t48
t188 = 2 * dtLR
t189 = 1 - dtR - t188 - dtRS - t31 - dtL - dtLS
t191 = t46 * t38 * t189
t192 = t44 * t191
t193 = 1 - dtS - t29 - dtRS - t31 - dtL - dtLR
t194 = t193 * t7
t197 = 2 * t101 * t59 * t194
t198 = t13 * t184
t201 = 2 * t101 * t59 * t198
t202 = t93 * t19
t203 = t202 * t108
t204 = t59 * t167
t206 = 2 * t203 * t204
t207 = t107 * t100
t210 = 2 * t207 * t59 * t155
t211 = rLR * t189
t212 = t35 * t63
t213 = t20 * t108
t214 = t61 * t42
t215 = t214 * t154
t216 = t213 * t215
t218 = t3 * t184
t219 = t4 * t189
t220 = t5 * t193
t221 = 1 - dtRS - 3 * dtLRS - t218 - dtLR - t219 - dtLS - t220
t222 = t62 * t221
t223 = t20 * t222
t224 = t35 * t108
t226 = t224 * t65 * t155
t227 = rLR * t193
t229 = t36 * t227 * t7
t231 = t36 * t65 * t184
t232 = t102 * t17
t234 = 2 * t203 * t232
t237 = 2 * t207 * t102 * t154
t238 = t108 * t193
t240 = t107 * t238 * t7
t242 = t107 * t130 * t184
t243 = 1 - dtR - t188 - dtRS - t31 - dtL - dtLS - t211 + t212 - t216 + t223 - t226 + t229 + t231 - t234 + t237 - t240 - t242
t244 = t123 * t243
t246 = t59 * t154
t248 = t25 * t38
t251 = 1 + t35 * t121 - t213 * t246 + t20 * t248 - t20 * t120
t252 = t251 * t133
t254 = t70 * t32
t255 = t254 * t154
t259 = t38 * t154
t262 = t25 * rRS
t267 = t35 * t72 - t213 * t255 - 2 * t20 * t71 - t224 * t74 * t259 + t35 * t262 * t38 - t35 * t262 * t4
t268 = t267 * t7
t269 = t77 * t184
t270 = t108 * t38
t272 = t107 * t270 * t7
t273 = t108 * t4
t275 = t107 * t273 * t7
t276 = 1 - dtR - dtLR - t30 - t31 - dtS - dtLS + t268 + t269 - t206 + t210 - t272 + t275 - t186
t277 = t127 * t276
t278 = t35 * t125
t279 = t130 * t154
t280 = t20 * t279
t281 = t25 * t193
t283 = 1 + t278 - t280 + t20 * t281
t284 = t283 * t128
t285 = -t186 + t187 + t192 - t197 - t201 - t206 + t210 - t244 - t252 - t277 - t284
t287 = t35 * t112
t288 = t108 * t7
t289 = t288 * t154
t290 = t20 * t289
t291 = t25 * t184
t293 = 1 + t287 - t290 + t20 * t291
t294 = t123 * t293
t295 = t108 * t90
t296 = t295 * t154
t297 = t20 * t296
t299 = t80 * t32
t300 = t299 * t154
t306 = t25 * rLS
t311 = t35 * t82 - t213 * t300 - 2 * t20 * t81 - t224 * t84 * t259 + t35 * t306 * t38 - t35 * t306 * t4
t312 = t311 * t13
t313 = t87 * t193
t315 = t59 * t13 * t17
t317 = 2 * t203 * t315
t321 = 2 * t207 * t59 * t13 * t154
t323 = t107 * t270 * t13
t325 = t107 * t273 * t13
t327 = t109 * t59 * t193
t328 = 1 - dtS - t29 - dtRS - t31 - dtL - dtLR + t312 + t313 - t317 + t321 - t323 + t325 - t327
t329 = t114 * t328
t330 = t251 * t114
t331 = t293 * t118
t332 = t41 * t221
t334 = t26 * t32
t335 = t334 * t154
t341 = t25 * rLR_S
t346 = t35 * t33 - t213 * t335 - 2 * t20 * t27 - t224 * t37 * t259 + t35 * t341 * t38 - t35 * t341 * t4
t347 = t346 * t42
t348 = t294 + t275 - t272 - t297 - t329 + t330 - t331 + t269 - t332 + t268 - t347
t349 = t38 * t68
t350 = t4 * t68
t351 = -t211 + t212 - t216 + t223 - t226 + t229 + t231
t353 = t193 * t77
t354 = t353 * t7
t355 = t13 * t267
t356 = t355 * t7
t357 = t78 * t184
t358 = t184 * t87
t359 = t358 * t13
t360 = t7 * t311
t361 = t360 * t13
t362 = t88 * t193
t363 = t349 - t350 + t59 * t351 + t354 + t356 + t357 + t359 + t361 + t362
t364 = t25 * t363
t366 = t35 * t91
t368 = t108 * t50
t369 = t368 * t154
t371 = t32 * t45
t374 = t25 * t45
t377 = t35 * t51 - t20 * t369 + t224 * t371 * t154 + 2 * t35 * t374
t378 = t377 * t13
t379 = t378 * t7
t380 = t56 * t193
t381 = t380 * t7
t382 = t57 * t184
t383 = t283 * t123
t384 = t383 * t114
t385 = t127 * t251
t386 = t385 * t114
t387 = t135 * t293
t388 = t218 + t219 + t220 + t20 * t364 + t366 + t379 + t381 + t382 - t384 - t386 - t387
t390 = t183 + t285 + t348 + t388
t391 = t1 * t390
t393 = -dtL - dtLS + dtLRS - dtS + t158 - t163 - t170 - t173 + t177 - t179 + t182
t394 = -t327 + t187 + t192 - t197 - t201 - t317 + t321 + t385 + t383 - t244 - t252
t396 = -t277 - t284 - t323 + t325 - t297 - t329 + t313 - t331 + t312 - t332 - t347
t398 = t393 + t394 + t396 + t388
t400 = n * t398
t405 = Edelta_lhs(t145, p, 0, 0, 0, 0, 0, 0, 1)
ret[1] = t2 * (t391 * t139 + t138 * t398 - t400 * t137 - t141 * t390) * t405
t406 = 2 * t83
t407 = t107 * t130
t408 = 2 * t407
t410 = t107 * t270 * t193
t411 = 2 * t410
t413 = t107 * t273 * t193
t414 = 2 * t413
t416 = t107 * t273 * t38
t417 = 2 * t416
t422 = t20 * t100
t423 = t154 * t154
t434 = t35 * t100
t435 = t38 * t423
t446 = t17 * t17
t447 = t446 * t93
t448 = t447 * t108
t453 = -2 * t224 * t300 - 4 * t35 * t81 + 2 * t422 * t299 * t423 + 4 * t20 * t108 * t80 * t154 - 2 * t203 * t299 * t17 + 2 * t434 * t84 * t435 - 2 * t224 * rLS * t38 * t154 + 2 * t224 * t84 * t154 - 2 * t448 * t85 - 2 * t35 * t306
t454 = t453 * t13
t455 = t311 * t193
t456 = 2 * t455
t458 = 2 * t448 * t116
t461 = 4 * t203 * t151 * t17
t464 = t203 * t59 * t193 * t17
t465 = 4 * t464
t468 = 4 * t207 * t151 * t154
t471 = t207 * t59 * t193 * t154
t472 = 4 * t471
t473 = t164 * t100
t475 = 4 * t473 * t315
t478 = 4 * t203 * t174 * t17
t481 = 4 * t207 * t174 * t154
t482 = 2 * t86
t483 = t202 * t165
t484 = t17 * t154
t487 = 8 * t483 * t151 * t484
t488 = t107 * t148
t492 = 6 * t488 * t59 * t13 * t423
t493 = 2 * rLS
t494 = -2 - t406 + t408 - t411 + t414 + t417 + t454 + t456 - t458 - t461 - t465 + t468 + t472 + t475 + t478 - t481 - t482 + t487 - t492 + t493
t495 = t114 * t494
t496 = t293 * t328
t497 = 2 * t496
t498 = t35 * t289
t499 = t35 * t291
t502 = t20 * t100 * t7 * t423
t505 = t20 * t108 * t184 * t154
t507 = t202 * t288 * t17
t509 = -2 * t498 + 2 * t499 + 2 * t502 - 2 * t505 - 2 * t507 - 2 * t44
t510 = t509 * t118
t511 = 4 * dtS
t512 = 8 * dtRS
t513 = 4 * dtR
t514 = 4 * dtL
t515 = 8 * dtLS
t516 = 8 * dtLR
t517 = 12 * dtLRS
t518 = -6 + t511 + t512 + t513 + t514 + t515 + t516 + t517
t519 = t41 * t518
t520 = t346 * t221
t521 = 2 * t520
t551 = (-2 * t224 * t335 - 4 * t35 * t27 + 2 * t422 * t334 * t423 + 4 * t20 * t108 * t26 * t154 - 2 * t203 * t334 * t17 + 2 * t434 * t37 * t435 - 2 * t224 * rLR_S * t38 * t154 + 2 * t224 * t37 * t154 - 2 * t448 * t39 - 2 * t35 * t341) * t42
t552 = 2 * rLR
t553 = t107 * t288
t554 = 2 * t553
t556 = t107 * t238 * t184
t559 = 2 * t447 * t131
t560 = t35 * t222
t561 = 2 * t560
t563 = t20 * t62 * t518
t564 = t25 * rLR
t566 = t35 * t564 * t7
t567 = 2 * t566
t569 = t35 * t564 * t13
t570 = 2 * t569
t574 = 8 * t202 * t100 * t102 * t484
t575 = t7 * t423
t577 = t434 * t65 * t575
t578 = 2 * t577
t580 = t224 * t227 * t155
t581 = 2 * t580
t582 = -2 + t408 + t552 + t554 - 2 * t556 - t559 + t561 + t563 - t567 - t570 + t574 + t578 - t581
t583 = t184 * t154
t585 = t224 * t65 * t583
t586 = 2 * t585
t589 = 6 * t488 * t102 * t423
t591 = t203 * t194 * t17
t592 = 4 * t591
t594 = t203 * t198 * t17
t595 = 4 * t594
t597 = t207 * t194 * t154
t598 = 4 * t597
t600 = t207 * t198 * t154
t601 = 4 * t600
t603 = 4 * t473 * t232
t604 = t448 * t66
t605 = 2 * t604
t607 = t36 * t227 * t184
t608 = 2 * t607
t609 = t224 * t215
t610 = 2 * t609
t612 = t422 * t214 * t423
t613 = 2 * t612
t616 = t213 * t61 * t221 * t154
t617 = 2 * t616
t619 = t203 * t214 * t17
t620 = 2 * t619
t621 = -t586 - t589 - t592 - t595 + t598 + t601 + t603 - t605 + t608 - t610 + t613 - t617 - t620
t623 = t123 * (t582 + t621)
t624 = t56 * t7
t625 = 2 * t624
t626 = 2 * t57
t627 = t251 * t243
t628 = 2 * t627
t629 = 4 - t495 - t497 - t510 - t519 - t521 - t551 - t623 - t625 - t626 - t628
t642 = -2 * t224 * t246 + 2 * t35 * t248 - 2 * t35 * t120 + 2 * t422 * t59 * t423 - 2 * t20 * t270 * t154 + 2 * t20 * t273 * t154 - 2 * t203 * t59 * t17 - 2 * t44
t643 = t642 * t133
t644 = 2 * t73
t646 = t107 * t270 * t184
t647 = 2 * t646
t649 = t107 * t273 * t184
t650 = 2 * t649
t679 = -2 * t224 * t255 - 4 * t35 * t71 + 2 * t422 * t254 * t423 + 4 * t20 * t108 * t70 * t154 - 2 * t203 * t254 * t17 + 2 * t434 * t74 * t435 - 2 * t224 * rRS * t38 * t154 + 2 * t224 * t74 * t154 - 2 * t448 * t75 - 2 * t35 * t262
t680 = t679 * t7
t681 = t267 * t184
t682 = 2 * t681
t684 = 2 * t448 * t110
t685 = t38 * t7
t688 = 4 * t203 * t685 * t17
t689 = t184 * t17
t691 = t203 * t59 * t689
t692 = 4 * t691
t695 = 4 * t207 * t685 * t154
t697 = t207 * t59 * t583
t698 = 4 * t697
t700 = 4 * t473 * t204
t701 = t4 * t7
t704 = 4 * t203 * t701 * t17
t707 = 4 * t207 * t701 * t154
t708 = 2 * t76
t711 = 8 * t483 * t685 * t484
t714 = 6 * t488 * t59 * t575
t715 = 2 * rRS
t716 = -2 - t644 + t417 - t647 + t554 + t650 + t680 + t682 - t684 - t688 - t692 + t695 + t698 + t700 + t704 - t707 - t708 + t711 - t714 + t715
t717 = t127 * t716
t718 = t283 * t276
t719 = 2 * t718
t720 = t35 * t279
t721 = t35 * t281
t722 = t100 * t13
t724 = t20 * t722 * t423
t726 = t20 * t238 * t154
t728 = t202 * t130 * t17
t730 = -2 * t720 + 2 * t721 + 2 * t724 - 2 * t726 - 2 * t728 - 2 * t44
t731 = t730 * t128
t732 = -t643 - t717 + t682 + t680 - t719 - t731 - t644 - t514 - t515 - t516 - t517 - t512
t738 = 36 * t164 * t149 * t151 * t167 * t154
t739 = t251 * t293
t740 = 2 * t739
t741 = t123 * t509
t742 = t642 * t114
t748 = 12 * t94 * t19 * t165 * t151 * t7 * t446
t753 = 2 * t202 * t159 * t59 * t10 * t17
t754 = t93 * t93
t758 = 12 * t754 * t96 * t149 * t168
t759 = -t511 - t513 - t708 + t738 + t715 + t740 + t741 + t742 - t748 - t753 + t758
t762 = 2 * t35 * t159 * t162
t765 = t160 * t59 * t189 * t154
t766 = 2 * t765
t767 = t38 * t193
t769 = t166 * t767 * t167
t770 = 12 * t769
t772 = t150 * t767 * t155
t773 = 12 * t772
t775 = t166 * t151 * t689
t776 = 12 * t775
t778 = t150 * t151 * t583
t779 = 12 * t778
t786 = 24 * t97 / t147 / t24 * t4 * t151 * t575
t792 = 2 * t20 * t100 * t45 * t59 * t10 * t423
t793 = t385 * t293
t794 = 2 * t793
t795 = t135 * t509
t817 = (-2 * t35 * t369 + 2 * t20 * t100 * t50 * t423 - 2 * t202 * t368 * t17 - 2 * t434 * t371 * t423 - 4 * t35 * t159 * t154 + 2 * t447 * t108 * t32 * t45) * t13 * t7
t818 = -t762 - t766 - t770 + t773 - t776 + t779 - t786 + t792 + t711 - t794 - t795 + t817
t822 = t377 * t193 * t7
t823 = 2 * t822
t824 = t730 * t123
t825 = t824 * t114
t826 = t283 * t251
t827 = t826 * t114
t828 = 2 * t827
t829 = t383 * t293
t830 = 2 * t829
t831 = t127 * t642
t832 = t831 * t114
t833 = t378 * t184
t834 = 2 * t833
t835 = t380 * t184
t836 = 2 * t835
t837 = t35 * t364
t838 = 2 * t837
t839 = 2 * t64
t840 = t552 - t610 + t561 + t613 - t617 - t620 + t563 + t578 - t581 - t586 - t605 - t567 + t608 - t570
t843 = t193 * t267 * t7
t844 = 2 * t843
t845 = t353 * t184
t848 = t13 * t679 * t7
t849 = t355 * t184
t850 = 2 * t849
t852 = t184 * t311 * t13
t853 = 2 * t852
t854 = t358 * t193
t857 = t7 * t453 * t13
t858 = t360 * t193
t859 = 2 * t858
t860 = 2 * t78
t861 = 2 * t88
t862 = t38 * t351
t864 = t4 * t351
t866 = 2 * t67
t867 = 2 * t60
t868 = 2 * t106
t869 = 2 * t115
t870 = -t839 + t59 * t840 + t844 + 2 * t845 + t848 + t850 + t853 + 2 * t854 + t857 + t859 - t860 - t861 + 2 * t862 - 2 * t864 - t866 + t867 - t868 - t869
t872 = t20 * t25 * t870
t875 = 2 * t202 * t295 * t17
t876 = t823 - t825 - t828 - t830 - t832 + t834 + t836 + t554 + t838 + t872 - t875
t880 = 2 * t20 * t100 * t90 * t423
t883 = 2 * t20 * t374 * t10
t886 = 4 * t97 * t722 * t7
t888 = 2 * t35 * t296
t891 = t20 * t108 * t363 * t154
t892 = 2 * t891
t895 = 12 * t473 * t174 * t167
t896 = t97 * t148
t899 = 12 * t896 * t174 * t155
t902 = 2 * t213 * t46 * t161
t903 = t36 * t191
t904 = 2 * t903
t905 = t650 + t880 - t883 + t886 + t417 - t888 - t892 - t647 + t895 - t899 + t902 + t904
t909 = 2 * t213 * t180 * t161
t911 = 12 * t473 * t168
t913 = 12 * t896 * t156
t916 = t101 * t59 * t193 * t184
t917 = 4 * t916
t919 = 2 * t36 * t181
t921 = t101 * t767 * t7
t922 = 4 * t921
t924 = t101 * t151 * t184
t925 = 4 * t924
t928 = t101 * t4 * t193 * t7
t929 = 4 * t928
t930 = -t909 - t911 + t913 - t917 - t692 + t698 + t700 - t714 + t919 - t922 - t925 + t929
t931 = t101 * t110
t932 = 4 * t931
t934 = t101 * t174 * t184
t935 = 4 * t934
t936 = t101 * t116
t937 = 4 * t936
t939 = 2 * t36 * t178
t941 = t44 * t180 * t189
t942 = 2 * t941
t944 = t44 * t46 * t189
t945 = 2 * t944
t947 = t44 * t46 * t38
t948 = 2 * t947
t949 = t932 + t935 + t937 - t939 + t942 - t945 - t948 - t684 - t688 + t695 + t704 - t707
t952 = t629 + t732 + t759 + t818 + t876 + t905 + t930 + t949
t957 = 2 * t826
t958 = 4 + t957 + t831 + t824 - t495 + t456 + t454 - t497 - t510 - t519 - t521
t959 = -t551 - t623 - t625 - t626 + t408 - t628 - t643 - t717 - t719 - t731 - t406 - t514
t961 = -t515 - t516 - t517 - t512 - t511 - t513 - t482 + t738 + t493 - t748 - t753
t962 = t758 - t762 - t766 - t770 + t773 + t487 - t776 + t779 - t786 + t792 - t794 - t795
t965 = t817 + t823 - t825 - t828 - t830 - t832 + t834 + t836 + t838 + t872 - t411
t966 = t414 - t875 + t880 - t883 + t886 + t417 - t888 - t892 + t895 - t899 + t902 + t904
t968 = -t909 - t911 + t913 - t917 - t465 + t472 + t475 - t492 - t458 - t461 + t468 + t478
t969 = -t481 + t919 - t922 - t925 + t929 + t932 + t935 + t937 - t939 + t942 - t945 - t948
t972 = t958 + t959 + t961 + t962 + t965 + t966 + t968 + t969
t981 = Edelta_lhs(t145, p, 0, 0, 0, 0, 0, 0, 2)
ret[2] = t2 * (t1 * t952 * t139 + 2 * t391 * t398 + t138 * t972 - n * t972 * t137 - 2 * t400 * t390 - t141 * t952) * t981 / 2
t983 = -t3
t984 = rLR * t983
t985 = t4 * t983
t986 = t5 * t983
t987 = -t218 - dtLR - t31 - t985 - dtLS - t986
t988 = t62 * t987
t989 = t20 * t988
t991 = t36 * t984 * t7
t992 = -t984 + t212 - t216 + t989 - t226 + t991 + t231
t994 = t983 * t77
t995 = t994 * t7
t996 = t88 * t983
t997 = t349 - t350 + t59 * t992 + t995 + t356 + t357 + t359 + t361 + t996
t998 = t25 * t997
t999 = t20 * t998
t1000 = t41 * t987
t1001 = t87 * t983
t1003 = t109 * t59 * t983
t1004 = -dtL - dtLS - dtLR - dtLRS + t312 + t1001 - t317 + t321 - t323 + t325 - t1003
t1005 = t114 * t1004
t1006 = t25 * t983
t1008 = t278 - t280 + t20 * t1006
t1009 = t1008 * t128
t1010 = t56 * t983
t1011 = t1010 * t7
t1012 = t1008 * t123
t1013 = t1012 * t114
t1014 = t108 * t983
t1016 = t107 * t1014 * t7
t1017 = -dtL - dtLS - dtLR - dtLRS - t984 + t212 - t216 + t989 - t226 + t991 + t231 - t234 + t237 - t1016 - t242
t1018 = t123 * t1017
t1019 = 1 + t999 + t985 + t986 - t1000 - t1005 - t1009 + t1011 - t1013 - t1018 - t30
t1020 = -dtS - dtR + t158 - t163 - t170 - t173 + t177 - t179 + t182 - t186 + t187
t1022 = -t201 - t206 + t210 - t252 - t277 + t294 + t275 - t272 - t297 + t330 - t331
t1023 = t38 * t983
t1024 = t46 * t1023
t1025 = t44 * t1024
t1026 = t983 * t7
t1029 = 2 * t101 * t59 * t1026
t1030 = t269 + t268 - t347 + t218 + t366 + t379 + t382 - t386 - t387 + t1025 - t1029
t1032 = t1019 + t1020 + t1022 + t1030
t1033 = t1 * t1032
t1036 = t1012 - dtL + dtLRS + t158 - t163 - t170 - t1003 - t173 + t177 - t179 + t182
t1039 = -t331 + t312 - t347 + t218 + t366 + t379 + t382 - t386 - t387 + t1025 - t1029
t1041 = t999 + t985 + t986 - t1000 + t1001 - t1005 - t1009 + t1011 - t1013 - t1018 + t1036 + t187 - t201 - t317 + t321 + t385 - t252 - t277 - t323 + t325 - t297 + t1039
t1043 = n * t1041
t1048 = Edelta_lhs(t145, p, 0, 0, 0, 0, 0, 1, 0)
ret[3] = t2 * (t1033 * t139 + t138 * t1041 - t1043 * t137 - t141 * t1032) * t1048
t1050 = t59 * t983 * t154
t1051 = t160 * t1050
t1053 = t166 * t1023 * t167
t1054 = 6 * t1053
t1056 = t150 * t1023 * t155
t1057 = 6 * t1056
t1060 = t203 * t59 * t983 * t17
t1061 = 2 * t1060
t1062 = t207 * t1050
t1063 = 2 * t1062
t1064 = t311 * t983
t1065 = -1 + t455 + t454 + t408 - t1061 + t1063 - t83 - t86 + t1064 + rLS + t487 - t410
t1067 = t107 * t270 * t983
t1069 = t107 * t273 * t983
t1070 = 2 * t464
t1071 = 2 * t471
t1072 = t413 + t416 - t1067 + t1069 - t1070 + t1071 + t475 - t492 - t458 - t461 + t468 + t478 - t481
t1074 = t114 * (t1065 + t1072)
t1078 = t35 * t1006
t1080 = t20 * t1014 * t154
t1081 = -2 * t720 + t721 + 2 * t724 - t726 - 2 * t728 + t1078 - t1080 - t44
t1082 = t1081 * t128
t1083 = t1008 * t276
t1084 = 1 - t1051 - t1054 + t1057 - t1074 - t1082 - t1083 - t496 - t510 - t520 - t551 - t624 - t626 - t627
t1086 = t107 * t1014 * t184
t1088 = t224 * t984 * t155
t1091 = t213 * t61 * t987 * t154
t1093 = t36 * t984 * t184
t1095 = t203 * t1026 * t17
t1096 = 2 * t1095
t1098 = t207 * t1026 * t154
t1099 = 2 * t1098
t1100 = t35 * t988
t1101 = 4 * dtRS
t1102 = 2 * dtR
t1103 = 6 * dtLS
t1104 = 6 * dtLR
t1105 = 8 * dtLRS
t1106 = -3 + t28 + t1101 + t1102 + t514 + t1103 + t1104 + t1105
t1108 = t20 * t62 * t1106
t1109 = -1 + t408 - t1086 - t1088 - t1091 + t1093 - t1096 + t1099 + rLR + t553 + t1100 + t1108 - t556 - t559 + t560 - t566
t1110 = 2 * t591
t1111 = 2 * t597
t1112 = -t570 + t574 + t578 - t580 - t586 - t589 - t1110 - t595 + t1111 + t601 + t603 - t605 + t607 - t610 + t613 - t616 - t620
t1114 = t123 * (t1109 + t1112)
t1115 = t251 * t1017
t1118 = t101 * t59 * t983 * t184
t1119 = 2 * t1118
t1120 = t36 * t1024
t1122 = t101 * t1023 * t7
t1123 = 2 * t1122
t1125 = t44 * t180 * t983
t1127 = t44 * t46 * t983
t1129 = t101 * t985 * t7
t1130 = 2 * t1129
t1131 = -t643 - t717 + t682 + t680 - t718 - t1114 - t1115 - t1119 + t1120 - t1123 + t1125 - t1127 + t1130 - t644
t1133 = t346 * t987
t1134 = t41 * t1106
t1135 = t293 * t1004
t1136 = t35 * t998
t1137 = t358 * t983
t1138 = t360 * t983
t1139 = t38 * t992
t1140 = rLR - t610 + t560 + t613 - t616 - t620 + t1100 - t1091 + t1108 + t578 - t580 - t586 - t605 - t1088 - t566 + t1093 + t607 - t570
t1143 = t983 * t267 * t7
t1144 = t994 * t184
t1145 = -t839 + t1137 + t1138 + t1139 + t59 * t1140 + t1143 + t1144 + t843 + t845 + t848 + t850 + t853
t1146 = t4 * t992
t1147 = t854 + t857 + t858 - t1146 - t860 - t88 + t862 - t864 - t866 + t867 - t106 - t869
t1150 = t20 * t25 * (t1145 + t1147)
t1151 = -t514 - t1103 - t1104 - t1105 - t1101 - t28 - t1102 - t708 - t1133 - t1134 - t1135 + t738 + t1136 + t1150
t1152 = 6 * t769
t1153 = 6 * t772
t1154 = t715 + t740 + t741 + t742 - t748 - t753 + t758 - t762 - t765 - t1152 + t1153 - t776 + t779 - t786
t1157 = t792 + t711 - t794 - t795 + t817 + t822 - t827 - t829 - t832 + t834 + t835 + t554 + t837 - t875
t1160 = t20 * t108 * t997 * t154
t1161 = t650 + t880 - t883 + t886 + t417 - t888 - t891 - t647 - t1160 + t895 - t899 + t902 + t903 - t909
t1163 = 2 * t916
t1165 = t377 * t983 * t7
t1166 = t1010 * t184
t1167 = t1081 * t123
t1168 = t1167 * t114
t1169 = t1008 * t251
t1170 = t1169 * t114
t1171 = t1012 * t293
t1172 = 2 * t921
t1173 = -t911 + t913 - t1163 - t692 + t698 + t700 - t714 + t1165 + t1166 - t1168 - t1170 - t1171 + t919 - t1172
t1174 = 2 * t928
t1175 = 2 * t931
t1176 = -t925 + t1174 + t1175 + t935 + t937 - t939 + t941 - t944 - t947 - t684 - t688 + t695 + t704 - t707
t1179 = t1084 + t1131 + t1151 + t1154 + t1157 + t1161 + t1173 + t1176
t1184 = 2 - t1051 - t1054 + t1057 + t826 + t831 + t455 - t1074 - t1082 - t1083 + t454 - t496 - t510 - t520
t1185 = -t551 - t624 - t626 + t408 - t627 - t643 - t717 - t718 - t1114 - t1115 - t1061 + t1063 - t1119 + t1120 - t1123
t1187 = t1125 - t1127 + t1130 - t83 - t514 - t1103 - t1104 - t1105 - t1101 - t28 - t1102 - t86 - t1133 - t1134 - t1135
t1188 = t1064 + t738 + t1136 + t1150 + t1169 + t1167 + rLS - t748 - t753 + t758 - t762 - t765 - t1152 + t1153 + t487
t1191 = -t776 + t779 - t786 + t792 - t794 - t795 + t817 + t822 - t827 - t829 - t832 + t834 + t835 + t837
t1192 = -t410 + t413 - t875 + t880 - t883 + t886 + t416 - t888 - t891 - t1160 - t1067 + t1069 + t895 - t899 + t902
t1194 = t903 - t909 - t911 + t913 - t1163 - t1070 + t1071 + t475 - t492 + t1165 + t1166 - t1168 - t1170 - t1171 - t458
t1195 = -t461 + t468 + t478 - t481 + t919 - t1172 - t925 + t1174 + t1175 + t935 + t937 - t939 + t941 - t944 - t947
t1198 = t1184 + t1185 + t1187 + t1188 + t1191 + t1192 + t1194 + t1195
t1207 = Edelta_lhs(t145, p, 0, 0, 0, 0, 0, 1, 1)
ret[4] = t2 * (t1 * t1179 * t139 + t1033 * t398 + t391 * t1041 + t138 * t1198 - n * t1198 * t137 - t1043 * t390 - t400 * t1032 - t141 * t1179) * t1207
t1208 = 2 * t1051
t1209 = 12 * t1053
t1210 = 12 * t1056
t1212 = -2 * t720 + 2 * t1078 + 2 * t724 - 2 * t1080 - 2 * t728
t1213 = t1212 * t123
t1214 = t1213 * t114
t1215 = 2 * t1083
t1217 = 4 * t3
t1218 = t41 * t1217
t1219 = 2 * t1069
t1220 = 2 * t1064
t1221 = 4 * t1060
t1222 = 4 * t1062
t1223 = 2 * t1067
t1224 = t408 + t1219 + t1220 + t454 - t1221 + t1222 - t458 - t461 + t468 + t475 - t1223 + t478 - t481 + t487 - t492
t1225 = t114 * t1224
t1226 = t1212 * t128
t1228 = t20 * t62 * t1217
t1229 = 2 * t1100
t1231 = 2 * t1088
t1232 = 4 * t1095
t1233 = t408 + t1228 + t1229 - 2 * t1086 - t570 - t1231 + t574 - t589 - t586 + t613 - t1232
t1234 = 4 * t1098
t1235 = 2 * t1091
t1236 = 2 * t1093
t1237 = t1234 - t1235 + t1236 - t559 - t595 + t601 + t603 - t620 - t605 - t610 + t578
t1239 = t123 * (t1233 + t1237)
t1240 = 2 * t1115
t1241 = 4 * t1118
t1242 = 2 * t1120
t1243 = 4 * t1122
t1244 = -t717 + t682 + t680 - t1218 - t1225 - t1226 - t1239 - t1240 - t1241 + t1242 - t1243
t1246 = 2 * t1125
t1247 = 2 * t1127
t1248 = 4 * t1129
t1249 = 4 * dtLS
t1250 = 4 * dtLR
t1251 = 4 * dtLRS
t1252 = 2 * t1133
t1253 = 2 * t1135
t1254 = t1246 - t1247 + t1248 - t644 - t514 - t1249 - t1250 - t1251 - t708 - t1252 - t1253
t1255 = 2 * t1136
t1256 = t738 + t1255 + t715 + t740 + t741 + t742 - t748 - t753 + t758 - t762 - t776
t1259 = -t610 + t1229 + t613 - t1235 - t620 + t1228 + t578 - t1231 - t586 - t605 + t1236 - t570
t1262 = 2 * t1138
t1264 = 2 * t1143
t1267 = -t839 + t59 * t1259 + 2 * t1137 + t1262 + 2 * t1139 + t1264 + 2 * t1144 + t848 + t850 + t853 + t857 - 2 * t1146 - t860 - t866 + t867 - t869
t1269 = t20 * t25 * t1267
t1270 = t779 - t786 + t792 + t711 - t794 - t795 + t817 - t832 + t834 + t1269 + t554
t1271 = 2 * t1160
t1272 = -t875 + t650 + t880 - t883 + t886 + t417 - t888 - t647 - t1271 + t895 - t899
t1274 = 2 * t1165
t1275 = 2 * t1166
t1276 = 2 * t1170
t1277 = t902 - t909 - t911 + t913 - t692 + t698 + t700 - t714 + t1274 + t1275 - t1276
t1278 = 2 * t1171
t1279 = -t1278 + t919 - t925 + t935 + t937 - t939 - t684 - t688 + t695 + t704 - t707
t1282 = -2 - t1208 - t1209 + t1210 - t1214 - t1215 - t510 - t551 - t626 - t643 + t1244 + t1254 + t1256 + t1270 + t1272 + t1277 + t1279
t1287 = -t1208 - t1209 + t1210 - t1214 + t831 - t1215 + t454 - t510 - t551 - t626 + t408 - t643 - t717 - t1218 - t1225 - t1226 - t1239 - t1240 + t1213 - t1221
t1289 = 2 * t1169
t1290 = -t1251 - t1252 - t1253 + t1220 + t738 + t1255 + t1289 - t748 - t753 + t758 - t762
t1293 = t487 - t776 + t779 - t786 + t792 - t794 - t795 + t817 - t832 + t834 + t1269 - t875 + t880 - t883 + t886 - t888 - t1271 - t1223 + t1219 + t895
t1295 = -t1278 - t458 - t461 + t468 + t478 - t481 + t919 - t925 + t935 + t937 - t939
t1298 = t1287 + t1222 - t1241 + t1242 - t1243 + t1246 - t1247 + t1248 - t514 - t1249 - t1250 + t1290 + t1293 - t899 + t902 - t909 - t911 + t913 + t475 - t492 + t1274 + t1275 - t1276 + t1295
t1307 = Edelta_lhs(t145, p, 0, 0, 0, 0, 0, 2, 0)
ret[5] = t2 * (t1 * t1282 * t139 + 2 * t1033 * t1041 + t138 * t1298 - n * t1298 * t137 - 2 * t1043 * t1032 - t141 * t1282) * t1307 / 2
t1309 = -t4
t1310 = t3 * t1309
t1311 = t5 * t1309
t1312 = -dtRS - t31 - t1310 - t219 - dtLS - t1311
t1313 = t62 * t1312
t1314 = t20 * t1313
t1315 = rLR * t1309
t1317 = t36 * t1315 * t7
t1319 = t36 * t65 * t1309
t1320 = -t211 + t1314 + t1317 + t1319
t1322 = t1309 * t77
t1323 = t1322 * t7
t1324 = t78 * t1309
t1325 = t1309 * t87
t1326 = t1325 * t13
t1327 = t88 * t1309
t1328 = t59 * t1320 + t1323 + t1324 + t1326 + t1327
t1329 = t25 * t1328
t1330 = t20 * t1329
t1331 = t1309 * t7
t1334 = 2 * t101 * t59 * t1331
t1335 = t13 * t1309
t1338 = 2 * t101 * t59 * t1335
t1340 = t109 * t59 * t1309
t1341 = t56 * t1309
t1342 = t1341 * t7
t1343 = t57 * t1309
t1344 = t25 * t1309
t1346 = 1 + t20 * t1344
t1347 = t1346 * t123
t1348 = t1347 * t114
t1349 = t135 * t1346
t1350 = t1346 * t128
t1351 = -dtS - dtLS - dtRS - dtLRS + t1322 - t1340
t1352 = t127 * t1351
t1353 = t1330 - t1334 - t1338 - t1340 + t1342 + t1343 - t1348 - t1349 + t1347 - t1350 - t1352
t1354 = t108 * t1309
t1356 = t107 * t1354 * t7
t1358 = t107 * t130 * t1309
t1359 = 1 - dtR - t188 - dtRS - t31 - dtL - dtLS - t211 + t1314 + t1317 + t1319 - t1356 - t1358
t1360 = t123 * t1359
t1361 = t41 * t1312
t1362 = t1346 * t118
t1363 = -dtS - dtLS - dtRS - dtLRS + t1325 - t1340
t1364 = t114 * t1363
t1365 = -t1360 + t1310 + t1311 - t1361 + t1322 - t1362 - t1364 + t219 + t192 - dtS + dtLRS
t1366 = t1353 + t1365
t1367 = t1 * t1366
t1369 = t1330 - t1334 - t1338 - t1340 + t1342 + t1343 - t1348 - t1349 + t1325 + t1347 - t1350
t1370 = -t1352 - t1360 + t1310 + t1311 - t1361 - t1362 - t1364 + t219 + t192 - dtS + dtLRS
t1371 = t1369 + t1370
t1373 = n * t1371
t1378 = Edelta_lhs(t145, p, 0, 0, 0, 0, 1, 0, 0)
ret[6] = t2 * (t1367 * t139 + t138 * t1371 - t1373 * t137 - t141 * t1366) * t1378
t1379 = 2 * dtL
t1380 = 6 * dtRS
t1381 = t38 * t1309
t1384 = 6 * t166 * t1381 * t167
t1387 = 6 * t150 * t1381 * t155
t1388 = t1309 * t17
t1391 = 6 * t166 * t151 * t1388
t1392 = 2 - t624 - t57 - t73 - t1379 - t1103 - t1250 - t1105 - t1380 - t511 - t1102 - t76 - t1384 + t1387 - t1391
t1393 = t1309 * t154
t1396 = 6 * t150 * t151 * t1393
t1400 = 2 * t101 * t59 * t193 * t1309
t1403 = 2 * t203 * t59 * t1388
t1406 = 2 * t207 * t59 * t1393
t1410 = 2 * t101 * t59 * t1309 * t184
t1411 = 2 * t936
t1412 = t311 * t1309
t1414 = t107 * t270 * t1309
t1416 = t107 * t273 * t1309
t1418 = t114 * (-1 + t1412 + rLS - t83 - t86 - t1403 + t1406 - t1414 + t1416 + t416)
t1419 = t293 * t1363
t1420 = t1396 + rRS - t765 + t416 + t903 - t1400 - t1403 + t1406 - t1410 + t1175 + t1411 + t941 - t944 - t948 - t1418 - t1419
t1422 = t1346 * t328
t1426 = t35 * t1344 - t20 * t1354 * t154 - t44
t1427 = t1426 * t118
t1428 = t346 * t1312
t1429 = -3 + t511 + t1380 + t1102 + t1379 + t1103 + t1250 + t1105
t1430 = t41 * t1429
t1431 = t35 * t1313
t1434 = t213 * t61 * t1312 * t154
t1436 = t20 * t62 * t1429
t1438 = t224 * t1315 * t155
t1440 = t36 * t1315 * t184
t1442 = t224 * t65 * t1393
t1444 = t36 * t227 * t1309
t1447 = 2 * t203 * t1331 * t17
t1450 = 2 * t207 * t1331 * t154
t1452 = t107 * t1354 * t184
t1455 = 2 * t203 * t1335 * t17
t1458 = 2 * t207 * t1335 * t154
t1460 = t107 * t238 * t1309
t1461 = -2 + t552 + t1431 - t1434 + t1436 - t1438 - t566 + t1440 - t1442 + t1444 - t569 - t1447 + t1450 + t553 - t1452 - t1455 + t1458 - t1460 + t407
t1462 = t123 * t1461
t1463 = t251 * t1359
t1464 = t267 * t1309
t1466 = t127 * (-1 + t1464 + rRS - t73 - t76 - t1403 + t1406 - t1414 + t1416 + t416)
t1467 = t283 * t1351
t1468 = t1346 * t276
t1469 = t1426 * t128
t1470 = t123 * t1426
t1471 = t1346 * t251
t1472 = t1471 * t114
t1473 = t1347 * t293
t1474 = t383 * t1346
t1475 = t385 * t1346
t1476 = -t1422 - t1427 - t1428 - t1430 - t1462 - t1463 - t1466 + t1464 - t1467 - t1468 - t1469 + t1470 - t1472 - t1473 - t1474 - t1475
t1477 = t135 * t1426
t1479 = t377 * t1309 * t7
t1480 = t1341 * t184
t1481 = t378 * t1309
t1482 = t380 * t1309
t1483 = t1470 * t114
t1484 = t38 * t1320
t1485 = t4 * t1320
t1488 = t1464 * t7
t1489 = t1322 * t184
t1490 = t353 * t1309
t1491 = t355 * t1309
t1492 = t1412 * t13
t1493 = t1325 * t193
t1494 = t358 * t1309
t1495 = t360 * t1309
t1496 = t1484 - t1485 + t59 * (t552 + t1431 - t1434 + t1436 - t1438 - t566 + t1440 - t1442 + t1444 - t569) - t106 + t1488 + t1489 + t1490 + t1491 - t78 - t115 + t1492 + t1493 + t1494 + t1495 - t88
t1501 = t20 * t108 * t1328 * t154
t1502 = t35 * t1329
t1505 = 2 * t101 * t1381 * t7
t1508 = 2 * t101 * t151 * t1309
t1512 = 2 * t101 * t4 * t1309 * t7
t1515 = 2 * t101 * t174 * t1309
t1516 = -t1477 + t1479 + t1480 + t1481 + t1482 - t1483 + t1471 + t20 * t25 * t1496 - t1501 + t1416 - t1414 + t1502 - t1505 - t1508 + t1512 + t1515
t1518 = t1392 + t1420 + t1476 + t1516
t1523 = 2 - t624 - t57 - t83 - t1379 - t1103 - t1250 - t1105 - t1380 - t511 - t1102 - t86 - t1384 + t1387 - t1391
t1524 = t1396 + rLS - t765 + t416 + t903 - t1400 - t1403 + t1406 - t1410 + t1175 + t1411 + t941 - t944 - t948 - t1418 - t1419
t1526 = t1412 - t1422 - t1427 - t1428 - t1430 - t1462 - t1463 - t1466 - t1467 - t1468 - t1469 + t1470 - t1472 - t1473 - t1474 - t1475
t1528 = t1523 + t1524 + t1526 + t1516
t1537 = Edelta_lhs(t145, p, 0, 0, 0, 0, 1, 0, 1)
ret[7] = t2 * (t1 * t1518 * t139 + t1367 * t398 + t391 * t1371 + t138 * t1528 - n * t1528 * t137 - t1373 * t390 - t400 * t1366 - t141 * t1518) * t1537
t1538 = 6 * dtLRS
t1539 = 1 - t624 - t57 - t73 - t1379 - t1249 - t1250 - t1538 - t1101 - t28 - t1102 - t76 - t1384 + t1387 - t1391
t1540 = t1396 + rRS - t765 + t416 + t903 - t1403 + t1406 - t1410 + t1175 + t1411 + t941 - t944 - t947 - t1418 - t1419 - t1427
t1542 = -t1428 - t1463 - t1466 + t1464 - t1468 - t1469 + t1470 - t1472 - t1473 - t1475 - t1477 + t1479 + t1480 + t1481 - t1483 + t1471
t1543 = t1010 * t1309
t1544 = t1012 * t1346
t1548 = 2 * t101 * t59 * t983 * t1309
t1549 = t1346 * t1004
t1550 = -2 + t28 + t1101 + t1102 + t1379 + t1249 + t1250 + t1538
t1552 = t20 * t62 * t1550
t1554 = t36 * t984 * t1309
t1556 = t107 * t1014 * t1309
t1557 = -1 + rLR + t1431 - t1434 + t1552 - t1438 - t566 + t1440 - t1442 + t1554 - t569 - t1447 + t1450 + t553 - t1452 - t1455 + t1458 - t1556 + t407
t1559 = t41 * t1550
t1560 = t1008 * t1351
t1563 = t994 * t1309
t1564 = t1325 * t983
t1565 = t1484 - t1485 + t59 * (rLR + t1431 - t1434 + t1552 - t1438 - t566 + t1440 - t1442 + t1554 - t569) - t106 + t1488 + t1489 + t1563 + t1491 - t78 - t115 + t1492 + t1564 + t1494 + t1495 - t88
t1568 = -t1501 + t1416 - t1414 + t1502 - t1505 - t1508 + t1512 + t1515 + t1543 - t1544 - t1548 - t1549 - t123 * t1557 - t1559 - t1560 + t20 * t25 * t1565
t1570 = t1539 + t1540 + t1542 + t1568
t1575 = 1 - t624 - t57 - t83 - t1379 - t1249 - t1250 - t1538 - t1101 - t28 - t1102 - t86 - t1384 + t1387 - t1391
t1576 = t1396 + rLS - t765 + t416 + t903 - t1403 + t1406 - t1410 + t1175 + t1411 + t941 - t944 - t947 - t1418 - t1419 + t1412
t1578 = -t1427 - t1428 - t1463 - t1466 - t1468 - t1469 + t1470 - t1472 - t1473 - t1475 - t1477 + t1479 + t1480 + t1481 - t1483 + t1471
t1580 = t1575 + t1576 + t1578 + t1568
t1589 = Edelta_lhs(t145, p, 0, 0, 0, 0, 1, 1, 0)
ret[8] = t2 * (t1 * t1570 * t139 + t1367 * t1041 + t1033 * t1371 + t138 * t1580 - n * t1580 * t137 - t1373 * t1032 - t1043 * t1366 - t141 * t1570) * t1589
t1590 = t1346 * t1351
t1592 = 4 * t4
t1594 = t20 * t62 * t1592
t1595 = t1309 * t1309
t1597 = t35 * t564 * t1595
t1598 = 2 * t1597
t1600 = t107 * t108 * t1595
t1605 = t1346 * t1363
t1607 = t56 * t1595
t1609 = t1346 * t1346
t1610 = t1609 * t123
t1614 = t1595 * t77
t1616 = t1595 * t87
t1622 = t101 * t59 * t1595
t1624 = -2 * t1590 - t123 * (-2 + t552 + t1594 + t1598 - 2 * t1600) - t41 * t1592 - 2 * t1605 + 2 * t1607 - 2 * t1610 + t20 * t25 * (t59 * (t552 + t1594 + t1598) + 2 * t1614 + 2 * t1616) - 4 * t1622 - t948 - t511 - t1101 - t1249 - t1251
t1637 = Edelta_lhs(t145, p, 0, 0, 0, 0, 2, 0, 0)
ret[9] = t2 * (t1 * t1624 * t139 + 2 * t1367 * t1371 + t138 * t1624 - n * t1624 * t137 - 2 * t1373 * t1366 - t141 * t1624) * t1637 / 2
t1640 = -t197 - t206 + t210 - t252 - t284 + t275 - t272 - t297 - t329 + t330 + t268
t1642 = -t5
t1644 = t46 * t38 * t1642
t1645 = t44 * t1644
t1646 = t13 * t1642
t1649 = 2 * t101 * t59 * t1646
t1651 = t109 * t59 * t1642
t1653 = t25 * t1642
t1655 = t287 - t290 + t20 * t1653
t1656 = t1655 * t118
t1657 = t3 * t1642
t1658 = t4 * t1642
t1659 = -dtRS - t31 - t1657 - dtLR - t1658 - t220
t1660 = t41 * t1659
t1661 = rLR * t1642
t1662 = t62 * t1659
t1663 = t20 * t1662
t1665 = t36 * t65 * t1642
t1667 = t107 * t130 * t1642
t1668 = -dtR - dtLR - dtRS - dtLRS - t1661 + t212 - t216 + t1663 - t226 + t229 + t1665 - t234 + t237 - t240 - t1667
t1669 = t123 * t1668
t1670 = -t1661 + t212 - t216 + t1663 - t226 + t229 + t1665
t1672 = t78 * t1642
t1673 = t1642 * t87
t1674 = t1673 * t13
t1675 = t349 - t350 + t59 * t1670 + t354 + t356 + t1672 + t1674 + t361 + t362
t1676 = t25 * t1675
t1677 = t20 * t1676
t1678 = t135 * t1655
t1679 = t57 * t1642
t1680 = t77 * t1642
t1681 = -dtR - dtLR - dtRS - dtLRS + t268 + t1680 - t206 + t210 - t272 + t275 - t1651
t1682 = t127 * t1681
t1683 = t123 * t1655
t1684 = -t1656 - t1660 - t1669 + t1657 + t1658 + t1677 - t1678 + t1679 - t1682 + t1680 + t1683
t1686 = dtLRS - dtR + t158 - t163 - t170 - t173 + t177 - t179 + t182 + t187 + t1640 - t347 + t220 + t366 + t379 + t381 - t384 - t386 + t1645 - t1649 - t1651 + t1684
t1687 = t1 * t1686
t1689 = 1 - dtL - t29 - dtS + t158 - t163 - t170 - t173 + t177 - t179 + t182
t1690 = -t327 + t187 - t197 - t317 + t321 + t385 + t383 - t252 - t284 - t323 + t325
t1692 = -t297 - t329 + t313 + t312 - t347 + t220 + t366 + t379 + t381 - t384 - t386
t1693 = t1645 - t1649 - t1656 - t1660 - t1669 + t1657 + t1658 + t1677 - t1678 + t1679 - t1682
t1695 = t1689 + t1690 + t1692 + t1693
t1697 = n * t1695
t1702 = Edelta_lhs(t145, p, 0, 0, 0, 1, 0, 0, 0)
ret[10] = t2 * (t1687 * t139 + t138 * t1695 - t1697 * t137 - t141 * t1686) * t1702
t1703 = t385 * t1655
t1707 = t35 * t1653
t1710 = t20 * t108 * t1642 * t154
t1711 = -2 * t498 + t499 + 2 * t502 - t505 - 2 * t507 + t1707 - t1710 - t44
t1712 = t135 * t1711
t1713 = t378 * t1642
t1714 = t380 * t1642
t1715 = t383 * t1655
t1718 = t20 * t108 * t1675 * t154
t1720 = t107 * t270 * t1642
t1721 = 2 - t1703 - t1712 + t1713 + t1714 - t1715 - t495 - t496 - t520 - t551 - t625 - t57 - t1718 - t1720
t1723 = t107 * t273 * t1642
t1724 = t1723 - t627 - t643 + t681 + t680 - t718 - t731 - t73 - t1379 - t1249 - t1104 - t1105 - t1380 - t28 - t513
t1726 = t123 * t1711
t1727 = t251 * t1655
t1728 = t35 * t1676
t1729 = t346 * t1659
t1730 = -3 + t28 + t1380 + t513 + t1379 + t1249 + t1104 + t1105
t1731 = t41 * t1730
t1733 = t107 * t238 * t1642
t1734 = t35 * t1662
t1736 = t20 * t62 * t1730
t1737 = -1 + t407 - t1733 + t1734 + t1736 + rLR + t554 - t556 - t559 + t560 - t567 - t569 + t574 + t578 - t581 - t585
t1738 = 2 * t594
t1739 = 2 * t600
t1742 = t213 * t61 * t1659 * t154
t1744 = t36 * t227 * t1642
t1746 = t203 * t1646 * t17
t1747 = 2 * t1746
t1749 = t207 * t1646 * t154
t1750 = 2 * t1749
t1751 = t1642 * t154
t1753 = t224 * t65 * t1751
t1754 = -t589 - t592 - t1738 + t598 + t1739 + t603 - t605 + t607 - t610 + t613 - t616 - t620 - t1742 + t1744 - t1747 + t1750 - t1753
t1756 = t123 * (t1737 + t1754)
t1757 = t251 * t1668
t1758 = t267 * t1642
t1759 = -1 - t1720 + t1723 + t681 + t680 - t73 - t76 + t1758 + rRS + t711 + t554 + t649
t1760 = 2 * t691
t1761 = 2 * t697
t1762 = t1642 * t17
t1764 = t203 * t59 * t1762
t1765 = 2 * t1764
t1766 = t59 * t1751
t1767 = t207 * t1766
t1768 = 2 * t1767
t1769 = t416 - t646 - t1760 + t1761 + t700 - t714 - t684 - t688 + t695 + t704 - t707 - t1765 + t1768
t1771 = t127 * (t1759 + t1769)
t1772 = t4 * t1670
t1773 = t38 * t1670
t1774 = rLR - t610 + t560 + t613 - t616 - t620 + t1734 - t1742 + t1736 + t578 - t581 - t585 - t605 - t567 + t607 - t1753 + t1744 - t569
t1776 = t353 * t1642
t1777 = t355 * t1642
t1779 = t1642 * t311 * t13
t1780 = t1673 * t193
t1781 = -t839 - t1772 + t1773 + t59 * t1774 + t1776 + t1777 + t1779 + t1780 + t844 + t845 + t848 + t849
t1782 = t852 + t854 + t857 + t859 - t78 - t861 + t862 - t864 - t866 + t867 - t868 - t115
t1785 = t20 * t25 * (t1781 + t1782)
t1786 = t283 * t1681
t1787 = t1726 + t1727 + t1728 - t76 + t738 - t1729 - t1731 - t1756 - t1757 - t1771 + t1785 + t1758 - t1786 + rRS + t739
t1788 = t1655 * t328
t1789 = 6 * t775
t1790 = 6 * t778
t1791 = t742 - t1788 - t748 - t753 + t758 - t762 - t765 - t770 + t773 - t1789 + t1790 - t786 + t792 + t711 - t793
t1794 = t1711 * t118
t1795 = t817 + t823 - t825 - t828 - t829 - t832 + t833 + t835 - t1794 + t554 + t837 - t875 + t649 + t880
t1796 = -t883 + t886 + t416 - t888 - t891 - t646 + t895 - t899 + t902 + t903 - t909 - t911 + t913 - t1163 - t1760
t1798 = 2 * t924
t1799 = 2 * t934
t1800 = t1761 + t700 - t714 + t919 - t922 - t1798 + t929 + t932 + t1799 + t1411 - t939 + t941 - t944 - t947 - t684
t1801 = t160 * t1766
t1803 = t166 * t151 * t1762
t1804 = 6 * t1803
t1806 = t150 * t151 * t1751
t1807 = 6 * t1806
t1809 = t44 * t46 * t1642
t1811 = t101 * t174 * t1642
t1812 = 2 * t1811
t1814 = t101 * t151 * t1642
t1815 = 2 * t1814
t1817 = t44 * t180 * t1642
t1820 = t101 * t59 * t193 * t1642
t1821 = 2 * t1820
t1822 = t36 * t1644
t1823 = -t688 + t695 + t704 - t707 - t1801 - t1804 + t1807 - t1809 + t1812 - t1815 + t1817 - t1765 + t1768 - t1821 + t1822
t1826 = t1721 + t1724 + t1787 + t1791 + t1795 + t1796 + t1800 + t1823
t1831 = 1 - t1703 - t1712 + t1713 + t1714 - t1715 + t957 + t831 + t824 - t495 + t456 + t454 - t496 - t520
t1832 = -t551 - t625 - t57 + t408 - t1718 - t627 - t643 - t718 - t731 - t406 - t1379 - t1249 - t1104 - t1105
t1834 = -t1380 - t28 - t513 + t1728 - t482 + t738 - t1729 - t1731 - t1756 - t1757 - t1771 + t1785 - t1786 + t493
t1835 = -t1788 - t748 - t753 + t758 - t762 - t765 - t770 + t773 + t487 - t1789 + t1790 - t786 + t792 - t793
t1838 = t817 + t823 - t825 - t828 - t829 - t832 + t833 + t835 - t1794 + t837 - t411 + t414 - t875 + t880
t1839 = -t883 + t886 + t417 - t888 - t891 + t895 - t899 + t902 + t903 - t909 - t911 + t913 - t1163 - t465
t1841 = t472 + t475 - t492 - t458 - t461 + t468 + t478 - t481 + t919 - t922 - t1798 + t929 + t932 + t1799
t1842 = t1411 - t939 + t941 - t944 - t947 - t1801 - t1804 + t1807 - t1809 + t1812 - t1815 + t1817 - t1821 + t1822
t1845 = t1831 + t1832 + t1834 + t1835 + t1838 + t1839 + t1841 + t1842
t1854 = Edelta_lhs(t145, p, 0, 0, 0, 1, 0, 0, 1)
ret[11] = t2 * (t1 * t1826 * t139 + t1687 * t398 + t391 * t1695 + t138 * t1845 - n * t1845 * t137 - t1697 * t390 - t400 * t1686 - t141 * t1826) * t1854
t1855 = 1 - t1703 - t1712 + t1713 - t1051 - t1054 + t1057 - t1074 - t1082 - t496 - t551 - t624 - t57 - t1718 - t1720
t1858 = t101 * t59 * t983 * t1642
t1859 = 2 * t1858
t1860 = t1777 + t1779 - t839 + t867 - t866 - t1772 + t1773 + t1139 - t1146 - t115 - t106 + t858 - t78
t1862 = t36 * t984 * t1642
t1863 = rLR - t610 + t1100 + t613 - t1091 - t620 + t1734 - t1742 + t1552 + t578 - t1088 - t585 - t605 - t580 - t566 + t607 - t1753 + t1862 - t569
t1865 = t994 * t1642
t1866 = t1673 * t983
t1867 = -t88 + t59 * t1863 + t1865 + t1866 + t849 + t852 + t854 + t857 + t843 + t845 + t848 + t1138 + t1143
t1870 = t20 * t25 * (t1860 + t1867)
t1871 = t1723 - t643 + t681 + t680 - t718 - t1115 - t1859 + t1870 + t1120 - t1123 + t1125 - t1127 + t1130 - t73 - t1379 - t1249
t1873 = -t1250 - t1538 - t1101 - t28 - t1102 + t1726 + t1727 + t1728 - t76 - t1133 + t738 - t1729 + t1136 - t1757 - t1771
t1874 = t1758 + rRS + t739 + t742 - t748 - t753 + t758 - t762 - t1152 + t1153 - t1789 + t1790 - t786 + t792 + t711 - t793
t1877 = t1010 * t1642
t1878 = t1012 * t1655
t1879 = t1008 * t1681
t1880 = -1 + t407 + t1734 + t1862 - t1088 - t1091 - t1096 + t1099 + rLR + t553 + t1100 - t556 - t559 - t566 - t569 + t574 + t578 - t580
t1882 = t107 * t1014 * t1642
t1883 = -t585 - t589 - t1110 - t1738 + t1111 + t1739 + t603 - t605 + t607 - t610 + t613 - t620 - t1882 + t1552 - t1742 - t1747 + t1750 - t1753
t1885 = t123 * (t1880 + t1883)
t1886 = t817 + t822 - t827 - t829 - t832 + t833 + t835 - t1794 + t1877 - t1878 + t554 - t1879 - t1885 - t875 + t649
t1887 = t880 - t883 + t886 + t416 - t888 - t646 - t1160 + t895 - t899 + t902 - t909 - t911 + t913 - t1163 - t1760 + t1761
t1889 = t1655 * t1004
t1890 = t700 - t714 + t1165 - t1168 - t1170 - t1889 + t919 - t1172 - t1798 + t1174 + t1175 + t1799 + t1411 - t939 - t947
t1891 = -t684 - t688 + t695 + t704 - t707 - t1559 - t1801 - t1804 + t1807 - t1809 + t1812 - t1815 + t1817 - t1765 + t1768 + t1822
t1894 = t1855 + t1871 + t1873 + t1874 + t1886 + t1887 + t1890 + t1891
t1899 = 1 - t1703 - t1712 + t1713 - t1051 - t1054 + t1057 + t826 + t831 + t455 - t1074 - t1082 + t454 - t496 - t551
t1900 = -t624 - t57 + t408 - t1718 - t643 - t718 - t1115 - t1859 + t1870 - t1061 + t1063 + t1120 - t1123 + t1125 - t1127 + t1130
t1902 = -t83 - t1379 - t1249 - t1250 - t1538 - t1101 - t28 - t1102 + t1728 - t86 - t1133 + t1064 + t738 - t1729 + t1136
t1903 = -t1757 - t1771 + t1169 + t1167 + rLS - t748 - t753 + t758 - t762 - t1152 + t1153 + t487 - t1789 + t1790 - t786 + t792
t1906 = -t793 + t817 + t822 - t827 - t829 - t832 + t833 + t835 - t1794 + t1877 - t1878 - t1879 - t1885 - t410 + t413
t1907 = -t875 + t880 - t883 + t886 + t416 - t888 - t1160 - t1067 + t1069 + t895 - t899 + t902 - t909 - t911 + t913 - t1163
t1909 = -t1070 + t1071 + t475 - t492 + t1165 - t1168 - t1170 - t1889 - t458 - t461 + t468 + t478 - t481 + t919 - t1172
t1910 = -t1798 + t1174 + t1175 + t1799 + t1411 - t939 - t947 - t1559 - t1801 - t1804 + t1807 - t1809 + t1812 - t1815 + t1817 + t1822
t1913 = t1899 + t1900 + t1902 + t1903 + t1906 + t1907 + t1909 + t1910
t1922 = Edelta_lhs(t145, p, 0, 0, 0, 1, 0, 1, 0)
ret[12] = t2 * (t1 * t1894 * t139 + t1687 * t1041 + t1033 * t1695 + t138 * t1913 - n * t1913 * t137 - t1697 * t1032 - t1043 * t1686 - t141 * t1894) * t1922
t1923 = t1396 + rRS - t765 + t416 + t903 - t1400 - t1403 + t1406 + t1175 + t1411 + t941 - t944 - t947 - t1418 - t1422 - t1427
t1925 = -t1428 - t1463 - t1466 + t1464 - t1467 - t1469 + t1470 - t1472 - t1474 - t1475 - t1477 + t1479 + t1481 + t1482 - t1483 + t1471
t1927 = t36 * t1315 * t1642
t1930 = t1322 * t1642
t1931 = t1673 * t1309
t1932 = t1484 - t1485 + t59 * (rLR + t1431 - t1434 + t1552 - t1438 - t1442 - t566 + t1444 + t1927 - t569) - t106 + t1490 + t1488 + t1491 + t1930 - t78 - t115 + t1931 + t1492 + t1495 + t1493 - t88
t1935 = t1346 * t1681
t1936 = t1655 * t1363
t1938 = t107 * t1354 * t1642
t1939 = -1 + rLR + t1431 - t1434 + t1552 - t1438 - t1442 - t566 + t1444 + t1927 - t569 - t1447 - t1455 + t1450 + t1458 + t553 - t1460 - t1938 + t407
t1941 = t1347 * t1655
t1942 = t1341 * t1642
t1946 = 2 * t101 * t59 * t1309 * t1642
t1947 = -t1501 + t1416 - t1414 + t1502 - t1505 - t1508 + t1512 + t1515 + t20 * t25 * t1932 - t1935 - t1936 - t123 * t1939 - t1941 + t1942 - t1559 - t1946
t1949 = t1539 + t1923 + t1925 + t1947
t1954 = t1396 + rLS - t765 + t416 + t903 - t1400 - t1403 + t1406 + t1175 + t1411 + t941 - t944 - t947 - t1418 + t1412 - t1422
t1956 = -t1427 - t1428 - t1463 - t1466 - t1467 - t1469 + t1470 - t1472 - t1474 - t1475 - t1477 + t1479 + t1481 + t1482 - t1483 + t1471
t1958 = t1575 + t1954 + t1956 + t1947
t1967 = Edelta_lhs(t145, p, 0, 0, 0, 1, 1, 0, 0)
ret[13] = t2 * (t1 * t1949 * t139 + t1687 * t1371 + t1367 * t1695 + t138 * t1958 - n * t1958 * t137 - t1697 * t1366 - t1373 * t1686 - t141 * t1949) * t1967
t1968 = 2 * t1703
t1969 = 2 * t1713
t1970 = 2 * t1714
t1971 = 2 * t1715
t1973 = 2 * t1734
t1974 = 2 * t1742
t1975 = 4 * t5
t1977 = t20 * t62 * t1975
t1978 = 2 * t1753
t1979 = 2 * t1744
t1980 = -t610 + t1973 + t613 - t1974 - t620 + t1977 + t578 - t581 - t1978 - t605 - t567 + t1979
t1984 = 2 * t1777
t1985 = 2 * t1779
t1987 = -t839 - 2 * t1772 + t59 * t1980 + 2 * t1773 + 2 * t1776 + t1984 + t1985 + 2 * t1780 + t844 + t848 + t857 + t859 - t861 - t866 + t867 - t868
t1989 = t20 * t25 * t1987
t1990 = 2 * t1718
t1991 = 2 * t1720
t1992 = 2 * t1723
t1994 = -2 * t498 + 2 * t1707 + 2 * t502 - 2 * t1710 - 2 * t507
t1995 = t1994 * t118
t1996 = t41 * t1975
t1997 = 4 * t1746
t1998 = 4 * t1749
t2000 = t1977 - t1974 + t1979 - t1997 + t1998 - 2 * t1733 + t1973 - t1978 - t567 + t554 + t574
t2001 = -t589 - t581 + t613 - t559 - t592 + t598 + t603 - t620 - t605 - t610 + t578
t2003 = t123 * (t2000 + t2001)
t2004 = 2 * t1758
t2005 = 4 * t1764
t2006 = 4 * t1767
t2007 = t2004 - t1991 + t1992 - t2005 + t2006 + t554 + t680 - t684 - t688 + t695 + t700 + t704 - t707 + t711 - t714
t2008 = t127 * t2007
t2009 = t123 * t1994
t2010 = -t1968 + t1969 + t1970 - t1971 - t495 - t551 - t625 + t1989 - t1990 - t1991 + t1992 - t1995 - t1996 - t2003 - t643 - t2008 + t680 + t2009 - t731 - t1250
t2011 = 2 * t1727
t2012 = 2 * t1728
t2013 = 2 * t1729
t2014 = 2 * t1757
t2015 = 2 * t1786
t2017 = 2 * t1788
t2018 = t742 - t2017 - t748 - t753 + t758 - t762 - t770 + t773 - t786 + t792 + t711
t2021 = t817 + t823 - t825 - t828 - t832 + t554 - t875 + t880 - t883 + t886 - t888 + t895 - t899 + t902 - t909 - t911 + t913 + t700 - t714 + t919
t2022 = t135 * t1994
t2024 = 2 * t1801
t2025 = 12 * t1803
t2026 = 12 * t1806
t2027 = 2 * t1809
t2028 = 4 * t1811
t2029 = 4 * t1814
t2030 = 2 * t1817
t2031 = 4 * t1820
t2032 = 2 * t1822
t2033 = -t2024 - t2025 + t2026 - t2027 + t2028 - t2029 + t2030 - t2005 + t2006 - t2031 + t2032
t2036 = t2010 - t1251 - t1101 - t513 + t2011 + t2012 + t738 - t2013 - t2014 + t2004 - t2015 + t2018 + t2021 - t922 + t929 + t932 - t939 - t684 - t688 + t695 + t704 - t707 - t2022 + t2033
t2042 = t454 - t551 - t625 + t408 + t1989 - t1990 - t1995 - t1996 - t2003 - t643 - t2008
t2044 = -t731 - t406 - t1250 - t1251 - t1101 - t513 + t2012 - t482 + t738 - t2013 - t2014
t2045 = -t2015 + t493 - t2017 - t748 - t753 + t758 - t762 - t770 + t773 + t487 - t786
t2048 = t792 + t817 + t823 - t825 - t828 - t832 - t411 + t414 - t875 + t880 - t883
t2049 = t886 + t417 - t888 + t895 - t899 + t902 - t909 - t911 + t913 - t465 + t472
t2051 = t475 - t492 - t458 - t461 + t468 + t478 - t481 + t919 - t922 + t929 + t932
t2052 = -t939 - t2022 - t2024 - t2025 + t2026 - t2027 + t2028 - t2029 + t2030 - t2031 + t2032
t2055 = -2 - t1968 + t1969 + t1970 - t1971 + t957 + t831 + t824 - t495 + t456 + t2042 + t2044 + t2045 + t2048 + t2049 + t2051 + t2052
t2064 = Edelta_lhs(t145, p, 0, 0, 0, 2, 0, 0, 0)
ret[14] = t2 * (t1 * t2036 * t139 + 2 * t1687 * t1695 + t138 * t2055 - n * t2055 * t137 - 2 * t1697 * t1686 - t141 * t2036) * t2064 / 2
t2066 = -t1310 - t985 - dtLS - dtLRS
t2067 = t41 * t2066
t2068 = t62 * t2066
t2069 = t20 * t2068
t2070 = -dtL - dtLS - dtLR - dtLRS - t984 + t2069 + t1319 - t1358
t2071 = t123 * t2070
t2072 = -t984 + t2069 + t1319
t2074 = t59 * t2072 + t1324 + t1326
t2075 = t25 * t2074
t2076 = t20 * t2075
t2077 = -t2067 - t2071 + t2076 - t1338 - t1340 + t1343 - t1349 + t1347 - t1352 + t1310 + t1322 - t1362 + t985 + t1025 - dtS - dtRS
t2078 = t1 * t2077
t2080 = -t1349 - t1352 - t2071 - t1362 + t1310 + t985 + dtLS + dtLRS - t2067 + t1025 + t1343 + t2076 - t1338
t2082 = n * t2080
t2087 = Edelta_lhs(t145, p, 0, 0, 1, 0, 0, 0, 0)
ret[15] = t2 * (t2078 * t139 + t138 * t2080 - t2082 * t137 - t141 * t2077) * t2087
t2088 = -t1051 - t57 + t1120 + t1125 - t1127 - t73 - t1379 - t1249 - t188 - t1251 - t30
t2089 = t35 * t2075
t2090 = t38 * t2072
t2091 = t4 * t2072
t2092 = t35 * t2068
t2095 = t213 * t61 * t2066 * t154
t2096 = -1 + t28 + t30 + t1379 + t1249 + t188 + t1251
t2098 = t20 * t62 * t2096
t2103 = t20 * t25 * (t2090 - t2091 + t59 * (rLR + t2092 - t2095 + t2098 - t1442 + t1444 - t569) + t1490 + t1491 - t78 - t115 + t1492 + t1493)
t2104 = t346 * t2066
t2105 = t41 * t2096
t2106 = t251 * t2070
t2107 = -t28 - t76 - t1391 + t1396 + t2089 + rRS + t2103 + t416 - t2104 - t2105 - t2106
t2109 = -t1400 - t1403 + t1406 + t1411 - t947 - t1422 - t1427 - t1466 + t1464 - t1467 + t1470
t2112 = t20 * t108 * t2074 * t154
t2113 = -1 + rLR + t2092 - t2095 + t2098 - t1442 + t1444 - t569 - t1455 + t1458 - t1460 + t407
t2114 = t123 * t2113
t2115 = -t1474 - t1475 - t1477 + t1481 + t1482 + t1471 + t1416 - t1414 - t1508 + t1515 - t2112 - t2114
t2117 = t2088 + t2107 + t2109 + t2115
t2119 = t1 * t2117 * t139
t2122 = 1 - t1051 - t57 + t1120 + t1125 - t1127 - t1379 - t1249 - t188 - t1251 - t30 - t28 - t1391 + t1396 + t2089 + t2103 - t2104
t2123 = -t2105 - t2106 - t1400 + t1411 - t947 - t1422 - t1427 - t1466 - t1467 - t1474 - t1475 - t1477 + t1481 + t1482 - t1508 + t1515 - t2112 - t2114
t2124 = t2122 + t2123
t2125 = t138 * t2124
t2127 = n * t2124 * t137
t2130 = t141 * t2117
t2133 = Edelta_lhs(t145, p, 0, 0, 1, 0, 0, 0, 1)
ret[16] = t2 * (t2119 + t2078 * t398 + t391 * t2080 + t2125 - t2127 - t2082 * t390 - t400 * t2077 - t2130) * t2133
t2134 = 2 * t3
t2136 = t20 * t62 * t2134
t2141 = t20 * t25 * (t2090 - t2091 + t59 * (t2092 - t2095 + t2136 - t1442 + t1554 - t569) + t1563 + t1491 - t78 - t115 + t1492 + t1564)
t2144 = t123 * (t2092 - t2095 + t2136 - t1442 + t1554 - t569 - t1455 + t1458 - t1556 + t407)
t2145 = t41 * t2134
t2146 = -t188 - t31 - t76 - t1391 + t1396 - t2144 - t2145 + t2089 + rRS + t416 - t2104
t2148 = -t2106 - t1403 + t1406 + t1411 - t1427 - t1466 + t1464 + t1470 - t1475 - t1477 + t1481
t2149 = t1471 + t1416 - t1414 - t1508 + t1515 + t1543 - t1544 - t1548 - t1549 - t1560 - t2112
t2151 = -1 - t1051 - t57 + t2141 + t1120 + t1125 - t1127 - t73 - t1379 - t29 + t2146 + t2148 + t2149
t2153 = t1 * t2151 * t139
t2156 = -t1051 - t57 + t2141 + t1120 + t1125 - t1127 - t1379 - t29 - t188 - t31 - t1391 + t1396 - t2144 - t2145 + t2089
t2157 = -t2104 - t2106 + t1411 - t1427 - t1466 - t1475 - t1477 + t1481 - t1508 + t1515 + t1543 - t1544 - t1548 - t1549 - t1560 - t2112
t2158 = t2156 + t2157
t2159 = t138 * t2158
t2161 = n * t2158 * t137
t2164 = t141 * t2151
t2167 = Edelta_lhs(t145, p, 0, 0, 1, 0, 0, 1, 0)
ret[17] = t2 * (t2153 + t2078 * t1041 + t1033 * t2080 + t2159 - t2161 - t2082 * t1032 - t1043 * t2077 - t2164) * t2167
t2168 = 2 * t4
t2171 = t20 * t62 * t2168
t2180 = -t41 * t2168 - t123 * (-1 + rLR + t2171 + t1597 - t1600) - t1590 - t1605 + t1607 - t1610 + t20 * t25 * (t59 * (rLR + t2171 + t1597) + t1614 + t1616) - 2 * t1622 - t947 - t28 - t30 - t29 - t31
t2182 = t1 * t2180 * t139
t2185 = t138 * t2180
t2187 = n * t2180 * t137
t2190 = t141 * t2180
t2193 = Edelta_lhs(t145, p, 0, 0, 1, 0, 1, 0, 0)
ret[18] = t2 * (t2182 + t2078 * t1371 + t1367 * t2080 + t2185 - t2187 - t2082 * t1366 - t1373 * t2077 - t2190) * t2193
t2200 = Edelta_lhs(t145, p, 0, 0, 1, 1, 0, 0, 0)
ret[19] = t2 * (t2119 + t2078 * t1695 + t1687 * t2080 + t2125 - t2127 - t2082 * t1686 - t1697 * t2077 - t2130) * t2200
t2206 = Edelta_lhs(t145, p, 0, 0, 2, 0, 0, 0, 0)
ret[20] = t2 * (2 * t2078 * t2080 - 2 * t2082 * t2077) * t2206 / 2
t2208 = t986 - t1005 - t1009 + t1011 - t1013 - dtRS - dtR + t158 - t163 - t170 - t173 + t177 - t179 + t182 + t187 - t206 + t210 - t252 + t275 - t272
t2209 = -t1657 - dtLR - dtLRS - t986
t2210 = t62 * t2209
t2211 = t20 * t2210
t2212 = t212 - t216 + t2211 - t226 + t991 + t1665 - t234 + t237 - t1016 - t1667
t2213 = t123 * t2212
t2214 = t41 * t2209
t2215 = t212 - t216 + t2211 - t226 + t991 + t1665
t2217 = t349 - t350 + t59 * t2215 + t995 + t356 + t1672 + t1674 + t361 + t996
t2218 = t25 * t2217
t2219 = t20 * t2218
t2220 = -t297 + t330 + t268 - t347 + t366 + t379 - t386 - t1029 - t2213 - t2214 + t2219 - t1649 - t1651 - t1656 + t1657 - t1678 + t1679 - t1682 + t1680 + t1683
t2221 = t2208 + t2220
t2222 = t1 * t2221
t2224 = t986 + t1001 - t1005 - t1009 + t1011 - t1013 + t1012 - dtL - dtLS + t158 - t163 - t170 - t1003 - t173 + t177 - t179 + t182 + t187 - t317 + t321
t2225 = t385 - t252 - t323 + t325 - t297 + t312 - t347 + t366 + t379 - t386 - t1029 - t2213 - t2214 + t2219 - t1649 - t1656 + t1657 - t1678 + t1679 - t1682
t2226 = t2224 + t2225
t2228 = n * t2226
t2233 = Edelta_lhs(t145, p, 0, 1, 0, 0, 0, 0, 0)
ret[21] = t2 * (t2222 * t139 + t138 * t2226 - t2228 * t137 - t141 * t2221) * t2233
t2234 = -t1703 - t1712 + t1713 + t1714 - t1715 - t1054 + t1057 - t1074 - t1082 - t1083 - t520 - t551 - t624 - t57
t2235 = t407 - t1733 - t1086 - t1088 + t1093 - t1096 + t1099 + t553 - t559 + t560 - t566 - t569 + t574 + t578 - t580 - t585 - t589
t2236 = t35 * t2210
t2237 = -1 + t30 + t1102 + t1379 + t29 + t1250 + t1251
t2239 = t20 * t62 * t2237
t2242 = t213 * t61 * t2209 * t154
t2243 = -t1110 - t1738 + t1111 + t1739 + t603 - t605 - t610 + t613 - t616 - t620 + t2236 + t2239 + t1744 - t1747 + t1750 - t1753 - t2242
t2245 = t123 * (t2235 + t2243)
t2246 = t251 * t2212
t2247 = t346 * t2209
t2248 = t41 * t2237
t2249 = -t1720 + t1723 - t627 - t643 + t681 + t680 - t2245 - t2246 - t2247 - t2248 - t1119 - t1123 + t1130 - t73 - t1379
t2251 = -t29 - t1250 - t1251 - t30 - t1102 + t1726 + t1727 - t76 - t1135 + t738 - t1771 + t1758 - t1786 + rRS
t2252 = -t610 + t560 + t613 - t616 - t620 + t2236 - t2242 + t2239 + t578 - t580 - t585 - t605 - t1088 - t566 + t1093 - t1753 + t1744 - t569
t2254 = t4 * t2215
t2255 = t38 * t2215
t2256 = t1776 + t1777 + t1779 + t1780 + t59 * t2252 - t839 + t867 - t866 - t2254 + t2255 - t115 - t106 + t858
t2257 = -t864 + t862 - t78 - t88 + t849 + t852 + t857 + t843 + t848 + t1137 + t1138 + t1143 + t1144
t2260 = t20 * t25 * (t2256 + t2257)
t2261 = t35 * t2218
t2262 = t2260 + t2261 + t739 + t742 - t1788 - t748 - t753 + t758 - t762 - t765 - t1152 + t1153 - t1789 + t1790 - t786
t2265 = t792 + t711 - t793 + t817 + t822 - t827 - t832 + t833 - t1794 + t554 + t837 - t875 + t649 + t880
t2266 = -t883 + t886 + t416 - t888 - t891 - t646 + t895 - t899 + t902 + t903 - t909 - t911 + t913 - t1760 + t1761
t2268 = t700 - t714 + t1165 + t1166 - t1168 - t1170 - t1171 + t919 - t1172 - t1798 + t1174 + t1175 + t1799 + t1411 - t939
t2271 = t20 * t108 * t2217 * t154
t2272 = t941 - t944 - t684 - t688 + t695 + t704 - t707 - t2271 - t1804 + t1807 + t1812 - t1815 - t1765 + t1768 - t1821
t2275 = t2234 + t2249 + t2251 + t2262 + t2265 + t2266 + t2268 + t2272
t2280 = -t1703 - t1712 + t1713 + t1714 - t1715 - t1054 + t1057 + t826 + t831 + t455 - t1074 - t1082 - t1083 + t454
t2281 = -t520 - t551 - t624 - t57 + t408 - t627 - t643 - t2245 - t2246 - t2247 - t2248 - t1061 + t1063 - t1119 - t1123
t2283 = t1130 - t83 - t1379 - t29 - t1250 - t1251 - t30 - t1102 - t86 - t1135 + t1064 + t738 - t1771 + t1169
t2284 = t1167 - t1786 + rLS + t2260 + t2261 - t1788 - t748 - t753 + t758 - t762 - t765 - t1152 + t1153 + t487 - t1789
t2287 = t1790 - t786 + t792 - t793 + t817 + t822 - t827 - t832 + t833 - t1794 + t837 - t410 + t413 - t875
t2288 = t880 - t883 + t886 + t416 - t888 - t891 - t1067 + t1069 + t895 - t899 + t902 + t903 - t909 - t911 + t913
t2290 = -t1070 + t1071 + t475 - t492 + t1165 + t1166 - t1168 - t1170 - t1171 - t458 - t461 + t468 + t478 - t481 + t919
t2291 = -t1172 - t1798 + t1174 + t1175 + t1799 + t1411 - t939 + t941 - t944 - t2271 - t1804 + t1807 + t1812 - t1815 - t1821
t2294 = t2280 + t2281 + t2283 + t2284 + t2287 + t2288 + t2290 + t2291
t2303 = Edelta_lhs(t145, p, 0, 1, 0, 0, 0, 0, 1)
ret[22] = t2 * (t1 * t2275 * t139 + t2222 * t398 + t391 * t2226 + t138 * t2294 - n * t2294 * t137 - t2228 * t390 - t400 * t2221 - t141 * t2275) * t2303
t2304 = -1 - t1703 - t1712 + t1713 - t1051 - t1209 + t1210 - t1214 - t1083 - t551 - t57 - t1720 + t1723
t2305 = -t643 + t681 + t680 - t2246 - t2247 - t1225 - t1226 - t1115 - t1859 - t1119 + t1120 - t1243 + t1125 - t1127
t2307 = t1248 - t73 - t1379 - t29 - t188 - t31 + t1726 + t1727 - t76 - t1133 - t1135 + t738 - t2145
t2308 = t1136 - t1771 + t1758 + rRS + t2261 + t739 + t742 - t748 - t753 + t758 - t762 - t1789 + t1790 - t786
t2311 = t792 + t711 - t793 + t817 - t832 + t833 - t1794 + t1877 - t1878 + t554 - t1879 - t875 + t649
t2312 = t880 - t883 + t886 + t416 - t888 - t646 - t1160 + t895 - t899 + t902 - t909 - t911 + t913 - t1760
t2314 = t1761 + t700 - t714 + t1274 + t1166 - t1276 - t1171 - t1889 + t919 - t1798 + t1799 + t1411 - t939
t2315 = t407 + t1862 - t1086 + t2136 - t1231 - t1091 + t1093 - t1232 + t1234 + t1100 - t559 - t569 + t574 + t578
t2316 = -t585 - t589 - t1738 + t1739 + t603 - t605 - t610 + t613 - t620 - t1882 + t2236 - t1747 + t1750 - t1753 - t2242
t2318 = t123 * (t2315 + t2316)
t2319 = -t610 + t1100 + t613 - t1091 - t620 + t2236 - t2242 + t2136 + t578 - t1231 - t585 - t605 + t1093 - t1753 + t1862 - t569
t2321 = -t839 - t2254 + t59 * t2319 + t2255 + t1865 + t1866 + t1777 + t1779 + t1137 + t1262 + t1139
t2322 = t1264 + t1144 + t848 + t849 + t852 + t857 - t1146 - t78 - t866 + t867 - t115
t2325 = t20 * t25 * (t2321 + t2322)
t2326 = -t684 - t688 + t695 + t704 - t707 - t2318 + t2325 - t2271 - t1804 + t1807 + t1812 - t1815 - t1765 + t1768
t2329 = t2304 + t2305 + t2307 + t2308 + t2311 + t2312 + t2314 + t2326
t2334 = -t1703 - t1712 + t1713 - t1051 - t1209 + t1210 - t1214 + t831 - t1083 + t454 - t551 - t57
t2335 = t408 - t643 - t2246 - t2247 - t1225 - t1226 - t1115 - t1859 + t1213 - t1221 + t1222 - t1119
t2337 = t1120 - t1243 + t1125 - t1127 + t1248 - t1379 - t29 - t188 - t31 - t1133 - t1135 + t1220
t2338 = t738 - t2145 + t1136 - t1771 + t1289 + t2261 - t748 - t753 + t758 - t762 + t487 - t1789
t2341 = t1790 - t786 + t792 - t793 + t817 - t832 + t833 - t1794 + t1877 - t1878 - t1879 - t875
t2342 = t880 - t883 + t886 - t888 - t1160 - t1223 + t1219 + t895 - t899 + t902 - t909 - t911
t2344 = t913 + t475 - t492 + t1274 + t1166 - t1276 - t1171 - t1889 - t458 - t461 + t468 + t478
t2345 = -t481 + t919 - t1798 + t1799 + t1411 - t939 - t2318 + t2325 - t2271 - t1804 + t1807 + t1812 - t1815
t2348 = t2334 + t2335 + t2337 + t2338 + t2341 + t2342 + t2344 + t2345
t2357 = Edelta_lhs(t145, p, 0, 1, 0, 0, 0, 1, 0)
ret[23] = t2 * (t1 * t2329 * t139 + t2222 * t1041 + t1033 * t2226 + t138 * t2348 - n * t2348 * t137 - t2228 * t1032 - t1043 * t2221 - t141 * t2329) * t2357
t2358 = -t624 - t57 - t2248 - t73 - t1379 - t29 - t1250 - t1251 - t30 - t1102 - t76 - t1384 + t1387 - t1391 + t1396
t2359 = rRS - t765 + t416 + t903 - t1403 + t1406 + t1175 + t1411 + t941 - t944 - t1418 - t1427 - t1428 - t1463 - t1466
t2361 = t1464 - t1469 + t1470 - t1472 - t1475 - t1477 + t1479 + t1481 - t1483 + t1471 - t1501 + t1416 - t1414 + t1502 - t1505
t2364 = t1484 - t1485 + t59 * (t1431 - t1434 + t2239 - t1438 - t1442 - t566 + t1554 + t1927 - t569) - t106 + t1563 + t1488 + t1491 + t1930 - t78 - t115 + t1931 + t1492 + t1495 + t1564 - t88
t2367 = t1431 - t1434 + t2239 - t1438 - t1442 - t566 + t1554 + t1927 - t569 - t1447 - t1455 + t1450 + t1458 + t553 - t1556 - t1938 + t407
t2369 = -t1508 + t1512 + t1515 - t1935 - t1936 - t1941 + t1942 + t1543 - t1544 - t1548 - t1549 - t1560 + t20 * t25 * t2364 - t1946 - t123 * t2367
t2371 = t2358 + t2359 + t2361 + t2369
t2376 = -t624 - t57 - t2248 - t83 - t1379 - t29 - t1250 - t1251 - t30 - t1102 - t86 - t1384 + t1387 - t1391 + t1396
t2377 = rLS - t765 + t416 + t903 - t1403 + t1406 + t1175 + t1411 + t941 - t944 - t1418 + t1412 - t1427 - t1428 - t1463
t2379 = -t1466 - t1469 + t1470 - t1472 - t1475 - t1477 + t1479 + t1481 - t1483 + t1471 - t1501 + t1416 - t1414 + t1502 - t1505
t2381 = t2376 + t2377 + t2379 + t2369
t2390 = Edelta_lhs(t145, p, 0, 1, 0, 0, 1, 0, 0)
ret[24] = t2 * (t1 * t2371 * t139 + t2222 * t1371 + t1367 * t2226 + t138 * t2381 - n * t2381 * t137 - t2228 * t1366 - t1373 * t2221 - t141 * t2371) * t2390
t2391 = -t1968 + t1969 + t1714 - t1715 - t1054 + t1057 - t1074 - t1082 - t551 - t624 - t1718 - t1991
t2392 = t1992 - t1995 - t643 - t2008 + t680 + t2009 - t2246 - t2247 - t1859 - t1123 + t1130 - t188
t2394 = -t31 - t30 - t1102 + t2011 + t1728 + t738 - t1729 - t1757 + t2004 - t1786 + t2261 + t742
t2395 = -t1788 - t748 - t753 + t758 - t762 - t1152 + t1153 - t786 + t792 + t711 + t817 + t822
t2398 = -t827 - t832 + t1877 - t1878 + t554 - t1879 - t875 + t880 - t883 + t886 - t888 + t895
t2399 = -t899 + t902 - t909 - t911 + t913 + t700 - t714 + t1165 - t1168 - t1170 - t1889 + t919
t2401 = 2 * t5
t2403 = t20 * t62 * t2401
t2404 = -t1733 + t1734 + t1862 - t1088 - t1096 + t1099 + t2403 + t553 - t559 - t566 + t574 + t578 - t580 - t589
t2405 = -t1110 + t1111 + t603 - t605 - t610 + t613 - t620 - t1882 + t2236 - t1742 + t1744 - t1997 + t1998 - t1978 - t2242
t2407 = t123 * (t2404 + t2405)
t2408 = -t1172 + t1174 + t1175 - t939 - t684 - t688 + t695 + t704 - t707 - t2022 - t2271 - t2407
t2409 = t41 * t2401
t2410 = -t610 + t1734 + t613 - t1742 - t620 + t2236 - t2242 + t2403 + t578 - t580 - t1978 - t605 - t1088 - t566 + t1862 + t1744
t2412 = -t839 + t59 * t2410 - t2254 + t2255 - t1772 + t1865 + t1866 + t1773 + t1776 + t1984 + t1985
t2413 = t1780 + t1138 + t1143 + t843 + t848 + t857 + t858 - t88 - t866 + t867 - t106
t2416 = t20 * t25 * (t2412 + t2413)
t2417 = -t2409 - t1801 - t2025 + t2026 - t1809 + t2028 - t2029 + t1817 + t2416 - t2005 + t2006 - t1821 + t1822
t2420 = t2391 + t2392 + t2394 + t2395 + t2398 + t2399 + t2408 + t2417
t2425 = -1 - t1968 + t1969 + t1714 - t1715 - t1054 + t1057 + t826 + t831 + t455 - t1074 - t1082 + t454
t2426 = -t551 - t624 + t408 - t1718 - t1995 - t643 - t2008 - t2246 - t2247 - t1859 - t1061 + t1063 - t1123 + t1130
t2428 = -t83 - t188 - t31 - t30 - t1102 + t1728 - t86 + t1064 + t738 - t1729 - t1757 + t1169 + t1167
t2429 = -t1786 + rLS + t2261 - t1788 - t748 - t753 + t758 - t762 - t1152 + t1153 + t487 - t786 + t792 + t817
t2432 = t822 - t827 - t832 + t1877 - t1878 - t1879 - t410 + t413 - t875 + t880 - t883 + t886 + t416
t2433 = -t888 - t1067 + t1069 + t895 - t899 + t902 - t909 - t911 + t913 - t1070 + t1071 + t475 - t492 + t1165
t2435 = -t1168 - t1170 - t1889 - t458 - t461 + t468 + t478 - t481 + t919 - t1172 + t1174 + t1175 - t939
t2436 = -t2022 - t2271 - t2407 - t2409 - t1801 - t2025 + t2026 - t1809 + t2028 - t2029 + t1817 + t2416 - t1821 + t1822
t2439 = t2425 + t2426 + t2428 + t2429 + t2432 + t2433 + t2435 + t2436
t2448 = Edelta_lhs(t145, p, 0, 1, 0, 1, 0, 0, 0)
ret[25] = t2 * (t1 * t2420 * t139 + t2222 * t1695 + t1687 * t2226 + t138 * t2439 - n * t2439 * t137 - t2228 * t1686 - t1697 * t2221 - t141 * t2420) * t2448
t2455 = Edelta_lhs(t145, p, 0, 1, 1, 0, 0, 0, 0)
ret[26] = t2 * (t2153 + t2222 * t2080 + t2078 * t2226 + t2159 - t2161 - t2228 * t2077 - t2082 * t2221 - t2164) * t2455
t2456 = 2 * t2246
t2457 = 2 * t2247
t2458 = -t1968 + t1969 - t1209 + t1210 - t1214 - t551 - t1991 + t1992 - t1995 - t643 - t2008 + t680 + t2009 - t2456 - t2457 - t1225 - t1226
t2459 = 4 * t1858
t2460 = 2 * t2261
t2461 = 2 * t1877
t2462 = -t2459 - t1243 + t1248 + t2011 + t738 + t2004 + t2460 + t742 - t748 - t753 + t758 - t762 - t786 + t792 + t711 + t817 - t832 + t2461
t2464 = 2 * t1878
t2465 = 2 * t1879
t2466 = -t2464 + t554 - t2465 - t875 + t880 - t883 + t886 - t888 + t895 - t899 + t902 - t909 - t911 + t913 + t700 - t714 + t1274 - t1276
t2467 = 2 * t1889
t2475 = -t839 + t59 * (-2 * t609 + 2 * t2236 + 2 * t612 - 2 * t2242 - 2 * t619 + 2 * t577 - 2 * t1088 - 2 * t1753 - 2 * t604 + 2 * t1862) - 2 * t2254 + 2 * t2255 + 2 * t1865 + 2 * t1866 + t1984 + t1985 + t1262 + t1264 + t848 + t857 - t866 + t867
t2477 = t20 * t25 * t2475
t2478 = 2 * t2271
t2483 = -2 * t2242 + 2 * t2236 - 2 * t1882 + 2 * t1862 - t1997 + t1998 - t1978 - t1231 + t574 - t589 + t613 - t1232 + t1234 - t559 + t603 - t620 - t605 - t610 + t578
t2484 = t123 * t2483
t2485 = -t2467 + t919 - t939 - t684 - t688 + t695 + t704 - t707 + t2477 - t2022 - t2478 - t2484 - t2025 + t2026 + t2028 - t2029 - t2005 + t2006
t2487 = t2458 + t2462 + t2466 + t2485
t2492 = -t1968 + t1969 - t1209 + t1210 - t1214 + t831 + t454 - t551 + t408 - t1995 - t643 - t2008 - t2456 - t2457 - t1225 - t1226 - t2459
t2493 = t1213 - t1221 + t1222 - t1243 + t1248 + t1220 + t738 + t1289 + t2460 - t748 - t753 + t758 - t762 + t487 - t786 + t792 + t817 - t832
t2495 = t2461 - t2464 - t2465 - t875 + t880 - t883 + t886 - t888 - t1223 + t1219 + t895 - t899 + t902 - t909 - t911 + t913 + t475 - t492
t2496 = t1274 - t1276 - t2467 - t458 - t461 + t468 + t478 - t481 + t919 - t939 + t2477 - t2022 - t2478 - t2484 - t2025 + t2026 + t2028 - t2029
t2498 = t2492 + t2493 + t2495 + t2496
t2507 = Edelta_lhs(t145, p, 0, 2, 0, 0, 0, 0, 0)
ret[27] = t2 * (t1 * t2487 * t139 + 2 * t2222 * t2226 + t138 * t2498 - n * t2498 * t137 - 2 * t2228 * t2221 - t141 * t2487) * t2507 / 2
t2509 = -dtRS - dtLRS - t1658 - t1311
t2510 = t41 * t2509
t2511 = t62 * t2509
t2512 = t20 * t2511
t2513 = -t1661 + t2512 + t1317
t2515 = t59 * t2513 + t1323 + t1327
t2516 = t25 * t2515
t2517 = t20 * t2516
t2518 = -dtR - dtLR - dtRS - dtLRS - t1661 + t2512 + t1317 - t1356
t2519 = t123 * t2518
t2520 = dtRS + dtLRS + t1658 + t1311 - t2510 + t1645 + t1342 + t2517 - t1334 - t1364 - t1350 - t2519 - t1348
t2521 = t1 * t2520
t2523 = -t2510 - t2519 + t2517 + t1658 + t1645 - t1334 - t1340 + t1342 - t1348 + t1325 + t1347 - t1350 + t1311 - t1364 - dtS - dtLS
t2525 = n * t2523
t2530 = Edelta_lhs(t145, p, 1, 0, 0, 0, 0, 0, 0)
ret[28] = t2 * (t2521 * t139 + t138 * t2523 - t2525 * t137 - t141 * t2520) * t2530
t2531 = t346 * t2509
t2532 = -1 + t28 + t1101 + t1102 + t29 + t188 + t1251
t2533 = t41 * t2532
t2534 = t251 * t2518
t2535 = t35 * t2511
t2538 = t213 * t61 * t2509 * t154
t2540 = t20 * t62 * t2532
t2541 = -1 + rLR + t2535 - t2538 + t2540 - t1438 - t566 + t1440 - t1447 + t1450 + t553 - t1452
t2542 = t123 * t2541
t2543 = t35 * t2516
t2544 = t38 * t2513
t2545 = t4 * t2513
t2550 = t20 * t25 * (t2544 - t2545 + t59 * (rLR + t2535 - t2538 + t2540 - t1438 - t566 + t1440) - t106 + t1488 + t1489 + t1494 + t1495 - t88)
t2551 = 1 - t624 - t2531 - t2533 - t2534 - t2542 - t29 - t188 - t1251 - t1101 - t28 - t1102 - t1384 + t1387 + t2543 + t2550 - t1410
t2554 = t20 * t108 * t2515 * t154
t2555 = t1175 - t947 - t1418 - t1419 - t1468 - t1469 - t1472 - t1473 + t1479 + t1480 - t1483 - t1505 + t1512 - t2554 - t1801 - t1809 + t1817 + t1822
t2556 = t2551 + t2555
t2558 = t1 * t2556 * t139
t2561 = -t624 - t2531 - t2533 - t2534 - t2542 - t83 - t29 - t188 - t1251 - t1101 - t28
t2562 = -t1102 - t86 - t1384 + t1387 + t2543 + t2550 + rLS + t416 - t1403 + t1406 - t1410
t2564 = t1175 - t947 - t1418 - t1419 + t1412 - t1468 - t1469 + t1470 - t1472 - t1473 + t1479
t2565 = t1480 - t1483 + t1471 + t1416 - t1414 - t1505 + t1512 - t2554 - t1801 - t1809 + t1817 + t1822
t2567 = t2561 + t2562 + t2564 + t2565
t2568 = t138 * t2567
t2570 = n * t2567 * t137
t2573 = t141 * t2556
t2576 = Edelta_lhs(t145, p, 1, 0, 0, 0, 0, 0, 1)
ret[29] = t2 * (t2558 + t2521 * t398 + t391 * t2523 + t2568 - t2570 - t2525 * t390 - t400 * t2520 - t2573) * t2576
t2583 = Edelta_lhs(t145, p, 1, 0, 0, 0, 0, 1, 0)
ret[30] = t2 * (t2558 + t2521 * t1041 + t1033 * t2523 + t2568 - t2570 - t2525 * t1032 - t1043 * t2520 - t2573) * t2583
t2590 = Edelta_lhs(t145, p, 1, 0, 0, 0, 1, 0, 0)
ret[31] = t2 * (t2182 + t2521 * t1371 + t1367 * t2523 + t2185 - t2187 - t2525 * t1366 - t1373 * t2520 - t2190) * t2590
t2595 = t20 * t25 * (t2544 - t2545 + t59 * (t2535 - t2538 + t2403 - t1438 - t566 + t1927) - t106 + t1488 + t1930 + t1931 + t1495 - t88)
t2596 = -t624 - t2531 - t2534 - t188 - t31 - t30 - t1102 - t1384 + t1387 + t2543 + t1175 - t1418 + t2595 - t1469 - t1472
t2598 = t123 * (t2535 - t2538 + t2403 - t1438 - t566 + t1927 - t1447 + t1450 + t553 - t1938)
t2599 = t1479 - t1483 - t1505 + t1512 - t1935 - t1936 - t1941 + t1942 - t2598 - t2554 - t1946 - t2409 - t1801 - t1809 + t1817 + t1822
t2600 = t2596 + t2599
t2602 = t1 * t2600 * t139
t2606 = -t1384 + t1387 + t2543 + rLS + t416 - t1403 + t1406 + t1175 - t1418 + t1412 + t2595
t2608 = -t1469 + t1470 - t1472 + t1479 - t1483 + t1471 + t1416 - t1414 - t1505 + t1512 - t1935
t2609 = -t1936 - t1941 + t1942 - t2598 - t2554 - t1946 - t2409 - t1801 - t1809 + t1817 + t1822
t2611 = -1 - t624 - t2531 - t2534 - t83 - t188 - t31 - t30 - t1102 - t86 + t2606 + t2608 + t2609
t2612 = t138 * t2611
t2614 = n * t2611 * t137
t2617 = t141 * t2600
t2620 = Edelta_lhs(t145, p, 1, 0, 0, 1, 0, 0, 0)
ret[32] = t2 * (t2602 + t2521 * t1695 + t1687 * t2523 + t2612 - t2614 - t2525 * t1686 - t1697 * t2520 - t2617) * t2620
t2627 = Edelta_lhs(t145, p, 1, 0, 1, 0, 0, 0, 0)
ret[33] = t2 * (t2182 + t2521 * t2080 + t2078 * t2523 + t2185 - t2187 - t2525 * t2077 - t2082 * t2520 - t2190) * t2627
t2634 = Edelta_lhs(t145, p, 1, 1, 0, 0, 0, 0, 0)
ret[34] = t2 * (t2602 + t2521 * t2226 + t2222 * t2523 + t2612 - t2614 - t2525 * t2221 - t2228 * t2520 - t2617) * t2634
t2640 = Edelta_lhs(t145, p, 2, 0, 0, 0, 0, 0, 0)
ret[35] = t2 * (2 * t2521 * t2523 - 2 * t2525 * t2520) * t2640 / 2
