# Supplementary material for: Multi-locus Analysis of Genomic Time Series Data from Experimental Evolution
Source: PLoS Genet. 2015 Apr 7;11(4):e1005069. doi: 10.1371/journal.pgen.1005069 (PMC4388667; doi:10.1371/journal.pgen.1005069)
Supplement: S1 Code — (ZIP) [file pgen.1005069.s008.zip › code/threelocus/include/_lhs_0011000.cii]

t1 = n * n
t2 = 0.1e1 / t1
t3 = 2 * h
t4 = 1 - t3
t5 = dtS + dtLS + dtRS + dtLRS
t6 = t4 * t5
t7 = h + t6
t8 = s * t7
t9 = s * t5
t10 = t3 + t6
t12 = 1 + t9 * t10
t13 = 0.1e1 / t12
t14 = dtL + dtLS + dtLR + dtLRS
t15 = t14 * t5
t16 = dtLS + dtLRS - t15
t17 = t13 * t16
t19 = dtL + dtLS + dtLR + dtLRS + t8 * t17
t20 = t13 * t5
t21 = 1 - dtS - dtLS - dtRS - dtLRS
t22 = t20 * t21
t24 = dtS + dtLS + dtRS + dtLRS + t8 * t22
t25 = t19 * t24
t26 = dtR + dtLR + dtRS + dtLRS
t27 = t5 * t26
t28 = dtRS + dtLRS - t27
t29 = t13 * t28
t30 = t8 * t29
t31 = dtR + dtLR + dtRS + dtLRS + t30
t32 = t25 * t31
t33 = 1 - rRS
t34 = t13 * t33
t35 = 2 * dtS
t36 = 2 * dtLS
t37 = 2 * dtRS
t38 = 2 * dtLRS
t39 = 1 - t35 - t36 - t37 - t38
t40 = t34 * t39
t41 = t8 * t40
t42 = t4 * s
t43 = t42 * t13
t44 = rRS * t5
t45 = t44 * t21
t46 = t43 * t45
t47 = -rRS + t41 + t46
t48 = t47 * t28
t49 = s * s
t50 = t7 * t7
t51 = t49 * t50
t52 = t12 * t12
t53 = 0.1e1 / t52
t54 = t51 * t53
t55 = t5 * t21
t56 = t55 * t28
t57 = t54 * t56
t58 = dtRS + dtLRS - t27 + t48 - t57
t59 = t19 * t58
t60 = t14 * t26
t61 = dtLR + dtLRS - t60
t62 = rLR * t61
t63 = 1 - rLR
t64 = t13 * t63
t65 = t14 * t28
t66 = t5 * t61
t67 = t26 * t16
t68 = t15 * t26
t69 = dtLRS - t65 - t66 - t67 - t68
t70 = t64 * t69
t71 = t8 * t70
t72 = rLR * t16
t73 = t72 * t28
t74 = t43 * t73
t75 = t53 * t16
t76 = t75 * t28
t77 = t51 * t76
t78 = dtLR + dtLRS - t60 - t62 + t71 + t74 - t77
t79 = t24 * t78
t80 = 1 - rLS
t81 = t13 * t80
t82 = t81 * t39
t83 = t8 * t82
t84 = rLS * t5
t85 = t84 * t21
t86 = t43 * t85
t87 = -rLS + t83 + t86
t88 = t87 * t16
t89 = t55 * t16
t90 = t54 * t89
t91 = dtLS + dtLRS - t15 + t88 - t90
t92 = t31 * t91
t93 = 1 - rLS_R - rRS_L - rLR_S
t94 = t13 * t93
t95 = t94 * t39
t97 = rLR_S * t5
t98 = t97 * t21
t100 = -rLS_R - rRS_L - rLR_S + t8 * t95 + t43 * t98
t101 = t100 * t69
t102 = t8 * t13
t103 = rLS_R + rRS_L
t104 = t103 * t5
t106 = t104 * t21 * t61
t107 = t102 * t106
t108 = 2 - rLS_R - rRS_L
t109 = t13 * t108
t114 = t8 * t109 - t42 * t13 * t39 * t103
t115 = t114 * t16
t116 = t115 * t28
t117 = -t62 + t71 + t74
t119 = t16 * t47
t121 = t28 * t87
t123 = t55 * t117 + t119 * t28 + t121 * t16
t124 = t13 * t123
t125 = t8 * t124
t126 = t49 * s
t127 = t50 * t7
t128 = t126 * t127
t130 = 0.1e1 / t52 / t12
t131 = t128 * t130
t132 = t16 * t28
t135 = 2 * t131 * t55 * t132
t136 = -t32 + t25 - t59 - t79 - t92 + dtLS - t15 + t88 - t90 + t65 + t66 + t67 + t68 - t101 + t107 + t116 + t125 - t135
t137 = t1 * t136
t140 = -t19 * t31 - t24 * t31 + t101 + t79 + t92 - t48 + t59 + t60 + t62 - t65 - t66 - t67
t141 = t27 + dtR - t71 + t77 - t116 - t68 + t32 - t125 + t30 - t107 + t135 + t57 - t74
t142 = t140 + t141
t144 = n * t142
t148 = t - 1
t149 = Edelta_lhs(t148, p, 0, 0, 0, 0, 0, 0, 0)
ret[0] = t2 * (t137 * t142 - t144 * t136) * t149
t150 = t53 * t103
t151 = t8 * t150
t154 = s * t10 + t9 * t4
t155 = t61 * t154
t156 = t55 * t155
t157 = t151 * t156
t158 = t126 * t50
t159 = t130 * t5
t160 = t158 * t159
t161 = t21 * t16
t162 = t28 * t4
t163 = t161 * t162
t165 = 6 * t160 * t163
t166 = t52 * t52
t167 = 0.1e1 / t166
t168 = t167 * t5
t169 = t128 * t168
t170 = t28 * t154
t171 = t161 * t170
t173 = 6 * t169 * t171
t174 = t43 * t106
t175 = 2 * dtLR
t176 = 1 - dtR - t175 - dtRS - t38 - dtL - dtLS
t178 = t104 * t21 * t176
t179 = t102 * t178
t180 = 1 - dtS - t36 - dtRS - t38 - dtL - dtLR
t181 = t180 * t28
t184 = 2 * t131 * t55 * t181
t185 = 1 - dtR - dtLR - t37 - t38 - dtS - dtLS
t186 = t16 * t185
t189 = 2 * t131 * t55 * t186
t190 = -dtL - dtLS + dtLRS - dtS - t157 - t165 + t173 + t174 + t179 - t184 - t189
t191 = t49 * t7
t192 = t191 * t53
t194 = t55 * t16 * t4
t196 = 2 * t192 * t194
t197 = t51 * t130
t201 = 2 * t197 * t55 * t16 * t154
t203 = t54 * t55 * t180
t204 = t103 * t21
t205 = t204 * t61
t206 = t102 * t205
t209 = 2 * t131 * t161 * t28
t210 = t104 * t61
t211 = t102 * t210
t212 = t5 * t16
t215 = 2 * t131 * t212 * t28
t217 = t14 * t185
t218 = t5 * t176
t219 = t26 * t180
t220 = 1 - dtRS - 3 * dtLRS - t217 - dtLR - t218 - dtLS - t219
t221 = t100 * t220
t223 = t8 * t53
t224 = t93 * t39
t225 = t224 * t154
t229 = t42 * t53
t230 = t21 * t154
t233 = t13 * rLR_S
t238 = t42 * t95 - t223 * t225 - 2 * t8 * t94 - t229 * t97 * t230 + t42 * t233 * t21 - t42 * t233 * t5
t239 = t238 * t69
t241 = t80 * t39
t242 = t241 * t154
t248 = t13 * rLS
t253 = t42 * t82 - t223 * t242 - 2 * t8 * t81 - t229 * t84 * t230 + t42 * t248 * t21 - t42 * t248 * t5
t254 = t253 * t16
t255 = t87 * t180
t256 = t53 * t21
t258 = t51 * t256 * t16
t259 = t53 * t5
t261 = t51 * t259 * t16
t262 = 1 - dtS - t36 - dtRS - t38 - dtL - dtLR + t254 + t255 - t196 + t201 - t258 + t261 - t203
t263 = t31 * t262
t264 = -t196 + t201 - t203 + t206 - t209 - t211 + t215 - t221 - t239 - t263 + t255
t266 = t42 * t29
t267 = t53 * t28
t268 = t267 * t154
t269 = t8 * t268
t270 = t13 * t185
t271 = t8 * t270
t272 = 1 + t266 - t269 + t271
t273 = t272 * t91
t274 = rLR * t176
t275 = t42 * t70
t276 = t63 * t69
t277 = t276 * t154
t278 = t223 * t277
t279 = t64 * t220
t280 = t8 * t279
t282 = t229 * t72 * t170
t283 = rLR * t180
t285 = t43 * t283 * t28
t287 = t43 * t72 * t185
t288 = t132 * t4
t290 = 2 * t192 * t288
t293 = 2 * t197 * t132 * t154
t294 = t53 * t180
t296 = t51 * t294 * t28
t298 = t51 * t75 * t185
t299 = 1 - dtR - t175 - dtRS - t38 - dtL - dtLS - t274 + t275 - t278 + t280 - t282 + t285 + t287 - t290 + t293 - t296 - t298
t300 = t24 * t299
t302 = t55 * t154
t304 = t13 * t21
t307 = 1 + t42 * t22 - t223 * t302 + t8 * t304 - t8 * t20
t308 = t307 * t78
t310 = t33 * t39
t311 = t310 * t154
t317 = t13 * rRS
t322 = t42 * t40 - t223 * t311 - 2 * t8 * t34 - t229 * t44 * t230 + t42 * t317 * t21 - t42 * t317 * t5
t323 = t322 * t28
t324 = t47 * t185
t325 = t55 * t162
t327 = 2 * t192 * t325
t330 = 2 * t197 * t55 * t170
t332 = t51 * t256 * t28
t334 = t51 * t259 * t28
t336 = t54 * t55 * t185
t337 = 1 - dtR - dtLR - t37 - t38 - dtS - dtLS + t323 + t324 - t327 + t330 - t332 + t334 - t336
t338 = t19 * t337
t339 = t42 * t17
t340 = t75 * t154
t341 = t8 * t340
t342 = t13 * t180
t344 = 1 + t339 - t341 + t8 * t342
t345 = t344 * t58
t346 = t344 * t24
t347 = t19 * t307
t348 = -t273 + t254 - t300 - t308 - t338 - t345 + t346 + t347 + t219 + t217 + t218
t349 = t53 * t123
t350 = t349 * t154
t351 = t8 * t350
t352 = t21 * t117
t353 = t5 * t117
t354 = -t274 + t275 - t278 + t280 - t282 + t285 + t287
t356 = t180 * t47
t357 = t356 * t28
t358 = t16 * t322
t359 = t358 * t28
t360 = t119 * t185
t361 = t185 * t87
t362 = t361 * t16
t363 = t28 * t253
t364 = t363 * t16
t365 = t121 * t180
t366 = t352 - t353 + t55 * t354 + t357 + t359 + t360 + t362 + t364 + t365
t367 = t13 * t366
t368 = t8 * t367
t369 = t42 * t124
t370 = t114 * t180
t371 = t370 * t28
t372 = t115 * t185
t373 = t346 * t31
t374 = t347 * t31
t375 = t25 * t272
t377 = t53 * t108
t378 = t377 * t154
t380 = t39 * t103
t383 = t13 * t103
t386 = t42 * t109 - t8 * t378 + t229 * t380 * t154 + 2 * t42 * t383
t387 = t386 * t16
t388 = t387 * t28
t389 = -t351 - t258 + t261 + t368 + t369 + t371 + t372 - t373 - t374 - t375 + t388
t391 = t190 + t264 + t348 + t389
t392 = t1 * t391
t394 = 2 * dtR
t395 = t394 + dtL + dtLS + t175 + dtLRS + dtS + t37 + t157 + t165 - t173 - t174 - t179 + t184 + t189 + t327
t396 = -t330 + t282 + t278 - t285 - t287 + t336 + t290 - t293 - t206 + t209 + t211 - t215 + t266 + t271 + t221 + t239
t398 = t263 + t273 + t300 + t308 + t338 - t324 + t345 - t323 - t219 + t274 - t217 - t218 - t269 + t332 - t334 + t296
t399 = t307 * t31
t400 = t24 * t272
t401 = t344 * t31
t402 = t19 * t272
t403 = t298 + t351 - t275 - t280 - t368 - t369 - t371 - t372 + t373 + t374 + t375 - t388 - t399 - t400 - t401 - t402
t405 = t395 + t396 + t398 + t403
t407 = n * t405
t412 = Edelta_lhs(t148, p, 0, 0, 0, 0, 0, 0, 1)
ret[1] = t2 * (t392 * t142 + t137 * t405 - t407 * t136 - t144 * t391) * t412
t413 = t51 * t75
t414 = 2 * t413
t415 = t272 * t262
t416 = 2 * t415
t417 = t42 * t268
t418 = t42 * t270
t420 = t154 * t154
t422 = t8 * t130 * t28 * t420
t425 = t8 * t53 * t185 * t154
t427 = t191 * t267 * t4
t429 = -2 * t417 + 2 * t418 + 2 * t422 - 2 * t425 - 2 * t427 - 2 * t102
t430 = t429 * t91
t431 = t51 * t267
t432 = 2 * t431
t434 = t192 * t186 * t4
t435 = 4 * t434
t437 = t197 * t181 * t154
t438 = 4 * t437
t440 = t197 * t186 * t154
t441 = 4 * t440
t442 = t51 * t167
t445 = 6 * t442 * t132 * t420
t446 = t158 * t130
t448 = 4 * t446 * t288
t450 = t192 * t181 * t4
t451 = 4 * t450
t452 = t229 * t277
t453 = 2 * t452
t454 = t8 * t130
t456 = t454 * t276 * t420
t457 = 2 * t456
t460 = t223 * t63 * t220 * t154
t461 = 2 * t460
t463 = t192 * t276 * t4
t464 = 2 * t463
t465 = -2 + t414 + t432 - t435 + t438 + t441 - t445 + t448 - t451 - t453 + t457 - t461 - t464
t466 = t4 * t4
t467 = t466 * t49
t468 = t467 * t53
t469 = t468 * t73
t470 = 2 * t469
t472 = t43 * t283 * t185
t473 = 2 * t472
t474 = 2 * rLR
t476 = t51 * t294 * t185
t477 = 2 * t476
t479 = 2 * t467 * t76
t480 = t42 * t279
t481 = 2 * t480
t482 = 4 * dtS
t483 = 8 * dtRS
t484 = 4 * dtR
t485 = 4 * dtL
t486 = 8 * dtLS
t487 = 8 * dtLR
t488 = 12 * dtLRS
t489 = -6 + t482 + t483 + t484 + t485 + t486 + t487 + t488
t491 = t8 * t64 * t489
t492 = t13 * rLR
t494 = t42 * t492 * t28
t495 = 2 * t494
t497 = t42 * t492 * t16
t498 = 2 * t497
t500 = t4 * t154
t503 = 8 * t191 * t130 * t132 * t500
t504 = t42 * t130
t505 = t28 * t420
t507 = t504 * t72 * t505
t508 = 2 * t507
t510 = t229 * t283 * t170
t511 = 2 * t510
t512 = t185 * t154
t514 = t229 * t72 * t512
t515 = 2 * t514
t516 = -t470 + t473 + t474 - t477 - t479 + t481 + t491 - t495 - t498 + t503 + t508 - t511 - t515
t518 = t24 * (t465 + t516)
t519 = t100 * t489
t520 = t114 * t28
t521 = 2 * t520
t522 = 2 * t115
t523 = t42 * t340
t524 = t42 * t342
t525 = t130 * t16
t527 = t8 * t525 * t420
t529 = t8 * t294 * t154
t531 = t191 * t75 * t4
t533 = -2 * t523 + 2 * t524 + 2 * t527 - 2 * t529 - 2 * t531 - 2 * t102
t534 = t533 * t24
t535 = t238 * t220
t536 = 2 * t535
t551 = t21 * t420
t567 = (-2 * t229 * t225 - 4 * t42 * t94 + 2 * t454 * t224 * t420 + 4 * t8 * t53 * t93 * t154 - 2 * t192 * t224 * t4 + 2 * t504 * t97 * t551 - 2 * t229 * rLR_S * t21 * t154 + 2 * t229 * t97 * t154 - 2 * t468 * t98 - 2 * t42 * t233) * t69
t568 = 4 + t414 - t416 - t430 - t518 - t519 - t521 - t522 + t534 - t536 - t567
t569 = 2 * t83
t570 = t21 * t180
t572 = t169 * t570 * t170
t573 = 12 * t572
t574 = t185 * t4
t576 = t160 * t161 * t574
t577 = 12 * t576
t579 = t169 * t161 * t512
t580 = 12 * t579
t586 = 12 * t126 * t7 * t159 * t161 * t28 * t466
t587 = -t484 - t485 - t486 - t487 - t488 - t482 - t483 - t569 + t573 - t577 + t580 - t586
t595 = 24 * t128 / t166 / t12 * t5 * t161 * t505
t601 = 2 * t8 * t130 * t103 * t55 * t61 * t420
t606 = 2 * t191 * t150 * t55 * t61 * t4
t607 = t49 * t49
t611 = 12 * t607 * t127 * t168 * t163
t614 = 2 * t42 * t150 * t156
t617 = t151 * t55 * t176 * t154
t618 = 2 * t617
t620 = t160 * t570 * t162
t621 = 12 * t620
t622 = t191 * t159
t625 = 8 * t622 * t161 * t500
t627 = t51 * t259 * t21
t628 = 2 * t627
t630 = t51 * t256 * t180
t631 = 2 * t630
t633 = t51 * t259 * t180
t634 = 2 * t633
t663 = -2 * t229 * t242 - 4 * t42 * t81 + 2 * t454 * t241 * t420 + 4 * t8 * t53 * t80 * t154 - 2 * t192 * t241 * t4 + 2 * t504 * t84 * t551 - 2 * t229 * rLS * t21 * t154 + 2 * t229 * t84 * t154 - 2 * t468 * t85 - 2 * t42 * t248
t664 = t663 * t16
t665 = t253 * t180
t666 = 2 * t665
t668 = 2 * t468 * t89
t671 = 4 * t192 * t161 * t4
t674 = t192 * t55 * t180 * t4
t675 = 4 * t674
t678 = 4 * t197 * t161 * t154
t681 = t197 * t55 * t180 * t154
t682 = 4 * t681
t684 = 4 * t446 * t194
t687 = 4 * t192 * t212 * t4
t690 = 4 * t197 * t212 * t154
t691 = 2 * t86
t695 = 6 * t442 * t55 * t16 * t420
t696 = 2 * rLS
t697 = -2 - t569 + t628 - t631 + t414 + t634 + t664 + t666 - t668 - t671 - t675 + t678 + t682 + t684 + t687 - t690 - t691 + t625 - t695 + t696
t698 = t31 * t697
t703 = 36 * t158 * t168 * t161 * t162 * t154
t704 = -t595 + t601 - t606 + t611 - t614 - t618 - t621 + t625 - t698 - t691 + t703
t705 = t131 * t56
t706 = 4 * t705
t708 = t131 * t212 * t185
t709 = 4 * t708
t710 = t131 * t89
t711 = 4 * t710
t713 = 2 * t43 * t210
t715 = t102 * t204 * t176
t716 = 2 * t715
t718 = t102 * t104 * t176
t719 = 2 * t718
t721 = 2 * t43 * t205
t723 = t102 * t104 * t21
t724 = 2 * t723
t726 = t131 * t570 * t28
t727 = 4 * t726
t729 = t131 * t161 * t185
t730 = 4 * t729
t731 = t666 + t664 + t706 + t709 + t711 - t713 + t716 - t719 + t721 - t724 - t727 - t730
t736 = t131 * t5 * t180 * t28
t737 = 4 * t736
t750 = -2 * t229 * t302 + 2 * t42 * t304 - 2 * t42 * t20 + 2 * t454 * t55 * t420 - 2 * t8 * t256 * t154 + 2 * t8 * t259 * t154 - 2 * t192 * t55 * t4 - 2 * t102
t751 = t750 * t78
t752 = 2 * t41
t754 = t51 * t256 * t185
t755 = 2 * t754
t757 = t51 * t259 * t185
t758 = 2 * t757
t787 = -2 * t229 * t311 - 4 * t42 * t34 + 2 * t454 * t310 * t420 + 4 * t8 * t53 * t33 * t154 - 2 * t192 * t310 * t4 + 2 * t504 * t44 * t551 - 2 * t229 * rRS * t21 * t154 + 2 * t229 * t44 * t154 - 2 * t468 * t45 - 2 * t42 * t317
t788 = t787 * t28
t789 = t322 * t185
t790 = 2 * t789
t792 = t197 * t55 * t512
t793 = 4 * t792
t795 = 4 * t446 * t325
t797 = 2 * t468 * t56
t798 = t21 * t28
t801 = 4 * t192 * t798 * t4
t803 = t192 * t55 * t574
t804 = 4 * t803
t807 = 4 * t197 * t798 * t154
t808 = t5 * t28
t811 = 4 * t192 * t808 * t4
t814 = 4 * t197 * t808 * t154
t815 = 2 * t46
t818 = 8 * t622 * t798 * t500
t821 = 6 * t442 * t55 * t505
t822 = 2 * rRS
t823 = -2 - t752 + t432 - t755 + t758 + t628 + t788 + t790 + t793 + t795 - t797 - t801 - t804 + t807 + t811 - t814 - t815 + t818 - t821 + t822
t824 = t19 * t823
t825 = t344 * t337
t826 = 2 * t825
t827 = t533 * t58
t828 = t344 * t307
t829 = 2 * t828
t830 = t737 - t668 - t671 + t678 + t687 - t690 - t751 - t824 - t826 - t827 + t829
t831 = t19 * t750
t832 = t828 * t31
t833 = 2 * t832
t834 = t346 * t272
t835 = 2 * t834
t836 = t831 * t31
t837 = t347 * t272
t838 = 2 * t837
t839 = t25 * t429
t861 = (-2 * t42 * t378 + 2 * t8 * t130 * t108 * t420 - 2 * t191 * t377 * t4 - 2 * t504 * t380 * t420 - 4 * t42 * t150 * t154 + 2 * t467 * t53 * t39 * t103) * t16 * t28
t863 = t386 * t180 * t28
t864 = 2 * t863
t865 = t387 * t185
t866 = 2 * t865
t867 = t370 * t185
t868 = 2 * t867
t869 = t534 * t31
t870 = t831 + t696 - t833 - t835 - t836 - t838 - t839 + t861 + t864 + t866 + t868 - t869
t872 = t42 * t367
t873 = 2 * t872
t874 = 2 * t71
t875 = t474 - t453 + t481 + t457 - t461 - t464 + t491 + t508 - t511 - t515 - t470 - t495 + t473 - t498
t878 = t180 * t322 * t28
t879 = 2 * t878
t880 = t356 * t185
t883 = t16 * t787 * t28
t884 = t358 * t185
t885 = 2 * t884
t887 = t185 * t253 * t16
t888 = 2 * t887
t889 = t361 * t180
t892 = t28 * t663 * t16
t893 = t363 * t180
t894 = 2 * t893
t895 = t5 * t354
t897 = 2 * t119
t898 = 2 * t121
t899 = t21 * t354
t901 = 2 * t74
t902 = 2 * t48
t903 = 2 * t62
t904 = 2 * t88
t905 = -t874 + t55 * t875 + t879 + 2 * t880 + t883 + t885 + t888 + 2 * t889 + t892 + t894 - 2 * t895 - t897 - t898 + 2 * t899 - t901 - t902 + t903 - t904
t907 = t8 * t13 * t905
t910 = t8 * t53 * t366 * t154
t911 = 2 * t910
t914 = 2 * t191 * t349 * t4
t918 = 2 * t8 * t130 * t123 * t420
t921 = 2 * t8 * t383 * t61
t924 = 4 * t128 * t525 * t28
t926 = 2 * t42 * t350
t927 = t128 * t167
t930 = 12 * t927 * t212 * t170
t931 = t873 + t907 - t911 - t914 + t918 - t921 + t924 + t628 - t631 + t634 - t926 - t930
t932 = t43 * t178
t933 = 2 * t932
t936 = 2 * t223 * t204 * t155
t938 = 12 * t446 * t163
t940 = 12 * t927 * t171
t943 = t131 * t55 * t180 * t185
t944 = 4 * t943
t947 = 2 * t223 * t104 * t155
t950 = 12 * t446 * t212 * t162
t951 = t307 * t299
t952 = 2 * t951
t953 = t933 - t936 - t938 + t940 - t944 + t947 + t950 - t675 + t682 + t684 - t695 - t952
t956 = t568 + t587 + t704 + t731 + t830 + t870 + t931 + t953
t961 = 2 * t418
t962 = 4 * t431
t963 = -2 + t755 - t758 - t414 + t961 + t416 + t430 + t518 - t962 + t519 + t521 + t522 + t536 + t567 + t484
t964 = t485 + t486 + t487 + t488 + t482 + t483 + t752 - t573 + t577 - t580 + t586 + t595 - t601 + t606 - t611 + t614
t966 = t618 + t621 - t818 + t698 + t815 - t703 - t706 - t709 - t711 + t713 - t716 + t719 - t721 + t724 + t727 + t730
t967 = -t737 + t797 + t801 - t807 - t811 + t814 + t435 - t438 - t441 + t445 - t448 + t451 + t453 - t457 + t461 + t464
t970 = t533 * t31
t971 = t344 * t272
t973 = t19 * t429
t974 = t750 * t31
t975 = t307 * t272
t976 = 2 * t975
t977 = t24 * t429
t978 = t470 - t473 + t751 + t824 - t790 - t788 + t826 - t970 - 2 * t971 - t973 - t974 - t976 - t977 + t827 - t474
t979 = 2 * t102
t980 = -t822 + t833 + t835 + t836 + t838 - t979 + t839 - t861 - t864 - t866 - t868 + t869 - t873 - t907 + t911 + t914
t982 = 2 * t417
t983 = 2 * t422
t984 = 2 * t425
t985 = 2 * t427
t986 = t477 + t479 - t918 + t921 - t924 - t628 + t926 - t982 + t983 - t984 - t985 - t481 - t491 + t495 + t498 + t930
t987 = -t933 + t936 + t938 - t940 + t944 - t947 - t950 - t793 - t795 + t804 + t821 - t503 - t508 + t511 + t515 + t952
t990 = t963 + t964 + t966 + t967 + t978 + t980 + t986 + t987
t999 = Edelta_lhs(t148, p, 0, 0, 0, 0, 0, 0, 2)
ret[2] = t2 * (t1 * t956 * t142 + 2 * t392 * t405 + t137 * t990 - n * t990 * t136 - 2 * t407 * t391 - t144 * t956) * t999 / 2
t1001 = -t14
t1002 = t1001 * t28
t1005 = 2 * t131 * t55 * t1002
t1006 = t21 * t1001
t1007 = t104 * t1006
t1008 = t102 * t1007
t1009 = rLR * t1001
t1010 = t5 * t1001
t1011 = t26 * t1001
t1012 = -t217 - dtLR - t38 - t1010 - dtLS - t1011
t1013 = t64 * t1012
t1014 = t8 * t1013
t1016 = t43 * t1009 * t28
t1017 = -t1009 + t275 - t278 + t1014 - t282 + t1016 + t287
t1019 = t1001 * t47
t1020 = t1019 * t28
t1021 = t121 * t1001
t1022 = t352 - t353 + t55 * t1017 + t1020 + t359 + t360 + t362 + t364 + t1021
t1023 = t13 * t1022
t1024 = t8 * t1023
t1025 = t13 * t1001
t1027 = t339 - t341 + t8 * t1025
t1028 = t1027 * t24
t1029 = t1028 * t31
t1030 = t114 * t1001
t1031 = t1030 * t28
t1032 = t1027 * t58
t1033 = t53 * t1001
t1035 = t51 * t1033 * t28
t1036 = -dtL - dtLS - dtLR - dtLRS - t1009 + t275 - t278 + t1014 - t282 + t1016 + t287 - t290 + t293 - t1035 - t298
t1037 = t24 * t1036
t1039 = t87 * t1001
t1041 = t54 * t55 * t1001
t1042 = -dtL - dtLS - dtLR - dtLRS + t254 + t1039 - t196 + t201 - t258 + t261 - t1041
t1043 = t31 * t1042
t1044 = t100 * t1012
t1045 = t1039 - t1043 - t1044 - dtL + dtLRS - t157 - t165 + t173 + t174 - t189 - t196
t1048 = -t338 + t347 + t217 - t351 - t258 + t261 + t369 + t372 - t374 - t375 + t388
t1050 = -t1005 + t1008 + t1024 + t1010 + t1011 - t1029 + t1031 + t1028 - t1032 - t1037 + t1045 + t201 - t1041 + t206 - t209 - t211 + t215 - t239 - t273 + t254 - t308 + t1048
t1051 = t1 * t1050
t1053 = t1005 - t1008 - t1024 + t1009 - t1010 - t1011 + t1029 - t1031 + t1032 + t1037 + t1043 + t1044 + dtR + dtL + dtLS
t1054 = dtLR + dtLRS + dtS + t37 + t157 + t165 - t173 - t174 + t189 + t327 - t330 + t282 + t278 - t287 + t336 + t290
t1056 = -t1014 + t1035 - t1016 - t293 - t206 + t209 + t211 - t215 + t266 + t271 + t239 + t273 + t308 + t338 - t324 - t323
t1057 = t1027 * t31
t1058 = -t217 - t269 + t332 - t334 + t298 + t351 - t275 - t369 - t372 + t374 + t375 - t388 - t1057 - t399 - t400 - t402
t1060 = t1053 + t1054 + t1056 + t1058
t1062 = n * t1060
t1067 = Edelta_lhs(t148, p, 0, 0, 0, 0, 0, 1, 0)
ret[3] = t2 * (t1051 * t142 + t137 * t1060 - t1062 * t136 - t144 * t1050) * t1067
t1069 = t169 * t1006 * t170
t1070 = 6 * t1069
t1072 = t55 * t1001 * t154
t1073 = t151 * t1072
t1075 = t160 * t1006 * t162
t1076 = 6 * t1075
t1077 = t21 * t1017
t1078 = t42 * t1013
t1081 = t223 * t63 * t1012 * t154
t1082 = 4 * dtRS
t1083 = 6 * dtLS
t1084 = 6 * dtLR
t1085 = 8 * dtLRS
t1086 = -3 + t35 + t1082 + t394 + t485 + t1083 + t1084 + t1085
t1088 = t8 * t64 * t1086
t1090 = t229 * t1009 * t170
t1092 = t43 * t1009 * t185
t1093 = rLR - t453 + t480 + t457 - t460 - t464 + t1078 - t1081 + t1088 + t508 - t510 - t515 - t470 - t1090 - t494 + t1092 + t472 - t498
t1096 = t1001 * t322 * t28
t1097 = t1019 * t185
t1098 = t361 * t1001
t1099 = t363 * t1001
t1100 = -t874 + t1077 + t55 * t1093 + t1096 + t1097 + t1098 + t1099 + t878 + t880 + t883 + t885 + t888
t1101 = t5 * t1017
t1102 = t889 + t892 + t893 - t1101 - t895 - t897 - t121 + t899 - t901 - t48 + t903 - t904
t1105 = t8 * t13 * (t1100 + t1102)
t1106 = t253 * t1001
t1109 = t192 * t55 * t1001 * t4
t1110 = 2 * t1109
t1111 = t197 * t1072
t1112 = 2 * t1111
t1114 = t51 * t256 * t1001
t1116 = t51 * t259 * t1001
t1117 = -1 + t414 + t1106 - t1110 + t1112 - t1114 + t1116 - t83 + t625 - t86 + t665 + t664
t1118 = 2 * t674
t1119 = 2 * t681
t1120 = -t668 - t671 + t678 + t687 - t690 + rLS + t627 - t630 + t633 - t1118 + t1119 + t684 - t695
t1122 = t31 * (t1117 + t1120)
t1123 = t272 * t1042
t1125 = t192 * t1002 * t4
t1126 = 2 * t1125
t1128 = t197 * t1002 * t154
t1129 = 2 * t1128
t1131 = t51 * t1033 * t185
t1132 = 2 * t437
t1133 = -1 + t414 + t431 - t1126 + t1129 - t1131 + t1078 + t1088 - t1090 - t1081 + t1092 - t435 + t1132 + t441 - t445 + t448
t1134 = 2 * t450
t1135 = -t1134 - t453 + t457 - t460 - t464 - t470 + t472 + rLR - t476 - t479 + t480 - t494 - t498 + t503 + t508 - t510 - t515
t1137 = t24 * (t1133 + t1135)
t1138 = t307 * t1036
t1139 = t1027 * t337
t1143 = t42 * t1025
t1145 = t8 * t1033 * t154
t1146 = -2 * t523 + t524 + 2 * t527 - t529 - 2 * t531 + t1143 - t1145 - t102
t1147 = t1146 * t58
t1148 = 2 + t414 + t1070 - t1073 - t1076 - t415 - t430 + t1105 - t1122 - t1123 - t1137 - t1138 - t1139 - t1147
t1149 = t1027 * t307
t1150 = t100 * t1086
t1151 = t1146 * t24
t1152 = t238 * t1012
t1155 = t131 * t55 * t1001 * t185
t1156 = 2 * t1155
t1157 = t43 * t1007
t1159 = t131 * t1006 * t28
t1160 = 2 * t1159
t1162 = t102 * t204 * t1001
t1164 = t102 * t104 * t1001
t1166 = t131 * t1010 * t28
t1167 = 2 * t1166
t1168 = t1149 * t31
t1169 = t1028 * t272
t1170 = t1149 - t1150 + t1151 - t1152 + t1106 - t1156 + t1157 - t1110 + t1112 - t1160 + t1162 - t1164 + t1167 - t1168 - t1169
t1173 = t386 * t1001 * t28
t1174 = t1030 * t185
t1175 = t1151 * t31
t1178 = t8 * t53 * t1022 * t154
t1179 = t1173 + t1174 - t1175 - t1178 - t1114 + t1116 - t520 - t522 - t535 - t567 - t394 - t485 - t1083 - t1084 - t1085
t1180 = 6 * t572
t1181 = 6 * t620
t1182 = -t35 - t1082 - t83 + t1180 - t577 + t580 - t586 - t595 + t601 - t606 + t611 - t614 - t617 - t1181 + t625
t1185 = 2 * t705
t1186 = 2 * t726
t1187 = -t86 + t703 + t665 + t664 + t1185 + t709 + t711 - t713 + t715 - t718 + t721 - t723 - t1186 - t730
t1188 = 2 * t736
t1189 = t1188 - t668 - t671 + t678 + t687 - t690 - t751 - t824 - t825 + t828 + t831 + rLS - t832 - t834 - t836
t1191 = -t838 - t839 + t861 + t863 + t866 + t867 + t872 - t910 - t914 + t918 - t921 + t924 + t627 - t630 + t633
t1192 = t42 * t1023
t1193 = 2 * t943
t1194 = -t926 + t1192 - t930 + t932 - t936 - t938 + t940 - t1193 + t947 + t950 - t1118 + t1119 + t684 - t695 - t951
t1197 = t1148 + t1170 + t1179 + t1182 + t1187 + t1189 + t1191 + t1194
t1202 = 3 * t431
t1203 = t755 - t758 - t414 + t961 - t1070 + t1073 + t1076 + t415 + t430 - t1202 - t1105 + t1122 + t1123 + t1137 + t1138 + t1139 + t1147 + t1150 + t1152
t1204 = t1156 - t1157 + t1126 - t1129 + t1160 - t1162 + t1164 - t1167 + t1168 + t1169 - t1173 - t1174 + t1175 + t1131 + t1178 - t1078 - t1088 + t1090 + t520
t1206 = t522 + t535 + t567 + t394 + t485 + t1083 + t1084 + t1085 + t35 + t1082 + t752 - t1180 + t577 - t580 + t586 + t595 - t601 + t606 - t611
t1207 = t614 + t617 + t1181 - t818 + t815 - t703 + t1081 - t1092 - t1185 - t709 - t711 + t713 - t715 + t718 - t721 + t723 + t1186 + t730 - t1188
t1210 = t797 + t801 - t807 - t811 + t814 + t435 - t1132 - t441 + t445 - t448 + t1134 + t453 - t457 + t460 + t464 + t470 - t472 + t751 + t824
t1211 = -t790 - t788 + t825 - t971 - t973 - t974 - t976 - t977 - rLR - t822 + t832 + t834 + t836 + t838 - t979 + t839 - t861 - t863 - t866
t1213 = -t867 - t872 + t910 + t914 + t476 + t479 - t918 + t921 - t924 - t628 + t926 - t982 + t983 - t984 - t985 - t480 + t494 + t498 - t1192
t1214 = t1027 * t272
t1215 = t1146 * t31
t1216 = t930 - t932 + t936 + t938 - t940 + t1193 - t947 - t950 - t793 - t795 + t804 + t821 - t503 - t508 + t510 + t515 + t951 - t1214 - t1215
t1219 = t1203 + t1204 + t1206 + t1207 + t1210 + t1211 + t1213 + t1216
t1228 = Edelta_lhs(t148, p, 0, 0, 0, 0, 0, 1, 1)
ret[4] = t2 * (t1 * t1197 * t142 + t1051 * t405 + t392 * t1060 + t137 * t1219 - n * t1219 * t136 - t1062 * t391 - t407 * t1050 - t144 * t1197) * t1228
t1229 = 12 * t1069
t1230 = 2 * t1073
t1231 = 12 * t1075
t1232 = 2 * t1116
t1233 = 2 * t1106
t1234 = 4 * t1109
t1235 = 4 * t1111
t1236 = 2 * t1114
t1237 = t1232 + t414 + t1233 + t664 - t1234 + t1235 - t668 - t671 + t678 + t684 - t1236 + t687 - t690 + t625 - t695
t1238 = t31 * t1237
t1239 = 4 * t14
t1241 = t8 * t64 * t1239
t1242 = 2 * t1131
t1243 = 2 * t1078
t1244 = 2 * t1090
t1245 = 2 * t1081
t1246 = t1241 - t1242 + t1243 - t498 + t414 - t1244 + t503 - t445 - t515 + t457 - t1245
t1247 = 2 * t1092
t1248 = 4 * t1125
t1249 = 4 * t1128
t1250 = t1247 - t1248 + t1249 + t448 - t479 - t435 + t441 - t464 - t470 - t453 + t508
t1252 = t24 * (t1246 + t1250)
t1254 = -2 * t523 + 2 * t1143 + 2 * t527 - 2 * t1145 - 2 * t531
t1255 = t1254 * t58
t1256 = t100 * t1239
t1257 = t1254 * t24
t1258 = 2 * t1123
t1259 = -t453 + t1243 + t457 - t1245 - t464 + t1241 + t508 - t1244 - t515 - t470 + t1247 - t498
t1262 = 2 * t1096
t1265 = 2 * t1099
t1267 = -t874 + t55 * t1259 + 2 * t1077 + t1262 + 2 * t1097 + 2 * t1098 + t1265 + t883 + t885 + t888 + t892 - 2 * t1101 - t897 - t901 + t903 - t904
t1269 = t8 * t13 * t1267
t1270 = t1257 * t31
t1271 = 2 * t1138
t1272 = 2 * t1139
t1273 = 2 * t1149
t1274 = 2 * t1152
t1275 = 4 * t1155
t1276 = 2 * t1157
t1277 = t414 + t1229 - t1230 - t1231 - t430 - t1238 - t1252 - t1255 - t1256 + t1257 - t1258 + t1269 - t1270 - t1271 - t1272 + t1273 - t1274 + t1233 - t1275 + t1276
t1278 = 4 * t1159
t1279 = 2 * t1162
t1280 = 2 * t1164
t1281 = 4 * t1166
t1282 = 2 * t1168
t1283 = 2 * t1169
t1284 = 2 * t1173
t1285 = 2 * t1174
t1287 = 2 * t1178
t1288 = 4 * dtLS
t1289 = 4 * dtLR
t1290 = 4 * dtLRS
t1291 = -t1287 - t1236 + t1232 - t522 - t567 - t485 - t1288 - t1289 - t1290 - t577 + t580
t1294 = -t586 - t595 + t601 - t606 + t611 - t614 + t625 + t703 + t664 + t709 + t711 - t713 + t721 - t730 - t668 - t671 + t678 + t687 - t690 - t751
t1296 = 2 * t1192
t1297 = t924 - t926 + t1296 - t930 - t936 - t938 + t940 + t947 + t950 + t684 - t695
t1300 = t1277 - t1234 + t1235 - t1278 + t1279 - t1280 + t1281 - t1282 - t1283 + t1284 + t1285 + t1291 + t1294 - t824 + t831 - t836 - t838 - t839 + t861 + t866 - t914 + t918 - t921 + t1297
t1305 = 2 + t755 - t758 - t414 + t961 - t1229 + t1230 + t1231 + t430 - t432 + t1238 + t1252 + t1255 + t1256
t1306 = -t1241 + t1258 - t1269 + t1270 + t1271 + t1272 + t1274 + t1275 - t1276 + t1248 - t1249 + t1278 - t1279 + t1280 - t1281
t1308 = t1282 + t1283 - t1284 - t1285 + t1242 + t1287 - t1243 + t1244 + t522 + t567 + t485 + t1288 + t1289 + t1290 + t752
t1309 = t577 - t580 + t586 + t595 - t601 + t606 - t611 + t614 - t818 + t815 - t703 + t1245 - t1247 - t709 - t711
t1312 = t713 - t721 + t730 + t797 + t801 - t807 - t811 + t814 + t435 - t441 + t445 - t448 + t453 - t457
t1313 = t1254 * t31
t1314 = t464 + t470 + t751 + t824 - t790 - t788 - t973 - t974 - t976 - t977 - t822 - t1313 + t836 + t838 - t979
t1316 = t839 - t861 - t866 + t914 + t479 - t918 + t921 - t924 - t628 + t926 - t982 + t983 - t984 - t985 + t498
t1318 = -t1296 + t930 + t936 + t938 - t940 - t947 - t950 - t793 - t795 + t804 + t821 - t503 - t508 + t515 - 2 * t1214
t1321 = t1305 + t1306 + t1308 + t1309 + t1312 + t1314 + t1316 + t1318
t1330 = Edelta_lhs(t148, p, 0, 0, 0, 0, 0, 2, 0)
ret[5] = t2 * (t1 * t1300 * t142 + 2 * t1051 * t1060 + t137 * t1321 - n * t1321 * t136 - 2 * t1062 * t1050 - t144 * t1300) * t1330 / 2
t1332 = -t5
t1333 = t14 * t1332
t1334 = t26 * t1332
t1335 = -dtRS - t38 - t1333 - t218 - dtLS - t1334
t1336 = t64 * t1335
t1337 = t8 * t1336
t1338 = rLR * t1332
t1340 = t43 * t1338 * t28
t1342 = t43 * t72 * t1332
t1343 = -t274 + t1337 + t1340 + t1342
t1345 = t1332 * t47
t1346 = t1345 * t28
t1347 = t119 * t1332
t1348 = t1332 * t87
t1349 = t1348 * t16
t1350 = t121 * t1332
t1351 = t55 * t1343 + t1346 + t1347 + t1349 + t1350
t1352 = t13 * t1351
t1353 = t8 * t1352
t1354 = t1332 * t28
t1357 = 2 * t131 * t55 * t1354
t1358 = t16 * t1332
t1361 = 2 * t131 * t55 * t1358
t1363 = t54 * t55 * t1332
t1364 = t13 * t1332
t1365 = t8 * t1364
t1366 = 1 + t1365
t1367 = t1366 * t24
t1368 = t1367 * t31
t1369 = t25 * t1366
t1370 = t114 * t1332
t1371 = t1370 * t28
t1372 = t115 * t1332
t1373 = t1366 * t58
t1374 = -dtS - dtLS - dtRS - dtLRS + t1345 - t1363
t1375 = t19 * t1374
t1376 = t1353 - t1357 - t1361 - t1363 - t1368 - t1369 + t1371 + t1372 + t1367 - t1373 - t1375
t1377 = t53 * t1332
t1379 = t51 * t1377 * t28
t1381 = t51 * t75 * t1332
t1382 = 1 - dtR - t175 - dtRS - t38 - dtL - dtLS - t274 + t1337 + t1340 + t1342 - t1379 - t1381
t1383 = t24 * t1382
t1384 = t1366 * t91
t1385 = -dtS - dtLS - dtRS - dtLRS + t1348 - t1363
t1386 = t31 * t1385
t1387 = t100 * t1335
t1388 = -t1383 + t1333 + t1334 - t1384 - t1386 + t1348 - t1387 + t218 + t179 - dtS + dtLRS
t1389 = t1376 + t1388
t1390 = t1 * t1389
t1392 = dtR + dtL + dtLS + t175 + dtLRS + dtS + dtRS - t179 - t1342 + t1363 - t1340 + t274 - t218 + t1387 + t1384 + t1386 + t1383 + t1375
t1393 = t1366 * t31
t1394 = t19 * t1366
t1395 = t1373 - t1345 - t1367 - t1333 - t1334 + t1368 + t1369 - t1371 - t1372 + t1365 - t1353 + t1379 + t1381 - t1337 + t1357 + t1361 - t1393 - t1394
t1396 = t1392 + t1395
t1398 = n * t1396
t1403 = Edelta_lhs(t148, p, 0, 0, 0, 0, 1, 0, 0)
ret[6] = t2 * (t1390 * t142 + t137 * t1396 - t1398 * t136 - t144 * t1389) * t1403
t1404 = t21 * t1332
t1407 = 6 * t160 * t1404 * t162
t1410 = 6 * t169 * t1404 * t170
t1411 = t1332 * t4
t1414 = 6 * t160 * t161 * t1411
t1415 = t1332 * t154
t1418 = 6 * t169 * t161 * t1415
t1419 = 2 * dtL
t1420 = 6 * dtRS
t1421 = 2 - t1407 + t1410 - t1414 + t1418 - t520 - t115 - t394 - t1419 - t1083 - t1289 - t1085 - t482 - t1420 - t83
t1422 = 2 * t710
t1426 = 2 * t131 * t55 * t1332 * t185
t1430 = 2 * t131 * t55 * t180 * t1332
t1433 = 2 * t192 * t55 * t1411
t1436 = 2 * t197 * t55 * t1415
t1437 = t238 * t1335
t1438 = -3 + t482 + t1420 + t394 + t1419 + t1083 + t1289 + t1085
t1439 = t100 * t1438
t1440 = -t617 - t86 + t1185 + t1422 + t715 - t718 - t724 + rLS + t627 + t932 - t1426 - t1430 - t1433 + t1436 - t1437 - t1439
t1442 = t253 * t1332
t1444 = t51 * t256 * t1332
t1446 = t51 * t259 * t1332
t1448 = t31 * (-1 + t1442 + rLS - t83 - t86 - t1433 + t1436 - t1444 + t1446 + t627)
t1449 = t272 * t1385
t1450 = t1366 * t262
t1451 = t42 * t1364
t1453 = t8 * t1377 * t154
t1454 = t1451 - t1453 - t102
t1455 = t1454 * t91
t1456 = t42 * t1336
t1459 = t223 * t63 * t1335 * t154
t1461 = t8 * t64 * t1438
t1463 = t229 * t1338 * t170
t1465 = t43 * t1338 * t185
t1467 = t229 * t72 * t1415
t1469 = t43 * t283 * t1332
t1472 = 2 * t192 * t1354 * t4
t1475 = 2 * t197 * t1354 * t154
t1477 = t51 * t1377 * t185
t1480 = 2 * t192 * t1358 * t4
t1483 = 2 * t197 * t1358 * t154
t1485 = t51 * t294 * t1332
t1486 = -2 + t474 + t1456 - t1459 + t1461 - t1463 - t494 + t1465 - t1467 + t1469 - t497 - t1472 + t1475 + t431 - t1477 - t1480 + t1483 - t1485 + t413
t1487 = t24 * t1486
t1488 = t307 * t1382
t1489 = t322 * t1332
t1491 = t19 * (-1 + t1489 + rRS - t41 - t46 - t1433 + t1436 - t1444 + t1446 + t627)
t1492 = t344 * t1374
t1493 = t1366 * t337
t1494 = t1454 * t58
t1495 = t1366 * t307
t1496 = t1454 * t24
t1499 = 2 * t131 * t161 * t1332
t1502 = 2 * t131 * t1404 * t28
t1506 = 2 * t131 * t5 * t1332 * t28
t1507 = -t1448 + t1442 - t1449 - t1450 - t1455 - t1487 - t1488 - t1491 - t1492 - t1493 - t1494 + t1495 + t1496 - t1499 - t1502 + t1506
t1510 = 2 * t131 * t212 * t1332
t1511 = t21 * t1343
t1512 = t5 * t1343
t1515 = t1489 * t28
t1516 = t1345 * t185
t1517 = t356 * t1332
t1518 = t358 * t1332
t1519 = t1442 * t16
t1520 = t1348 * t180
t1521 = t361 * t1332
t1522 = t363 * t1332
t1523 = t1511 - t1512 + t55 * (t474 + t1456 - t1459 + t1461 - t1463 - t494 + t1465 - t1467 + t1469 - t497) - t48 + t1515 + t1516 + t1517 + t1518 - t119 - t88 + t1519 + t1520 + t1521 + t1522 - t121
t1525 = t8 * t13 * t1523
t1526 = t42 * t1352
t1527 = t346 * t1366
t1528 = t347 * t1366
t1529 = t25 * t1454
t1531 = t386 * t1332 * t28
t1532 = t1370 * t185
t1533 = t387 * t1332
t1534 = t370 * t1332
t1535 = t1496 * t31
t1536 = t1495 * t31
t1537 = t1367 * t272
t1540 = t8 * t53 * t1351 * t154
t1541 = t1510 + t1525 + t1526 - t1527 - t1528 - t1529 + t1531 + t1532 + t1533 + t1534 - t1535 - t1536 - t1537 + t1446 - t1540 - t1444
t1543 = t1421 + t1440 + t1507 + t1541
t1548 = -t413 - t431 + t1407 - t1410 + t1414 - t1418 + t520 + t115 + t394 + t1419
t1549 = t1083 + t1289 + t1085 + t482 + t1420 + t41 + t617 + t46 - t1185 - t1422 - t715
t1551 = t718 + t724 - t474 - rRS + t1459 - t1465 - t1469 - t102 - t627 + t494 + t497
t1552 = -t932 + t1426 + t1430 + t1433 - t1436 + t1463 + t1467 + t1437 + t1439 + t1448 + t1449
t1555 = t1450 + t1455 + t1487 + t1488 + t1491 + t1492 - t1489 + t1493 + t1494 - t1495 - t1496
t1556 = t1472 - t1475 + t1480 - t1483 + t1499 + t1502 - t1506 - t1510 + t1451 - t1525 - t1526
t1558 = t1527 + t1528 + t1529 - t1531 - t1532 - t1533 - t1534 + t1535 + t1536 + t1537 + t1477
t1559 = t1366 * t272
t1560 = t344 * t1366
t1561 = t1454 * t31
t1562 = t19 * t1454
t1563 = t1485 - t1453 - t1446 + t1540 + t1444 - t1456 - t1461 - t1559 - t1560 - t1561 - t1562
t1566 = t1548 + t1549 + t1551 + t1552 + t1555 + t1556 + t1558 + t1563
t1575 = Edelta_lhs(t148, p, 0, 0, 0, 0, 1, 0, 1)
ret[7] = t2 * (t1 * t1543 * t142 + t1390 * t405 + t392 * t1396 + t137 * t1566 - n * t1566 * t136 - t1398 * t391 - t407 * t1389 - t144 * t1543) * t1575
t1576 = 6 * dtLRS
t1577 = 1 - t1407 + t1410 - t1414 + t1418 - t520 - t115 - t394 - t1419 - t1288 - t1289 - t1576 - t35 - t1082 - t83
t1578 = -t617 - t86 + t1185 + t1422 + t715 - t718 - t723 + rLS + t627 + t932 - t1426 - t1433 + t1436 - t1437 - t1448 + t1442
t1580 = -t1449 - t1455 - t1488 - t1491 - t1493 - t1494 + t1495 + t1496 - t1499 - t1502 + t1506 + t1510 + t1526 - t1528 - t1529 + t1531
t1581 = -2 + t35 + t1082 + t394 + t1419 + t1288 + t1289 + t1576
t1583 = t8 * t64 * t1581
t1585 = t43 * t1009 * t1332
t1588 = t1019 * t1332
t1589 = t1348 * t1001
t1590 = t1511 - t1512 + t55 * (rLR + t1456 - t1459 + t1583 - t1463 - t494 + t1465 - t1467 + t1585 - t497) - t48 + t1515 + t1516 + t1588 + t1518 - t119 - t88 + t1519 + t1589 + t1521 + t1522 - t121
t1592 = t8 * t13 * t1590
t1593 = t1366 * t1042
t1594 = t100 * t1581
t1596 = t51 * t1033 * t1332
t1597 = -1 + rLR + t1456 - t1459 + t1583 - t1463 - t494 + t1465 - t1467 + t1585 - t497 - t1472 + t1475 + t431 - t1477 - t1480 + t1483 - t1596 + t413
t1598 = t24 * t1597
t1599 = t1027 * t1374
t1600 = t1028 * t1366
t1601 = t1030 * t1332
t1605 = 2 * t131 * t55 * t1001 * t1332
t1606 = t1532 + t1533 - t1535 - t1536 - t1537 + t1446 - t1540 - t1444 + t1592 - t1593 - t1594 - t1598 - t1599 - t1600 + t1601 - t1605
t1608 = t1577 + t1578 + t1580 + t1606
t1613 = t1288 + t1289 + t1576 + t35 + t1082 + t41 + t617 + t46 - t1185 - t1422 - t715
t1615 = t718 + t723 - rLR - rRS + t1459 - t1465 - t102 - t627 + t494 + t497 - t932
t1616 = t1426 + t1433 - t1436 + t1463 + t1467 + t1437 + t1448 + t1449 + t1455 + t1488 + t1491
t1619 = -t1489 + t1493 + t1494 - t1495 - t1496 + t1472 - t1475 + t1480 - t1483 + t1499 + t1502
t1620 = -t1506 - t1510 + t1451 - t1526 + t1528 + t1529 - t1531 - t1532 - t1533 + t1535 + t1536
t1622 = t1537 + t1477 - t1453 - t1446 + t1540 + t1444 - t1456 - t1559 - t1561 - t1583 + t1596
t1623 = t1027 * t1366
t1624 = -t1585 - t1562 - t1592 + t1593 + t1594 + t1598 + t1599 + t1600 - t1601 + t1605 - t1623
t1627 = t1548 + t1613 + t1615 + t1616 + t1619 + t1620 + t1622 + t1624
t1636 = Edelta_lhs(t148, p, 0, 0, 0, 0, 1, 1, 0)
ret[8] = t2 * (t1 * t1608 * t142 + t1390 * t1060 + t1051 * t1396 + t137 * t1627 - n * t1627 * t136 - t1398 * t1050 - t1062 * t1389 - t144 * t1608) * t1636
t1637 = t1366 * t1366
t1638 = t1637 * t24
t1639 = 2 * t1638
t1640 = t1332 * t1332
t1641 = t114 * t1640
t1642 = 2 * t1641
t1643 = t1366 * t1374
t1644 = 2 * t1643
t1645 = 4 * t5
t1647 = t8 * t64 * t1645
t1649 = t42 * t492 * t1640
t1650 = 2 * t1649
t1652 = t51 * t53 * t1640
t1653 = 2 * t1652
t1655 = t24 * (-2 + t474 + t1647 + t1650 - t1653)
t1656 = t1366 * t1385
t1657 = 2 * t1656
t1658 = t100 * t1645
t1661 = t1640 * t47
t1663 = t1640 * t87
t1667 = t8 * t13 * (t55 * (t474 + t1647 + t1650) + 2 * t1661 + 2 * t1663)
t1669 = t131 * t55 * t1640
t1670 = 4 * t1669
t1671 = -t1639 + t1642 - t1644 - t1655 - t1657 - t1658 + t1667 - t1670 - t724 - t482 - t1082 - t1288 - t1290
t1677 = 2 + t1639 - t1642 + t1644 + t1655 + t1657 + t1658 - 2 * t1637 - t1667 - t1650 + t1670 - t1647 + t1653 + t724 + t482 + t1082 - t474 + t1288 + t1290
t1686 = Edelta_lhs(t148, p, 0, 0, 0, 0, 2, 0, 0)
ret[9] = t2 * (t1 * t1671 * t142 + 2 * t1390 * t1396 + t137 * t1677 - n * t1677 * t136 - 2 * t1398 * t1389 - t144 * t1671) * t1686 / 2
t1688 = -t26
t1689 = t13 * t1688
t1690 = t8 * t1689
t1691 = t266 - t269 + t1690
t1692 = t25 * t1691
t1693 = t115 * t1688
t1694 = 1 - t1692 + t1693 - dtL - t36 - dtS - t157 - t165 + t173 + t174 - t184
t1695 = t14 * t1688
t1696 = t5 * t1688
t1697 = -t196 + t201 - t203 + t206 - t209 - t211 + t215 - t239 + t1695 + t1696 - t263
t1699 = t47 * t1688
t1701 = t54 * t55 * t1688
t1702 = -dtR - dtLR - dtRS - dtLRS + t323 + t1699 - t327 + t330 - t332 + t334 - t1701
t1703 = t19 * t1702
t1704 = -t1703 + t255 + t254 - t308 - t345 + t346 + t347 + t219 - t351 - t258 + t261
t1705 = rLR * t1688
t1706 = -dtRS - t38 - t1695 - dtLR - t1696 - t219
t1707 = t64 * t1706
t1708 = t8 * t1707
t1710 = t43 * t72 * t1688
t1711 = -t1705 + t275 - t278 + t1708 - t282 + t285 + t1710
t1713 = t119 * t1688
t1714 = t1688 * t87
t1715 = t1714 * t16
t1716 = t352 - t353 + t55 * t1711 + t357 + t359 + t1713 + t1715 + t364 + t365
t1717 = t13 * t1716
t1718 = t8 * t1717
t1719 = t1691 * t91
t1720 = t100 * t1706
t1722 = t51 * t75 * t1688
t1723 = -dtR - dtLR - dtRS - dtLRS - t1705 + t275 - t278 + t1708 - t282 + t285 + t1710 - t290 + t293 - t296 - t1722
t1724 = t24 * t1723
t1726 = t104 * t21 * t1688
t1727 = t102 * t1726
t1728 = t16 * t1688
t1731 = 2 * t131 * t55 * t1728
t1732 = t1718 + t369 + t371 - t373 - t374 + t388 - t1719 - t1720 - t1724 + t1727 - t1731
t1734 = t1694 + t1697 + t1704 + t1732
t1735 = t1 * t1734
t1737 = t1692 - t1693 - t1708 + t1722 + t394 + dtLR + dtRS + t157 + t165 - t173 + t1690 - t174 + t184 + t327
t1738 = -t330 + t282 + t278 - t285 + t290 - t293 - t206 + t209 + t211 - t215 + t266 + t1705 + t239 - t1695 - t1696
t1740 = t263 + t1703 - t1699 + t308 + t345 - t323 - t219 - t269 + t332 - t334 + t296 + t351 - t275 - t1718 - t369
t1741 = t19 * t1691
t1742 = t24 * t1691
t1743 = -t371 + t373 + t374 - t388 + t1719 - t399 + t1720 + t1724 - t401 - t1741 - t1742 - t1727 + t1731 + t1701 - t1710
t1745 = t1737 + t1738 + t1740 + t1743
t1747 = n * t1745
t1752 = Edelta_lhs(t148, p, 0, 0, 0, 1, 0, 0, 0)
ret[10] = t2 * (t1735 * t142 + t137 * t1745 - t1747 * t136 - t144 * t1734) * t1752
t1753 = t347 * t1691
t1754 = t42 * t1689
t1757 = t8 * t53 * t1688 * t154
t1758 = -t982 + t418 + t983 - t425 - t985 + t1754 - t1757 - t102
t1759 = t25 * t1758
t1760 = t387 * t1688
t1761 = t370 * t1688
t1762 = t346 * t1691
t1764 = t102 * t104 * t1688
t1766 = t131 * t212 * t1688
t1767 = 2 * t1766
t1769 = t102 * t204 * t1688
t1771 = t131 * t161 * t1688
t1772 = 2 * t1771
t1773 = t43 * t1726
t1776 = t131 * t55 * t180 * t1688
t1777 = 2 * t1776
t1778 = 1 + t414 - t415 - t1753 - t1759 + t1760 + t1761 - t1762 - t1764 + t1767 + t1769 - t1772 + t1773 - t1777
t1779 = -t521 - t115 + t534 - t535 - t567 - t484 - t1419 - t1288 - t1084 - t1085 - t35 - t1420 - t569 + t573
t1781 = 6 * t576
t1782 = 6 * t579
t1785 = t8 * t53 * t1716 * t154
t1786 = -t1781 + t1782 - t586 - t595 + t601 - t606 + t611 - t614 - t617 - t621 + t625 - t698 - t691 - t1785
t1787 = 2 * t708
t1788 = 2 * t729
t1789 = t703 + t666 + t664 + t706 + t1787 + t1422 - t713 + t715 - t718 + t721 - t723 - t727 - t1788 + t737
t1792 = -t668 - t671 + t678 + t687 - t690 - t751 - t825 - t827 + t829 + t831 + t696 - t833 - t834 - t836
t1793 = -t837 + t861 + t864 + t865 + t867 - t869 + t872 - t910 - t914 + t918 - t921 + t924 + t628 - t631
t1795 = t634 - t926 - t930 + t932 - t936 - t938 + t940 - t1193 + t947 + t950 - t675 + t682 + t684 - t695
t1796 = t1688 * t4
t1798 = t192 * t55 * t1796
t1799 = 2 * t1798
t1800 = t1688 * t154
t1801 = t55 * t1800
t1802 = t197 * t1801
t1803 = 2 * t1802
t1805 = t51 * t259 * t1688
t1807 = t51 * t256 * t1688
t1808 = -1 - t754 + t757 + t432 - t1799 + t1803 - t41 + t818 - t46 + t1805 - t1807 - t797
t1809 = 2 * t792
t1810 = 2 * t803
t1811 = t322 * t1688
t1812 = -t801 + t807 + t811 - t814 + t789 + t788 + rRS + t627 + t1809 + t795 - t1810 - t821 + t1811
t1814 = t19 * (t1808 + t1812)
t1815 = t307 * t1723
t1818 = t223 * t63 * t1706 * t154
t1820 = t43 * t283 * t1688
t1822 = t192 * t1728 * t4
t1823 = 2 * t1822
t1825 = t197 * t1728 * t154
t1826 = 2 * t1825
t1828 = t229 * t72 * t1800
t1829 = t42 * t1707
t1830 = -3 + t35 + t1420 + t484 + t1419 + t1288 + t1084 + t1085
t1832 = t8 * t64 * t1830
t1834 = t51 * t294 * t1688
t1835 = 2 * t434
t1836 = 2 * t440
t1837 = -1 + t413 + t432 - t1818 + t1820 - t1823 + t1826 - t1828 + t1829 + t1832 - t1834 - t1835 + t438 + t1836 - t445 + t448
t1838 = -t451 - t453 + t457 - t460 - t464 - t470 + t472 + rLR - t476 - t479 + t480 - t495 - t497 + t503 + t508 - t511 - t514
t1840 = t24 * (t1837 + t1838)
t1841 = t1758 * t91
t1842 = t42 * t1717
t1843 = t21 * t1711
t1844 = rLR - t453 + t480 + t457 - t460 - t464 + t1829 - t1818 + t1832 + t508 - t511 - t514 - t470 - t495 + t472 - t1828 + t1820 - t497
t1846 = t356 * t1688
t1847 = t358 * t1688
t1849 = t1688 * t253 * t16
t1850 = t1714 * t180
t1851 = t5 * t1711
t1852 = -t874 + t1843 + t55 * t1844 + t1846 + t1847 + t1849 + t1850 - t1851 + t879 + t880 + t883 + t884
t1853 = t887 + t889 + t892 + t894 - t895 - t119 - t898 + t899 - t901 - t902 + t903 - t88
t1856 = t8 * t13 * (t1852 + t1853)
t1857 = t1691 * t262
t1858 = t238 * t1706
t1859 = t100 * t1830
t1860 = t344 * t1702
t1861 = t151 * t1801
t1863 = t160 * t161 * t1796
t1864 = 6 * t1863
t1866 = t169 * t161 * t1800
t1867 = 6 * t1866
t1868 = -t951 - t1814 - t1815 - t1840 - t1841 + t1842 + t1856 - t1857 - t1858 - t1859 - t1860 - t1861 - t1864 + t1867
t1871 = t1778 + t1779 + t1786 + t1789 + t1792 + t1793 + t1795 + t1868
t1876 = -1 + t754 - t757 - t413 + t418 + t415 + t1753 + t1759 - t1760 - t1761 + t1762 - t962 + t1764 - t1767 - t1769 + t1772 + t1818 - t1820 + t1823 - t1826
t1877 = t1828 + t1799 - t1803 - t1773 + t1777 + t521 + t115 + t535 + t567 + t484 + t1419 + t1288 + t1084 + t1085 + t35 + t1420 + t41 - t573 + t1781 - t1782
t1879 = t586 + t595 - t601 + t606 - t611 + t614 + t617 + t621 - t818 + t698 + t46 - t1829 - t1832 + t1834 - t1805 + t1807 + t1785 - t1757 - t703 - t706
t1880 = -t1787 - t1422 + t713 - t715 + t718 - t721 + t723 + t727 + t1788 - t737 + t797 + t801 - t807 - t811 + t814 + t1835 - t438 - t1836 + t445 - t448
t1883 = t451 + t453 - t457 + t460 + t464 + t470 - t472 + t751 - t789 - t788 + t825 - t970 - t971 - t974 - t975 + t827 - rLR - rRS + t833 + t834
t1884 = t836 + t837 - t102 - t861 - t864 - t865 - t867 + t869 - t872 + t910 + t914 + t476 + t479 - t918 + t921 - t924 - t627 + t926 - t982 + t983
t1886 = -t425 - t985 - t480 + t495 + t497 + t930 - t932 + t936 + t938 - t940 + t1193 - t947 - t950 - t1809 - t795 + t1810 + t821 - t503 - t508 + t511
t1888 = t344 * t1691
t1889 = t19 * t1758
t1890 = t307 * t1691
t1891 = t24 * t1758
t1892 = t1859 + t1754 + t1860 - t1811 + t1861 + t1864 - t1867 - t1888 - t1889 - t1890 - t1891
t1896 = t1876 + t1877 + t1879 + t1880 + t1883 + t1884 + t1886 + t514 + t951 + t1814 + t1815 + t1840 + t1841 - t1842 - t1856 + t1857 + t1858 + t1892
t1905 = Edelta_lhs(t148, p, 0, 0, 0, 1, 0, 0, 1)
ret[11] = t2 * (t1 * t1871 * t142 + t1735 * t405 + t392 * t1745 + t137 * t1896 - n * t1896 * t136 - t1747 * t391 - t407 * t1734 - t144 * t1871) * t1905
t1906 = t1028 * t1691
t1907 = t1030 * t1688
t1908 = 1 + t414 - t1906 + t1907 + t1070 - t1073 - t1076 - t415 - t1753 - t1759 + t1760 - t1764 + t1767 + t1769 - t1772
t1909 = t1773 - t1122 - t1138 - t1147 + t1149 + t1151 - t1152 + t1106 + t1157 - t1110 + t1112 - t1160 + t1162 - t1164 + t1167 - t1168
t1911 = t1173 - t1175 - t1178 - t1114 + t1116 - t520 - t115 - t567 - t394 - t1419 - t1288 - t1289 - t1576 - t35 - t1082
t1912 = -t83 + t1180 - t1781 + t1782 - t586 - t595 + t601 - t606 + t611 - t614 - t1181 + t625 - t86 - t1785 + t703 + t665
t1917 = t131 * t55 * t1001 * t1688
t1918 = 2 * t1917
t1919 = t664 - t1918 + t1185 + t1787 + t1422 - t713 + t721 - t723 - t1186 - t1788 + t1188 - t668 - t671 + t678 + t687
t1920 = -t690 - t751 - t825 + t828 + t831 + rLS - t832 - t834 - t836 - t837 + t861 + t863 + t865 + t867 - t914 + t918
t1922 = -t921 + t924 + t627 - t630 + t633 - t926 + t1192 - t930 - t936 - t938 + t940 - t1193 + t947 + t950 - t1118
t1923 = t1027 * t1702
t1925 = t51 * t1033 * t1688
t1927 = t43 * t1009 * t1688
t1928 = -1 + t413 + t431 - t1818 - t1823 + t1826 - t1828 - t1925 - t1126 + t1129 + t1078 + t1927 - t1090 + t1829 - t1081 - t1835 + t1132 + t1836
t1929 = -t445 + t448 - t1134 - t453 + t457 - t464 - t470 + t472 + rLR - t476 - t479 - t494 - t497 + t503 + t508 - t510 - t514 + t1583
t1931 = t24 * (t1928 + t1929)
t1932 = t1691 * t1042
t1933 = t1077 - t121 - t119 - t1101 + t1096 + t1099 - t88 - t48 + t903 - t874 - t901 + t1849 + t1847
t1934 = rLR - t453 + t1078 + t457 - t1081 - t464 + t1829 - t1818 + t1583 + t508 - t1090 - t514 - t470 - t510 - t494 + t472 - t1828 + t1927 - t497
t1936 = t1019 * t1688
t1937 = t1714 * t1001
t1938 = t893 + t880 + t883 + t884 + t887 + t889 + t892 + t878 - t1851 + t1843 + t55 * t1934 + t1936 + t1937
t1941 = t8 * t13 * (t1933 + t1938)
t1942 = t1119 + t684 - t695 - t1923 - t1931 - t1932 + t1941 - t1814 - t1815 - t1841 - t1594 + t1842 - t1858 - t1861 - t1864 + t1867
t1945 = t1908 + t1909 + t1911 + t1912 + t1919 + t1920 + t1922 + t1942
t1951 = t1753 + t1759 - t1760 - t1202 + t1764 - t1767 - t1769 + t1772 + t1818 + t1823 - t1826
t1954 = t1126 - t1129 + t1160 - t1162 + t1164 - t1167 + t1168 - t1173 + t1175 + t1178 - t1078
t1958 = t35 + t1082 + t41 - t1180 + t1781 - t1782 + t586 + t595 - t601 + t606 - t611
t1961 = t1027 * t1691
t1962 = -t1961 + t1081 + t1918 - t1185 - t1787 - t1422 + t713 - t721 + t723 + t1186 + t1788
t1967 = -t448 + t1134 + t453 - t457 + t464 + t470 - t472 + t751 - t789 - t788 + t825
t1970 = -t861 - t863 - t865 - t867 + t914 + t476 + t479 - t918 + t921 - t924 - t627
t1974 = t938 - t940 + t1193 - t947 - t950 - t1809 - t795 + t1810 + t821 - t503 - t508
t1976 = t510 + t514 - t1215 + t1923 + t1931 + t1932 - t1941 - t1583 + t1814 + t1815 + t1841
t1977 = t1594 - t1842 + t1858 + t1754 - t1811 + t1861 + t1864 - t1867 - t1889 - t1890 - t1891
t1981 = t1122 - t1132 + t1138 + t1147 + t1152 - t1157 + t1181 - rRS - rLR + t836 + t837 + t832 + t834 - t1188 - t1192 - t818 + t1090 - t811 + t814 + t1288 + t1289 + t797 + t1076 + t567 - t757 - t1070 + t1073 + t1906 - t1907 + t754 + t1419 + t520 + t497 + t1576 + t115 - t703 - t971 - t974 - t975 - t102 - t1757 - t1773 + t46 + t415 - t413 + t394 + t926 + t1785 + t1799 - t1803 - t1805 + t1807 + t192…
t1990 = Edelta_lhs(t148, p, 0, 0, 0, 1, 0, 1, 0)
ret[12] = t2 * (t1 * t1945 * t142 + t1735 * t1060 + t1051 * t1745 + t137 * t1981 - n * t1981 * t136 - t1747 * t1050 - t1062 * t1734 - t144 * t1945) * t1990
t1991 = t1367 * t1691
t1992 = t1370 * t1688
t1996 = 2 * t131 * t55 * t1332 * t1688
t1997 = -t617 - t86 - t1991 + t1992 - t1996 + t1185 + t1422 + t715 - t718 - t723 + rLS + t627 + t932 - t1430 - t1433 + t1436
t1999 = -t1437 - t1448 + t1442 - t1450 - t1455 - t1488 - t1491 - t1492 - t1494 + t1495 + t1496 - t1499 - t1502 + t1506 + t1510 + t1526
t2000 = t1691 * t1385
t2002 = t43 * t1338 * t1688
t2004 = t51 * t1377 * t1688
t2005 = -1 + rLR + t1456 - t1459 + t1583 - t1463 - t1467 - t494 + t1469 + t2002 - t497 - t1472 - t1480 + t1475 + t1483 + t431 - t1485 - t2004 + t413
t2006 = t24 * t2005
t2009 = t1345 * t1688
t2010 = t1714 * t1332
t2011 = t1511 - t1512 + t55 * (rLR + t1456 - t1459 + t1583 - t1463 - t1467 - t494 + t1469 + t2002 - t497) - t48 + t1517 + t1515 + t1518 + t2009 - t119 - t88 + t2010 + t1519 + t1522 + t1520 - t121
t2013 = t8 * t13 * t2011
t2014 = t1366 * t1702
t2015 = -t1527 - t1528 - t1529 + t1531 + t1533 + t1534 - t1535 - t1536 + t1446 - t1540 - t1444 - t2000 - t2006 + t2013 - t1594 - t2014
t2017 = t1577 + t1997 + t1999 + t2015
t2022 = t1366 * t1691
t2024 = t394 + t1419 + t1288 + t1289 + t1576 + t35 + t1082 + t41 + t617 + t46 + t1991
t2026 = -t1992 + t2004 + t1996 - t1185 - t1422 - t715 + t718 + t723 - rLR - rRS + t1459
t2027 = -t1469 - t102 - t627 + t494 + t497 - t932 + t1430 + t1433 - t1436 + t1463 + t1467
t2030 = t1437 + t1448 + t1450 + t1455 + t1488 + t1491 + t1492 - t1489 + t1494 - t1495 - t1496
t2031 = t1472 - t1475 + t1480 - t1483 + t1499 + t1502 - t1506 - t1510 + t1451 - t1526 + t1527
t2033 = t1528 + t1529 - t1531 - t1533 - t1534 + t1535 + t1536 + t1485 - t1453 - t1446 + t1540
t2034 = t1444 - t1456 - t1560 - t1561 - t1583 - t1562 + t2000 + t2006 - t2013 + t1594 + t2014
t2037 = -t413 - t2022 - t431 + t1407 - t1410 + t1414 - t1418 - t2002 + t520 + t115 + t2024 + t2026 + t2027 + t2030 + t2031 + t2033 + t2034
t2046 = Edelta_lhs(t148, p, 0, 0, 0, 1, 1, 0, 0)
ret[13] = t2 * (t1 * t2017 * t142 + t1735 * t1396 + t1390 * t1745 + t137 * t2037 - n * t2037 * t136 - t1747 * t1389 - t1398 * t1734 - t144 * t2017) * t2046
t2047 = 2 * t1753
t2048 = 2 * t1760
t2049 = 2 * t1761
t2050 = 2 * t1762
t2052 = -2 * t417 + 2 * t1754 + 2 * t422 - 2 * t1757 - 2 * t427
t2053 = t25 * t2052
t2054 = 2 * t1764
t2055 = 4 * t1766
t2056 = 2 * t1769
t2058 = 4 * t1771
t2059 = 2 * t1773
t2060 = 4 * t1776
t2061 = 2 * t1829
t2062 = 2 * t1818
t2063 = 4 * t26
t2065 = t8 * t64 * t2063
t2066 = 2 * t1828
t2067 = 2 * t1820
t2068 = -t453 + t2061 + t457 - t2062 - t464 + t2065 + t508 - t511 - t2066 - t470 - t495 + t2067
t2072 = 2 * t1847
t2073 = 2 * t1849
t2076 = -t874 + t55 * t2068 + 2 * t1843 + 2 * t1846 + t2072 + t2073 + 2 * t1850 - 2 * t1851 + t879 + t883 + t892 + t894 - t898 - t901 - t902 + t903
t2078 = t8 * t13 * t2076
t2079 = 2 * t1805
t2080 = 2 * t1811
t2081 = 2 * t1807
t2082 = 4 * t1798
t2083 = 4 * t1802
t2084 = t432 + t2079 + t2080 - t2081 - t2082 + t2083 + t788 + t795 - t797 - t801 + t807 + t811 - t814 + t818 - t821
t2085 = t19 * t2084
t2086 = 2 * t1834
t2087 = 4 * t1822
t2088 = 4 * t1825
t2089 = t432 + t2065 + t2061 - t2086 - t2062 + t2067 - t2087 + t2088 - t2066 - t495 + t503
t2090 = -t445 + t457 - t511 + t448 - t479 - t451 + t438 - t464 - t470 - t453 + t508
t2092 = t24 * (t2089 + t2090)
t2093 = t2052 * t91
t2094 = t100 * t2063
t2095 = -t2058 + t2059 - t2060 + t2078 - t2085 - t2092 - t2093 - t2094 - t521 + t534 - t567
t2097 = -t484 - t1289 - t1290 - t1082 - t569 + t573 - t586 - t595 + t601 - t606 + t611
t2098 = 2 * t1785
t2099 = -t614 - t621 + t625 - t698 - t691 - t2098 + t703 + t666 + t664 + t706 - t713
t2102 = t721 - t727 + t737 - t668 - t671 + t678 + t687 - t690 - t751 - t827 + t829
t2103 = t831 + t696 - t833 - t836 + t861 + t864 - t869 - t914 + t918 - t921 + t924
t2105 = t628 - t631 + t634 - t926 - t930 - t936 - t938 + t940 + t947 + t950 - t675
t2106 = 2 * t1815
t2107 = 2 * t1842
t2108 = 2 * t1857
t2109 = 2 * t1858
t2110 = 2 * t1860
t2111 = 2 * t1861
t2112 = 12 * t1863
t2113 = 12 * t1866
t2114 = t682 + t684 - t695 - t2106 + t2107 - t2108 - t2109 - t2110 - t2111 - t2112 + t2113
t2117 = -2 + t414 - t2047 + t2048 + t2049 - t2050 - t2053 - t2054 + t2055 + t2056 + t2095 + t2097 + t2099 + t2102 + t2103 + t2105 + t2114
t2122 = t2047 - t2048 - t2049 + t2050 + t2053 - t962 + t2054 - t2055 - t2056 + t2058 + t2062 - t2067 + t2087
t2123 = -t2088 + t2066 + t2082 - t2083 - t2059 + t2060 - t2078 + t2085 + t2092 + t2093 + t2094 + t521 + t567 + t484
t2125 = t1289 + t1290 + t1082 - t573 + t586 + t595 - t601 + t606 - t611 + t614 + t621 - t818 + t698 - t2061
t2126 = 2 * t1757
t2127 = t2086 - t2079 + t2081 + t2098 - t2126 - t703 - t706 + t713 - t721 + t727 - t737 + t797 + t801 - t807
t2130 = -t811 + t814 - t438 + t445 - t448 + t451 + t453 - t457 + t464 + t470 + t751 - t788 - t970 - t974
t2131 = t827 - t2065 + t833 + t836 - t861 - t864 + t869 + t914 + t479 - t918 + t921 - t924 + t926 - t982
t2133 = t19 * t2052
t2134 = t24 * t2052
t2135 = t983 - t985 + t495 - t2133 - t2134 + t930 + t936 + t938 - t940 - t947 - t950 - t795 + t821 - t503
t2136 = 2 * t1754
t2138 = 2 * t1890
t2139 = -t508 + t511 + t2106 - t2107 + t2108 + t2109 + t2136 + t2110 - t2080 + t2111 + t2112 - t2113 - 2 * t1888 - t2138
t2142 = t2122 + t2123 + t2125 + t2127 + t2130 + t2131 + t2135 + t2139
t2151 = Edelta_lhs(t148, p, 0, 0, 0, 2, 0, 0, 0)
ret[14] = t2 * (t1 * t2117 * t142 + 2 * t1735 * t1745 + t137 * t2142 - n * t2142 * t136 - 2 * t1747 * t1734 - t144 * t2117) * t2151 / 2
t2153 = -t1333 - t1010 - dtLS - dtLRS
t2154 = t64 * t2153
t2155 = t8 * t2154
t2156 = -dtL - dtLS - dtLR - dtLRS - t1009 + t2155 + t1342 - t1381
t2157 = t24 * t2156
t2158 = t100 * t2153
t2159 = -t1009 + t2155 + t1342
t2161 = t55 * t2159 + t1347 + t1349
t2162 = t13 * t2161
t2163 = t8 * t2162
t2164 = -t1369 - t1375 - t2157 - t1384 + t1333 + t1010 + dtLS + dtLRS - t2158 + t1008 + t1372 + t2163 - t1361
t2165 = t1 * t2164
t2167 = 1 - t2163 - t1008 + t1009 - t1010 + dtL + dtLS + dtLR + dtLRS + dtS + dtRS - t1342 + t1363
t2168 = t2158 + t2157 - t2155 + t1384 + t1375 - t1345 - t1367 - t1333 + t1369 - t1372 + t1365 + t1381 + t1361 - t1394
t2169 = t2167 + t2168
t2171 = n * t2169
t2176 = Edelta_lhs(t148, p, 0, 0, 1, 0, 0, 0, 0)
ret[15] = t2 * (t2165 * t142 + t137 * t2169 - t2171 * t136 - t144 * t2164) * t2176
t2177 = t42 * t2162
t2178 = t21 * t2159
t2179 = t5 * t2159
t2180 = t42 * t2154
t2183 = t223 * t63 * t2153 * t154
t2184 = -1 + t35 + t37 + t1419 + t1288 + t175 + t1290
t2186 = t8 * t64 * t2184
t2191 = t8 * t13 * (t2178 - t2179 + t55 * (rLR + t2180 - t2183 + t2186 - t1467 + t1469 - t497) + t1517 + t1518 - t119 - t88 + t1519 + t1520)
t2192 = -1 + rLR + t2180 - t2183 + t2186 - t1467 + t1469 - t497 - t1480 + t1483 - t1485 + t413
t2193 = t24 * t2192
t2194 = 1 - t1073 - t1414 + t1418 + t2177 + t2191 + t1157 + t1162 - t1164 - t115 - t1419 - t1288 - t175 - t1290 - t35 - t37 - t2193
t2197 = t8 * t53 * t2161 * t154
t2198 = t307 * t2156
t2199 = t238 * t2153
t2200 = t100 * t2184
t2201 = t1422 - t723 - t2197 - t2198 - t2199 - t2200 - t1430 - t1450 - t1455 - t1491 - t1492 - t1499 + t1510 - t1527 - t1528 - t1529 + t1533 + t1534
t2202 = t2194 + t2201
t2204 = t1 * t2202 * t142
t2207 = 1 - t413 + t1073 + t1414 - t1418 - t2177 - t2191 - t1157 - t1162 + t1164 + t115 + t1419 + t1288 + t175 + t1290
t2208 = t35 + t37 + t41 + t46 + t2193 - t1422 + t723 - rLR - rRS - t1469 - t102 - t627 + t497 - t2180 - t2186 + t2197
t2210 = t2198 + t2199 + t2200 + t1430 + t1433 - t1436 + t1467 + t1450 + t1455 + t1491 + t1492 - t1489 - t1495 - t1496 + t1480
t2211 = -t1483 + t1499 - t1510 + t1451 + t1527 + t1528 + t1529 - t1533 - t1534 + t1485 - t1453 - t1446 + t1444 - t1560 - t1562 + t2183
t2213 = t2207 + t2208 + t2210 + t2211
t2214 = t137 * t2213
t2216 = n * t2213 * t136
t2219 = t144 * t2202
t2222 = Edelta_lhs(t148, p, 0, 0, 1, 0, 0, 0, 1)
ret[16] = t2 * (t2204 + t2165 * t405 + t392 * t2169 + t2214 - t2216 - t2171 * t391 - t407 * t2164 - t2219) * t2222
t2223 = 2 * t14
t2225 = t8 * t64 * t2223
t2227 = t24 * (t2180 - t2183 + t2225 - t1467 + t1585 - t497 - t1480 + t1483 - t1596 + t413)
t2228 = t100 * t2223
t2229 = -t1073 - t1414 + t1418 + t2177 + t1157 + t1162 - t1164 - t2227 - t2228 - t115 - t1419 - t36 - t175 - t38 + t1422
t2234 = t8 * t13 * (t2178 - t2179 + t55 * (t2180 - t2183 + t2225 - t1467 + t1585 - t497) + t1588 + t1518 - t119 - t88 + t1519 + t1589)
t2235 = -t2197 + t2234 - t2198 - t2199 - t1455 - t1491 - t1499 + t1510 - t1528 - t1529 + t1533 - t1593 - t1599 - t1600 + t1601 - t1605
t2236 = t2229 + t2235
t2238 = t1 * t2236 * t142
t2241 = 1 - t413 + t1073 + t1414 - t1418 - t2177 - t1157 - t1162 + t1164 + t2227 + t2228 + t115 + t1419 + t36
t2242 = t175 + t38 + t41 + t46 - t1422 - rRS - t102 - t627 + t497 - t2180 + t2197 - t2234 + t2198 + t2199 + t1433
t2244 = -t1436 + t1467 + t1455 + t1491 - t1489 - t1495 - t1496 + t1480 - t1483 + t1499 - t1510 + t1451 + t1528 + t1529
t2245 = -t1533 - t1453 - t1446 + t1444 - t2225 + t1596 - t1585 - t1562 + t1593 + t1599 + t1600 - t1601 + t1605 - t1623 + t2183
t2247 = t2241 + t2242 + t2244 + t2245
t2248 = t137 * t2247
t2250 = n * t2247 * t136
t2253 = t144 * t2236
t2256 = Edelta_lhs(t148, p, 0, 0, 1, 0, 0, 1, 0)
ret[17] = t2 * (t2238 + t2165 * t1060 + t1051 * t2169 + t2248 - t2250 - t2171 * t1050 - t1062 * t2164 - t2253) * t2256
t2257 = 2 * t5
t2259 = t8 * t64 * t2257
t2261 = t24 * (-1 + rLR + t2259 + t1649 - t1652)
t2262 = t100 * t2257
t2267 = t8 * t13 * (t55 * (rLR + t2259 + t1649) + t1661 + t1663)
t2268 = 2 * t1669
t2269 = -t2261 - t2262 - t1638 + t1641 - t1643 - t1656 + t2267 - t2268 - t723 - t35 - t37 - t36 - t38
t2271 = t1 * t2269 * t142
t2274 = 1 + t2261 + t2262 - t2259 + t1638 - t1641 + t1643 + t1656 - t1637 - t2267 - t1649 + t2268 + t1652 + t723 + t35 + t37 - rLR + t36 + t38
t2275 = t137 * t2274
t2277 = n * t2274 * t136
t2280 = t144 * t2269
t2283 = Edelta_lhs(t148, p, 0, 0, 1, 0, 1, 0, 0)
ret[18] = t2 * (t2271 + t2165 * t1396 + t1390 * t2169 + t2275 - t2277 - t2171 * t1389 - t1398 * t2164 - t2280) * t2283
t2290 = Edelta_lhs(t148, p, 0, 0, 1, 1, 0, 0, 0)
ret[19] = t2 * (t2204 + t2165 * t1745 + t1735 * t2169 + t2214 - t2216 - t2171 * t1734 - t1747 * t2164 - t2219) * t2290
t2296 = Edelta_lhs(t148, p, 0, 0, 2, 0, 0, 0, 0)
ret[20] = t2 * (2 * t2165 * t2169 - 2 * t2171 * t2164) * t2296 / 2
t2298 = -t1695 - dtLR - dtLRS - t1011
t2299 = t64 * t2298
t2300 = t8 * t2299
t2301 = t275 - t278 + t2300 - t282 + t1016 + t1710 - t290 + t293 - t1035 - t1722
t2302 = t24 * t2301
t2303 = t100 * t2298
t2304 = -t1692 + t1693 - t1005 + t1011 - t1029 + t1031 + t1028 - t1032 + t1039 - t1043 - dtL - dtLS - t157 - t165 + t173 + t174 - t196 + t201 - t2302 - t2303
t2305 = t275 - t278 + t2300 - t282 + t1016 + t1710
t2307 = t352 - t353 + t55 * t2305 + t1020 + t359 + t1713 + t1715 + t364 + t1021
t2308 = t13 * t2307
t2309 = t8 * t2308
t2310 = -t1041 + t206 - t209 - t211 + t215 - t239 + t1695 - t1703 + t254 - t308 + t347 - t351 - t258 + t261 + t369 - t374 + t388 - t1719 + t2309 - t1731
t2311 = t2304 + t2310
t2312 = t1 * t2311
t2314 = t1692 - t1693 + t1722 - t2300 + t1005 - t1011 + t1029 - t1031 + t1032 + t1043 + dtR + dtRS + t157
t2315 = t165 - t173 + t1690 - t174 + t327 - t330 + t282 + t278 + t290 + t2302 + t2303 + t1035 - t1016 - t293
t2317 = -t206 + t209 + t211 - t215 + t266 + t239 - t1695 + t1703 - t1699 + t308 - t323 - t269 + t332 - t334
t2318 = t351 - t275 - t369 + t374 - t388 - t1057 + t1719 - t399 - t1741 - t1742 - t2309 + t1731 + t1701 - t1710
t2320 = t2314 + t2315 + t2317 + t2318
t2322 = n * t2320
t2327 = Edelta_lhs(t148, p, 0, 1, 0, 0, 0, 0, 0)
ret[21] = t2 * (t2312 * t142 + t137 * t2320 - t2322 * t136 - t144 * t2311) * t2327
t2328 = t42 * t2308
t2329 = t42 * t2299
t2332 = t223 * t63 * t2298 * t154
t2333 = -1 + t37 + t394 + t1419 + t36 + t1289 + t1290
t2335 = t8 * t64 * t2333
t2336 = -t453 + t480 + t457 - t460 - t464 + t2329 - t2332 + t2335 + t508 - t510 - t514 - t470 - t1090 - t494 + t1092 - t1828 + t1820 - t497
t2338 = t5 * t2305
t2339 = t21 * t2305
t2340 = t55 * t2336 - t2338 + t2339 + t899 - t121 - t119 - t895 + t1096 + t1097 + t1098 + t1099 - t88 - t48
t2341 = t903 - t874 - t901 + t1849 + t1850 + t1846 + t1847 + t893 + t883 + t884 + t887 + t892 + t878
t2344 = t8 * t13 * (t2340 + t2341)
t2345 = t100 * t2333
t2346 = t238 * t2298
t2347 = t413 + t431 + t1820 - t1823 + t1826 - t1828 - t1126 + t1129 - t1131 - t1090 - t1834 + t1092 - t1835 + t1132 + t1836 - t445 + t448
t2348 = -t1134 - t453 + t457 - t460 - t464 - t470 - t479 + t480 - t494 - t497 + t503 + t508 - t510 - t514 + t2329 + t2335 - t2332
t2350 = t24 * (t2347 + t2348)
t2351 = t307 * t2301
t2352 = t2328 + t414 + t2344 + t1070 - t1076 - t2345 - t2346 - t2350 - t1753 - t1759 + t1760 + t1761 - t1762 - t2351
t2353 = t1767 - t1772 - t1777 - t1122 - t1123 - t1139 - t1147 + t1149 + t1151 + t1106 - t1156 - t1110 + t1112 - t1160 + t1167
t2355 = -t1168 - t1169 + t1173 + t1174 - t1175 - t1114 + t1116 - t520 - t115 - t535 - t567 - t394 - t1419 - t36
t2356 = -t1289 - t1290 - t37 - t83 + t1180 - t1781 + t1782 - t586 - t595 + t601 - t606 + t611 - t614 - t617 - t1181
t2359 = t625 - t86 + t703 + t665 + t664 + t1185 + t1787 + t1422 - t713 + t715 - t718 + t721 - t1186 - t1788
t2360 = t1188 - t668 - t671 + t678 + t687 - t690 - t751 + t828 + t831 + rLS - t832 - t836 - t837 + t861 + t863
t2362 = t865 + t872 - t910 - t914 + t918 - t921 + t924 + t627 - t630 + t633 - t926 - t930 + t932 - t936 - t938
t2365 = t8 * t53 * t2307 * t154
t2366 = t940 + t947 + t950 - t1118 + t1119 + t684 - t695 - t951 - t2365 - t1814 - t1841 - t1857 - t1860 - t1864 + t1867
t2369 = t2352 + t2353 + t2355 + t2356 + t2359 + t2360 + t2362 + t2366
t2374 = t754 - t757 - t2328 - t413 + t418 - t2344 - t1070 + t1076 + t2345 + t2346 + t2350 + t1753 + t1759 - t1760 - t1761 + t1762 + t2351 - t1202 - t1767 + t1772
t2375 = -t1820 + t1823 - t1826 + t1828 + t1799 - t1803 + t1777 + t1122 + t1123 + t1139 + t1147 + t1156 + t1126 - t1129 + t1160 - t1167 + t1168 + t1169 - t1173 - t1174
t2377 = t1175 + t1131 + t1090 + t520 + t115 + t535 + t567 + t394 + t1419 + t36 + t1289 + t1290 + t37 + t41 - t1180 + t1781 - t1782 + t586 + t595 - t601
t2379 = -t1757 - t703 - t1092 - t1185 - t1787 - t1422 + t713 - t715 + t718 - t721 + t1186
t2383 = t1788 - t1188 + t797 + t801 - t807 - t811 + t814 + t1835 - t1132 - t1836 + t445 - t448 + t1134 + t453 - t457 + t460 + t464 + t470 + t751 - t789
t2384 = -t788 - t974 - t975 - rRS + t832 + t836 + t837 - t102 - t861 - t863 - t865 - t872 + t910 + t914 + t479 - t918 + t921 - t924 - t627 + t926
t2386 = -t982 + t983 - t425 - t985 - t480 + t494 + t497 + t930 - t932 + t936 + t938 - t940 - t947 - t950 - t1809 - t795 + t1810 + t821 - t503 - t508
t2388 = t1857 + t1754 + t1860 - t1811 + t1864 - t1867 + t2332 - t1888 - t1889 - t1890 - t1891
t2392 = t1181 - t611 + t606 - t1214 - t1215 + t951 - t818 - t2329 - t2335 + t2365 + t2374 + t2375 + t2377 + t2379 + t2383 + t2384 + t514 + t510 + t2386 + t2388 + t46 - t1805 + t1807 + t1814 + t1834 + t1841 + t614 + t617
t2401 = Edelta_lhs(t148, p, 0, 1, 0, 0, 0, 0, 1)
ret[22] = t2 * (t1 * t2369 * t142 + t2312 * t405 + t392 * t2320 + t137 * t2392 - n * t2392 * t136 - t2322 * t391 - t407 * t2311 - t144 * t2369) * t2401
t2402 = t2328 + t414 - t1906 + t1907 + t1229 - t1073 - t1231 - t2346 - t1753 - t1759 + t1760 - t2351
t2403 = t1767 - t1772 - t1238 - t1255 + t1257 - t1123 - t1270 - t1138 - t1139 + t1273 - t1152 + t1233
t2405 = -t1156 + t1157 - t1234 + t1235 - t1278 + t1162 - t1164 + t1281 - t1282 - t1169 + t1284 + t1174
t2406 = -t1178 - t1236 + t1232 - t2228 - t115 - t567 - t1419 - t36 - t175 - t38 - t1781 + t1782
t2409 = -t453 + t1078 + t457 - t1081 - t464 + t2329 - t2332 + t2225 + t508 - t1244 - t514 - t470 + t1092 - t1828 + t1927 - t497
t2411 = -t874 - t2338 + t55 * t2409 + t2339 + t1936 + t1937 + t1847 + t1849 + t1077 + t1262 + t1097
t2412 = t1098 + t1265 + t883 + t884 + t887 + t892 - t1101 - t119 - t901 + t903 - t88
t2415 = t8 * t13 * (t2411 + t2412)
t2416 = -t586 - t595 + t601 - t606 + t611 - t614 + t625 + t703 + t664 + t2415 - t1918 + t1787
t2417 = t413 - t1823 + t1826 - t1828 - t1925 - t1248 + t1249 - t1131 + t1078 + t1927 - t1244 - t1081 + t1092 - t1835
t2418 = t1836 - t445 + t448 - t453 + t457 - t464 - t470 - t479 - t497 + t503 + t508 - t514 + t2329 + t2225 - t2332
t2420 = t24 * (t2417 + t2418)
t2421 = t1422 - t713 + t721 - t1788 - t668 - t671 + t678 + t687 - t690 - t751 + t831 - t2420
t2423 = -t836 - t837 + t861 + t865 - t914 + t918 - t921 + t924 - t926 + t1192 - t930 - t936
t2424 = -t938 + t940 + t947 + t950 + t684 - t695 - t1923 - t1932 - t2365 - t1814 - t1841 - t1864 + t1867
t2427 = t2402 + t2403 + t2405 + t2406 + t2416 + t2421 + t2423 + t2424
t2432 = 1 + t754 - t757 - t2328 - t413 + t418 + t1906 - t1907 - t1229 + t1073 + t1231 + t2346 + t1753 + t1759 - t1760 + t2351 - t432 - t1767
t2433 = t1772 + t1823 - t1826 + t1828 + t1799 - t1803 + t1238 + t1255 + t1925 + t1123 + t1270 + t1138 + t1139 + t1152 + t1156 - t1157 + t1248 - t1249 + t1278
t2435 = -t1162 + t1164 - t1281 + t1282 + t1169 - t1284 - t1174 + t1131 + t1178 - t1078 - t1927 + t1244 + t2228 + t115 + t567 + t1419 + t36 + t175
t2436 = t38 + t41 + t1781 - t1782 + t586 + t595 - t601 + t606 - t611 + t614 - t818 + t46 - t1805 + t1807 - t1757 - t703 - t2415 - t1961 + t1081
t2439 = -t1092 + t1918 - t1787 - t1422 + t713 - t721 + t1788 + t797 + t801 - t807 - t811 + t814 + t1835 - t1836 + t445 - t448 + t453 - t457
t2440 = t464 + t470 + t751 - t789 - t788 - t974 - t975 - rRS - t1313 + t2420 + t836 + t837 - t102 - t861 - t865 + t914 + t479 - t918 + t921
t2442 = -t924 - t627 + t926 - t982 + t983 - t425 - t985 + t497 - t1192 + t930 + t936 + t938 - t940 - t947 - t950 - t1809 - t795 + t1810 + t821
t2443 = -t503 - t508 + t514 - t1214 + t1923 + t1932 - t2329 + t2365 - t2225 + t1814 + t1841 + t1754 - t1811 + t1864 - t1867 + t2332 - t1889 - t1890 - t1891
t2446 = t2432 + t2433 + t2435 + t2436 + t2439 + t2440 + t2442 + t2443
t2455 = Edelta_lhs(t148, p, 0, 1, 0, 0, 0, 1, 0)
ret[23] = t2 * (t1 * t2427 * t142 + t2312 * t1060 + t1051 * t2320 + t137 * t2446 - n * t2446 * t136 - t2322 * t1050 - t1062 * t2311 - t144 * t2427) * t2455
t2456 = t1456 - t1459 + t2335 - t1463 - t1467 - t494 + t1585 + t2002 - t497 - t1472 - t1480 + t1475 + t1483 + t431 - t1596 - t2004 + t413
t2457 = t24 * t2456
t2458 = -t2345 - t1407 + t1410 - t1414 + t1418 - t2457 - t520 - t115 - t394 - t1419 - t36 - t1289 - t1290 - t37 - t83
t2461 = t1511 - t1512 + t55 * (t1456 - t1459 + t2335 - t1463 - t1467 - t494 + t1585 + t2002 - t497) - t48 + t1588 + t1515 + t1518 + t2009 - t119 - t88 + t2010 + t1519 + t1522 + t1589 - t121
t2463 = t8 * t13 * t2461
t2464 = -t617 - t86 - t1991 + t1992 - t1996 + t2463 + t1185 + t1422 + t715 - t718 + rLS + t627 + t932 - t1433 + t1436
t2466 = -t1437 - t1448 + t1442 - t1455 - t1488 - t1491 - t1494 + t1495 + t1496 - t1499 - t1502 + t1506 + t1510 + t1526 - t1528
t2467 = -t1529 + t1531 + t1533 - t1535 - t1536 + t1446 - t1540 - t1444 - t2000 - t1593 - t1599 - t1600 + t1601 - t1605 - t2014
t2469 = t2458 + t2464 + t2466 + t2467
t2475 = t520 + t115 + t394 + t1419 + t36 + t1289 + t1290 + t37 + t41 + t617 + t46
t2478 = t1459 - t102 - t627 + t494 + t497 - t932 - t2335 + t1433 - t1436 + t1463 + t1467
t2482 = -t1475 + t1480 - t1483 + t1499 + t1502 - t1506 - t1510 + t1451 - t1526 + t1528 + t1529
t2485 = t1596 - t1585 - t1562 + t2000 + t1593 + t1599 + t1600 - t1601 + t1605 - t1623 + t2014
t2488 = -rRS - t1185 + t2345 + t1407 - t1410 + t1414 + t2004 - t2022 - t1418 - t1422 + t1437 + t1444 - t1446 + t1448 - t1453 + t1455 - t1456 + t1472 + t1488 - t1489 + t1491 + t1494 - t1495 - t1496 - t1531 - t1533 + t1535 + t1536 + t1540 - t1561 + t718 - t715 + t2457 - t2463 + t2475 + t2478 + t2482 + t2485 - t413 + t1991 - t1992 + t1996 - t2002 - t431
t2497 = Edelta_lhs(t148, p, 0, 1, 0, 0, 1, 0, 0)
ret[24] = t2 * (t1 * t2469 * t142 + t2312 * t1396 + t1390 * t2320 + t137 * t2488 - n * t2488 * t136 - t2322 * t1389 - t1398 * t2311 - t144 * t2469) * t2497
t2498 = -1 + t2328 + t414 - t1906 + t1907 + t1070 - t1076 - t2346 - t2047 + t2048 + t1761 - t1762 - t2053
t2499 = -t874 - t2338 + t2339 + t1936 + t1937 + t1843 + t1846 + t2072 + t2073 + t1850 - t1851
t2500 = 2 * t26
t2502 = t8 * t64 * t2500
t2503 = -t453 + t1829 + t457 - t1818 - t464 + t2329 - t2332 + t2502 + t508 - t510 - t2066 - t470 - t1090 - t494 + t1927 + t1820
t2505 = t1096 + t1099 + t878 + t883 + t892 + t893 - t121 - t901 - t48 + t903 + t55 * t2503
t2508 = t8 * t13 * (t2499 + t2505)
t2509 = -t2351 + t2508 - t1764 + t2055 + t1769 - t2058 + t1773 - t1777 - t1122 - t1147 + t1149 + t1151 + t1106 - t1110
t2511 = t1112 - t1160 + t1167 - t1168 + t1173 - t1175 - t1114 + t1116 - t2085 - t2093 - t520 - t567 - t394
t2512 = -t175 - t38 - t37 - t83 + t1180 - t586 - t595 + t601 - t606 + t611 - t614 - t1181 + t625 - t86
t2515 = -t1785 + t703 + t665 + t664 - t1918 + t1185 - t713 + t721 - t1186 + t1188 - t668 - t671 + t678
t2516 = t687 - t690 - t751 + t828 + t831 + rLS - t832 - t836 + t861 + t863 - t914 + t918 - t921 + t924
t2518 = t627 - t630 + t633 - t926 - t930 - t936 - t938 + t940 + t947 + t950 - t1118 + t1119 + t684
t2519 = t100 * t2500
t2520 = t431 - t1818 + t1820 - t2087 + t2088 - t2066 + t2502 - t1925 - t1126 + t1129 + t1927 - t1090 + t1829 - t1834
t2521 = t1132 - t445 + t448 - t1134 - t453 + t457 - t464 - t470 - t479 - t494 + t503 + t508 - t510 + t2329 - t2332
t2523 = t24 * (t2520 + t2521)
t2524 = -t695 - t1923 - t1932 - t2365 - t1815 + t1842 - t1857 - t1858 - t1860 - t1861 - t2112 + t2113 - t2519 - t2523
t2527 = t2498 + t2509 + t2511 + t2512 + t2515 + t2516 + t2518 + t2524
t2532 = -t2328 + t1906 - t1907 - t1070 + t1076 + t2346 + t2047 - t2048 - t1761 + t1762 + t2053 + t2351 - t1202 - t2508 + t1764 - t2055
t2533 = -t1769 + t2058 + t1818 - t1820 + t2087 - t2088 + t2066 + t2082 - t2083 - t1773 + t1777 - t2502 + t1925 + t1122 + t1147 + t1126 - t1129
t2535 = t1160 - t1167 + t1168 - t1173 + t1175 + t2085 + t2093 - t1927 + t1090 + t520 + t567 + t394 + t175 + t38 + t37 - t1180 + t586
t2536 = t595 - t601 + t606 - t611 + t614 + t1181 - t818 - t1829 + t1834 - t2079 + t2081 + t1785 - t2126 - t703 - t1961 + t1918 - t1185
t2539 = t713 - t721 + t1186 - t1188 + t797 + t801 - t807 - t811 + t814 - t1132 + t445 - t448 + t1134 + t453 - t457 + t464
t2540 = t470 + t751 - t788 - t974 + t832 + t836 - t861 - t863 + t914 + t479 - t918 + t921 - t924 + t926 - t982 + t983 - t985
t2542 = t494 - t2133 - t2134 + t930 + t936 + t938 - t940 - t947 - t950 - t795 + t821 - t503 - t508 + t510 - t1215 + t1923 + t1932
t2543 = -t2329 + t2365 + t1815 - t1842 + t1857 + t1858 + t2136 + t1860 - t2080 + t1861 + t2112 - t2113 + t2332 + t2519 + t2523 - t1888 - t2138
t2546 = t2532 + t2533 + t2535 + t2536 + t2539 + t2540 + t2542 + t2543
t2555 = Edelta_lhs(t148, p, 0, 1, 0, 1, 0, 0, 0)
ret[25] = t2 * (t1 * t2527 * t142 + t2312 * t1745 + t1735 * t2320 + t137 * t2546 - n * t2546 * t136 - t2322 * t1734 - t1747 * t2311 - t144 * t2527) * t2555
t2562 = Edelta_lhs(t148, p, 0, 1, 1, 0, 0, 0, 0)
ret[26] = t2 * (t2238 + t2312 * t2169 + t2165 * t2320 + t2248 - t2250 - t2322 * t2164 - t2171 * t2311 - t2253) * t2562
t2563 = 2 * t2328
t2564 = 2 * t1906
t2565 = 2 * t1907
t2566 = 2 * t2346
t2567 = 2 * t2351
t2568 = t2563 + t414 - t2564 + t2565 + t1229 - t1231 - t2566 - t2047 + t2048 - t2053 - t2567 + t2055 - t2058 - t1238 - t1255 + t1257 - t1270
t2569 = t1273 + t1233 - t1234 + t1235 - t1278 + t1281 - t1282 + t1284 - t1236 + t1232 - t2085 - t2093 - t567 - t586 - t595 + t601 - t606 + t611
t2571 = 4 * t1917
t2572 = -t614 + t625 + t703 + t664 - t2571 - t713 + t721 - t668 - t671 + t678 + t687 - t690 - t751 + t831 - t836 + t861 - t914 + t918
t2580 = -t874 - 2 * t2338 + 2 * t2339 + 2 * t1936 + 2 * t1937 + t2072 + t2073 + t1262 + t1265 + t883 + t892 - t901 + t903 + t55 * (-2 * t452 + 2 * t2329 + 2 * t456 - 2 * t2332 - 2 * t463 + 2 * t507 - 2 * t1090 - 2 * t1828 - 2 * t469 + 2 * t1927)
t2582 = t8 * t13 * t2580
t2583 = 2 * t1923
t2584 = 2 * t1932
t2585 = 2 * t2365
t2586 = 2 * t2329
t2587 = 2 * t2332
t2588 = 2 * t1925
t2589 = 2 * t1927
t2590 = t2586 - t2587 - t2588 + t2589 - t2087 + t2088 - t2066 - t1244 + t503 - t445 + t457 - t1248 + t1249 + t448 - t479 - t464 - t470 - t453 + t508
t2591 = t24 * t2590
t2592 = -t921 + t924 - t926 - t930 - t936 - t938 + t940 + t947 + t950 + t684 - t695 + t2582 - t2583 - t2584 - t2585 - t2112 + t2113 - t2591
t2594 = t2568 + t2569 + t2572 + t2592
t2599 = -t2563 + t2564 - t2565 - t1229 + t1231 + t2566 + t2047 - t2048 + t2053 + t2567 - t432 - t2055
t2600 = t2058 + t2087 - t2088 + t2066 + t2082 - t2083 + t1238 + t1255 + t2588 + t1270 + t1248 - t1249
t2602 = t1278 - t1281 + t1282 - t1284 + t2085 + t2093 - t2589 + t1244 + t567 + t586 + t595 - t601
t2604 = t606 - t611 + t614 - t818 - t2079 + t2081 - t2126 - t703 - 2 * t1961 + t2571 + t713 - t721 + t797
t2607 = t801 - t807 - t811 + t814 + t445 - t448 + t453 - t457 + t464 + t470 + t751 - t788
t2608 = -t974 - t1313 + t836 - t861 + t914 + t479 - t918 + t921 - t924 + t926 - t982 + t983
t2610 = -t985 - t2133 - t2134 + t930 + t936 + t938 - t940 - t947 - t950 - t795 + t821 - t503
t2611 = -t508 - t2582 + t2583 + t2584 - t2586 + t2585 + t2136 - t2080 + t2112 - t2113 + t2591 + t2587 - t2138
t2614 = t2599 + t2600 + t2602 + t2604 + t2607 + t2608 + t2610 + t2611
t2623 = Edelta_lhs(t148, p, 0, 2, 0, 0, 0, 0, 0)
ret[27] = t2 * (t1 * t2594 * t142 + 2 * t2312 * t2320 + t137 * t2614 - n * t2614 * t136 - 2 * t2322 * t2311 - t144 * t2594) * t2623 / 2
t2625 = -dtRS - dtLRS - t1696 - t1334
t2626 = t64 * t2625
t2627 = t8 * t2626
t2628 = -t1705 + t2627 + t1340
t2630 = t55 * t2628 + t1346 + t1350
t2631 = t13 * t2630
t2632 = t8 * t2631
t2633 = -dtR - dtLR - dtRS - dtLRS - t1705 + t2627 + t1340 - t1379
t2634 = t24 * t2633
t2635 = t100 * t2625
t2636 = t2632 + t1696 + t1727 - t1357 - t1363 - t1368 + t1371 + t1367 - t1373 + t1334 - t1386 + t1348 - dtS - dtLS - t2634 - t2635
t2637 = t1 * t2636
t2639 = -t2632 + t1705 - t1696 - t1727 + t1357 + t1379 - t1340 + t1368 - t1371 + t1373 - t1334 + t1386 - t1393 + dtR + dtLR - t2627 + t2634 + t2635
t2641 = n * t2639
t2646 = Edelta_lhs(t148, p, 1, 0, 0, 0, 0, 0, 0)
ret[28] = t2 * (t2637 * t142 + t137 * t2639 - t2641 * t136 - t144 * t2636) * t2646
t2647 = t307 * t2633
t2648 = t21 * t2628
t2649 = t5 * t2628
t2650 = t42 * t2626
t2653 = t223 * t63 * t2625 * t154
t2654 = -1 + t35 + t1082 + t394 + t36 + t175 + t1290
t2656 = t8 * t64 * t2654
t2661 = t8 * t13 * (t2648 - t2649 + t55 * (rLR + t2650 - t2653 + t2656 - t1463 - t494 + t1465) - t48 + t1515 + t1516 + t1521 + t1522 - t121)
t2662 = t42 * t2631
t2663 = -t1764 + t1769 - t1407 + t1410 + t1773 - t2647 + t2661 + t2662 - t520 - t394 - t36
t2666 = t8 * t53 * t2630 * t154
t2667 = -t175 - t1290 - t35 - t1082 - t83 - t86 + t1185 - t723 + rLS + t627 - t2666
t2669 = -t1426 - t1433 + t1436 - t1448 + t1442 - t1449 - t1493 - t1494 + t1495 + t1496 - t1502
t2670 = t238 * t2625
t2671 = t100 * t2654
t2672 = -1 + rLR + t2650 - t2653 + t2656 - t1463 - t494 + t1465 - t1472 + t1475 + t431 - t1477
t2673 = t24 * t2672
t2674 = t1506 + t1531 + t1532 - t1535 - t1536 - t1537 + t1446 - t1444 - t1861 - t2670 - t2671 - t2673
t2676 = t2663 + t2667 + t2669 + t2674
t2678 = t1 * t2676 * t142
t2681 = -t431 + t1764 - t1769 + t1407 - t1410 - t1773 + t2647 - t2661 - t2662 + t520 + t394
t2682 = t36 + t175 + t1290 + t35 + t1082 + t2653 - t1185 + t723 - rLR - t1465 + t494 + t2666
t2684 = -t2650 - t2656 + t1426 + t1463 + t1448 + t1449 + t1493 + t1494 + t1472 - t1475 + t1502 - t1506
t2685 = -t1531 - t1532 + t1535 + t1536 + t1537 + t1477 - t1559 - t1561 + t1861 + t2670 + t2671 + t2673
t2687 = t2681 + t2682 + t2684 + t2685
t2688 = t137 * t2687
t2690 = n * t2687 * t136
t2693 = t144 * t2676
t2696 = Edelta_lhs(t148, p, 1, 0, 0, 0, 0, 0, 1)
ret[29] = t2 * (t2678 + t2637 * t405 + t392 * t2639 + t2688 - t2690 - t2641 * t391 - t407 * t2636 - t2693) * t2696
t2703 = Edelta_lhs(t148, p, 1, 0, 0, 0, 0, 1, 0)
ret[30] = t2 * (t2678 + t2637 * t1060 + t1051 * t2639 + t2688 - t2690 - t2641 * t1050 - t1062 * t2636 - t2693) * t2703
t2710 = Edelta_lhs(t148, p, 1, 0, 0, 0, 1, 0, 0)
ret[31] = t2 * (t2271 + t2637 * t1396 + t1390 * t2639 + t2275 - t2277 - t2641 * t1389 - t1398 * t2636 - t2280) * t2710
t2712 = t24 * (t2650 - t2653 + t2502 - t1463 - t494 + t2002 - t1472 + t1475 + t431 - t2004)
t2714 = -t394 - t175 - t38 - t37 - t83 - t86 - t1991 + t1992 - t1996 + t1185 + rLS
t2720 = t8 * t13 * (t2648 - t2649 + t55 * (t2650 - t2653 + t2502 - t1463 - t494 + t2002) - t48 + t1515 + t2009 + t2010 + t1522 - t121)
t2721 = t2720 + t627 - t2666 - t1433 + t1436 - t1448 + t1442 - t1494 + t1495 + t1496 - t1502
t2722 = t1506 + t1531 - t1535 - t1536 + t1446 - t1444 - t2000 - t1861 - t2014 - t2670 - t2519
t2724 = -1 - t2712 - t1764 + t1769 - t1407 + t1410 + t1773 - t2647 + t2662 - t520 + t2714 + t2721 + t2722
t2726 = t1 * t2724 * t142
t2730 = -t2662 - t2002 + t520 + t394 + t175 + t38 + t37 + t1991 - t1992 + t2004 + t2653
t2732 = t1996 - t1185 - t2720 + t494 + t2666 - t2650 + t1463 + t1448 + t1494 + t1472 - t1475
t2733 = t1502 - t1506 - t1531 + t1535 + t1536 - t1561 + t2000 + t1861 + t2014 + t2670 + t2519
t2735 = t2712 - t2022 - t431 + t1764 - t1769 + t1407 - t1410 - t1773 - t2502 + t2647 + t2730 + t2732 + t2733
t2736 = t137 * t2735
t2738 = n * t2735 * t136
t2741 = t144 * t2724
t2744 = Edelta_lhs(t148, p, 1, 0, 0, 1, 0, 0, 0)
ret[32] = t2 * (t2726 + t2637 * t1745 + t1735 * t2639 + t2736 - t2738 - t2641 * t1734 - t1747 * t2636 - t2741) * t2744
t2751 = Edelta_lhs(t148, p, 1, 0, 1, 0, 0, 0, 0)
ret[33] = t2 * (t2271 + t2637 * t2169 + t2165 * t2639 + t2275 - t2277 - t2641 * t2164 - t2171 * t2636 - t2280) * t2751
t2758 = Edelta_lhs(t148, p, 1, 1, 0, 0, 0, 0, 0)
ret[34] = t2 * (t2726 + t2637 * t2320 + t2312 * t2639 + t2736 - t2738 - t2641 * t2311 - t2322 * t2636 - t2741) * t2758
t2764 = Edelta_lhs(t148, p, 2, 0, 0, 0, 0, 0, 0)
ret[35] = t2 * (2 * t2637 * t2639 - 2 * t2641 * t2636) * t2764 / 2
