# Supplementary material for: Multi-locus Analysis of Genomic Time Series Data from Experimental Evolution
Source: PLoS Genet. 2015 Apr 7;11(4):e1005069. doi: 10.1371/journal.pgen.1005069 (PMC4388667; doi:10.1371/journal.pgen.1005069)
Supplement: S1 Code — (ZIP) [file pgen.1005069.s008.zip › code/threelocus/include/_lhs_0100010.cii]

t1 = n * n
t2 = 0.1e1 / t1
t3 = dtL + dtLS + dtLR + dtLRS
t4 = dtS + dtLS + dtRS + dtLRS
t5 = dtR + dtLR + dtRS + dtLRS
t6 = t4 * t5
t7 = dtRS + dtLRS - t6
t8 = t3 * t7
t9 = t3 * t5
t10 = dtLR + dtLRS - t9
t11 = t4 * t10
t12 = t3 * t4
t13 = dtLS + dtLRS - t12
t14 = t5 * t13
t15 = t12 * t5
t16 = 2 * h
t17 = 1 - t16
t18 = t17 * t4
t19 = h + t18
t20 = s * t19
t21 = s * t4
t22 = t16 + t18
t24 = 1 + t21 * t22
t25 = 0.1e1 / t24
t26 = 1 - rLS_R - rRS_L - rLR_S
t27 = t25 * t26
t28 = 2 * dtS
t29 = 2 * dtLS
t30 = 2 * dtRS
t31 = 2 * dtLRS
t32 = 1 - t28 - t29 - t30 - t31
t33 = t27 * t32
t35 = t17 * s
t36 = t35 * t25
t37 = rLR_S * t4
t38 = 1 - dtS - dtLS - dtRS - dtLRS
t39 = t37 * t38
t41 = -rLS_R - rRS_L - rLR_S + t20 * t33 + t36 * t39
t42 = dtLRS - t8 - t11 - t14 - t15
t43 = t41 * t42
t44 = t20 * t25
t45 = rLS_R + rRS_L
t46 = t45 * t4
t48 = t46 * t38 * t10
t49 = t44 * t48
t50 = 2 - rLS_R - rRS_L
t51 = t25 * t50
t56 = t20 * t51 - t35 * t25 * t32 * t45
t57 = t56 * t13
t58 = t57 * t7
t59 = t4 * t38
t60 = rLR * t10
t61 = 1 - rLR
t62 = t25 * t61
t63 = t62 * t42
t64 = t20 * t63
t65 = rLR * t13
t66 = t65 * t7
t67 = t36 * t66
t68 = -t60 + t64 + t67
t70 = 1 - rRS
t71 = t25 * t70
t72 = t71 * t32
t73 = t20 * t72
t74 = rRS * t4
t75 = t74 * t38
t76 = t36 * t75
t77 = -rRS + t73 + t76
t78 = t13 * t77
t80 = 1 - rLS
t81 = t25 * t80
t82 = t81 * t32
t83 = t20 * t82
t84 = rLS * t4
t85 = t84 * t38
t86 = t36 * t85
t87 = -rLS + t83 + t86
t88 = t7 * t87
t90 = t59 * t68 + t78 * t7 + t88 * t13
t91 = t25 * t90
t92 = t20 * t91
t93 = s * s
t94 = t93 * s
t95 = t19 * t19
t96 = t95 * t19
t97 = t94 * t96
t98 = t24 * t24
t100 = 0.1e1 / t98 / t24
t101 = t97 * t100
t102 = t13 * t7
t105 = 2 * t101 * t59 * t102
t106 = t77 * t7
t107 = t93 * t95
t108 = 0.1e1 / t98
t109 = t107 * t108
t110 = t59 * t7
t111 = t109 * t110
t112 = t25 * t7
t114 = dtR + dtLR + dtRS + dtLRS + t20 * t112
t115 = t87 * t13
t116 = t59 * t13
t117 = t109 * t116
t118 = dtLS + dtLRS - t12 + t115 - t117
t119 = t114 * t118
t120 = t25 * t4
t121 = t120 * t38
t122 = t20 * t121
t123 = dtS + dtLS + dtRS + dtLRS + t122
t124 = t123 * t114
t125 = t25 * t13
t127 = dtL + dtLS + dtLR + dtLRS + t20 * t125
t128 = dtRS + dtLRS - t6 + t106 - t111
t129 = t127 * t128
t130 = t108 * t13
t131 = t130 * t7
t133 = dtLR + dtLRS - t9 - t60 + t64 + t67 - t107 * t131
t134 = t123 * t133
t135 = t127 * t123
t136 = t135 * t114
t137 = t8 + t11 + t14 + t15 - t43 + t49 + t58 + t92 - t105 + dtRS - t6 + t106 - t111 - t119 + t124 - t129 - t134 - t136
t138 = t1 * t137
t139 = -t49 + t105 + t122 - t92 + t117 + t111 + t136 - t58 - t15 + dtS + t43
t140 = -t135 + t119 + t129 + t134 - t124 + t12 + t6 - t8 - t11 - t14 - t115 - t106
t141 = t139 + t140
t143 = n * t141
t147 = t - 1
t148 = Edelta_lhs(t147, p, 0, 0, 0, 0, 0, 0, 0)
ret[0] = t2 * (t138 * t141 - t143 * t137) * t148
t149 = t108 * t90
t152 = s * t22 + t21 * t17
t153 = t149 * t152
t154 = t20 * t153
t155 = t108 * t4
t157 = t107 * t155 * t7
t158 = t108 * t38
t160 = t107 * t158 * t7
t161 = t98 * t98
t162 = 0.1e1 / t161
t163 = t162 * t4
t164 = t97 * t163
t165 = t38 * t13
t166 = t7 * t152
t167 = t165 * t166
t169 = 6 * t164 * t167
t170 = t108 * t45
t171 = t20 * t170
t172 = t10 * t152
t173 = t59 * t172
t174 = t171 * t173
t175 = t94 * t95
t176 = t100 * t4
t177 = t175 * t176
t178 = t7 * t17
t179 = t165 * t178
t181 = 6 * t177 * t179
t182 = 1 - dtR - dtLR - t30 - t31 - dtS - dtLS
t184 = t109 * t59 * t182
t185 = -t154 + t157 - t160 + dtLRS - dtRS - dtS - dtR + t169 - t174 - t181 - t184
t188 = 2 * t101 * t165 * t7
t189 = t4 * t13
t192 = 2 * t101 * t189 * t7
t193 = t46 * t10
t194 = t44 * t193
t195 = t45 * t38
t196 = t195 * t10
t197 = t44 * t196
t198 = t93 * t19
t199 = t198 * t108
t200 = t59 * t178
t202 = 2 * t199 * t200
t203 = t107 * t100
t206 = 2 * t203 * t59 * t166
t207 = t36 * t48
t208 = 2 * dtLR
t209 = 1 - dtR - t208 - dtRS - t31 - dtL - dtLS
t211 = t46 * t38 * t209
t212 = t44 * t211
t213 = 1 - dtS - t29 - dtRS - t31 - dtL - dtLR
t214 = t213 * t7
t217 = 2 * t101 * t59 * t214
t218 = t13 * t182
t221 = 2 * t101 * t59 * t218
t222 = rLR * t209
t223 = t35 * t63
t224 = t20 * t108
t225 = t61 * t42
t226 = t225 * t152
t227 = t224 * t226
t229 = t3 * t182
t230 = t4 * t209
t231 = t5 * t213
t232 = 1 - dtRS - 3 * dtLRS - t229 - dtLR - t230 - dtLS - t231
t233 = t62 * t232
t234 = t20 * t233
t235 = t35 * t108
t237 = t235 * t65 * t166
t238 = rLR * t213
t240 = t36 * t238 * t7
t242 = t36 * t65 * t182
t243 = t102 * t17
t245 = 2 * t199 * t243
t248 = 2 * t203 * t102 * t152
t249 = t108 * t213
t251 = t107 * t249 * t7
t253 = t107 * t130 * t182
t254 = 1 - dtR - t208 - dtRS - t31 - dtL - dtLS - t222 + t223 - t227 + t234 - t237 + t240 + t242 - t245 + t248 - t251 - t253
t255 = t123 * t254
t256 = -t188 + t192 - t194 + t197 - t202 + t206 + t207 + t212 - t217 - t221 - t255
t258 = t35 * t121
t259 = t59 * t152
t260 = t224 * t259
t261 = t25 * t38
t262 = t20 * t261
t263 = t20 * t120
t264 = 1 + t258 - t260 + t262 - t263
t265 = t264 * t133
t267 = t70 * t32
t268 = t267 * t152
t272 = t38 * t152
t275 = t25 * rRS
t280 = t35 * t72 - t224 * t268 - 2 * t20 * t71 - t235 * t74 * t272 + t35 * t275 * t38 - t35 * t275 * t4
t281 = t280 * t7
t282 = t77 * t182
t283 = 1 - dtR - dtLR - t30 - t31 - dtS - dtLS + t281 + t282 - t202 + t206 - t160 + t157 - t184
t284 = t127 * t283
t285 = t35 * t125
t286 = t130 * t152
t287 = t20 * t286
t288 = t25 * t213
t290 = 1 + t285 - t287 + t20 * t288
t291 = t290 * t128
t292 = t35 * t112
t293 = t108 * t7
t294 = t293 * t152
t295 = t20 * t294
t296 = t25 * t182
t298 = 1 + t292 - t295 + t20 * t296
t299 = t123 * t298
t301 = t80 * t32
t302 = t301 * t152
t308 = t25 * rLS
t313 = t35 * t82 - t224 * t302 - 2 * t20 * t81 - t235 * t84 * t272 + t35 * t308 * t38 - t35 * t308 * t4
t314 = t313 * t13
t315 = t87 * t213
t317 = t59 * t13 * t17
t319 = 2 * t199 * t317
t323 = 2 * t203 * t59 * t13 * t152
t325 = t107 * t158 * t13
t327 = t107 * t155 * t13
t329 = t109 * t59 * t213
t330 = 1 - dtS - t29 - dtRS - t31 - dtL - dtLR + t314 + t315 - t319 + t323 - t325 + t327 - t329
t331 = t114 * t330
t332 = t264 * t114
t333 = t298 * t118
t334 = t41 * t232
t336 = t26 * t32
t337 = t336 * t152
t343 = t25 * rLR_S
t348 = t35 * t33 - t224 * t337 - 2 * t20 * t27 - t235 * t37 * t272 + t35 * t343 * t38 - t35 * t343 * t4
t349 = t348 * t42
t350 = -t265 - t284 - t291 + t299 - t331 + t332 - t333 + t282 - t334 + t281 - t349
t351 = t38 * t68
t352 = t4 * t68
t353 = -t222 + t223 - t227 + t234 - t237 + t240 + t242
t355 = t213 * t77
t356 = t355 * t7
t357 = t13 * t280
t358 = t357 * t7
t359 = t78 * t182
t360 = t182 * t87
t361 = t360 * t13
t362 = t7 * t313
t363 = t362 * t13
t364 = t88 * t213
t365 = t351 - t352 + t59 * t353 + t356 + t358 + t359 + t361 + t363 + t364
t366 = t25 * t365
t367 = t20 * t366
t368 = t35 * t91
t369 = t290 * t123
t370 = t369 * t114
t371 = t127 * t264
t372 = t371 * t114
t373 = t135 * t298
t375 = t108 * t50
t376 = t375 * t152
t378 = t32 * t45
t381 = t25 * t45
t384 = t35 * t51 - t20 * t376 + t235 * t378 * t152 + 2 * t35 * t381
t385 = t384 * t13
t386 = t385 * t7
t387 = t56 * t213
t388 = t387 * t7
t389 = t57 * t182
t390 = t229 + t230 + t231 + t367 + t368 - t370 - t372 - t373 + t386 + t388 + t389
t392 = t185 + t256 + t350 + t390
t393 = t1 * t392
t395 = t325 - t327 + t258 + t154 - t157 + t160 + dtL + t29 + dtLR + dtLRS + t30 + t28 + dtR - t169 + t174
t396 = t181 + t184 + t188 - t192 + t194 - t197 + t329 - t260 + t319 - t323 + t202 - t206 - t207 - t212 + t217
t398 = t221 + t255 + t265 + t284 + t291 - t299 + t331 - t332 - t315 + t333 - t314 - t282 + t334 - t281 + t349
t399 = -t229 - t230 - t231 + t262 - t263 - t367 - t368 + t370 + t372 + t373 - t386 - t388 - t389 - t371 - t369
t401 = t395 + t396 + t398 + t399
t403 = n * t401
t408 = Edelta_lhs(t147, p, 0, 0, 0, 0, 0, 0, 1)
ret[1] = t2 * (t393 * t141 + t138 * t401 - t403 * t137 - t143 * t392) * t408
t409 = t38 * t213
t411 = t177 * t409 * t178
t412 = 12 * t411
t414 = t164 * t409 * t166
t415 = 12 * t414
t416 = t182 * t17
t418 = t177 * t165 * t416
t419 = 12 * t418
t420 = t182 * t152
t422 = t164 * t165 * t420
t423 = 12 * t422
t428 = t152 * t152
t429 = t7 * t428
t432 = 24 * t97 / t161 / t24 * t4 * t165 * t429
t438 = 2 * t20 * t100 * t45 * t59 * t10 * t428
t441 = t17 * t17
t445 = 12 * t94 * t19 * t176 * t165 * t7 * t441
t450 = 2 * t198 * t170 * t59 * t10 * t17
t451 = t93 * t93
t455 = 12 * t451 * t96 * t163 * t179
t458 = 2 * t35 * t170 * t173
t459 = 4 - t412 + t415 - t419 + t423 - t432 + t438 - t445 - t450 + t455 - t458
t462 = t171 * t59 * t209 * t152
t463 = 2 * t462
t464 = 2 * t83
t465 = t107 * t130
t466 = 2 * t465
t468 = t107 * t158 * t213
t469 = 2 * t468
t471 = t107 * t155 * t213
t472 = 2 * t471
t474 = t107 * t155 * t38
t475 = 2 * t474
t480 = t20 * t100
t491 = t35 * t100
t492 = t38 * t428
t503 = t441 * t93
t504 = t503 * t108
t509 = -2 * t235 * t302 - 4 * t35 * t81 + 2 * t480 * t301 * t428 + 4 * t20 * t108 * t80 * t152 - 2 * t199 * t301 * t17 + 2 * t491 * t84 * t492 - 2 * t235 * rLS * t38 * t152 + 2 * t235 * t84 * t152 - 2 * t504 * t85 - 2 * t35 * t308
t510 = t509 * t13
t511 = t313 * t213
t512 = 2 * t511
t514 = 2 * t504 * t116
t517 = 4 * t199 * t165 * t17
t520 = t199 * t59 * t213 * t17
t521 = 4 * t520
t524 = 4 * t203 * t165 * t152
t527 = t203 * t59 * t213 * t152
t528 = 4 * t527
t529 = t175 * t100
t531 = 4 * t529 * t317
t534 = 4 * t199 * t189 * t17
t537 = 4 * t203 * t189 * t152
t538 = 2 * t86
t539 = t198 * t176
t540 = t17 * t152
t543 = 8 * t539 * t165 * t540
t544 = t107 * t162
t548 = 6 * t544 * t59 * t13 * t428
t549 = 2 * rLS
t550 = -2 - t464 + t466 - t469 + t472 + t475 + t510 + t512 - t514 - t517 - t521 + t524 + t528 + t531 + t534 - t537 - t538 + t543 - t548 + t549
t551 = t114 * t550
t552 = t235 * t259
t553 = t35 * t261
t554 = t35 * t120
t556 = t480 * t59 * t428
t558 = t20 * t158 * t152
t560 = t20 * t155 * t152
t562 = t199 * t59 * t17
t564 = -2 * t552 + 2 * t553 - 2 * t554 + 2 * t556 - 2 * t558 + 2 * t560 - 2 * t562 - 2 * t44
t565 = t564 * t114
t568 = 12 * t529 * t189 * t178
t569 = t97 * t162
t572 = 12 * t569 * t189 * t166
t575 = 2 * t224 * t46 * t172
t576 = t36 * t211
t577 = 2 * t576
t580 = 2 * t224 * t195 * t172
t582 = 12 * t529 * t179
t584 = 12 * t569 * t167
t587 = t101 * t59 * t213 * t182
t588 = 4 * t587
t589 = 2 * t73
t590 = -t463 - t551 + t565 + t568 - t572 + t575 + t577 - t580 - t582 + t584 - t588 - t589
t592 = 4 * dtL
t593 = 8 * dtLS
t594 = 8 * dtLR
t595 = 12 * dtLRS
t596 = 8 * dtRS
t597 = 4 * dtS
t598 = 4 * dtR
t599 = t38 * t7
t602 = 8 * t539 * t599 * t540
t631 = -2 * t235 * t268 - 4 * t35 * t71 + 2 * t480 * t267 * t428 + 4 * t20 * t108 * t70 * t152 - 2 * t199 * t267 * t17 + 2 * t491 * t74 * t492 - 2 * t235 * rRS * t38 * t152 + 2 * t235 * t74 * t152 - 2 * t504 * t75 - 2 * t35 * t275
t632 = t631 * t7
t633 = t290 * t283
t634 = 2 * t633
t635 = 2 * t76
t636 = -t592 - t593 - t594 - t595 - t596 - t597 - t598 + t602 + t632 - t634 - t635
t641 = 36 * t175 * t163 * t165 * t178 * t152
t642 = t35 * t286
t643 = t35 * t288
t644 = t100 * t13
t646 = t20 * t644 * t428
t648 = t20 * t249 * t152
t650 = t198 * t130 * t17
t652 = -2 * t642 + 2 * t643 + 2 * t646 - 2 * t648 - 2 * t650 - 2 * t44
t653 = t652 * t128
t654 = t264 * t298
t655 = 2 * t654
t656 = t35 * t294
t657 = t35 * t296
t660 = t20 * t100 * t7 * t428
t663 = t20 * t108 * t182 * t152
t665 = t198 * t293 * t17
t667 = -2 * t656 + 2 * t657 + 2 * t660 - 2 * t663 - 2 * t665 - 2 * t44
t668 = t123 * t667
t670 = t199 * t59 * t416
t671 = 4 * t670
t673 = t203 * t59 * t420
t674 = 4 * t673
t676 = 4 * t529 * t200
t679 = 6 * t544 * t59 * t429
t680 = t348 * t232
t681 = 2 * t680
t682 = -6 + t597 + t596 + t598 + t592 + t593 + t594 + t595
t683 = t41 * t682
t713 = (-2 * t235 * t337 - 4 * t35 * t27 + 2 * t480 * t336 * t428 + 4 * t20 * t108 * t26 * t152 - 2 * t199 * t336 * t17 + 2 * t491 * t37 * t492 - 2 * t235 * rLR_S * t38 * t152 + 2 * t235 * t37 * t152 - 2 * t504 * t39 - 2 * t35 * t343) * t42
t714 = t56 * t7
t715 = 2 * t714
t716 = t641 - t653 + t655 + t668 - t671 + t674 + t676 - t679 - t681 - t683 - t713 - t715
t719 = 2 * t57
t723 = 8 * t198 * t100 * t102 * t540
t725 = t491 * t65 * t429
t726 = 2 * t725
t728 = t235 * t238 * t166
t729 = 2 * t728
t731 = t235 * t65 * t420
t732 = 2 * t731
t733 = 2 * rLR
t734 = t107 * t293
t735 = 2 * t734
t737 = t107 * t249 * t182
t740 = 2 * t503 * t131
t741 = t35 * t233
t742 = 2 * t741
t744 = t20 * t62 * t682
t745 = t25 * rLR
t747 = t35 * t745 * t7
t748 = 2 * t747
t749 = -2 + t466 + t723 + t726 - t729 - t732 + t733 + t735 - 2 * t737 - t740 + t742 + t744 - t748
t751 = t35 * t745 * t13
t752 = 2 * t751
t755 = 6 * t544 * t102 * t428
t757 = t199 * t214 * t17
t758 = 4 * t757
t760 = t199 * t218 * t17
t761 = 4 * t760
t763 = t203 * t214 * t152
t764 = 4 * t763
t766 = t203 * t218 * t152
t767 = 4 * t766
t769 = 4 * t529 * t243
t770 = t235 * t226
t771 = 2 * t770
t773 = t480 * t225 * t428
t774 = 2 * t773
t777 = t224 * t61 * t232 * t152
t778 = 2 * t777
t780 = t199 * t225 * t17
t781 = 2 * t780
t782 = t504 * t66
t783 = 2 * t782
t785 = t36 * t238 * t182
t786 = 2 * t785
t787 = -t752 - t755 - t758 - t761 + t764 + t767 + t769 - t771 + t774 - t778 - t781 - t783 + t786
t789 = t123 * (t749 + t787)
t790 = t264 * t254
t791 = 2 * t790
t792 = t564 * t133
t793 = 2 * rRS
t795 = t107 * t158 * t182
t796 = 2 * t795
t798 = t107 * t155 * t182
t799 = 2 * t798
t800 = t280 * t182
t801 = 2 * t800
t803 = 2 * t504 * t110
t806 = 4 * t199 * t599 * t17
t809 = 4 * t203 * t599 * t152
t810 = t4 * t7
t813 = 4 * t199 * t810 * t17
t816 = 4 * t203 * t810 * t152
t817 = -2 - t589 + t475 - t796 + t735 + t799 + t632 + t801 - t803 - t806 - t671 + t809 + t674 + t676 + t813 - t816 - t635 + t602 - t679 + t793
t818 = t127 * t817
t820 = t384 * t213 * t7
t821 = 2 * t820
t822 = t385 * t182
t823 = 2 * t822
t824 = t127 * t564
t825 = t824 * t114
t826 = t371 * t298
t827 = 2 * t826
t828 = -t719 - t789 - t791 - t792 + t793 - t818 + t801 + t821 + t823 - t825 - t827
t829 = t135 * t667
t851 = (-2 * t35 * t376 + 2 * t20 * t100 * t50 * t428 - 2 * t198 * t375 * t17 - 2 * t491 * t378 * t428 - 4 * t35 * t170 * t152 + 2 * t503 * t108 * t32 * t45) * t13 * t7
t852 = t387 * t182
t853 = 2 * t852
t854 = t652 * t123
t855 = t854 * t114
t856 = t290 * t264
t857 = t856 * t114
t858 = 2 * t857
t859 = t369 * t298
t860 = 2 * t859
t861 = t298 * t330
t862 = 2 * t861
t863 = t35 * t366
t864 = 2 * t863
t865 = 2 * t64
t866 = t733 - t771 + t742 + t774 - t778 - t781 + t744 + t726 - t729 - t732 - t783 - t748 + t786 - t752
t869 = t213 * t280 * t7
t870 = 2 * t869
t871 = t355 * t182
t874 = t13 * t631 * t7
t875 = t357 * t182
t876 = 2 * t875
t878 = t182 * t313 * t13
t879 = 2 * t878
t880 = t360 * t213
t883 = t7 * t509 * t13
t884 = t362 * t213
t885 = 2 * t884
t886 = 2 * t78
t887 = 2 * t88
t888 = t38 * t353
t890 = t4 * t353
t892 = 2 * t67
t893 = 2 * t60
t894 = 2 * t106
t895 = 2 * t115
t896 = -t865 + t59 * t866 + t870 + 2 * t871 + t874 + t876 + t879 + 2 * t880 + t883 + t885 - t886 - t887 + 2 * t888 - 2 * t890 - t892 + t893 - t894 - t895
t898 = t20 * t25 * t896
t902 = 2 * t20 * t100 * t90 * t428
t905 = 2 * t20 * t381 * t10
t906 = -t829 + t851 + t853 - t855 - t858 - t860 - t862 + t735 + t864 + t898 + t902 - t905
t910 = 4 * t97 * t644 * t7
t913 = t20 * t108 * t365 * t152
t914 = 2 * t913
t917 = 2 * t198 * t149 * t17
t919 = 2 * t35 * t153
t921 = t44 * t46 * t38
t922 = 2 * t921
t924 = 2 * t36 * t196
t926 = t101 * t409 * t7
t927 = 4 * t926
t929 = t101 * t165 * t182
t930 = 4 * t929
t933 = t101 * t4 * t213 * t7
t934 = 4 * t933
t935 = t910 + t475 - t914 - t917 + t799 - t796 - t919 - t922 + t924 - t927 - t930 + t934
t936 = t101 * t110
t937 = 4 * t936
t939 = t101 * t189 * t182
t940 = 4 * t939
t941 = t101 * t116
t942 = 4 * t941
t944 = 2 * t36 * t193
t946 = t44 * t195 * t209
t947 = 2 * t946
t949 = t44 * t46 * t209
t950 = 2 * t949
t951 = t667 * t118
t952 = t937 + t940 + t942 - t944 + t947 - t950 - t803 - t806 + t809 + t813 - t816 - t951
t955 = t459 + t590 + t636 + t716 + t828 + t906 + t935 + t952
t960 = 2 * t553
t961 = 2 * t554
t962 = -2 + t412 - t415 + t419 - t423 + t432 - t438 + t445 + t450 - t455 + t458 + t463 + t960 - t961 + t551
t963 = -t565 - t512 - t510 - t466 - t568 + t572 - t575 - t577 + t580 + t582 - t584 + t588 + t589 + t464 + t592
t965 = t593 + t594 + t595 + t596 + t597 + t598 - t602 - t543 - t632 + t634 + t635 + t538 - t641 + t653 - t655
t966 = 2 * t856
t967 = -t668 + t671 - t674 - t676 + t679 - t531 + t548 + t521 - t528 - t854 - t966 - t824 + t681 + t683 + t713 + t715
t970 = t719 + t789 + t791 + t792 - t549 - t793 + t818 - t801 - t821 - t823 + t825 + t827 + t829 - t851 - t853
t971 = 2 * t44
t973 = -t971 + t855 + t858 + t860 + t862 - t735 - t864 - t898 - t902 + t905 - t910 - 4 * t474 + t469 - t472 + t914
t975 = 2 * t558
t976 = 2 * t560
t977 = t917 - t799 + t796 + t919 - t975 + t976 + t922 - t924 + t927 + t930 - t934 - t937 - t940 - t942 + t944
t978 = 2 * t552
t979 = 2 * t556
t980 = 2 * t562
t981 = -t947 + t950 + t803 + t806 - t809 - t813 + t816 + t514 + t517 - t524 - t534 + t537 - t978 + t979 - t980 + t951
t984 = t962 + t963 + t965 + t967 + t970 + t973 + t977 + t981
t993 = Edelta_lhs(t147, p, 0, 0, 0, 0, 0, 0, 2)
ret[2] = t2 * (t1 * t955 * t141 + 2 * t393 * t401 + t138 * t984 - n * t984 * t137 - 2 * t403 * t392 - t143 * t955) * t993 / 2
t995 = -t3
t996 = t56 * t995
t997 = t996 * t7
t998 = t25 * t995
t1000 = t285 - t287 + t20 * t998
t1001 = t1000 * t123
t1002 = t1001 * t114
t1003 = rLR * t995
t1004 = t4 * t995
t1005 = t5 * t995
t1006 = -t229 - dtLR - t31 - t1004 - dtLS - t1005
t1007 = t62 * t1006
t1008 = t20 * t1007
t1010 = t36 * t1003 * t7
t1011 = -t1003 + t223 - t227 + t1008 - t237 + t1010 + t242
t1013 = t995 * t77
t1014 = t1013 * t7
t1015 = t88 * t995
t1016 = t351 - t352 + t59 * t1011 + t1014 + t358 + t359 + t361 + t363 + t1015
t1017 = t25 * t1016
t1018 = t20 * t1017
t1019 = t41 * t1006
t1020 = t87 * t995
t1022 = t109 * t59 * t995
t1023 = -dtL - dtLS - dtLR - dtLRS + t314 + t1020 - t319 + t323 - t325 + t327 - t1022
t1024 = t114 * t1023
t1025 = t1000 * t128
t1026 = t108 * t995
t1028 = t107 * t1026 * t7
t1029 = -dtL - dtLS - dtLR - dtLRS - t1003 + t223 - t227 + t1008 - t237 + t1010 + t242 - t245 + t248 - t1028 - t253
t1030 = t123 * t1029
t1031 = 1 + t997 - t1002 + t1018 + t1004 + t1005 - t1019 - t1024 - t1025 - t1030 - t154
t1032 = t157 - t160 - t30 - dtS - dtR + t169 - t174 - t181 - t184 - t188 + t192
t1034 = t38 * t995
t1035 = t46 * t1034
t1036 = t44 * t1035
t1037 = t995 * t7
t1040 = 2 * t101 * t59 * t1037
t1041 = -t194 + t197 - t202 + t206 + t1036 - t1040 + t207 - t221 - t265 - t284 + t299
t1042 = t332 - t333 + t282 + t281 - t349 + t229 + t368 - t372 - t373 + t386 + t389
t1044 = t1031 + t1032 + t1041 + t1042
t1045 = t1 * t1044
t1047 = -t997 + t1002 + t1022 - t1018 - t1004 - t1005 + t1019 - t1020 + t1024 + t1025 + t1030 + t325 - t327 + t258 + t154
t1048 = -t157 + t160 + dtL + dtLS + dtLR + dtLRS + t30 + dtS + dtR - t169 + t174 + t181 + t184 + t188 - t192
t1050 = t194 - t197 - t260 + t319 - t323 + t202 - t206 - t1036 + t1040 - t207 + t221 + t265 + t284 - t299 - t332
t1051 = t333 - t314 - t282 - t281 + t349 - t229 + t262 - t263 - t368 + t372 + t373 - t386 - t389 - t1001 - t371
t1053 = t1047 + t1048 + t1050 + t1051
t1055 = n * t1053
t1060 = Edelta_lhs(t147, p, 0, 0, 0, 0, 0, 1, 0)
ret[3] = t2 * (t1045 * t141 + t138 * t1053 - t1055 * t137 - t143 * t1044) * t1060
t1061 = 6 * t411
t1062 = 6 * t414
t1064 = t59 * t995 * t152
t1065 = t171 * t1064
t1066 = 1 - t1061 + t1062 - t419 + t423 - t432 + t438 - t445 - t450 + t455 - t458 - t462 + t565 - t1065
t1068 = t177 * t1034 * t178
t1069 = 6 * t1068
t1071 = t164 * t1034 * t166
t1072 = 6 * t1071
t1073 = t35 * t1017
t1074 = t360 * t995
t1075 = t362 * t995
t1076 = t38 * t1011
t1077 = t35 * t1007
t1080 = t224 * t61 * t1006 * t152
t1081 = 4 * dtRS
t1082 = 2 * dtR
t1083 = 6 * dtLS
t1084 = 6 * dtLR
t1085 = 8 * dtLRS
t1086 = -3 + t28 + t1081 + t1082 + t592 + t1083 + t1084 + t1085
t1088 = t20 * t62 * t1086
t1090 = t235 * t1003 * t166
t1092 = t36 * t1003 * t182
t1093 = rLR - t771 + t741 + t774 - t777 - t781 + t1077 - t1080 + t1088 + t726 - t728 - t732 - t783 - t1090 - t747 + t1092 + t785 - t752
t1096 = t995 * t280 * t7
t1097 = t1013 * t182
t1098 = -t865 + t1074 + t1075 + t1076 + t59 * t1093 + t1096 + t1097 + t869 + t871 + t874 + t876 + t879
t1099 = t4 * t1011
t1100 = t880 + t883 + t884 - t1099 - t886 - t88 + t888 - t890 - t892 + t893 - t106 - t895
t1103 = t20 * t25 * (t1098 + t1100)
t1104 = 2 * t587
t1106 = t203 * t1037 * t152
t1107 = 2 * t1106
t1109 = t199 * t1037 * t17
t1110 = 2 * t1109
t1112 = t107 * t1026 * t182
t1113 = -1 + t466 + t1107 - t1110 - t1112 - t1090 - t1080 + t1092 + t723 + t726 - t728 - t732 + t1077 + t1088 + rLR + t734
t1114 = 2 * t757
t1115 = 2 * t763
t1116 = -t737 - t740 + t741 - t747 - t752 - t755 - t1114 - t761 + t1115 + t767 + t769 - t771 + t774 - t777 - t781 - t783 + t785
t1118 = t123 * (t1113 + t1116)
t1119 = t264 * t1029
t1120 = -t1069 + t1072 + t1073 + t1103 + t568 - t572 + t575 + t576 - t580 - t582 + t584 - t1104 - t1118 - t1119
t1122 = t1000 * t283
t1126 = t35 * t998
t1128 = t20 * t1026 * t152
t1129 = -2 * t642 + t643 + 2 * t646 - t648 - 2 * t650 + t1126 - t1128 - t44
t1130 = t1129 * t128
t1131 = t313 * t995
t1133 = t107 * t158 * t995
t1135 = t107 * t155 * t995
t1136 = t203 * t1064
t1137 = 2 * t1136
t1140 = t199 * t59 * t995 * t17
t1141 = 2 * t1140
t1142 = -1 + t511 + t510 + t466 + t1131 - t1133 + t1135 + t1137 - t1141 - t83 + t543 - t86
t1143 = 2 * t520
t1144 = 2 * t527
t1145 = t531 - t548 - t1143 + t1144 + rLS + t474 - t468 + t471 - t514 - t517 + t524 + t534 - t537
t1147 = t114 * (t1142 + t1145)
t1148 = t298 * t1023
t1149 = t348 * t1006
t1150 = t41 * t1086
t1151 = t36 * t1035
t1154 = t101 * t59 * t995 * t182
t1155 = 2 * t1154
t1157 = t44 * t195 * t995
t1159 = t101 * t1034 * t7
t1160 = 2 * t1159
t1162 = t44 * t46 * t995
t1164 = t101 * t1004 * t7
t1165 = 2 * t1164
t1166 = -t1122 - t1130 - t1147 - t1148 - t1149 - t1150 + t1151 - t1155 + t1157 - t1160 - t1162 + t1165 - t589 - t592
t1168 = t384 * t995 * t7
t1169 = -t1083 - t1084 - t1085 - t1081 - t28 - t1082 + t602 + t632 - t633 - t635 + t641 + t655 + t668 + t1168
t1172 = t996 * t182
t1173 = t1129 * t123
t1174 = t1173 * t114
t1175 = t1000 * t264
t1176 = t1175 * t114
t1177 = t1001 * t298
t1180 = t20 * t108 * t1016 * t152
t1181 = t1172 - t1174 - t1176 - t1177 - t671 + t674 + t676 - t679 - t680 - t713 - t714 - t719 - t1180 - t790
t1182 = -t792 + t793 - t818 + t801 + t820 + t823 - t825 - t827 - t829 + t851 + t852 - t857 - t859 - t861
t1184 = 2 * t926
t1185 = t735 + t863 + t902 - t905 + t910 + t475 - t913 - t917 + t799 - t796 - t919 - t921 + t924 - t1184
t1186 = 2 * t933
t1187 = 2 * t936
t1188 = -t930 + t1186 + t1187 + t940 + t942 - t944 + t946 - t949 - t803 - t806 + t809 + t813 - t816 - t951
t1191 = t1066 + t1120 + t1166 + t1169 + t1181 + t1182 + t1185 + t1188
t1196 = t1061 - t1062 + t419 - t423 + t432 - t438 + t445 + t450 - t455 + t458 + t462 + t960 - t961 - t565 - t511 - t510 + t1065 + t1069
t1197 = -t1072 - t466 - t1073 - t1103 - t568 + t572 - t575 - t576 + t580 + t582 - t584 + t1104 + t1118 + t1119 + t1122 + t1130 + t1147 - t1131
t1199 = t1148 + t1149 + t1150 + t1133 - t1135 - t1151 + t1155 - t1137 + t1141 - t1157 + t1160 + t1162 - t1165 + t589 + t83 + t592 + t1083 + t1084
t1200 = t1085 + t1081 + t28 + t1082 - t602 - t543 - t632 + t633 + t635 + t86 - t641 - t655 - t668 - t1168 - t1172 + t1174 + t1176 + t1177 + t671
t1203 = -t674 - t676 + t679 - t531 + t548 + t1143 - t1144 - t856 - t824 + t680 + t713 + t714 + t719 + t1180 + t790 + t792 - rLS - t793
t1204 = t818 - t801 - t820 - t823 + t825 + t827 + t829 - t851 - t852 - t971 + t857 + t859 + t861 - t735 - t863 - t902 + t905 - t910
t1206 = 3 * t474
t1207 = -t1206 + t468 - t471 + t913 + t917 - t799 + t796 + t919 - t975 + t976 + t921 - t924 + t1184 + t930 - t1186 - t1187 - t940 - t942
t1208 = t944 - t946 + t949 + t803 + t806 - t809 - t813 + t816 + t514 + t517 - t524 - t534 + t537 - t978 + t979 - t980 + t951 - t1175 - t1173
t1211 = t1196 + t1197 + t1199 + t1200 + t1203 + t1204 + t1207 + t1208
t1220 = Edelta_lhs(t147, p, 0, 0, 0, 0, 0, 1, 1)
ret[4] = t2 * (t1 * t1191 * t141 + t1045 * t401 + t393 * t1053 + t138 * t1211 - n * t1211 * t137 - t1055 * t392 - t403 * t1044 - t143 * t1191) * t1220
t1221 = 4 * t3
t1222 = t41 * t1221
t1224 = 2 * t1065
t1225 = 12 * t1068
t1226 = 12 * t1071
t1227 = 2 * t1073
t1228 = t565 - t1224 - t1225 + t1226 + t1227 + t568 - t572 + t575 - t580 - t582 + t584
t1230 = 2 * t1077
t1231 = 2 * t1080
t1233 = t20 * t62 * t1221
t1234 = 2 * t1090
t1235 = 2 * t1092
t1236 = -t771 + t1230 + t774 - t1231 - t781 + t1233 + t726 - t1234 - t732 - t783 + t1235 - t752
t1239 = 2 * t1075
t1241 = 2 * t1096
t1244 = -t865 + t59 * t1236 + 2 * t1074 + t1239 + 2 * t1076 + t1241 + 2 * t1097 + t874 + t876 + t879 + t883 - 2 * t1099 - t886 - t892 + t893 - t895
t1246 = t20 * t25 * t1244
t1247 = 2 * t1119
t1248 = 2 * t1122
t1249 = 2 * t1148
t1250 = 2 * t1149
t1251 = 2 * t1151
t1252 = 4 * t1154
t1254 = -2 * t642 + 2 * t1126 + 2 * t646 - 2 * t1128 - 2 * t650
t1255 = t1254 * t123
t1256 = t1255 * t114
t1257 = 2 * t1157
t1258 = 4 * t1159
t1259 = 2 * t1162
t1260 = t1246 - t1247 - t1248 - t1249 - t1250 + t1251 - t1252 - t1256 + t1257 - t1258 - t1259
t1261 = 4 * t1164
t1262 = 4 * dtLS
t1263 = 4 * dtLR
t1264 = 4 * dtLRS
t1265 = t1261 - t589 - t592 - t1262 - t1263 - t1264 + t602 + t632 - t635 + t641 + t655
t1268 = 2 * t1168
t1269 = 2 * t1172
t1270 = 2 * t1176
t1271 = 2 * t1177
t1273 = 4 * t1109
t1274 = t466 + t1233 + t1230 - 2 * t1112 - t752 - t1234 + t723 - t755 - t732 + t774 - t1273
t1275 = 4 * t1106
t1276 = t1275 - t1231 + t1235 - t740 - t761 + t767 + t769 - t781 - t783 - t771 + t726
t1278 = t123 * (t1274 + t1276)
t1279 = t1254 * t128
t1280 = 2 * t1135
t1281 = 2 * t1131
t1282 = 4 * t1140
t1283 = 4 * t1136
t1284 = 2 * t1133
t1285 = t466 + t1280 + t1281 + t510 - t1282 + t1283 - t514 - t517 + t524 + t531 - t1284 + t534 - t537 + t543 - t548
t1286 = t114 * t1285
t1287 = t668 + t1268 + t1269 - t1270 - t1271 - t1278 - t1279 - t1286 - t671 + t674 + t676
t1288 = 2 * t1180
t1289 = -t679 - t713 - t719 - t1288 - t792 + t793 - t818 + t801 + t823 - t825 - t827
t1291 = -t829 + t851 + t735 + t902 - t905 + t910 + t475 - t917 + t799 - t796 - t919
t1292 = t924 - t930 + t940 + t942 - t944 - t803 - t806 + t809 + t813 - t816 - t951
t1295 = -2 - t419 + t423 - t432 + t438 - t445 - t450 + t455 - t458 - t1222 + t1228 + t1260 + t1265 + t1287 + t1289 + t1291 + t1292
t1300 = 2 + t419 - t423 + t432 - t438 + t445 + t450 - t455 + t458 + t960 - t961 + t1222 - t565 - t510
t1301 = t1224 + t1225 - t1226 - t466 - t1227 - t568 + t572 - t575 + t580 + t582 - t584 - t1246 + t1247 + t1248
t1303 = -t1281 + t1249 + t1250 + t1284 - t1280 - t1251 + t1252 - t1283 + t1282 + t1256 - t1257 + t1258 + t1259 - t1261
t1304 = t589 + t592 + t1262 + t1263 + t1264 - t602 - t543 - t632 + t635 - t641 - t655 - t668 - t1268 - t1269
t1307 = t1270 + t1271 + t1278 + t1279 + t1286 + t671 - t674 - t676 + t679 - t531 + t548 - t824 + t713 + t719
t1308 = t1288 + t792 - t793 + t818 - t801 - t823 + t825 + t827 + t829 - t851 - t971 - t735 - t902 + t905
t1310 = -t910 - t475 + t917 - t799 + t796 + t919 - t975 + t976 - t1255 - t924 + t930 - t940 - t942 + t944
t1311 = 2 * t1175
t1312 = t803 + t806 - t809 - t813 + t816 + t514 + t517 - t524 - t534 + t537 - t978 + t979 - t980 + t951 - t1311
t1315 = t1300 + t1301 + t1303 + t1304 + t1307 + t1308 + t1310 + t1312
t1324 = Edelta_lhs(t147, p, 0, 0, 0, 0, 0, 2, 0)
ret[5] = t2 * (t1 * t1295 * t141 + 2 * t1045 * t1053 + t138 * t1315 - n * t1315 * t137 - 2 * t1055 * t1044 - t143 * t1295) * t1324 / 2
t1326 = -t4
t1327 = t3 * t1326
t1328 = t5 * t1326
t1329 = -dtRS - t31 - t1327 - t230 - dtLS - t1328
t1330 = t62 * t1329
t1331 = t20 * t1330
t1332 = rLR * t1326
t1334 = t36 * t1332 * t7
t1336 = t36 * t65 * t1326
t1337 = -t222 + t1331 + t1334 + t1336
t1339 = t1326 * t77
t1340 = t1339 * t7
t1341 = t78 * t1326
t1342 = t1326 * t87
t1343 = t1342 * t13
t1344 = t88 * t1326
t1345 = t59 * t1337 + t1340 + t1341 + t1343 + t1344
t1346 = t25 * t1345
t1347 = t20 * t1346
t1348 = t1326 * t7
t1351 = 2 * t101 * t59 * t1348
t1352 = t13 * t1326
t1355 = 2 * t101 * t59 * t1352
t1357 = t109 * t59 * t1326
t1358 = t56 * t1326
t1359 = t1358 * t7
t1360 = t57 * t1326
t1361 = t25 * t1326
t1363 = 1 + t20 * t1361
t1364 = t1363 * t123
t1365 = t1364 * t114
t1366 = t135 * t1363
t1367 = t41 * t1329
t1368 = t1363 * t118
t1369 = t1347 - t1351 - t1355 - t1357 + t1359 + t1360 - t1365 - t1366 - t1367 + t1339 - t1368
t1370 = -dtS - dtLS - dtRS - dtLRS + t1342 - t1357
t1371 = t114 * t1370
t1372 = t1363 * t128
t1373 = -dtS - dtLS - dtRS - dtLRS + t1339 - t1357
t1374 = t127 * t1373
t1375 = t108 * t1326
t1377 = t107 * t1375 * t7
t1379 = t107 * t130 * t1326
t1380 = 1 - dtR - t208 - dtRS - t31 - dtL - dtLS - t222 + t1331 + t1334 + t1336 - t1377 - t1379
t1381 = t123 * t1380
t1382 = -t1371 + t1364 - t1372 - t1374 - t1381 + t1327 + t1328 + t230 + t212 - dtS + dtLRS
t1383 = t1369 + t1382
t1384 = t1 * t1383
t1387 = -t1347 + t1351 + t1355 + 2 * t1357 - t1359 - t1360 + t1365 + t1366 - t1327 - t1328 + t1367 - t1339
t1389 = t1368 + t1371 - t1342 - 2 * t1364 + t1372 + t1374 + t1381 - t230 - t212 + t28 + dtRS + dtLS
t1390 = t1387 + t1389
t1392 = n * t1390
t1397 = Edelta_lhs(t147, p, 0, 0, 0, 0, 1, 0, 0)
ret[6] = t2 * (t1384 * t141 + t138 * t1390 - t1392 * t137 - t143 * t1383) * t1397
t1398 = t38 * t1326
t1401 = 6 * t177 * t1398 * t178
t1404 = 6 * t164 * t1398 * t166
t1405 = t1326 * t17
t1408 = 6 * t177 * t165 * t1405
t1409 = t1326 * t152
t1412 = 6 * t164 * t165 * t1409
t1413 = 2 * dtL
t1414 = 6 * dtRS
t1415 = 2 - t462 - t1401 + t1404 - t1408 + t1412 + t576 - t73 - t1413 - t1083 - t1263 - t1085 - t1414 - t597 - t1082
t1419 = 2 * t101 * t59 * t1326 * t182
t1423 = 2 * t101 * t59 * t213 * t1326
t1425 = t199 * t59 * t1405
t1426 = 2 * t1425
t1428 = t203 * t59 * t1409
t1429 = 2 * t1428
t1430 = 2 * t941
t1433 = 2 * t101 * t165 * t1326
t1437 = 2 * t101 * t4 * t1326 * t7
t1438 = -t76 - t714 - t57 + rRS - t1419 - t1423 - t1426 + t1429 + t474 - t922 + t1187 + t1430 + t946 - t949 - t1433 + t1437
t1442 = 2 * t101 * t189 * t1326
t1445 = 2 * t101 * t1398 * t7
t1446 = t35 * t1330
t1449 = t224 * t61 * t1329 * t152
t1450 = -3 + t597 + t1414 + t1082 + t1413 + t1083 + t1263 + t1085
t1452 = t20 * t62 * t1450
t1454 = t235 * t1332 * t166
t1456 = t36 * t1332 * t182
t1458 = t235 * t65 * t1409
t1460 = t36 * t238 * t1326
t1463 = 2 * t199 * t1348 * t17
t1466 = 2 * t203 * t1348 * t152
t1468 = t107 * t1375 * t182
t1471 = 2 * t199 * t1352 * t17
t1474 = 2 * t203 * t1352 * t152
t1476 = t107 * t249 * t1326
t1477 = -2 + t733 + t1446 - t1449 + t1452 - t1454 - t747 + t1456 - t1458 + t1460 - t751 - t1463 + t1466 + t734 - t1468 - t1471 + t1474 - t1476 + t465
t1478 = t123 * t1477
t1479 = t264 * t1380
t1480 = t280 * t1326
t1482 = t107 * t158 * t1326
t1484 = t107 * t155 * t1326
t1486 = t127 * (-1 + t1480 + rRS - t73 - t76 - t1426 + t1429 - t1482 + t1484 + t474)
t1487 = t290 * t1373
t1488 = t1363 * t283
t1492 = t35 * t1361 - t20 * t1375 * t152 - t44
t1493 = t1492 * t128
t1494 = t123 * t1492
t1495 = t313 * t1326
t1497 = t114 * (-1 + t1495 + rLS - t83 - t86 - t1426 + t1429 - t1482 + t1484 + t474)
t1498 = t264 * t1363
t1499 = t298 * t1370
t1500 = t1363 * t330
t1501 = t1492 * t118
t1502 = t348 * t1329
t1503 = t41 * t1450
t1504 = t1442 - t1445 - t1478 - t1479 - t1486 - t1487 - t1488 - t1493 + t1494 - t1497 + t1498 - t1499 - t1500 - t1501 - t1502 - t1503
t1507 = t20 * t108 * t1345 * t152
t1508 = t38 * t1337
t1509 = t4 * t1337
t1512 = t1480 * t7
t1513 = t1339 * t182
t1514 = t355 * t1326
t1515 = t357 * t1326
t1516 = t1495 * t13
t1517 = t1342 * t213
t1518 = t360 * t1326
t1519 = t362 * t1326
t1520 = t1508 - t1509 + t59 * (t733 + t1446 - t1449 + t1452 - t1454 - t747 + t1456 - t1458 + t1460 - t751) - t106 + t1512 + t1513 + t1514 + t1515 - t78 - t115 + t1516 + t1517 + t1518 + t1519 - t88
t1522 = t20 * t25 * t1520
t1523 = t35 * t1346
t1524 = t1498 * t114
t1525 = t1364 * t298
t1526 = t369 * t1363
t1527 = t371 * t1363
t1528 = t135 * t1492
t1530 = t384 * t1326 * t7
t1531 = t1358 * t182
t1532 = t385 * t1326
t1533 = t387 * t1326
t1534 = t1494 * t114
t1535 = t1480 - t1507 + t1484 - t1482 + t1522 + t1523 - t1524 - t1525 - t1526 - t1527 - t1528 + t1530 + t1531 + t1532 + t1533 - t1534
t1537 = t1415 + t1438 + t1504 + t1535
t1542 = -1 + t462 + t1401 - t1404 + t1408 - t1412 - t576 + t73 + t83 + t1413 + t1083 + t1263 + t1085 + t1414 + t597 + t1082
t1543 = 4 * t1425
t1544 = 4 * t1428
t1545 = t76 + t86 + t714 + t57 - rLS - rRS + t1419 + t1423 + t1543 - t1544 - t475 + t922 - t1187 - t1430 - t946 + t949 + t1433
t1547 = 2 * t1494
t1548 = 2 * t1498
t1549 = -t1437 - t1442 + t1445 + t1478 + t1479 + t1486 + t1487 + t1488 + t1493 - t1547 + t1497 - t1548 + t1499 - t1495 + t1500 + t1501 + t1502
t1550 = 2 * t1484
t1551 = 2 * t1482
t1552 = t1503 - t1480 + t1507 - t1550 + t1551 - t1522 - t1523 + t1524 + t1525 + t1526 + t1527 + t1528 - t1530 - t1531 - t1532 - t1533 + t1534
t1554 = t1542 + t1545 + t1549 + t1552
t1563 = Edelta_lhs(t147, p, 0, 0, 0, 0, 1, 0, 1)
ret[7] = t2 * (t1 * t1537 * t141 + t1384 * t401 + t393 * t1390 + t138 * t1554 - n * t1554 * t137 - t1392 * t392 - t403 * t1383 - t143 * t1537) * t1563
t1564 = 6 * dtLRS
t1565 = 1 - t462 - t1401 + t1404 - t1408 + t1412 + t576 - t73 - t1413 - t1262 - t1263 - t1564 - t1081 - t28 - t1082
t1566 = -t76 - t714 - t57 + rRS - t1419 - t1426 + t1429 + t474 - t921 + t1187 + t1430 + t946 - t949 - t1433 + t1437 + t1442
t1568 = -t1445 - t1479 - t1486 - t1488 - t1493 + t1494 - t1497 + t1498 - t1499 - t1501 - t1502 + t1480 - t1507 + t1484 - t1482 + t1523
t1572 = 2 * t101 * t59 * t995 * t1326
t1573 = t1363 * t1023
t1574 = -2 + t28 + t1081 + t1082 + t1413 + t1262 + t1263 + t1564
t1576 = t20 * t62 * t1574
t1578 = t36 * t1003 * t1326
t1580 = t107 * t1026 * t1326
t1581 = -1 + rLR + t1446 - t1449 + t1576 - t1454 - t747 + t1456 - t1458 + t1578 - t751 - t1463 + t1466 + t734 - t1468 - t1471 + t1474 - t1580 + t465
t1582 = t123 * t1581
t1583 = t41 * t1574
t1584 = t1000 * t1373
t1587 = t1013 * t1326
t1588 = t1342 * t995
t1589 = t1508 - t1509 + t59 * (rLR + t1446 - t1449 + t1576 - t1454 - t747 + t1456 - t1458 + t1578 - t751) - t106 + t1512 + t1513 + t1587 + t1515 - t78 - t115 + t1516 + t1588 + t1518 + t1519 - t88
t1591 = t20 * t25 * t1589
t1592 = t996 * t1326
t1593 = t1001 * t1363
t1594 = -t1524 - t1525 - t1527 - t1528 + t1530 + t1531 + t1532 - t1534 - t1572 - t1573 - t1582 - t1583 - t1584 + t1591 + t1592 - t1593
t1596 = t1565 + t1566 + t1568 + t1594
t1601 = t462 + t1401 - t1404 + t1408 - t1412 - t576 + t73 + t83 + t1413 + t1262 + t1263 + t1564 + t1081 + t28 + t1082 + t76
t1602 = t86 + t714 + t57 - rLS - rRS + t1419 + t1543 - t1544 - t475 + t921 - t1187 - t1430 - t946 + t949 + t1433 - t1437 - t1442
t1604 = t1445 + t1479 + t1486 + t1488 + t1493 - t1547 + t1497 - t1548 + t1499 - t1495 + t1501 + t1502 - t1480 + t1507 - t1550 + t1551
t1605 = -t1523 + t1524 + t1525 + t1527 + t1528 - t1530 - t1531 - t1532 + t1534 + t1572 + t1573 + t1582 + t1583 + t1584 - t1591 - t1592 + t1593
t1607 = t1601 + t1602 + t1604 + t1605
t1616 = Edelta_lhs(t147, p, 0, 0, 0, 0, 1, 1, 0)
ret[8] = t2 * (t1 * t1596 * t141 + t1384 * t1053 + t1045 * t1390 + t138 * t1607 - n * t1607 * t137 - t1392 * t1044 - t1055 * t1383 - t143 * t1596) * t1616
t1617 = 4 * t4
t1619 = t1363 * t1370
t1621 = t1363 * t1373
t1624 = t20 * t62 * t1617
t1625 = t1326 * t1326
t1627 = t35 * t745 * t1625
t1628 = 2 * t1627
t1630 = t107 * t108 * t1625
t1634 = t56 * t1625
t1636 = t1363 * t1363
t1637 = t1636 * t123
t1641 = t1625 * t77
t1643 = t1625 * t87
t1649 = t101 * t59 * t1625
t1651 = -t41 * t1617 - 2 * t1619 - 2 * t1621 - t123 * (-2 + t733 + t1624 + t1628 - 2 * t1630) + 2 * t1634 - 2 * t1637 + t20 * t25 * (t59 * (t733 + t1624 + t1628) + 2 * t1641 + 2 * t1643) - 4 * t1649 - t922 - t597 - t1081 - t1262 - t1264
t1656 = -t1651
t1665 = Edelta_lhs(t147, p, 0, 0, 0, 0, 2, 0, 0)
ret[9] = t2 * (t1 * t1651 * t141 + 2 * t1384 * t1390 + t138 * t1656 - n * t1656 * t137 - 2 * t1392 * t1383 - t143 * t1651) * t1665 / 2
t1667 = -t5
t1668 = t25 * t1667
t1670 = t292 - t295 + t20 * t1668
t1671 = t135 * t1670
t1672 = t57 * t1667
t1674 = rLR * t1667
t1675 = t3 * t1667
t1676 = t4 * t1667
t1677 = -dtRS - t31 - t1675 - dtLR - t1676 - t231
t1678 = t62 * t1677
t1679 = t20 * t1678
t1681 = t36 * t65 * t1667
t1682 = -t1674 + t223 - t227 + t1679 - t237 + t240 + t1681
t1684 = t78 * t1667
t1685 = t1667 * t87
t1686 = t1685 * t13
t1687 = t351 - t352 + t59 * t1682 + t356 + t358 + t1684 + t1686 + t363 + t364
t1688 = t25 * t1687
t1689 = t20 * t1688
t1690 = t1689 - t188 + t192 - t194 + t197 - t202 + t206 + t207 - t217 - t265 - t291
t1693 = t107 * t130 * t1667
t1694 = -dtR - dtLR - dtRS - dtLRS - t1674 + t223 - t227 + t1679 - t237 + t240 + t1681 - t245 + t248 - t251 - t1693
t1695 = t123 * t1694
t1697 = t77 * t1667
t1699 = t109 * t59 * t1667
t1700 = -dtR - dtLR - dtRS - dtLRS + t281 + t1697 - t202 + t206 - t160 + t157 - t1699
t1701 = t127 * t1700
t1702 = t1670 * t118
t1703 = t123 * t1670
t1704 = t41 * t1677
t1706 = t46 * t38 * t1667
t1707 = t44 * t1706
t1708 = t13 * t1667
t1711 = 2 * t101 * t59 * t1708
t1712 = t388 - t1701 - t1702 + t1703 + t1697 + t1675 + t1676 - t1704 + t1707 - t1711 - t1699
t1714 = -t1671 + t1672 - t154 + t157 - t160 + dtLRS - dtR + t169 - t174 - t181 + t1690 - t331 + t332 + t281 - t349 + t231 - t1695 + t368 - t370 - t372 + t386 + t1712
t1715 = t1 * t1714
t1717 = t1671 - t1672 + t325 - t327 + t258 + t154 - t157 + t160 + dtL + t29 + dtLR + dtLRS + dtRS + dtS + dtR
t1718 = -t169 + t174 + t181 - t1689 + t188 - t192 + t194 - t197 + t329 - t260 + t319 - t323 + t202 - t206 - t207
t1720 = t217 + t265 + t291 + t331 - t332 - t315 - t314 - t281 + t349 - t231 + t1695 + t262 - t263 - t368 + t370
t1721 = t372 - t386 - t388 + t1701 + t1702 - t1703 - t1697 - t1675 - t1676 + t1704 - t371 - t369 - t1707 + t1711 + t1699
t1723 = t1717 + t1718 + t1720 + t1721
t1725 = n * t1723
t1730 = Edelta_lhs(t147, p, 0, 0, 0, 1, 0, 0, 0)
ret[10] = t2 * (t1715 * t141 + t138 * t1723 - t1725 * t137 - t143 * t1714) * t1730
t1731 = 6 * t418
t1732 = 6 * t422
t1733 = 2 - t412 + t415 - t1731 + t1732 - t432 + t438 - t445 - t450 + t455 - t458 - t462 - t551 + t565
t1737 = t35 * t1668
t1740 = t20 * t108 * t1667 * t152
t1741 = -2 * t656 + t657 + 2 * t660 - t663 - 2 * t665 + t1737 - t1740 - t44
t1742 = t135 * t1741
t1743 = t385 * t1667
t1744 = t387 * t1667
t1745 = t369 * t1670
t1746 = t371 * t1670
t1748 = t107 * t155 * t1667
t1751 = t20 * t108 * t1687 * t152
t1753 = t107 * t158 * t1667
t1754 = t36 * t1706
t1757 = t101 * t59 * t213 * t1667
t1758 = 2 * t1757
t1759 = t1667 * t17
t1761 = t199 * t59 * t1759
t1762 = 2 * t1761
t1763 = t1667 * t152
t1764 = t59 * t1763
t1765 = t203 * t1764
t1766 = 2 * t1765
t1768 = t44 * t46 * t1667
t1770 = t101 * t189 * t1667
t1771 = 2 * t1770
t1773 = t44 * t195 * t1667
t1774 = -t1742 + t1743 + t1744 - t1745 - t1746 + t1748 - t1751 - t1753 + t1754 - t1758 - t1762 + t1766 - t1768 + t1771 + t1773
t1777 = t101 * t165 * t1667
t1778 = 2 * t1777
t1779 = -t1778 + t568 - t572 + t575 + t576 - t580 - t582 + t584 - t1104 - t73 - t1413 - t1262 - t1084 - t1085 - t1414
t1780 = 2 * t670
t1781 = 2 * t673
t1782 = -t28 - t598 + t602 + t632 - t633 - t76 + t641 - t653 + t654 - t1780 + t1781 + t676 - t679 - t680 - t713
t1785 = -t715 - t57 - t790 - t792 + rRS + t800 + t821 + t822 - t825 - t826 + t851 + t852 - t855 - t858
t1786 = -t859 - t861 + t735 + t863 + t902 - t905 + t910 + t474 - t913 - t917 + t798 - t795 - t919 - t921 + t924
t1788 = 2 * t929
t1789 = 2 * t939
t1791 = t177 * t165 * t1759
t1792 = 6 * t1791
t1793 = -t927 - t1788 + t934 + t937 + t1789 + t1430 - t944 + t946 - t949 - t803 - t806 + t809 + t813 - t816 - t1792
t1795 = t164 * t165 * t1763
t1796 = 6 * t1795
t1797 = t171 * t1764
t1798 = t35 * t1688
t1799 = t4 * t1682
t1800 = t38 * t1682
t1801 = t35 * t1678
t1804 = t224 * t61 * t1677 * t152
t1805 = -3 + t28 + t1414 + t598 + t1413 + t1262 + t1084 + t1085
t1807 = t20 * t62 * t1805
t1809 = t235 * t65 * t1763
t1811 = t36 * t238 * t1667
t1812 = rLR - t771 + t741 + t774 - t777 - t781 + t1801 - t1804 + t1807 + t726 - t729 - t731 - t783 - t748 + t785 - t1809 + t1811 - t751
t1814 = t355 * t1667
t1815 = t357 * t1667
t1817 = t1667 * t313 * t13
t1818 = t1685 * t213
t1819 = -t865 - t1799 + t1800 + t59 * t1812 + t1814 + t1815 + t1817 + t1818 + t870 + t871 + t874 + t875
t1820 = t878 + t880 + t883 + t885 - t78 - t887 + t888 - t890 - t892 + t893 - t894 - t115
t1823 = t20 * t25 * (t1819 + t1820)
t1824 = t1670 * t330
t1825 = -1 + t1748 - t1753 - t1762 + t1766 - t73 + t602 + t632 - t76 - t1780 + t1781 + t676
t1826 = t280 * t1667
t1827 = -t679 + rRS + t800 + t735 + t474 + t798 - t795 - t803 - t806 + t809 + t813 - t816 + t1826
t1829 = t127 * (t1825 + t1827)
t1830 = t264 * t1694
t1832 = t107 * t249 * t1667
t1834 = t203 * t1708 * t152
t1835 = 2 * t1834
t1837 = t199 * t1708 * t17
t1838 = 2 * t1837
t1839 = -1 + t1807 - t1832 + t1801 + t465 - t1809 + t1835 - t1804 + t1811 - t1838 + t723 + t726 - t729 - t731 + rLR + t735
t1840 = 2 * t760
t1841 = 2 * t766
t1842 = -t737 - t740 + t741 - t748 - t751 - t755 - t758 - t1840 + t764 + t1841 + t769 - t771 + t774 - t777 - t781 - t783 + t785
t1844 = t123 * (t1839 + t1842)
t1845 = t348 * t1677
t1846 = t41 * t1805
t1847 = t1741 * t118
t1848 = t264 * t1670
t1849 = t123 * t1741
t1850 = t290 * t1700
t1851 = t1796 - t1797 + t1798 + t1823 - t1824 - t1829 - t1830 - t1844 - t1845 - t1846 - t1847 + t1848 + t1849 - t1850 + t1826
t1854 = t1733 + t1774 + t1779 + t1782 + t1785 + t1786 + t1793 + t1851
t1859 = t412 - t415 + t1731 - t1732 + t432 - t438 + t445 + t450 - t455 + t458 + t462 + t960 - t961 + t551 - t565 - t512 - t510 + t1742
t1860 = -t1743 - t1744 + t1745 + t1746 - t1748 + t1751 + t1753 - t466 - t1754 + t1758 + t1762 - t1766 + t1768 - t1771 - t1773 + t1778 - t568 + t572
t1862 = -t575 - t576 + t580 + t582 - t584 + t1104 + t73 + t464 + t1413 + t1262 + t1084 + t1085 + t1414 + t28 + t598 - t602 - t543 - t632
t1863 = t633 + t76 + t538 - t641 + t653 - t654 + t1780 - t1781 - t676 + t679 - t531 + t548 + t521 - t528 - t854 - t966 - t824 + t680 + t713
t1866 = t715 + t57 + t790 + t792 - t549 - rRS - t800 - t821 - t822 + t825 + t826 - t851 - t852 - t971 + t855 + t858 + t859 + t861
t1867 = -t735 - t863 - t902 + t905 - t910 - t1206 + t469 - t472 + t913 + t917 - t798 + t795 + t919 - t975 + t976 + t921 - t924 + t927
t1869 = t1788 - t934 - t937 - t1789 - t1430 + t944 - t946 + t949 + t803 + t806 - t809 - t813 + t816 + t514 + t517 - t524 - t534 + t537
t1870 = -t978 + t979 - t980 + t1792 - t1796 + t1797 - t1798 - t1823 + t1824 + t1829 + t1830 + t1844 + t1845 + t1846 + t1847 - t1848 - t1849 + t1850 - t1826
t1873 = t1859 + t1860 + t1862 + t1863 + t1866 + t1867 + t1869 + t1870
t1882 = Edelta_lhs(t147, p, 0, 0, 0, 1, 0, 0, 1)
ret[11] = t2 * (t1 * t1854 * t141 + t1715 * t401 + t393 * t1723 + t138 * t1873 - n * t1873 * t137 - t1725 * t392 - t403 * t1714 - t143 * t1854) * t1882
t1883 = 1 - t1061 + t1062 - t1731 + t1732 - t432 + t438 - t445 - t450 + t455 - t458 + t565 - t1065 - t1069 + t1072
t1884 = -t1742 + t1743 - t1746 + t1748 - t1751 - t1753 + t1754 - t1762 + t1766 - t1768 + t1771 + t1773 - t1778 + t1073 + t568 - t572
t1886 = t575 - t580 - t582 + t584 - t1104 - t1119 - t1130 - t1147 - t1149 + t1151 + t1157 - t1160 - t1162 + t1165 - t73
t1887 = -t1413 - t1262 - t1263 - t1564 - t1081 - t28 - t1082 + t602 + t632 - t633 - t76 + t641 + t654 + t1168 - t1174 - t1176
t1892 = t101 * t59 * t995 * t1667
t1893 = 2 * t1892
t1894 = -t1893 - t1780 + t1781 + t676 - t679 - t713 - t714 - t57 - t1180 - t792 + rRS + t800 + t820 + t822 - t825
t1895 = -t826 + t851 + t852 - t857 - t859 - t861 + t735 + t902 - t905 + t910 + t474 - t917 + t798 - t795 - t919 - t921
t1897 = t996 * t1667
t1898 = t1001 * t1670
t1899 = t924 - t1184 - t1788 + t1186 + t1187 + t1789 + t1430 - t944 - t803 - t806 + t809 + t813 - t816 + t1897 - t1898
t1900 = t1670 * t1023
t1901 = t1000 * t1700
t1903 = t36 * t1003 * t1667
t1905 = t107 * t1026 * t1667
t1906 = -1 + t1801 + t465 - t1809 + t1835 - t1804 - t1838 + t1903 + t1107 - t1110 - t1090 - t1905 - t1080 + t723 + t726 - t728 - t731 + t1077
t1907 = rLR + t734 - t737 - t740 - t747 - t751 - t755 - t1114 - t1840 + t1115 + t1841 + t769 - t771 + t774 - t781 - t783 + t785 + t1576
t1909 = t123 * (t1906 + t1907)
t1910 = -t88 - t78 - t1099 + t1076 - t865 - t892 + t1075 + t1096 + t1815 + t1817 - t115 - t106 + t893
t1911 = rLR - t771 + t1077 + t774 - t1080 - t781 + t1801 - t1804 + t1576 + t726 - t1090 - t731 - t783 - t728 - t747 + t785 - t1809 + t1903 - t751
t1913 = t1013 * t1667
t1914 = t1685 * t995
t1915 = t884 + t869 + t871 + t874 + t875 + t878 + t880 + t883 + t59 * t1911 + t1913 + t1914 - t1799 + t1800
t1918 = t20 * t25 * (t1910 + t1915)
t1919 = -t1900 - t1901 - t1909 + t1918 - t1792 + t1796 - t1797 + t1798 - t1583 - t1829 - t1830 - t1845 - t1847 + t1848 + t1849 + t1826
t1922 = t1883 + t1884 + t1886 + t1887 + t1894 + t1895 + t1899 + t1919
t1927 = t1061 - t1062 + t1731 - t1732 + t432 - t438 + t445 + t450 - t455 + t458 + t960 - t961 - t565 - t511 - t510 + t1065 + t1069 - t1072 + t1742
t1928 = -t1743 + t1746 - t1748 + t1751 + t1753 - t466 - t1754 + t1762 - t1766 + t1768 - t1771 - t1773 + t1778 - t1073 - t568 + t572 - t575 + t580 + t582 - t584
t1930 = t1104 + t1119 + t1130 + t1147 - t1131 + t1149 + t1133 - t1135 - t1151 - t1137 + t1141 - t1157 + t1160 + t1162 - t1165 + t73 + t83 + t1413 + t1262 + t1263
t1931 = t1564 + t1081 + t28 + t1082 - t602 - t543 - t632 + t633 + t76 + t86 - t641 - t654 - t1168 + t1174 + t1176 + t1893 + t1780 - t1781 - t676 + t679
t1934 = -t531 + t548 + t1143 - t1144 - t856 - t824 + t713 + t714 + t57 + t1180 + t792 - rLS - rRS - t800 - t820 - t822 + t825 + t826 - t851
t1935 = -t852 - t971 + t857 + t859 + t861 - t735 - t902 + t905 - t910 - t475 + t468 - t471 + t917 - t798 + t795 + t919 - t975 + t976 + t921 - t924
t1937 = t1184 + t1788 - t1186 - t1187 - t1789 - t1430 + t944 + t803 + t806 - t809 - t813 + t816 + t514 + t517 - t524 - t534 + t537 - t978 + t979 - t980
t1938 = -t1897 + t1898 + t1900 + t1901 + t1909 - t1175 - t1173 - t1918 + t1792 - t1796 + t1797 - t1798 + t1583 + t1829 + t1830 + t1845 + t1847 - t1848 - t1849 - t1826
t1941 = t1927 + t1928 + t1930 + t1931 + t1934 + t1935 + t1937 + t1938
t1950 = Edelta_lhs(t147, p, 0, 0, 0, 1, 0, 1, 0)
ret[12] = t2 * (t1 * t1922 * t141 + t1715 * t1053 + t1045 * t1723 + t138 * t1941 - n * t1941 * t137 - t1725 * t1044 - t1055 * t1714 - t143 * t1922) * t1950
t1952 = t36 * t1332 * t1667
t1955 = t1339 * t1667
t1956 = t1685 * t1326
t1957 = t1508 - t1509 + t59 * (rLR + t1446 - t1449 + t1576 - t1454 - t1458 - t747 + t1460 + t1952 - t751) - t106 + t1514 + t1512 + t1515 + t1955 - t78 - t115 + t1956 + t1516 + t1519 + t1517 - t88
t1959 = t20 * t25 * t1957
t1961 = t107 * t1375 * t1667
t1962 = -1 + rLR + t1446 - t1449 + t1576 - t1454 - t1458 - t747 + t1460 + t1952 - t751 - t1463 - t1471 + t1466 + t1474 + t734 - t1476 - t1961 + t465
t1963 = t123 * t1962
t1964 = t1363 * t1700
t1965 = 1 - t462 - t1401 + t1404 - t1408 + t1412 + t576 + t1959 - t1963 - t1964 - t73 - t1413 - t1262 - t1263 - t1564
t1966 = -t1081 - t28 - t1082 - t76 - t714 - t57 + rRS - t1423 - t1426 + t1429 + t474 - t921 + t1187 + t1430 + t946 - t949
t1971 = 2 * t101 * t59 * t1326 * t1667
t1972 = t1364 * t1670
t1973 = t1358 * t1667
t1974 = -t1971 - t1972 + t1973 - t1433 + t1437 + t1442 - t1445 - t1479 - t1486 - t1487 - t1493 + t1494 - t1497 + t1498 - t1500 - t1501
t1975 = t1670 * t1370
t1976 = -t1502 + t1480 - t1507 + t1484 - t1482 + t1523 - t1524 - t1526 - t1527 - t1528 + t1530 + t1532 + t1533 - t1534 - t1583 - t1975
t1978 = t1965 + t1966 + t1974 + t1976
t1983 = t462 + t1401 - t1404 + t1408 - t1412 - t576 - t1959 + t1963 + t1964 + t73 + t83 + t1413 + t1262 + t1263 + t1564 + t1081
t1984 = t28 + t1082 + t76 + t86 + t714 + t57 - rLS - rRS + t1423 + t1543 - t1544 - t475 + t921 - t1187 - t1430 - t946 + t949
t1986 = t1971 + t1972 - t1973 + t1433 - t1437 - t1442 + t1445 + t1479 + t1486 + t1487 + t1493 - t1547 + t1497 - t1548 - t1495 + t1500
t1987 = t1501 + t1502 - t1480 + t1507 - t1550 + t1551 - t1523 + t1524 + t1526 + t1527 + t1528 - t1530 - t1532 - t1533 + t1534 + t1583 + t1975
t1989 = t1983 + t1984 + t1986 + t1987
t1998 = Edelta_lhs(t147, p, 0, 0, 0, 1, 1, 0, 0)
ret[13] = t2 * (t1 * t1978 * t141 + t1715 * t1390 + t1384 * t1723 + t138 * t1989 - n * t1989 * t137 - t1725 * t1383 - t1392 * t1714 - t143 * t1978) * t1998
t1999 = 2 * t1743
t2000 = 2 * t1744
t2001 = 2 * t1745
t2002 = 2 * t1746
t2003 = 2 * t1748
t2004 = 2 * t1751
t2005 = 2 * t1753
t2006 = 2 * t1754
t2007 = 4 * t1757
t2008 = 4 * t1761
t2009 = -t412 + t415 - t432 + t438 - t445 - t450 + t455 - t458 - t551 + t565 + t1999 + t2000 - t2001 - t2002 + t2003 - t2004 - t2005 + t2006 - t2007 - t2008
t2010 = 4 * t1765
t2011 = 2 * t1768
t2012 = 4 * t1770
t2013 = 2 * t1773
t2014 = 4 * t1777
t2017 = -2 * t656 + 2 * t1737 + 2 * t660 - 2 * t1740 - 2 * t665
t2018 = t135 * t2017
t2019 = t584 - t1263 - t1264 - t1081 - t598 + t602 + t632 + t641 - t653 - t2018 + t676
t2023 = 2 * t1801
t2024 = 2 * t1804
t2025 = 4 * t5
t2027 = t20 * t62 * t2025
t2028 = 2 * t1809
t2029 = 2 * t1811
t2030 = -t771 + t2023 + t774 - t2024 - t781 + t2027 + t726 - t729 - t2028 - t783 - t748 + t2029
t2034 = 2 * t1815
t2035 = 2 * t1817
t2037 = -t865 - 2 * t1799 + t59 * t2030 + 2 * t1800 + 2 * t1814 + t2034 + t2035 + 2 * t1818 + t870 + t874 + t883 + t885 - t887 - t892 + t893 - t894
t2039 = t20 * t25 * t2037
t2040 = -t679 - t713 - t715 - t792 + t2039 + t821 - t825 + t851 - t855 - t858 + t735 + t902 - t905 + t910 - t917 - t919 + t924 - t927 + t934 + t937
t2041 = 12 * t1791
t2042 = 12 * t1795
t2043 = 2 * t1797
t2044 = 2 * t1798
t2046 = t41 * t2025
t2047 = t2017 * t118
t2048 = t123 * t2017
t2049 = 2 * t1826
t2050 = t2049 - t2005 + t2003 - t2008 + t2010 + t735 + t632 - t803 - t806 + t809 + t676 + t813 - t816 + t602 - t679
t2051 = t127 * t2050
t2052 = 4 * t1837
t2053 = 4 * t1834
t2055 = t2027 - t2024 + t2029 - t2052 + t2053 + t2023 - 2 * t1832 - t2028 - t748 + t735 + t723
t2056 = -t755 - t729 + t774 - t740 - t758 + t764 + t769 - t781 - t783 - t771 + t726
t2058 = t123 * (t2055 + t2056)
t2059 = 2 * t1824
t2060 = 2 * t1830
t2061 = 2 * t1845
t2062 = 2 * t1848
t2063 = 2 * t1850
t2064 = -t2046 - t2047 + t2048 - t2051 - t2058 - t2059 - t2060 - t2061 + t2062 - t2063 + t2049
t2067 = t2009 + t2010 - t2011 + t2012 + t2013 - t2014 + t568 - t572 + t575 - t580 - t582 + t2019 + t2040 - t944 - t803 - t806 + t809 + t813 - t816 - t2041 + t2042 - t2043 + t2044 + t2064
t2072 = 2 + t412 - t415 + t432 - t438 + t445 + t450 - t455 + t458 + t960 - t961 + t551 - t565 - t512
t2073 = -t510 - t1999 - t2000 + t2001 + t2002 - t2003 + t2004 + t2005 - t466 - t2006 + t2007 + t2008 - t2010 + t2011
t2075 = -t2012 - t2013 + t2014 - t568 + t572 - t575 + t580 + t582 - t584 + t464 + t1263 + t1264 + t1081 + t598
t2076 = -t602 - t543 - t632 + t538 - t641 + t653 + t2018 - t676 + t679 - t531 + t548 + t521 - t528 - t854
t2079 = -t966 - t824 + t713 + t715 + t792 - t2039 - t549 - t821 + t825 - t851 - t971 + t855 + t858 - t735
t2080 = -t902 + t905 - t910 - t475 + t469 - t472 + t917 + t919 - t975 + t976 - t924 + t927 - t934 - t937
t2082 = t944 + t803 + t806 - t809 - t813 + t816 + t514 + t517 - t524 - t534 + t537 - t978 + t979 - t980
t2083 = t2041 - t2042 + t2043 - t2044 + t2046 + t2047 - t2048 + t2051 + t2058 + t2059 + t2060 + t2061 - t2062 + t2063 - t2049
t2086 = t2072 + t2073 + t2075 + t2076 + t2079 + t2080 + t2082 + t2083
t2095 = Edelta_lhs(t147, p, 0, 0, 0, 2, 0, 0, 0)
ret[14] = t2 * (t1 * t2067 * t141 + 2 * t1715 * t1723 + t138 * t2086 - n * t2086 * t137 - 2 * t1725 * t1714 - t143 * t2067) * t2095 / 2
t2097 = -t1327 - t1004 - dtLS - dtLRS
t2099 = t62 * t2097
t2100 = t20 * t2099
t2101 = -dtL - dtLS - dtLR - dtLRS - t1003 + t2100 + t1336 - t1379
t2103 = -t1003 + t2100 + t1336
t2105 = t59 * t2103 + t1341 + t1343
t2106 = t25 * t2105
t2108 = -t41 * t2097 - t123 * t2101 + t20 * t2106 - t1355 - t1357 + t1360 - t1366 + t1339 - t1368 + t1364 - t1374 + t1327 + t1004 + t1036 - dtS - dtRS
t2109 = t1 * t2108
t2111 = -t2108
t2113 = n * t2111
t2118 = Edelta_lhs(t147, p, 0, 0, 1, 0, 0, 0, 0)
ret[15] = t2 * (t2109 * t141 + t138 * t2111 - t2113 * t137 - t143 * t2108) * t2118
t2119 = -t1065 - t1408 + t1412 + t1151 + t1157 - t1162 - t73 - t1413 - t1262 - t208 - t1264
t2120 = t35 * t2099
t2123 = t224 * t61 * t2097 * t152
t2124 = -1 + t28 + t30 + t1413 + t1262 + t208 + t1264
t2126 = t20 * t62 * t2124
t2127 = -1 + rLR + t2120 - t2123 + t2126 - t1458 + t1460 - t751 - t1471 + t1474 - t1476 + t465
t2129 = t264 * t2101
t2131 = t348 * t2097
t2132 = -t30 - t28 - t76 - t57 + rRS - t123 * t2127 - t2129 - t41 * t2124 - t2131 - t1423 - t1426
t2134 = t35 * t2106
t2135 = t38 * t2103
t2136 = t4 * t2103
t2142 = t1429 + t474 + t2134 + t20 * t25 * (t2135 - t2136 + t59 * (rLR + t2120 - t2123 + t2126 - t1458 + t1460 - t751) + t1514 + t1515 - t78 - t115 + t1516 + t1517) - t921 + t1430 - t1433 + t1442 - t1486 - t1487 + t1494
t2145 = t20 * t108 * t2105 * t152
t2146 = t1498 - t1500 - t1501 + t1480 + t1484 - t1482 - t1526 - t1527 - t1528 + t1532 + t1533 - t2145
t2148 = t2119 + t2132 + t2142 + t2146
t2150 = t1 * t2148 * t141
t2153 = -t2148
t2154 = t138 * t2153
t2156 = n * t2153 * t137
t2159 = t143 * t2148
t2162 = Edelta_lhs(t147, p, 0, 0, 1, 0, 0, 0, 1)
ret[16] = t2 * (t2150 + t2109 * t401 + t393 * t2111 + t2154 - t2156 - t2113 * t392 - t403 * t2108 - t2159) * t2162
t2163 = 2 * t3
t2165 = t20 * t62 * t2163
t2172 = -t29 - t208 - t31 - t76 - t57 + rRS - t2129 - t2131 - t1426 + t1429 + t474
t2174 = t2134 + t1430 - t1433 + t1442 - t1486 + t1494 + t1498 - t1501 + t1480 + t1484 - t1482
t2175 = t41 * t2163
t2178 = -t1527 - t1528 + t1532 - t1572 - t1573 - t1584 + t1592 - t1593 - t2175 - t123 * (t2120 - t2123 + t2165 - t1458 + t1578 - t751 - t1471 + t1474 - t1580 + t465) - t2145
t2180 = -1 - t1065 - t1408 + t1412 + t1151 + t20 * t25 * (t2135 - t2136 + t59 * (t2120 - t2123 + t2165 - t1458 + t1578 - t751) + t1587 + t1515 - t78 - t115 + t1516 + t1588) + t1157 - t1162 - t73 - t1413 + t2172 + t2174 + t2178
t2182 = t1 * t2180 * t141
t2185 = -t2180
t2186 = t138 * t2185
t2188 = n * t2185 * t137
t2191 = t143 * t2180
t2194 = Edelta_lhs(t147, p, 0, 0, 1, 0, 0, 1, 0)
ret[17] = t2 * (t2182 + t2109 * t1053 + t1045 * t2111 + t2186 - t2188 - t2113 * t1044 - t1055 * t2108 - t2191) * t2194
t2195 = 2 * t4
t2198 = t20 * t62 * t2195
t2207 = -t41 * t2195 - t123 * (-1 + rLR + t2198 + t1627 - t1630) - t1619 - t1621 + t1634 - t1637 + t20 * t25 * (t59 * (rLR + t2198 + t1627) + t1641 + t1643) - 2 * t1649 - t921 - t28 - t30 - t29 - t31
t2209 = t1 * t2207 * t141
t2212 = -t2207
t2213 = t138 * t2212
t2215 = n * t2212 * t137
t2218 = t143 * t2207
t2221 = Edelta_lhs(t147, p, 0, 0, 1, 0, 1, 0, 0)
ret[18] = t2 * (t2209 + t2109 * t1390 + t1384 * t2111 + t2213 - t2215 - t2113 * t1383 - t1392 * t2108 - t2218) * t2221
t2228 = Edelta_lhs(t147, p, 0, 0, 1, 1, 0, 0, 0)
ret[19] = t2 * (t2150 + t2109 * t1723 + t1715 * t2111 + t2154 - t2156 - t2113 * t1714 - t1725 * t2108 - t2159) * t2228
t2234 = Edelta_lhs(t147, p, 0, 0, 2, 0, 0, 0, 0)
ret[20] = t2 * (2 * t2109 * t2111 - 2 * t2113 * t2108) * t2234 / 2
t2236 = -t1671 + t1672 + t997 - t1002 + t1005 - t1024 - t1025 - t154 + t157 - t160 - dtRS - dtR + t169 - t174 - t181 - t188 + t192 - t194 + t197 - t202
t2237 = -t1675 - dtLR - dtLRS - t1005
t2238 = t62 * t2237
t2239 = t20 * t2238
t2240 = t223 - t227 + t2239 - t237 + t1010 + t1681 - t245 + t248 - t1028 - t1693
t2241 = t123 * t2240
t2242 = t41 * t2237
t2243 = t223 - t227 + t2239 - t237 + t1010 + t1681
t2245 = t351 - t352 + t59 * t2243 + t1014 + t358 + t1684 + t1686 + t363 + t1015
t2246 = t25 * t2245
t2247 = t20 * t2246
t2248 = t206 - t1040 + t207 - t265 + t332 + t281 - t349 + t368 - t372 + t386 - t1701 - t1702 + t1703 + t1697 + t1675 - t2241 - t2242 + t2247 - t1711 - t1699
t2249 = t2236 + t2248
t2250 = t1 * t2249
t2252 = 1 + t1671 - t1672 - t997 + t1002 + t1022 - t1005 - t1020 + t1024 + t1025 + t325 - t327 + t258 + t154
t2253 = -t157 + t160 + dtL + dtLS + dtLR + dtLRS + dtRS + dtR - t169 + t174 + t181 + t188 - t192 + t194 - t197
t2255 = -t260 + t319 - t323 + t202 - t206 + t1040 - t207 + t265 - t332 - t314 - t281 + t349 + t262 - t263
t2256 = -t368 + t372 - t386 + t1701 + t1702 - t1703 - t1697 - t1675 - t1001 - t371 + t2241 + t2242 - t2247 + t1711 + t1699
t2258 = t2252 + t2253 + t2255 + t2256
t2260 = n * t2258
t2265 = Edelta_lhs(t147, p, 0, 1, 0, 0, 0, 0, 0)
ret[21] = t2 * (t2250 * t141 + t138 * t2258 - t2260 * t137 - t143 * t2249) * t2265
t2268 = t20 * t108 * t2245 * t152
t2269 = -t1061 + t1062 - t1731 + t1732 - t432 + t438 - t445 - t450 + t455 - t458 - t462 - t2268 + t565 - t1069
t2272 = t224 * t61 * t2237 * t152
t2273 = -t1832 + t465 - t1809 + t1835 + t1811 - t1838 + t1107 - t1110 - t1112 - t2272 - t1090 + t1092 + t723 + t726 - t728 - t731 + t734
t2274 = t35 * t2238
t2275 = -1 + t30 + t1082 + t1413 + t29 + t1263 + t1264
t2277 = t20 * t62 * t2275
t2278 = -t740 + t741 - t747 - t751 - t755 - t1114 - t1840 + t1115 + t1841 + t769 - t771 + t774 - t777 - t781 - t783 + t2274 + t2277
t2280 = t123 * (t2273 + t2278)
t2281 = t1072 - t1742 + t1743 + t1744 - t1745 - t1746 + t1748 - t1753 - t1758 - t1762 + t1766 + t1771 - t1778 - t2280 + t568
t2283 = t264 * t2240
t2284 = t41 * t2275
t2285 = t348 * t2237
t2286 = -t572 + t575 + t576 - t580 - t582 + t584 - t2283 - t2284 - t2285 - t1122 - t1130 - t1147 - t1148 - t1155
t2287 = -t1160 + t1165 - t73 - t1413 - t29 - t1263 - t1264 - t30 - t1082 + t602 + t632 - t76 + t641 + t654 + t1168
t2290 = t1172 - t1174 - t1176 - t1177 - t1780 + t1781 + t676 - t679 - t680 - t713 - t714 - t57 - t790 - t792
t2291 = rRS + t800 + t820 + t822 - t825 - t826 + t851 - t857 + t735 + t863 + t902 - t905 + t910 + t474 - t913
t2293 = -t917 + t798 - t795 - t919 + t924 - t1184 - t1788 + t1186 + t1187 + t1789 + t1430 - t944 + t946 - t949 - t803
t2294 = t35 * t2246
t2295 = -t771 + t741 + t774 - t777 - t781 + t2274 - t2272 + t2277 + t726 - t728 - t731 - t783 - t1090 - t747 + t1092 - t1809 + t1811 - t751
t2297 = t4 * t2243
t2298 = t38 * t2243
t2299 = -t890 + t888 - t88 - t78 + t59 * t2295 - t2297 + t2298 - t865 - t892 + t1074 + t1075 + t1096 + t1097
t2300 = t1814 + t1815 + t1817 + t1818 - t115 - t106 + t893 + t884 + t869 + t874 + t875 + t878 + t883
t2303 = t20 * t25 * (t2299 + t2300)
t2304 = -t806 + t809 + t813 - t816 + t2294 - t1792 + t1796 + t2303 - t1824 - t1829 - t1847 + t1848 + t1849 - t1850 + t1826
t2307 = t2269 + t2281 + t2286 + t2287 + t2290 + t2291 + t2293 + t2304
t2312 = 1 + t1061 - t1062 + t1731 - t1732 + t432 - t438 + t445 + t450 - t455 + t458 + t462 + t960 - t961 + t2268 - t565 - t511 - t510 + t1069
t2313 = -t1072 + t1742 - t1743 - t1744 + t1745 + t1746 - t1748 + t1753 - t466 + t1758 + t1762 - t1766 - t1771 + t1778 + t2280 - t568 + t572 - t575 - t576
t2315 = t580 + t582 - t584 + t2283 + t2284 + t2285 + t1122 + t1130 + t1147 - t1131 + t1148 + t1133 - t1135 + t1155 - t1137 + t1141 + t1160 - t1165 + t73
t2316 = t83 + t1413 + t29 + t1263 + t1264 + t30 + t1082 - t602 - t543 - t632 + t76 + t86 - t641 - t654 - t1168 - t1172 + t1174 + t1176 + t1177
t2319 = t1780 - t1781 - t676 + t679 - t531 + t548 + t1143 - t1144 - t856 - t824 + t680 + t713 + t714 + t57 + t790 + t792 - rLS - rRS - t800
t2320 = -t820 - t822 + t825 + t826 - t851 - t971 + t857 - t735 - t863 - t902 + t905 - t910 - t475 + t468 - t471 + t913 + t917 - t798 + t795
t2322 = t919 - t975 + t976 - t924 + t1184 + t1788 - t1186 - t1187 - t1789 - t1430 + t944 - t946 + t949 + t803 + t806 - t809 - t813 + t816 + t514
t2323 = t517 - t524 - t534 + t537 - t978 + t979 - t980 - t1175 - t1173 - t2294 + t1792 - t1796 - t2303 + t1824 + t1829 + t1847 - t1848 - t1849 + t1850 - t1826
t2326 = t2312 + t2313 + t2315 + t2316 + t2319 + t2320 + t2322 + t2323
t2335 = Edelta_lhs(t147, p, 0, 1, 0, 0, 0, 0, 1)
ret[22] = t2 * (t1 * t2307 * t141 + t2250 * t401 + t393 * t2258 + t138 * t2326 - n * t2326 * t137 - t2260 * t392 - t403 * t2249 - t143 * t2307) * t2335
t2336 = -1 - t1731 + t1732 - t432 + t438 - t445 - t450 + t455 - t458 - t2268 + t565 - t1065 - t1225
t2337 = t1226 - t1742 + t1743 - t1746 + t1748 - t1753 - t1762 + t1766 + t1771 - t1778 + t1073 + t568 - t572 + t575
t2339 = t465 - t1809 + t1835 - t1838 + t1903 + t1275 - t1273 - t1112 - t2272 - t1234 - t1905 - t1080 + t1092 + t2165
t2340 = t723 + t726 - t731 + t1077 - t740 - t751 - t755 - t1840 + t1841 + t769 - t771 + t774 - t781 - t783 + t2274
t2342 = t123 * (t2339 + t2340)
t2343 = -t580 - t582 + t584 - t2283 - t2285 - t2342 - t1119 - t1122 - t1148 - t1149 + t1151 - t1155 - t1256
t2344 = t1157 - t1258 - t1162 + t1261 - t73 - t1413 - t29 - t208 - t31 + t602 + t632 - t76 + t641 + t654
t2347 = t1268 + t1172 - t1270 - t1177 - t1893 - t1279 - t1286 - t1780 + t1781 + t676 - t679 - t713 - t57
t2348 = -t1180 - t792 + rRS + t800 + t822 - t825 - t826 + t851 + t735 + t902 - t905 + t910 + t474 - t917
t2350 = t798 - t795 - t919 + t924 - t1788 + t1789 + t1430 - t944 - t803 - t806 + t809 + t813 - t816
t2351 = -t771 + t1077 + t774 - t1080 - t781 + t2274 - t2272 + t2165 + t726 - t1234 - t731 - t783 + t1092 - t1809 + t1903 - t751
t2353 = -t865 - t2297 + t59 * t2351 + t2298 + t1913 + t1914 + t1815 + t1817 + t1074 + t1239 + t1076
t2354 = t1241 + t1097 + t874 + t875 + t878 + t883 - t1099 - t78 - t892 + t893 - t115
t2357 = t20 * t25 * (t2353 + t2354)
t2358 = t1897 - t1898 - t1900 - t1901 + t2294 - t1792 + t1796 - t2175 - t1829 - t1847 + t2357 + t1848 + t1849 + t1826
t2361 = t2336 + t2337 + t2343 + t2344 + t2347 + t2348 + t2350 + t2358
t2366 = 1 + t1731 - t1732 + t432 - t438 + t445 + t450 - t455 + t458 + t960 - t961 + t2268 - t565 - t510 + t1065 + t1225
t2367 = -t1226 + t1742 - t1743 + t1746 - t1748 + t1753 - t466 + t1762 - t1766 - t1771 + t1778 - t1073 - t568 + t572 - t575 + t580 + t582
t2369 = -t584 + t2283 + t2285 + t2342 + t1119 + t1122 - t1281 + t1148 + t1149 + t1284 - t1280 - t1151 + t1155 - t1283 + t1282 + t1256 - t1157
t2370 = t1258 + t1162 - t1261 + t73 + t1413 + t29 + t208 + t31 - t602 - t543 - t632 + t76 - t641 - t654 - t1268 - t1172 + t1270
t2373 = t1177 + t1893 + t1279 + t1286 + t1780 - t1781 - t676 + t679 - t531 + t548 - t824 + t713 + t57 + t1180 + t792 - rRS
t2374 = -t800 - t822 + t825 + t826 - t851 - t971 - t735 - t902 + t905 - t910 - t474 + t917 - t798 + t795 + t919 - t975 + t976
t2376 = -t1255 - t924 + t1788 - t1789 - t1430 + t944 + t803 + t806 - t809 - t813 + t816 + t514 + t517 - t524 - t534 + t537 - t978
t2377 = t979 - t980 - t1897 + t1898 + t1900 + t1901 - t1311 - t2294 + t1792 - t1796 + t2175 + t1829 + t1847 - t2357 - t1848 - t1849 - t1826
t2380 = t2366 + t2367 + t2369 + t2370 + t2373 + t2374 + t2376 + t2377
t2389 = Edelta_lhs(t147, p, 0, 1, 0, 0, 0, 1, 0)
ret[23] = t2 * (t1 * t2361 * t141 + t2250 * t1053 + t1045 * t2258 + t138 * t2380 - n * t2380 * t137 - t2260 * t1044 - t1055 * t2249 - t143 * t2361) * t2389
t2390 = -t462 - t1401 + t1404 - t1408 + t1412 + t576 - t2284 - t1964 - t73 - t1413 - t29 - t1263 - t1264 - t30 - t1082
t2391 = t1446 - t1449 + t2277 - t1454 - t1458 - t747 + t1578 + t1952 - t751 - t1463 - t1471 + t1466 + t1474 + t734 - t1580 - t1961 + t465
t2392 = t123 * t2391
t2395 = t1508 - t1509 + t59 * (t1446 - t1449 + t2277 - t1454 - t1458 - t747 + t1578 + t1952 - t751) - t106 + t1587 + t1512 + t1515 + t1955 - t78 - t115 + t1956 + t1516 + t1519 + t1588 - t88
t2397 = t20 * t25 * t2395
t2398 = -t76 - t2392 - t714 - t57 + rRS - t1426 + t1429 + t474 + t1187 + t1430 + t946 - t949 + t2397 - t1971 - t1972
t2400 = t1973 - t1433 + t1437 + t1442 - t1445 - t1479 - t1486 - t1493 + t1494 - t1497 + t1498 - t1501 - t1502 + t1480 - t1507
t2401 = t1484 - t1482 + t1523 - t1524 - t1527 - t1528 + t1530 + t1532 - t1534 - t1572 - t1573 - t1584 + t1592 - t1593 - t1975
t2403 = t2390 + t2398 + t2400 + t2401
t2408 = 1 + t462 + t1401 - t1404 + t1408 - t1412 - t576 + t2284 + t1964 + t73 + t83 + t1413 + t29 + t1263 + t1264 + t30
t2409 = t1082 + t76 + t86 + t2392 + t714 + t57 - rLS - rRS + t1543 - t1544 - t475 - t1187 - t1430 - t946 + t949 - t2397
t2411 = t1971 + t1972 - t1973 + t1433 - t1437 - t1442 + t1445 + t1479 + t1486 + t1493 - t1547 + t1497 - t1548 - t1495 + t1501 + t1502
t2412 = -t1480 + t1507 - t1550 + t1551 - t1523 + t1524 + t1527 + t1528 - t1530 - t1532 + t1534 + t1572 + t1573 + t1584 - t1592 + t1593 + t1975
t2414 = t2408 + t2409 + t2411 + t2412
t2423 = Edelta_lhs(t147, p, 0, 1, 0, 0, 1, 0, 0)
ret[24] = t2 * (t1 * t2403 * t141 + t2250 * t1390 + t1384 * t2258 + t138 * t2414 - n * t2414 * t137 - t2260 * t1383 - t1392 * t2249 - t143 * t2403) * t2423
t2424 = -t1061 + t1062 - t432 + t438 - t445 - t450 + t455 - t458 - t2268 + t565 - t1069 + t1072
t2425 = -t1832 + t1801 - t2028 + t2053 - t1804 + t1811 - t2052 + t1903 + t1107 - t1110 - t2272 - t1090 - t1905 + t723
t2426 = 2 * t5
t2428 = t20 * t62 * t2426
t2429 = t726 - t728 + t734 - t740 - t747 - t755 - t1114 + t1115 + t769 - t771 + t774 - t781 - t783 + t2274 + t2428
t2431 = t123 * (t2425 + t2429)
t2432 = t1999 + t1744 - t1745 - t2002 + t2003 - t1751 - t2005 - t2431 + t1754 - t1758 - t2008 + t2010
t2434 = t41 * t2426
t2435 = -t1768 + t2012 + t1773 - t2014 - t2434 + t568 - t572 + t575 - t580 - t582 + t584 - t2283
t2436 = -t2285 - t1130 - t1147 - t1160 + t1165 - t208 - t31 - t30 - t1082 + t602 + t632 + t641
t2439 = t1168 - t1174 - t1176 - t2018 - t1893 + t676 - t679 - t713 - t714 - t792 + t820 - t825
t2440 = t851 - t857 + t735 + t902 - t905 + t910 - t917 - t919 + t924 - t1184 + t1186 + t1187
t2442 = -t944 - t803 - t806 + t809 + t813 - t816 + t1897 - t1898 - t1900 - t1901 + t2294 - t2041
t2443 = -t865 - t2297 + t2298 - t1799 + t1913 + t1914 + t1800 + t1814 + t2034 + t2035 + t1818
t2444 = -t771 + t1801 + t774 - t1804 - t781 + t2274 - t2272 + t2428 + t726 - t728 - t2028 - t783 - t1090 - t747 + t1903 + t1811
t2446 = t1075 + t1096 + t869 + t874 + t883 + t884 - t88 - t892 + t893 - t106 + t59 * t2444
t2449 = t20 * t25 * (t2443 + t2446)
t2450 = t2042 - t1797 + t1798 - t2047 + t2048 - t2051 - t1824 + t2449 - t1830 - t1845 + t2062 - t1850 + t2049
t2453 = t2424 + t2432 + t2435 + t2436 + t2439 + t2440 + t2442 + t2450
t2458 = 1 + t1061 - t1062 + t432 - t438 + t445 + t450 - t455 + t458 + t960 - t961 + t2268 - t565 - t511 - t510 + t1069
t2459 = -t1072 - t1999 - t1744 + t1745 + t2002 - t2003 + t1751 + t2005 + t2431 - t466 - t1754 + t1758 + t2008 - t2010 + t1768 - t2012 - t1773
t2461 = t2014 + t2434 - t568 + t572 - t575 + t580 + t582 - t584 + t2283 + t2285 + t1130 + t1147 - t1131 + t1133 - t1135 - t1137 + t1141
t2462 = t1160 - t1165 + t83 + t208 + t31 + t30 + t1082 - t602 - t543 - t632 + t86 - t641 - t1168 + t1174 + t1176 + t2018 + t1893
t2465 = -t676 + t679 - t531 + t548 + t1143 - t1144 - t856 - t824 + t713 + t714 + t792 - rLS - t820 + t825 - t851 - t971
t2466 = t857 - t735 - t902 + t905 - t910 - t474 + t468 - t471 + t917 + t919 - t975 + t976 - t924 + t1184 - t1186 - t1187 + t944
t2468 = t803 + t806 - t809 - t813 + t816 + t514 + t517 - t524 - t534 + t537 - t978 + t979 - t980 - t1897 + t1898 + t1900 + t1901
t2469 = -t1175 - t1173 - t2294 + t2041 - t2042 + t1797 - t1798 + t2047 - t2048 + t2051 + t1824 - t2449 + t1830 + t1845 - t2062 + t1850 - t2049
t2472 = t2458 + t2459 + t2461 + t2462 + t2465 + t2466 + t2468 + t2469
t2481 = Edelta_lhs(t147, p, 0, 1, 0, 1, 0, 0, 0)
ret[25] = t2 * (t1 * t2453 * t141 + t2250 * t1723 + t1715 * t2258 + t138 * t2472 - n * t2472 * t137 - t2260 * t1714 - t1725 * t2249 - t143 * t2453) * t2481
t2488 = Edelta_lhs(t147, p, 0, 1, 1, 0, 0, 0, 0)
ret[26] = t2 * (t2182 + t2250 * t2111 + t2109 * t2258 + t2186 - t2188 - t2260 * t2108 - t2113 * t2249 - t2191) * t2488
t2489 = 2 * t2268
t2497 = -t865 - 2 * t2297 + 2 * t2298 + 2 * t1913 + 2 * t1914 + t2034 + t2035 + t1239 + t1241 + t874 + t883 - t892 + t893 + t59 * (-2 * t770 + 2 * t2274 + 2 * t773 - 2 * t2272 - 2 * t780 + 2 * t725 - 2 * t1090 - 2 * t1809 - 2 * t782 + 2 * t1903)
t2499 = t20 * t25 * t2497
t2500 = -t432 + t438 - t445 - t450 + t455 - t458 - t2489 + t2499 + t565 - t1225 + t1226 + t1999 - t2002 + t2003 - t2005 - t2008 + t2010
t2501 = 2 * t2283
t2502 = 2 * t2285
t2507 = -2 * t2272 + 2 * t2274 - 2 * t1905 + 2 * t1903 - t2052 + t2053 - t2028 - t1234 + t723 - t755 + t774 - t1273 + t1275 - t740 + t769 - t781 - t783 - t771 + t726
t2508 = t123 * t2507
t2509 = t2012 - t2014 + t568 - t572 + t575 - t580 - t582 + t584 - t2501 - t2502 - t2508 - t1256 - t1258 + t1261 + t602 + t632 + t641 + t1268
t2511 = 4 * t1892
t2512 = -t1270 - t2018 - t2511 - t1279 - t1286 + t676 - t679 - t713 - t792 - t825 + t851 + t735 + t902 - t905 + t910 - t917 - t919 + t924
t2513 = 2 * t1897
t2514 = 2 * t1898
t2515 = 2 * t1900
t2516 = 2 * t1901
t2517 = 2 * t2294
t2518 = -t944 - t803 - t806 + t809 + t813 - t816 + t2513 - t2514 - t2515 - t2516 + t2517 - t2041 + t2042 - t2047 + t2048 - t2051 + t2062 + t2049
t2520 = t2500 + t2509 + t2512 + t2518
t2525 = t432 - t438 + t445 + t450 - t455 + t458 + t960 - t961 + t2489 - t2499 - t565 - t510
t2526 = t1225 - t1226 - t1999 + t2002 - t2003 + t2005 - t466 + t2008 - t2010 - t2012 + t2014 - t568
t2528 = t572 - t575 + t580 + t582 - t584 + t2501 + t2502 + t2508 - t1281 + t1284 - t1280 - t1283
t2529 = t1282 + t1256 + t1258 - t1261 - t602 - t543 - t632 - t641 - t1268 + t1270 + t2018 + t2511
t2532 = t1279 + t1286 - t676 + t679 - t531 + t548 - t824 + t713 + t792 + t825 - t851 - t971
t2533 = -t735 - t902 + t905 - t910 + t917 + t919 - t975 + t976 - t1255 - t924 + t944 + t803
t2535 = t806 - t809 - t813 + t816 + t514 + t517 - t524 - t534 + t537 - t978 + t979 - t980
t2536 = -t2513 + t2514 + t2515 + t2516 - t1311 - t2517 + t2041 - t2042 + t2047 - t2048 + t2051 - t2062 - t2049
t2539 = t2525 + t2526 + t2528 + t2529 + t2532 + t2533 + t2535 + t2536
t2548 = Edelta_lhs(t147, p, 0, 2, 0, 0, 0, 0, 0)
ret[27] = t2 * (t1 * t2520 * t141 + 2 * t2250 * t2258 + t138 * t2539 - n * t2539 * t137 - 2 * t2260 * t2249 - t143 * t2520) * t2548 / 2
t2550 = -dtRS - dtLRS - t1676 - t1328
t2551 = t41 * t2550
t2552 = t62 * t2550
t2553 = t20 * t2552
t2554 = -t1674 + t2553 + t1334
t2556 = t59 * t2554 + t1340 + t1344
t2557 = t25 * t2556
t2558 = t20 * t2557
t2559 = -dtR - dtLR - dtRS - dtLRS - t1674 + t2553 + t1334 - t1377
t2560 = t123 * t2559
t2561 = dtRS + dtLRS + t1676 + t1328 - t2551 + t1707 + t1359 + t2558 - t1351 - t1371 - t1372 - t2560 - t1365
t2562 = t1 * t2561
t2564 = -t2558 - t1676 - t1707 + t1351 + t1357 - t1359 + t1365 + t1371 - t1342 - t1364 + t1372 - t1328 + dtS + dtLS + t2551 + t2560
t2566 = n * t2564
t2571 = Edelta_lhs(t147, p, 1, 0, 0, 0, 0, 0, 0)
ret[28] = t2 * (t2562 * t141 + t138 * t2564 - t2566 * t137 - t143 * t2561) * t2571
t2572 = t35 * t2552
t2575 = t224 * t61 * t2550 * t152
t2576 = -1 + t28 + t1081 + t1082 + t29 + t208 + t1264
t2578 = t20 * t62 * t2576
t2579 = -1 + rLR + t2572 - t2575 + t2578 - t1454 - t747 + t1456 - t1463 + t1466 + t734 - t1468
t2580 = t123 * t2579
t2581 = t264 * t2559
t2582 = t348 * t2550
t2583 = t41 * t2576
t2584 = 1 - t1401 + t1404 + t1754 - t1768 + t1773 - t29 - t208 - t1264 - t1081 - t28 - t1082 - t2580 - t2581 - t2582 - t2583 - t714
t2585 = t38 * t2554
t2586 = t4 * t2554
t2591 = t20 * t25 * (t2585 - t2586 + t59 * (rLR + t2572 - t2575 + t2578 - t1454 - t747 + t1456) - t106 + t1512 + t1513 + t1518 + t1519 - t88)
t2592 = t35 * t2557
t2595 = t20 * t108 * t2556 * t152
t2596 = -t1419 - t921 + t1187 + t2591 + t2592 + t1437 - t1445 - t1488 - t1493 - t1497 - t1499 - t1524 - t1525 + t1530 + t1531 - t1534 - t2595 - t1797
t2597 = t2584 + t2596
t2599 = t1 * t2597 * t141
t2602 = t1401 - t1404 - t1754 + t1768 - t1773 + t83 + t29 + t208 + t1264 + t1081 + t28
t2603 = t1082 + t86 + t2580 + t2581 + t2582 + t2583 + t714 - rLS + t1419 + t1426 - t1429
t2605 = -t474 + t921 - t1187 - t2591 - t2592 - t1437 + t1445 + t1488 + t1493 - t1494 + t1497
t2606 = -t1498 + t1499 - t1495 - t1484 + t1482 + t1524 + t1525 - t1530 - t1531 + t1534 + t2595 + t1797
t2608 = t2602 + t2603 + t2605 + t2606
t2609 = t138 * t2608
t2611 = n * t2608 * t137
t2614 = t143 * t2597
t2617 = Edelta_lhs(t147, p, 1, 0, 0, 0, 0, 0, 1)
ret[29] = t2 * (t2599 + t2562 * t401 + t393 * t2564 + t2609 - t2611 - t2566 * t392 - t403 * t2561 - t2614) * t2617
t2624 = Edelta_lhs(t147, p, 1, 0, 0, 0, 0, 1, 0)
ret[30] = t2 * (t2599 + t2562 * t1053 + t1045 * t2564 + t2609 - t2611 - t2566 * t1044 - t1055 * t2561 - t2614) * t2624
t2631 = Edelta_lhs(t147, p, 1, 0, 0, 0, 1, 0, 0)
ret[31] = t2 * (t2209 + t2562 * t1390 + t1384 * t2564 + t2213 - t2215 - t2566 * t1383 - t1392 * t2561 - t2218) * t2631
t2633 = t123 * (t2572 - t2575 + t2428 - t1454 - t747 + t1952 - t1463 + t1466 + t734 - t1961)
t2634 = -t1401 + t1404 + t1754 - t1768 + t1773 - t2434 - t1964 - t2633 - t208 - t31 - t30 - t1082 - t2581 - t2582 - t714
t2639 = t20 * t25 * (t2585 - t2586 + t59 * (t2572 - t2575 + t2428 - t1454 - t747 + t1952) - t106 + t1512 + t1955 + t1956 + t1519 - t88)
t2640 = t1187 + t2592 + t2639 - t1971 - t1972 + t1973 + t1437 - t1445 - t1493 - t1497 - t1524 + t1530 - t1534 - t2595 - t1797 - t1975
t2641 = t2634 + t2640
t2643 = t1 * t2641 * t141
t2647 = t208 + t31 + t30 + t1082 + t86 + t2581 + t2582 + t714 - rLS + t1426 - t1429
t2649 = -t474 - t1187 - t2592 - t2639 + t1971 + t1972 - t1973 - t1437 + t1445 + t1493 - t1494
t2650 = t1497 - t1498 - t1495 - t1484 + t1482 + t1524 - t1530 + t1534 + t2595 + t1797 + t1975
t2652 = 1 + t1401 - t1404 - t1754 + t1768 - t1773 + t2434 + t1964 + t2633 + t83 + t2647 + t2649 + t2650
t2653 = t138 * t2652
t2655 = n * t2652 * t137
t2658 = t143 * t2641
t2661 = Edelta_lhs(t147, p, 1, 0, 0, 1, 0, 0, 0)
ret[32] = t2 * (t2643 + t2562 * t1723 + t1715 * t2564 + t2653 - t2655 - t2566 * t1714 - t1725 * t2561 - t2658) * t2661
t2668 = Edelta_lhs(t147, p, 1, 0, 1, 0, 0, 0, 0)
ret[33] = t2 * (t2209 + t2562 * t2111 + t2109 * t2564 + t2213 - t2215 - t2566 * t2108 - t2113 * t2561 - t2218) * t2668
t2675 = Edelta_lhs(t147, p, 1, 1, 0, 0, 0, 0, 0)
ret[34] = t2 * (t2643 + t2562 * t2258 + t2250 * t2564 + t2653 - t2655 - t2566 * t2249 - t2260 * t2561 - t2658) * t2675
t2681 = Edelta_lhs(t147, p, 2, 0, 0, 0, 0, 0, 0)
ret[35] = t2 * (2 * t2562 * t2564 - 2 * t2566 * t2561) * t2681 / 2
