# Supplementary material for: Multi-locus Analysis of Genomic Time Series Data from Experimental Evolution
Source: PLoS Genet. 2015 Apr 7;11(4):e1005069. doi: 10.1371/journal.pgen.1005069 (PMC4388667; doi:10.1371/journal.pgen.1005069)
Supplement: S1 Code — (ZIP) [file pgen.1005069.s008.zip › code/threelocus/include/_lhs_0100100.cii]

t1 = n * n
t2 = 0.1e1 / t1
t3 = 2 * h
t4 = 1 - t3
t5 = dtS + dtLS + dtRS + dtLRS
t6 = t4 * t5
t7 = h + t6
t8 = s * t7
t9 = s * t5
t10 = t3 + t6
t12 = 1 + t9 * t10
t13 = 0.1e1 / t12
t14 = dtL + dtLS + dtLR + dtLRS
t15 = t14 * t5
t16 = dtLS + dtLRS - t15
t17 = t13 * t16
t19 = dtL + dtLS + dtLR + dtLRS + t8 * t17
t20 = t13 * t5
t21 = 1 - dtS - dtLS - dtRS - dtLRS
t22 = t20 * t21
t23 = t8 * t22
t24 = dtS + dtLS + dtRS + dtLRS + t23
t25 = t19 * t24
t26 = dtR + dtLR + dtRS + dtLRS
t27 = t5 * t26
t28 = dtRS + dtLRS - t27
t29 = t13 * t28
t31 = dtR + dtLR + dtRS + dtLRS + t8 * t29
t32 = t25 * t31
t34 = 1 - rRS
t35 = t13 * t34
t36 = 2 * dtS
t37 = 2 * dtLS
t38 = 2 * dtRS
t39 = 2 * dtLRS
t40 = 1 - t36 - t37 - t38 - t39
t41 = t35 * t40
t42 = t8 * t41
t43 = t4 * s
t44 = t43 * t13
t45 = rRS * t5
t46 = t45 * t21
t47 = t44 * t46
t48 = -rRS + t42 + t47
t49 = t48 * t28
t50 = s * s
t51 = t7 * t7
t52 = t50 * t51
t53 = t12 * t12
t54 = 0.1e1 / t53
t55 = t52 * t54
t56 = t5 * t21
t57 = t56 * t28
t58 = t55 * t57
t59 = dtRS + dtLRS - t27 + t49 - t58
t60 = t19 * t59
t61 = t14 * t26
t62 = dtLR + dtLRS - t61
t63 = rLR * t62
t64 = 1 - rLR
t65 = t13 * t64
t66 = t14 * t28
t67 = t5 * t62
t68 = t26 * t16
t69 = t15 * t26
t70 = dtLRS - t66 - t67 - t68 - t69
t71 = t65 * t70
t72 = t8 * t71
t73 = rLR * t16
t74 = t73 * t28
t75 = t44 * t74
t76 = t54 * t16
t77 = t76 * t28
t78 = t52 * t77
t79 = dtLR + dtLRS - t61 - t63 + t72 + t75 - t78
t80 = t24 * t79
t81 = 1 - rLS
t82 = t13 * t81
t83 = t82 * t40
t84 = t8 * t83
t85 = rLS * t5
t86 = t85 * t21
t87 = t44 * t86
t88 = -rLS + t84 + t87
t89 = t88 * t16
t90 = t56 * t16
t91 = t55 * t90
t92 = dtLS + dtLRS - t15 + t89 - t91
t93 = t31 * t92
t94 = 1 - rLS_R - rRS_L - rLR_S
t95 = t13 * t94
t96 = t95 * t40
t98 = rLR_S * t5
t99 = t98 * t21
t101 = -rLS_R - rRS_L - rLR_S + t8 * t96 + t44 * t99
t102 = t101 * t70
t103 = t8 * t13
t104 = rLS_R + rRS_L
t105 = t104 * t5
t107 = t105 * t21 * t62
t108 = t103 * t107
t109 = 2 - rLS_R - rRS_L
t110 = t13 * t109
t115 = t8 * t110 - t43 * t13 * t40 * t104
t116 = t115 * t16
t117 = t116 * t28
t118 = -t63 + t72 + t75
t120 = t16 * t48
t122 = t28 * t88
t124 = t56 * t118 + t120 * t28 + t122 * t16
t125 = t13 * t124
t126 = t8 * t125
t127 = t50 * s
t128 = t51 * t7
t129 = t127 * t128
t131 = 0.1e1 / t53 / t12
t132 = t129 * t131
t133 = t16 * t28
t136 = 2 * t132 * t56 * t133
t137 = -t32 + t19 * t31 - t60 - t80 - t93 + dtLR - t61 - t63 + t72 + t75 - t78 + t66 + t67 + t68 + t69 - t102 + t108 + t117 + t126 - t136
t138 = t1 * t137
t139 = -t108 + t136 + t23 - t126 + t91 + t58 + t32 - t117 - t69 + dtS + t102
t141 = -t25 + t93 + t60 + t80 - t24 * t31 + t15 + t27 - t66 - t67 - t68 - t89 - t49
t142 = t139 + t141
t144 = n * t142
t148 = t - 1
t149 = Edelta_lhs(t148, p, 0, 0, 0, 0, 0, 0, 0)
ret[0] = t2 * (t138 * t142 - t144 * t137) * t149
t150 = 1 - dtS - t37 - dtRS - t39 - dtL - dtLR
t151 = t54 * t150
t153 = t52 * t151 * t28
t154 = 1 - dtR - dtLR - t38 - t39 - dtS - dtLS
t156 = t52 * t76 * t154
t157 = t54 * t124
t160 = s * t10 + t9 * t4
t161 = t157 * t160
t162 = t8 * t161
t163 = t43 * t71
t165 = t14 * t154
t166 = 2 * dtLR
t167 = 1 - dtR - t166 - dtRS - t39 - dtL - dtLS
t168 = t5 * t167
t169 = t26 * t150
t170 = 1 - dtRS - 3 * dtLRS - t165 - dtLR - t168 - dtLS - t169
t171 = t65 * t170
t172 = t8 * t171
t173 = t54 * t104
t174 = t8 * t173
t175 = t62 * t160
t176 = t56 * t175
t177 = t174 * t176
t178 = t127 * t51
t179 = t131 * t5
t180 = t178 * t179
t181 = t21 * t16
t182 = t28 * t4
t183 = t181 * t182
t185 = 6 * t180 * t183
t186 = t53 * t53
t187 = 0.1e1 / t186
t188 = t187 * t5
t189 = t129 * t188
t190 = t28 * t160
t191 = t181 * t190
t193 = 6 * t189 * t191
t194 = -t153 - t156 - t162 + t163 + t172 - dtR - dtL - dtLR + dtLRS - t177 - t185 + t193
t195 = t44 * t107
t197 = t105 * t21 * t167
t198 = t103 * t197
t199 = t150 * t28
t202 = 2 * t132 * t56 * t199
t203 = t16 * t154
t206 = 2 * t132 * t56 * t203
t207 = t43 * t54
t209 = t207 * t73 * t190
t210 = t8 * t54
t211 = t64 * t70
t212 = t211 * t160
t213 = t210 * t212
t214 = rLR * t150
t216 = t44 * t214 * t28
t218 = t44 * t73 * t154
t219 = t43 * t29
t220 = t54 * t28
t221 = t220 * t160
t222 = t8 * t221
t223 = t13 * t154
t225 = 1 + t219 - t222 + t8 * t223
t226 = t25 * t225
t228 = t54 * t109
t229 = t228 * t160
t231 = t40 * t104
t234 = t13 * t104
t237 = t43 * t110 - t8 * t229 + t207 * t231 * t160 + 2 * t43 * t234
t238 = t237 * t16
t239 = t238 * t28
t240 = t115 * t150
t241 = t240 * t28
t242 = t116 * t154
t243 = t195 + t198 - t202 - t206 - t209 - t213 + t216 + t218 - t226 + t239 + t241 + t242
t245 = t43 * t17
t246 = t76 * t160
t247 = t8 * t246
t248 = t13 * t150
t250 = 1 + t245 - t247 + t8 * t248
t251 = t250 * t24
t252 = t251 * t31
t253 = t43 * t22
t254 = t56 * t160
t255 = t210 * t254
t256 = t13 * t21
t257 = t8 * t256
t258 = t8 * t20
t259 = 1 + t253 - t255 + t257 - t258
t260 = t19 * t259
t261 = t260 * t31
t262 = t101 * t170
t264 = t94 * t40
t265 = t264 * t160
t269 = t21 * t160
t272 = t13 * rLR_S
t277 = t43 * t96 - t210 * t265 - 2 * t8 * t95 - t207 * t98 * t269 + t43 * t272 * t21 - t43 * t272 * t5
t278 = t277 * t70
t280 = t81 * t40
t281 = t280 * t160
t287 = t13 * rLS
t292 = t43 * t83 - t210 * t281 - 2 * t8 * t82 - t207 * t85 * t269 + t43 * t287 * t21 - t43 * t287 * t5
t293 = t292 * t16
t294 = t88 * t150
t295 = t50 * t7
t296 = t295 * t54
t298 = t56 * t16 * t4
t300 = 2 * t296 * t298
t301 = t52 * t131
t305 = 2 * t301 * t56 * t16 * t160
t306 = t54 * t21
t308 = t52 * t306 * t16
t309 = t54 * t5
t311 = t52 * t309 * t16
t313 = t55 * t56 * t150
t314 = 1 - dtS - t37 - dtRS - t39 - dtL - dtLR + t293 + t294 - t300 + t305 - t308 + t311 - t313
t315 = t31 * t314
t316 = t225 * t92
t317 = rLR * t167
t318 = t133 * t4
t320 = 2 * t296 * t318
t323 = 2 * t301 * t133 * t160
t324 = 1 - dtR - t166 - dtRS - t39 - dtL - dtLS - t317 + t163 - t213 + t172 - t209 + t216 + t218 - t320 + t323 - t153 - t156
t325 = t24 * t324
t326 = t259 * t79
t328 = t34 * t40
t329 = t328 * t160
t335 = t13 * rRS
t340 = t43 * t41 - t210 * t329 - 2 * t8 * t35 - t207 * t45 * t269 + t43 * t335 * t21 - t43 * t335 * t5
t341 = t340 * t28
t342 = t48 * t154
t343 = t56 * t182
t345 = 2 * t296 * t343
t348 = 2 * t301 * t56 * t190
t350 = t52 * t306 * t28
t352 = t52 * t309 * t28
t354 = t55 * t56 * t154
t355 = 1 - dtR - dtLR - t38 - t39 - dtS - dtLS + t341 + t342 - t345 + t348 - t350 + t352 - t354
t356 = t19 * t355
t357 = t250 * t59
t358 = t19 * t225
t359 = t250 * t31
t360 = -t252 - t261 - t262 - t278 - t315 - t316 - t325 - t326 - t356 - t357 + t358 + t359
t361 = t104 * t21
t362 = t361 * t62
t363 = t103 * t362
t366 = 2 * t132 * t181 * t28
t367 = t105 * t62
t368 = t103 * t367
t369 = t5 * t16
t372 = 2 * t132 * t369 * t28
t373 = t43 * t125
t374 = t21 * t118
t375 = t5 * t118
t376 = -t317 + t163 - t213 + t172 - t209 + t216 + t218
t378 = t150 * t48
t379 = t378 * t28
t380 = t16 * t340
t381 = t380 * t28
t382 = t120 * t154
t383 = t154 * t88
t384 = t383 * t16
t385 = t28 * t292
t386 = t385 * t16
t387 = t122 * t150
t388 = t374 - t375 + t56 * t376 + t379 + t381 + t382 + t384 + t386 + t387
t389 = t13 * t388
t390 = t8 * t389
t391 = t363 - t366 - t368 + t372 - t320 + t323 + t165 + t168 + t169 - t317 + t373 + t390
t393 = t194 + t243 + t360 + t391
t394 = t1 * t393
t396 = t162 + dtR + dtL + t37 + dtLR + dtLRS + t36 + t38 + t177 + t185 - t193 - t195 - t198 + t202 + t206
t397 = t345 - t348 + t300 - t305 + t226 - t239 - t241 - t242 + t252 + t261 + t257 - t258 + t308 - t311 + t350
t399 = -t352 + t253 + t262 + t278 + t315 - t294 + t316 - t293 + t325 + t326 + t356 - t342 + t357 - t341 - t363
t400 = t24 * t225
t401 = t259 * t31
t402 = t366 + t368 - t372 + t354 - t255 + t313 - t165 - t168 - t169 - t373 - t390 - t400 - t401 - t251 - t260
t404 = t396 + t397 + t399 + t402
t406 = n * t404
t411 = Edelta_lhs(t148, p, 0, 0, 0, 0, 0, 0, 1)
ret[1] = t2 * (t394 * t142 + t138 * t404 - t406 * t137 - t144 * t393) * t411
t412 = t277 * t170
t413 = 2 * t412
t418 = t8 * t131
t419 = t160 * t160
t430 = t43 * t131
t431 = t21 * t419
t442 = t4 * t4
t443 = t442 * t50
t444 = t443 * t54
t450 = (-2 * t207 * t265 - 4 * t43 * t95 + 2 * t418 * t264 * t419 + 4 * t8 * t54 * t94 * t160 - 2 * t296 * t264 * t4 + 2 * t430 * t98 * t431 - 2 * t207 * rLR_S * t21 * t160 + 2 * t207 * t98 * t160 - 2 * t444 * t99 - 2 * t43 * t272) * t70
t451 = 2 * t84
t452 = t52 * t76
t453 = 2 * t452
t455 = t52 * t309 * t21
t456 = 2 * t455
t458 = t52 * t306 * t150
t459 = 2 * t458
t461 = t52 * t309 * t150
t462 = 2 * t461
t491 = -2 * t207 * t281 - 4 * t43 * t82 + 2 * t418 * t280 * t419 + 4 * t8 * t54 * t81 * t160 - 2 * t296 * t280 * t4 + 2 * t430 * t85 * t431 - 2 * t207 * rLS * t21 * t160 + 2 * t207 * t85 * t160 - 2 * t444 * t86 - 2 * t43 * t287
t492 = t491 * t16
t493 = t292 * t150
t494 = 2 * t493
t496 = 2 * t444 * t90
t499 = 4 * t296 * t181 * t4
t502 = t296 * t56 * t150 * t4
t503 = 4 * t502
t506 = 4 * t301 * t181 * t160
t509 = t301 * t56 * t150 * t160
t510 = 4 * t509
t511 = t178 * t131
t513 = 4 * t511 * t298
t516 = 4 * t296 * t369 * t4
t519 = 4 * t301 * t369 * t160
t520 = 2 * t87
t521 = t295 * t179
t522 = t4 * t160
t525 = 8 * t521 * t181 * t522
t526 = t52 * t187
t530 = 6 * t526 * t56 * t16 * t419
t531 = 2 * rLS
t532 = -2 - t451 + t453 + t456 - t459 + t462 + t492 + t494 - t496 - t499 - t503 + t506 + t510 + t513 + t516 - t519 - t520 + t525 - t530 + t531
t533 = t31 * t532
t534 = 2 * t42
t535 = t52 * t220
t536 = 2 * t535
t538 = t52 * t306 * t154
t539 = 2 * t538
t541 = t52 * t309 * t154
t542 = 2 * t541
t571 = -2 * t207 * t329 - 4 * t43 * t35 + 2 * t418 * t328 * t419 + 4 * t8 * t54 * t34 * t160 - 2 * t296 * t328 * t4 + 2 * t430 * t45 * t431 - 2 * t207 * rRS * t21 * t160 + 2 * t207 * t45 * t160 - 2 * t444 * t46 - 2 * t43 * t335
t572 = t571 * t28
t573 = t340 * t154
t574 = 2 * t573
t575 = t154 * t160
t577 = t301 * t56 * t575
t578 = 4 * t577
t580 = 4 * t511 * t343
t582 = 2 * t444 * t57
t583 = t21 * t28
t586 = 4 * t296 * t583 * t4
t587 = t154 * t4
t589 = t296 * t56 * t587
t590 = 4 * t589
t593 = 4 * t301 * t583 * t160
t594 = t5 * t28
t597 = 4 * t296 * t594 * t4
t600 = 4 * t301 * t594 * t160
t601 = 2 * t47
t604 = 8 * t521 * t583 * t522
t605 = t28 * t419
t608 = 6 * t526 * t56 * t605
t609 = 2 * rRS
t610 = -2 - t534 + t536 - t539 + t542 + t456 + t572 + t574 + t578 + t580 - t582 - t586 - t590 + t593 + t597 - t600 - t601 + t604 - t608 + t609
t611 = t19 * t610
t612 = 4 * dtR
t613 = 4 * dtL
t614 = 8 * dtLS
t615 = 8 * dtLR
t616 = 12 * dtLRS
t617 = 4 * dtS
t618 = 8 * dtRS
t619 = 4 - t413 - t450 - t533 - t611 - t612 - t613 - t614 - t615 - t616 - t617 - t618
t620 = t50 * t50
t624 = 12 * t620 * t128 * t188 * t183
t627 = 2 * t43 * t173 * t176
t630 = t174 * t56 * t167 * t160
t631 = 2 * t630
t632 = t21 * t150
t634 = t180 * t632 * t182
t635 = 12 * t634
t637 = t189 * t632 * t190
t638 = 12 * t637
t640 = t180 * t181 * t587
t641 = 12 * t640
t643 = t189 * t181 * t575
t644 = 12 * t643
t650 = 12 * t127 * t7 * t179 * t181 * t28 * t442
t657 = 24 * t129 / t186 / t12 * t5 * t181 * t605
t663 = 2 * t8 * t131 * t104 * t56 * t62 * t419
t668 = 2 * t295 * t173 * t56 * t62 * t4
t669 = t250 * t355
t670 = 2 * t669
t671 = t624 - t627 - t631 - t635 + t638 - t641 + t644 - t650 - t657 + t663 - t668 - t670
t673 = t43 * t246
t674 = t43 * t248
t675 = t131 * t16
t677 = t8 * t675 * t419
t679 = t8 * t151 * t160
t681 = t295 * t76 * t4
t683 = -2 * t673 + 2 * t674 + 2 * t677 - 2 * t679 - 2 * t681 - 2 * t103
t684 = t683 * t59
t689 = 36 * t178 * t188 * t181 * t182 * t160
t690 = t250 * t225
t692 = t43 * t221
t693 = t43 * t223
t696 = t8 * t131 * t28 * t419
t699 = t8 * t54 * t154 * t160
t701 = t295 * t220 * t4
t703 = -2 * t692 + 2 * t693 + 2 * t696 - 2 * t699 - 2 * t701 - 2 * t103
t704 = t19 * t703
t705 = -6 + t617 + t618 + t612 + t613 + t614 + t615 + t616
t706 = t101 * t705
t707 = t115 * t28
t708 = 2 * t707
t709 = 2 * t116
t710 = t683 * t31
t711 = t225 * t314
t712 = 2 * t711
t713 = t703 * t92
t715 = t301 * t199 * t160
t716 = 4 * t715
t718 = t296 * t203 * t4
t719 = 4 * t718
t721 = t301 * t203 * t160
t722 = 4 * t721
t725 = 6 * t526 * t133 * t419
t727 = 4 * t511 * t318
t729 = t296 * t199 * t4
t730 = 4 * t729
t731 = t207 * t212
t732 = 2 * t731
t734 = t418 * t211 * t419
t735 = 2 * t734
t738 = t210 * t64 * t170 * t160
t739 = 2 * t738
t741 = t296 * t211 * t4
t742 = 2 * t741
t743 = t444 * t74
t744 = 2 * t743
t746 = t44 * t214 * t154
t747 = 2 * t746
t748 = -2 + t716 - t719 + t722 - t725 + t727 - t730 - t732 + t735 - t739 - t742 - t744 + t747
t749 = 2 * rLR
t751 = t52 * t151 * t154
t752 = 2 * t751
t754 = 2 * t443 * t77
t755 = t13 * rLR
t757 = t43 * t755 * t28
t758 = 2 * t757
t760 = t43 * t755 * t16
t761 = 2 * t760
t762 = t43 * t171
t763 = 2 * t762
t765 = t8 * t65 * t705
t769 = 8 * t295 * t131 * t133 * t522
t771 = t430 * t73 * t605
t772 = 2 * t771
t774 = t207 * t214 * t190
t775 = 2 * t774
t777 = t207 * t73 * t575
t778 = 2 * t777
t779 = t749 + t536 + t453 - t752 - t754 - t758 - t761 + t763 + t765 + t769 + t772 - t775 - t778
t781 = t24 * (t748 + t779)
t782 = -t684 + t689 + 2 * t690 + t704 - t706 - t708 - t709 + t710 - t712 - t713 - t781 + t716
t783 = t132 * t90
t784 = 4 * t783
t786 = 2 * t44 * t367
t788 = t103 * t361 * t167
t789 = 2 * t788
t791 = t103 * t105 * t167
t792 = 2 * t791
t794 = t103 * t105 * t21
t795 = 2 * t794
t797 = 2 * t44 * t362
t799 = t132 * t632 * t28
t800 = 4 * t799
t802 = t132 * t181 * t154
t803 = 4 * t802
t806 = t132 * t5 * t150 * t28
t807 = 4 * t806
t808 = t132 * t57
t809 = 4 * t808
t811 = t132 * t369 * t154
t812 = 4 * t811
t813 = t784 - t786 + t789 - t792 - t795 + t797 - t800 - t803 + t807 + t809 + t812 - t719 + t722
t816 = t259 * t324
t817 = 2 * t816
t818 = t207 * t254
t819 = t43 * t256
t820 = t43 * t20
t822 = t418 * t56 * t419
t824 = t8 * t306 * t160
t826 = t8 * t309 * t160
t828 = t296 * t56 * t4
t830 = -2 * t818 + 2 * t819 - 2 * t820 + 2 * t822 - 2 * t824 + 2 * t826 - 2 * t828 - 2 * t103
t831 = t830 * t79
t832 = -t725 + t727 - t730 - t732 + t735 - t739 - t742 - t744 + t747 - t817 - t831 + t749
t833 = t43 * t389
t834 = 2 * t833
t835 = 2 * t72
t836 = t749 - t732 + t763 + t735 - t739 - t742 + t765 + t772 - t775 - t778 - t744 - t758 + t747 - t761
t839 = t150 * t340 * t28
t840 = 2 * t839
t841 = t378 * t154
t844 = t16 * t571 * t28
t845 = t380 * t154
t846 = 2 * t845
t848 = t154 * t292 * t16
t849 = 2 * t848
t850 = t383 * t150
t853 = t28 * t491 * t16
t854 = t385 * t150
t855 = 2 * t854
t856 = t21 * t376
t858 = t5 * t376
t860 = 2 * t120
t861 = 2 * t122
t862 = 2 * t75
t863 = 2 * t49
t864 = 2 * t63
t865 = 2 * t89
t866 = -t835 + t56 * t836 + t840 + 2 * t841 + t844 + t846 + t849 + 2 * t850 + t853 + t855 + 2 * t856 - 2 * t858 - t860 - t861 - t862 - t863 + t864 - t865
t868 = t8 * t13 * t866
t869 = t240 * t154
t870 = 2 * t869
t871 = t683 * t24
t872 = t871 * t31
t873 = t250 * t259
t874 = t873 * t31
t875 = 2 * t874
t876 = t251 * t225
t877 = 2 * t876
t878 = t260 * t225
t879 = 2 * t878
t880 = t25 * t703
t902 = (-2 * t43 * t229 + 2 * t8 * t131 * t109 * t419 - 2 * t295 * t228 * t4 - 2 * t430 * t231 * t419 - 4 * t43 * t173 * t160 + 2 * t443 * t54 * t40 * t104) * t16 * t28
t904 = t237 * t150 * t28
t905 = 2 * t904
t906 = t238 * t154
t907 = 2 * t906
t908 = t834 + t868 + t536 + t453 + t870 - t872 - t875 - t877 - t879 - t880 + t902 + t905 + t907
t910 = t19 * t830
t911 = t910 * t31
t914 = t8 * t54 * t388 * t160
t915 = 2 * t914
t918 = 2 * t295 * t157 * t4
t922 = 2 * t8 * t131 * t124 * t419
t925 = 2 * t8 * t234 * t62
t928 = 4 * t129 * t675 * t28
t930 = 2 * t43 * t161
t931 = -t911 - t915 - t918 - t752 - t754 + t922 - t925 + t928 - t930 - t758 - t761 + t763
t934 = 2 * t210 * t105 * t175
t937 = 12 * t511 * t369 * t182
t938 = t129 * t187
t941 = 12 * t938 * t369 * t190
t942 = t44 * t197
t943 = 2 * t942
t946 = 2 * t210 * t361 * t175
t948 = 12 * t511 * t183
t950 = 12 * t938 * t191
t953 = t132 * t56 * t150 * t154
t954 = 4 * t953
t955 = t765 + t934 + t937 - t941 + t943 - t946 - t948 + t950 - t954 + t769 + t772 - t775 - t778
t958 = t619 + t671 + t782 + t813 + t832 + t908 + t931 + t955
t963 = 2 * t819
t964 = 2 * t820
t965 = -2 + t963 - t964 + t413 + t450 + t533 - t494 - t492 + t611 - t574 + t451 + t534 + t612 + t613 + t614
t966 = t615 + t616 + t617 + t618 - t624 + t627 + t631 + t635 - t638 + t641 - t644 + t650 + t657 - t663 + t668
t968 = -t604 - t525 - t572 + t670 + t684 + t601 + t520 - t689 + t706 + t708 + t709 + t712 + t713 + t781 - t784
t969 = t786 - t789 + t792 + t795 - t797 + t800 + t803 - t807 - t809 - t812 + t582 + t586 - t593 - t597 + t600 + t496
t972 = 2 * t818
t973 = 2 * t822
t974 = 2 * t828
t975 = t830 * t31
t976 = t259 * t225
t977 = 2 * t976
t978 = t24 * t703
t979 = t499 - t506 - t516 + t519 - t972 + t973 - t974 + t817 + t831 - t975 - t977 - t978 - t531 - t609 - t834
t980 = 2 * t103
t981 = -t868 - t536 - t453 - t870 + t872 + t875 + t877 + t879 + t880 - t902 - t905 - t907 - t980 + t911 + t539
t984 = 2 * t824
t985 = 2 * t826
t986 = -t542 + t915 + t918 - t922 - 4 * t455 + t459 - t462 + t925 - t928 + t930 - t984 + t985 - t934 - t937 + t941
t987 = 2 * t873
t988 = -t943 + t946 + t948 - t950 + t954 - t578 - t580 + t590 + t608 + t503 - t510 - t513 + t530 - t871 - t987 - t910
t991 = t965 + t966 + t968 + t969 + t979 + t981 + t986 + t988
t1000 = Edelta_lhs(t148, p, 0, 0, 0, 0, 0, 0, 2)
ret[2] = t2 * (t1 * t958 * t142 + 2 * t394 * t404 + t138 * t991 - n * t991 * t137 - 2 * t406 * t393 - t144 * t958) * t1000 / 2
t1002 = -t14
t1003 = rLR * t1002
t1005 = t44 * t1003 * t28
t1006 = t21 * t1002
t1007 = t105 * t1006
t1008 = t103 * t1007
t1009 = t1002 * t28
t1012 = 2 * t132 * t56 * t1009
t1013 = t5 * t1002
t1014 = t26 * t1002
t1015 = -t165 - dtLR - t39 - t1013 - dtLS - t1014
t1016 = t65 * t1015
t1017 = t8 * t1016
t1018 = -t1003 + t163 - t213 + t1017 - t209 + t1005 + t218
t1020 = t1002 * t48
t1021 = t1020 * t28
t1022 = t122 * t1002
t1023 = t374 - t375 + t56 * t1018 + t1021 + t381 + t382 + t384 + t386 + t1022
t1024 = t13 * t1023
t1025 = t8 * t1024
t1026 = t13 * t1002
t1028 = t245 - t247 + t8 * t1026
t1029 = t1028 * t24
t1030 = t1029 * t31
t1031 = t115 * t1002
t1032 = t1031 * t28
t1033 = t1028 * t31
t1034 = t1028 * t59
t1035 = t1005 + t1008 - t1012 + t1025 - t1003 + t1013 + t1014 - t1030 + t1032 + t1033 - t1034
t1036 = t54 * t1002
t1038 = t52 * t1036 * t28
t1039 = -dtL - dtLS - dtLR - dtLRS - t1003 + t163 - t213 + t1017 - t209 + t1005 + t218 - t320 + t323 - t1038 - t156
t1040 = t24 * t1039
t1041 = t88 * t1002
t1043 = t55 * t56 * t1002
t1044 = -dtL - dtLS - dtLR - dtLRS + t293 + t1041 - t300 + t305 - t308 + t311 - t1043
t1045 = t31 * t1044
t1046 = t101 * t1015
t1047 = -t1040 - t1045 - t1046 - t156 - t162 + t163 - dtL + dtLRS - t177 - t185 + t193 + t195
t1049 = -t206 - t209 - t213 + t218 + t1017 - t1038 - t226 + t239 + t242 - t261 - t278
t1050 = -t316 - t326 - t356 + t358 + t363 - t366 - t368 + t372 - t320 + t323 + t165 + t373
t1052 = t1035 + t1047 + t1049 + t1050
t1053 = t1 * t1052
t1055 = t1043 - t1008 + t1012 - t1025 - t1013 - t1014 + t1030 - t1032 + t1034 + t1040 - t1041 + t1045 + t1046 + t162 + dtR
t1056 = dtL + dtLS + dtLR + dtLRS + dtS + t38 + t177 + t185 - t193 - t195 + t206 + t345 - t348 + t300 - t305
t1058 = t226 - t239 - t242 + t261 + t257 - t258 + t308 - t311 + t350 - t352 + t253 + t278 + t316 - t293 + t326
t1059 = t356 - t342 - t341 - t363 + t366 + t368 - t372 + t354 - t255 - t165 - t373 - t1029 - t400 - t401 - t260
t1061 = t1055 + t1056 + t1058 + t1059
t1063 = n * t1061
t1068 = Edelta_lhs(t148, p, 0, 0, 0, 0, 0, 1, 0)
ret[3] = t2 * (t1053 * t142 + t138 * t1061 - t1063 * t137 - t144 * t1052) * t1068
t1070 = t56 * t1002 * t160
t1071 = t174 * t1070
t1073 = t180 * t1006 * t182
t1074 = 6 * t1073
t1076 = t189 * t1006 * t190
t1077 = 6 * t1076
t1078 = t277 * t1015
t1079 = 4 * dtRS
t1080 = 2 * dtR
t1081 = 6 * dtLS
t1082 = 6 * dtLR
t1083 = 8 * dtLRS
t1084 = -3 + t36 + t1079 + t1080 + t613 + t1081 + t1082 + t1083
t1085 = t101 * t1084
t1086 = t292 * t1002
t1089 = t296 * t56 * t1002 * t4
t1090 = 2 * t1089
t1091 = t301 * t1070
t1092 = 2 * t1091
t1094 = t52 * t309 * t1002
t1096 = t52 * t306 * t1002
t1097 = -1 + t493 + t492 + t1086 - t1090 + t1092 + t1094 - t1096 - t84 + t525 - t87 - t496
t1098 = 2 * t502
t1099 = 2 * t509
t1100 = -t499 + t506 + t516 - t519 + rLS + t453 + t455 - t458 + t461 - t1098 + t1099 + t513 - t530
t1102 = t31 * (t1097 + t1100)
t1103 = t225 * t1044
t1105 = t296 * t1009 * t4
t1106 = 2 * t1105
t1108 = t301 * t1009 * t160
t1109 = 2 * t1108
t1111 = t52 * t1036 * t154
t1112 = t43 * t1016
t1114 = t8 * t65 * t1084
t1117 = t210 * t64 * t1015 * t160
t1119 = t44 * t1003 * t154
t1121 = t207 * t1003 * t190
t1122 = 2 * t715
t1123 = 2 * t729
t1124 = -1 - t1106 + t1109 - t1111 + t1112 + t1114 - t1117 + t1119 - t1121 + t1122 - t719 + t722 - t725 + t727 - t1123 - t732
t1125 = t735 - t738 - t742 - t744 + t746 + rLR + t535 + t453 - t751 - t754 - t757 - t761 + t762 + t769 + t772 - t774 - t778
t1127 = t24 * (t1124 + t1125)
t1128 = t259 * t1039
t1129 = t1028 * t355
t1133 = t43 * t1026
t1135 = t8 * t1036 * t160
t1136 = -2 * t673 + t674 + 2 * t677 - t679 - 2 * t681 + t1133 - t1135 - t103
t1137 = t1136 * t59
t1138 = t1028 * t225
t1139 = 2 - t412 - t450 - t1071 - t1074 + t1077 - t1078 - t1085 - t1102 - t1103 - t1127 - t1128 - t1129 - t1137 + t1138
t1140 = t1136 * t31
t1143 = t132 * t56 * t1002 * t154
t1144 = 2 * t1143
t1145 = t44 * t1007
t1147 = t103 * t361 * t1002
t1149 = t132 * t1006 * t28
t1150 = 2 * t1149
t1152 = t103 * t105 * t1002
t1154 = t132 * t1013 * t28
t1155 = 2 * t1154
t1158 = t8 * t54 * t1023 * t160
t1159 = t1136 * t24
t1160 = t1159 * t31
t1161 = t1028 * t259
t1162 = t1161 * t31
t1163 = t1029 * t225
t1164 = t1140 - t1144 + t1145 + t1147 - t1150 - t1152 + t1155 - t1106 + t1109 - t1158 - t1111 + t1112 + t1114 - t1160 - t1162 - t1163
t1167 = t237 * t1002 * t28
t1168 = t1031 * t154
t1169 = t1167 + t1168 - t1117 + t1119 - t1121 - t611 - t1080 - t613 - t1081 - t1082 - t1083 - t36 - t1079 + t624 - t627 - t630
t1170 = 6 * t634
t1171 = 6 * t637
t1172 = t43 * t1024
t1174 = t1002 * t340 * t28
t1175 = t1020 * t154
t1176 = t383 * t1002
t1177 = t385 * t1002
t1178 = t21 * t1018
t1179 = rLR - t732 + t762 + t735 - t738 - t742 + t1112 - t1117 + t1114 + t772 - t774 - t778 - t744 - t1121 - t757 + t1119 + t746 - t761
t1181 = -t835 + t1174 + t1175 + t1176 + t1177 + t1178 + t56 * t1179 + t839 + t841 + t844 + t846 + t849
t1182 = t5 * t1018
t1183 = t850 + t853 + t854 - t1182 + t856 - t858 - t860 - t122 - t862 - t49 + t864 - t865
t1186 = t8 * t13 * (t1181 + t1183)
t1187 = -t1170 + t1171 - t641 + t644 - t650 - t657 + t663 - t668 - t669 + t689 + t1172 + t1186 + t690 + t704 - t707 - t709
t1190 = 2 * t799
t1191 = 2 * t806
t1192 = 2 * t808
t1193 = -t711 - t713 + t1122 + t784 - t786 + t788 - t791 - t794 + t797 - t1190 - t803 + t1191 + t1192 + t812 - t719
t1194 = t722 - t725 + t727 - t1123 - t732 + t735 - t738 - t742 - t744 + t746 - t816 - t831 + rLR + t833 + t535 + t453
t1196 = t869 - t874 - t876 - t879 - t880 + t902 + t904 + t907 - t911 - t914 - t918 - t751 - t754 + t922 - t925 + t928
t1197 = 2 * t953
t1198 = -t930 - t757 - t761 + t762 + t934 + t937 - t941 + t942 - t946 - t948 + t950 - t1197 + t769 + t772 - t774 - t778
t1201 = t1139 + t1164 + t1169 + t1187 + t1193 + t1194 + t1196 + t1198
t1206 = t963 - t964 + t412 + t450 - t493 - t492 + t1071 + t1074 - t1077 + t1078 + t1085 + t1102 - t1086 + t1103 + t1127 + t1128 + t1129 + t1137
t1207 = t1144 - t1145 + t1090 - t1092 - t1147 + t1150 + t1152 - t1155 - t1094 + t1096 + t1158 + t1160 + t1162 + t1163 - t1167 - t1168 + t611 - t574
t1209 = t84 + t534 + t1080 + t613 + t1081 + t1082 + t1083 + t36 + t1079 - t624 + t627 + t630 + t1170 - t1171 + t641 - t644 + t650 + t657
t1210 = -t663 + t668 - t604 - t525 - t572 + t669 + t601 + t87 - t689 - t1172 - t1186 + t707 + t709 + t711 + t713 - t784 + t786 - t788 + t791
t1213 = t794 - t797 + t1190 + t803 - t1191 - t1192 - t812 + t582 + t586 - t593 - t597 + t600 + t496 + t499 - t506 - t516 + t519 - t972
t1214 = t973 - t974 + t816 + t831 - t975 - t977 - t978 - rLS - t609 - t833 - t536 - t453 - t869 + t874 + t876 + t879 + t880 - t902
t1216 = 3 * t455
t1217 = -t904 - t907 - t980 + t911 + t539 - t542 + t914 + t918 - t922 - t1216 + t458 - t461 + t925 - t928 + t930 - t984 + t985 - t934
t1218 = -t937 + t941 - t942 + t946 + t948 - t950 + t1197 - t578 - t580 + t590 + t608 + t1098 - t1099 - t513 + t530 - t873 - t910 - t1161 - t1159
t1221 = t1206 + t1207 + t1209 + t1210 + t1213 + t1214 + t1217 + t1218
t1230 = Edelta_lhs(t148, p, 0, 0, 0, 0, 0, 1, 1)
ret[4] = t2 * (t1 * t1201 * t142 + t1053 * t404 + t394 * t1061 + t138 * t1221 - n * t1221 * t137 - t1063 * t393 - t406 * t1052 - t144 * t1201) * t1230
t1231 = 4 * t14
t1233 = t8 * t65 * t1231
t1234 = 2 * t1112
t1235 = 2 * t1111
t1236 = 2 * t1121
t1237 = 2 * t1117
t1238 = t453 + t1233 + t1234 - t1235 - t761 - t1236 + t769 - t725 - t778 + t735 - t1237
t1239 = 2 * t1119
t1240 = 4 * t1105
t1241 = 4 * t1108
t1242 = t1239 - t1240 + t1241 + t727 - t754 - t742 - t744 - t732 - t719 + t722 + t772
t1244 = t24 * (t1238 + t1242)
t1245 = 2 * t1094
t1246 = 2 * t1086
t1247 = 4 * t1089
t1248 = 4 * t1091
t1249 = 2 * t1096
t1250 = t453 + t1245 + t1246 + t492 - t1247 + t1248 - t496 - t499 + t506 + t513 - t1249 + t516 - t519 + t525 - t530
t1251 = t31 * t1250
t1252 = 2 * t1071
t1253 = 12 * t1073
t1254 = 12 * t1076
t1255 = -t732 + t1234 + t735 - t1237 - t742 + t1233 + t772 - t1236 - t778 - t744 + t1239 - t761
t1257 = 2 * t1174
t1260 = 2 * t1177
t1263 = -t835 + t56 * t1255 + t1257 + 2 * t1175 + 2 * t1176 + t1260 + 2 * t1178 + t844 + t846 + t849 + t853 - 2 * t1182 - t860 - t862 + t864 - t865
t1265 = t8 * t13 * t1263
t1266 = 2 * t1078
t1267 = 2 * t1103
t1268 = 2 * t1128
t1269 = -t1244 - t1251 - t450 - t1252 - t1253 + t1254 + t1233 + t1265 - t1266 - t1267 - t1268
t1270 = 2 * t1129
t1273 = -2 * t673 + 2 * t1133 + 2 * t677 - 2 * t1135 - 2 * t681
t1274 = t1273 * t24
t1275 = t1274 * t31
t1276 = 4 * t1143
t1277 = 2 * t1145
t1278 = 2 * t1147
t1279 = 4 * t1149
t1280 = 2 * t1152
t1281 = 4 * t1154
t1282 = -t1270 + 2 * t1138 - t1275 - t1276 + t1277 + t1278 - t1279 - t1280 + t1281 - t1240 + t1241
t1284 = 2 * t1158
t1285 = 2 * t1162
t1286 = 2 * t1163
t1287 = 2 * t1167
t1288 = 2 * t1168
t1289 = t101 * t1231
t1290 = t1273 * t31
t1291 = -t1284 - t1235 + t1234 - t1285 - t1286 + t1287 + t1288 - t1289 + t1290 - t1237 + t1239
t1292 = 4 * dtLS
t1293 = 4 * dtLR
t1294 = 4 * dtLRS
t1295 = -t1236 - t611 - t613 - t1292 - t1293 - t1294 + t624 - t627 - t641 + t644 - t650
t1298 = 2 * t1172
t1299 = -t657 + t663 - t668 + t689 + t1298 + t704 - t709 - t713 + t784 - t786 + t797
t1300 = -t803 + t812 - t719 + t722 - t725 + t727 - t732 + t735 - t742 - t744 - t831
t1302 = t1273 * t59
t1303 = t453 - t879 - t880 + t902 + t907 - t911 - t1302 - t918 - t754 + t922 - t925
t1304 = t928 - t930 - t761 + t934 + t937 - t941 - t946 - t948 + t950 + t769 + t772 - t778
t1307 = t1269 + t1282 + t1291 + t1295 + t1299 + t1300 + t1303 + t1304
t1312 = 2 + t1244 + t1251 + t963 - t964 + t450 - t492 + t1252 + t1253 - t1254 - t1265 + t1266 - t1246 + t1267
t1313 = t1268 + t1270 + t1275 + t1276 - t1277 + t1247 - t1248 - t1278 + t1279 + t1280 - t1281 - t1245 + t1249 + t1284
t1315 = t1285 + t1286 - t1287 - t1288 + t1289 + t611 - t574 + t534 + t613 + t1292 + t1293 + t1294 - t624 + t627
t1316 = t641 - t644 + t650 + t657 - t663 + t668 - t604 - t525 - t572 + t601 - t689 - t1298 + t709 + t713
t1319 = -t784 + t786 - t797 + t803 - t812 + t582 + t586 - t593 - t597 + t600 + t496 + t499 - t506 - t516
t1320 = t519 - t972 + t973 - t974 + t831 - t975 - t977 - t978 - t609 - t536 - t453 + t879 + t880 - t902
t1322 = -t907 - t980 + t911 + t1302 - t1274 + t539 - t542 + t918 - t922 - t456 + t925 - t928 + t930 - t984
t1323 = 2 * t1161
t1324 = t985 - t934 - t937 + t941 + t946 + t948 - t950 - t578 - t580 + t590 + t608 - t513 + t530 - t910 - t1323
t1327 = t1312 + t1313 + t1315 + t1316 + t1319 + t1320 + t1322 + t1324
t1336 = Edelta_lhs(t148, p, 0, 0, 0, 0, 0, 2, 0)
ret[5] = t2 * (t1 * t1307 * t142 + 2 * t1053 * t1061 + t138 * t1327 - n * t1327 * t137 - 2 * t1063 * t1052 - t144 * t1307) * t1336 / 2
t1338 = -t5
t1339 = rLR * t1338
t1341 = t44 * t1339 * t28
t1343 = t44 * t73 * t1338
t1344 = t88 * t1338
t1346 = t55 * t56 * t1338
t1347 = -dtS - dtLS - dtRS - dtLRS + t1344 - t1346
t1348 = t31 * t1347
t1349 = t14 * t1338
t1350 = t26 * t1338
t1351 = -dtRS - t39 - t1349 - t168 - dtLS - t1350
t1352 = t101 * t1351
t1353 = t13 * t1338
t1355 = 1 + t8 * t1353
t1356 = t1355 * t92
t1357 = t65 * t1351
t1358 = t8 * t1357
t1359 = t54 * t1338
t1361 = t52 * t1359 * t28
t1363 = t52 * t76 * t1338
t1364 = 1 - dtR - t166 - dtRS - t39 - dtL - dtLS - t317 + t1358 + t1341 + t1343 - t1361 - t1363
t1365 = t24 * t1364
t1366 = t1355 * t59
t1367 = 1 - dtR - dtL - t166 + t198 + t168 - t317 + t1341 + t1343 - t1348 - t1352 - t1356 - t1365 - t1366
t1368 = t48 * t1338
t1369 = -dtS - dtLS - dtRS - dtLRS + t1368 - t1346
t1370 = t19 * t1369
t1371 = t19 * t1355
t1372 = t1355 * t31
t1373 = t1355 * t24
t1374 = t1373 * t31
t1375 = t25 * t1355
t1376 = t115 * t1338
t1377 = t1376 * t28
t1378 = t116 * t1338
t1379 = -t317 + t1358 + t1341 + t1343
t1381 = t1368 * t28
t1382 = t120 * t1338
t1383 = t1344 * t16
t1384 = t122 * t1338
t1385 = t56 * t1379 + t1381 + t1382 + t1383 + t1384
t1386 = t13 * t1385
t1387 = t8 * t1386
t1388 = t1338 * t28
t1391 = 2 * t132 * t56 * t1388
t1392 = t16 * t1338
t1395 = 2 * t132 * t56 * t1392
t1396 = -t1370 + t1371 + t1372 + t1349 + t1350 - t1374 - t1375 + t1377 + t1378 + t1387 + t1358 - t1361 - t1363 - t1391 - t1395
t1397 = t1367 + t1396
t1398 = t1 * t1397
t1401 = -t1387 + t1391 + t1395 + 2 * t1346 + t1374 + t1375 - t1377 - t1378 - t1349 - t1350 + t1366 + t1370
t1403 = -t1368 + t1365 + t1356 + t1348 - t1344 + t1352 - 2 * t1373 - t168 - t198 + t36 + dtRS + dtLS
t1404 = t1401 + t1403
t1406 = n * t1404
t1411 = Edelta_lhs(t148, p, 0, 0, 0, 0, 1, 0, 0)
ret[6] = t2 * (t1398 * t142 + t138 * t1404 - t1406 * t137 - t144 * t1397) * t1411
t1412 = t21 * t1338
t1415 = 6 * t180 * t1412 * t182
t1418 = 6 * t189 * t1412 * t190
t1419 = t1338 * t4
t1422 = 6 * t180 * t181 * t1419
t1423 = t1338 * t160
t1426 = 6 * t189 * t181 * t1423
t1427 = 2 * dtL
t1428 = 6 * dtRS
t1429 = 2 * t783
t1430 = 1 - t1415 + t1418 - t1422 + t1426 - t1080 - t1427 - t1081 - t1293 - t1083 - t617 - t1428 - t630 - t707 - t116 + t1429 + t788 - t791
t1433 = t210 * t64 * t1351 * t160
t1435 = t44 * t1339 * t154
t1437 = t44 * t214 * t1338
t1440 = 2 * t132 * t1412 * t28
t1443 = 2 * t132 * t181 * t1338
t1446 = 2 * t296 * t1388 * t4
t1449 = 2 * t301 * t1388 * t160
t1452 = 2 * t296 * t1392 * t4
t1455 = 2 * t301 * t1392 * t160
t1459 = 2 * t132 * t5 * t1338 * t28
t1462 = 2 * t132 * t369 * t1338
t1463 = -t795 + t1192 + t749 + t535 + t452 - t757 - t760 - t1433 + t1435 + t1437 - t1440 - t1443 - t1446 + t1449 - t1452 + t1455 + t1459 + t1462 + t942
t1468 = 2 * t132 * t56 * t150 * t1338
t1472 = 2 * t132 * t56 * t1338 * t154
t1474 = t207 * t1339 * t190
t1476 = t207 * t73 * t1423
t1477 = t259 * t1364
t1478 = t340 * t1338
t1480 = t296 * t56 * t1419
t1481 = 2 * t1480
t1483 = t301 * t56 * t1423
t1484 = 2 * t1483
t1486 = t52 * t306 * t1338
t1488 = t52 * t309 * t1338
t1490 = t19 * (-1 + t1478 + rRS - t42 - t47 - t1481 + t1484 - t1486 + t1488 + t455)
t1491 = t250 * t1369
t1492 = t1355 * t355
t1496 = t43 * t1353 - t8 * t1359 * t160 - t103
t1497 = t1496 * t59
t1498 = t250 * t1355
t1499 = t19 * t1496
t1500 = t1355 * t225
t1501 = t277 * t1351
t1502 = -3 + t617 + t1428 + t1080 + t1427 + t1081 + t1293 + t1083
t1503 = t101 * t1502
t1504 = t1496 * t31
t1505 = t292 * t1338
t1507 = t31 * (-1 + t1505 + rLS - t84 - t87 - t1481 + t1484 - t1486 + t1488 + t455)
t1508 = t225 * t1347
t1509 = t1355 * t314
t1510 = -t1468 - t1472 - t1474 - t1476 - t1477 - t1490 - t1491 - t1492 - t1497 + t1498 + t1499 + t1500 - t1501 - t1503 + t1504 - t1507 - t1508 - t1509
t1511 = t1496 * t92
t1512 = t43 * t1357
t1514 = t8 * t65 * t1502
t1516 = t52 * t1359 * t154
t1518 = t52 * t151 * t1338
t1519 = -2 + t749 + t1512 - t1433 + t1514 - t1474 - t757 + t1435 - t1476 + t1437 - t760 - t1446 + t1449 + t535 - t1516 - t1452 + t1455 - t1518 + t452
t1520 = t24 * t1519
t1521 = t21 * t1379
t1522 = t5 * t1379
t1525 = t1478 * t28
t1526 = t1368 * t154
t1527 = t378 * t1338
t1528 = t380 * t1338
t1529 = t1505 * t16
t1530 = t1344 * t150
t1531 = t383 * t1338
t1532 = t385 * t1338
t1533 = t1521 - t1522 + t56 * (t749 + t1512 - t1433 + t1514 - t1474 - t757 + t1435 - t1476 + t1437 - t760) - t49 + t1525 + t1526 + t1527 + t1528 - t120 - t89 + t1529 + t1530 + t1531 + t1532 - t122
t1535 = t8 * t13 * t1533
t1536 = t43 * t1386
t1537 = t240 * t1338
t1538 = t1355 * t259
t1539 = t1538 * t31
t1540 = t1373 * t225
t1541 = t251 * t1355
t1542 = t260 * t1355
t1543 = t25 * t1496
t1545 = t237 * t1338 * t28
t1546 = t1376 * t154
t1547 = t238 * t1338
t1548 = t1496 * t24
t1549 = t1548 * t31
t1552 = t8 * t54 * t1385 * t160
t1553 = -t1511 - t1520 + t1535 + t1536 + t1537 - t1539 - t1540 - t1541 - t1542 - t1543 + t1545 + t1546 + t1547 - t1549 - t1552 - t1516 - t1518 + t1512 + t1514
t1555 = t1430 + t1463 + t1510 + t1553
t1560 = -1 + t1415 - t1418 + t1422 - t1426 + t84 + t42 + t1080 + t1427 + t1081 + t1293 + t1083 + t617 + t1428 + t630 + t47
t1561 = 4 * t1483
t1562 = t87 + t707 + t116 - t1429 - t788 + t791 + t795 - t1192 - rLS - rRS - t456 + t1440 + t1443 - t1459 - t1462 - t942 - t1561
t1564 = 4 * t1480
t1565 = t1468 + t1564 + t1472 + t1477 + t1490 + t1491 - t1478 + t1492 + t1497 + t1501 + t1503 + t1507 + t1508 - t1505 + t1509 + t1511 + t1520
t1566 = 2 * t1486
t1567 = 2 * t1488
t1568 = 2 * t1538
t1569 = 2 * t1548
t1570 = -t1535 - t1536 - t1537 + t1539 + t1540 + t1541 + t1542 + t1543 - t1545 - t1546 - t1547 + t1549 + t1566 - t1567 + t1552 - t1568 - t1569
t1572 = t1560 + t1562 + t1565 + t1570
t1581 = Edelta_lhs(t148, p, 0, 0, 0, 0, 1, 0, 1)
ret[7] = t2 * (t1 * t1555 * t142 + t1398 * t404 + t394 * t1404 + t138 * t1572 - n * t1572 * t137 - t1406 * t393 - t406 * t1397 - t144 * t1555) * t1581
t1582 = 6 * dtLRS
t1583 = 1 - t1415 + t1418 - t1422 + t1426 - t1080 - t1427 - t1292 - t1293 - t1582 - t36 - t1079 - t630 - t707 - t116 + t1429 + t788 - t791
t1584 = -t794 + t1192 + rLR + t535 + t452 - t757 - t760 - t1433 + t1435 - t1440 - t1443 - t1446 + t1449 - t1452 + t1455 + t1459 + t1462 + t942 - t1472
t1586 = -t1474 - t1476 - t1477 - t1490 - t1492 - t1497 + t1499 + t1500 - t1501 + t1504 - t1507 - t1508 - t1511 + t1536 - t1539 - t1540 - t1542 - t1543
t1587 = -2 + t36 + t1079 + t1080 + t1427 + t1292 + t1293 + t1582
t1589 = t8 * t65 * t1587
t1591 = t52 * t1036 * t1338
t1593 = t44 * t1003 * t1338
t1594 = t1028 * t1369
t1595 = t101 * t1587
t1596 = t1028 * t1355
t1597 = t1355 * t1044
t1598 = -1 + rLR + t1512 - t1433 + t1589 - t1474 - t757 + t1435 - t1476 + t1593 - t760 - t1446 + t1449 + t535 - t1516 - t1452 + t1455 - t1591 + t452
t1599 = t24 * t1598
t1602 = t1020 * t1338
t1603 = t1344 * t1002
t1604 = t1521 - t1522 + t56 * (rLR + t1512 - t1433 + t1589 - t1474 - t757 + t1435 - t1476 + t1593 - t760) - t49 + t1525 + t1526 + t1602 + t1528 - t120 - t89 + t1529 + t1603 + t1531 + t1532 - t122
t1606 = t8 * t13 * t1604
t1607 = t1029 * t1355
t1608 = t1031 * t1338
t1612 = 2 * t132 * t56 * t1002 * t1338
t1613 = t1545 + t1546 + t1547 - t1549 - t1552 - t1516 + t1512 + t1589 - t1591 + t1593 - t1594 - t1595 + t1596 - t1597 - t1599 + t1606 - t1607 + t1608 - t1612
t1615 = t1583 + t1584 + t1586 + t1613
t1620 = t1415 - t1418 + t1422 - t1426 + t84 + t42 + t1080 + t1427 + t1292 + t1293 + t1582 + t36 + t1079 + t630 + t47 + t87
t1621 = t707 + t116 - t1429 - t788 + t791 + t794 - t1192 - rLS - rRS - t456 + t1440 + t1443 - t1459 - t1462 - t942 - t1561 + t1564
t1623 = t1472 + t1477 + t1490 - t1478 + t1492 + t1497 + t1501 + t1507 + t1508 - t1505 + t1511 - t1536 + t1539 + t1540 + t1542 + t1543
t1624 = -t1545 - t1546 - t1547 + t1549 + t1566 - t1567 + t1552 - t1568 - t1569 + t1594 + t1595 + t1597 + t1599 - t1606 + t1607 - t1608 + t1612
t1626 = t1620 + t1621 + t1623 + t1624
t1635 = Edelta_lhs(t148, p, 0, 0, 0, 0, 1, 1, 0)
ret[8] = t2 * (t1 * t1615 * t142 + t1398 * t1061 + t1053 * t1404 + t138 * t1626 - n * t1626 * t137 - t1406 * t1052 - t1063 * t1397 - t144 * t1615) * t1635
t1636 = t1355 * t1355
t1637 = t1636 * t24
t1638 = 2 * t1637
t1639 = t1338 * t1338
t1640 = t115 * t1639
t1641 = 2 * t1640
t1643 = t1355 * t1369
t1644 = 2 * t1643
t1645 = 4 * t5
t1647 = t8 * t65 * t1645
t1649 = t43 * t755 * t1639
t1650 = 2 * t1649
t1652 = t52 * t54 * t1639
t1653 = 2 * t1652
t1655 = t24 * (-2 + t749 + t1647 + t1650 - t1653)
t1656 = t1355 * t1347
t1657 = 2 * t1656
t1658 = t101 * t1645
t1661 = t1639 * t48
t1663 = t1639 * t88
t1667 = t8 * t13 * (t56 * (t749 + t1647 + t1650) + 2 * t1661 + 2 * t1663)
t1669 = t132 * t56 * t1639
t1670 = 4 * t1669
t1671 = -2 - t1638 + t1641 + 2 * t1636 - t1644 - t1655 - t1657 - t1658 + t1667 + t1650 + t1647 - t1653 - t1670 - t795 - t617 - t1079 + t749 - t1292 - t1294
t1676 = t1638 - t1641 + t1644 + t1655 + t1657 + t1658 - t1667 + t1670 + t795 + t617 + t1079 + t1292 + t1294
t1685 = Edelta_lhs(t148, p, 0, 0, 0, 0, 2, 0, 0)
ret[9] = t2 * (t1 * t1671 * t142 + 2 * t1398 * t1404 + t138 * t1676 - n * t1676 * t137 - 2 * t1406 * t1397 - t144 * t1671) * t1685 / 2
t1687 = -t26
t1688 = t116 * t1687
t1689 = t13 * t1687
t1691 = t219 - t222 + t8 * t1689
t1692 = t25 * t1691
t1693 = t14 * t1687
t1694 = t5 * t1687
t1695 = -dtRS - t39 - t1693 - dtLR - t1694 - t169
t1696 = t65 * t1695
t1697 = t8 * t1696
t1699 = t52 * t76 * t1687
t1700 = t48 * t1687
t1702 = t55 * t56 * t1687
t1703 = -dtR - dtLR - dtRS - dtLRS + t341 + t1700 - t345 + t348 - t350 + t352 - t1702
t1704 = t19 * t1703
t1705 = rLR * t1687
t1706 = t19 * t1691
t1707 = t1688 - t1692 + t1697 - t1699 + t1694 - t1704 - t1705 + t1693 + t1706 - t153 - t162
t1708 = t163 - dtR + dtLRS - t177 - t185 + t193 + t195 - t202 - t209 - t213 + t216 + t239
t1711 = t44 * t73 * t1687
t1712 = -t1705 + t163 - t213 + t1697 - t209 + t216 + t1711
t1714 = t120 * t1687
t1715 = t1687 * t88
t1716 = t1715 * t16
t1717 = t374 - t375 + t56 * t1712 + t379 + t381 + t1714 + t1716 + t386 + t387
t1718 = t13 * t1717
t1719 = t8 * t1718
t1720 = t241 - t252 - t261 + t1719 - t278 - t315 - t326 - t357 + t359 + t363 - t366
t1721 = t1691 * t92
t1722 = t101 * t1695
t1723 = -dtR - dtLR - dtRS - dtLRS - t1705 + t163 - t213 + t1697 - t209 + t216 + t1711 - t320 + t323 - t153 - t1699
t1724 = t24 * t1723
t1726 = t105 * t21 * t1687
t1727 = t103 * t1726
t1728 = t16 * t1687
t1731 = 2 * t132 * t56 * t1728
t1732 = -t368 + t372 - t320 + t323 + t169 - t1721 - t1722 - t1724 + t373 + t1727 - t1731 + t1711
t1734 = t1707 + t1708 + t1720 + t1732
t1735 = t1 * t1734
t1737 = t24 * t1691
t1738 = -t1688 + t1692 - t1737 - t1694 + t1704 - t1693 - t1700 + t162 + dtR + dtL + t37 + dtLR + dtLRS + dtS + dtRS
t1739 = t177 + t185 - t193 - t195 + t202 + t345 - t348 + t300 - t305 - t239 - t241 + t252 + t261 - t1719 + t257
t1741 = -t258 + t308 - t311 + t350 - t352 + t253 + t278 + t315 - t294 - t293 + t326 + t357 - t341 - t363 + t366
t1742 = t368 - t372 - t255 + t313 - t169 + t1721 + t1722 + t1724 - t373 - t401 - t251 - t260 - t1727 + t1731 + t1702
t1744 = t1738 + t1739 + t1741 + t1742
t1746 = n * t1744
t1751 = Edelta_lhs(t148, p, 0, 0, 0, 1, 0, 0, 0)
ret[10] = t2 * (t1735 * t142 + t138 * t1744 - t1746 * t137 - t144 * t1734) * t1751
t1752 = t240 * t1687
t1753 = t251 * t1691
t1754 = t260 * t1691
t1758 = t43 * t1689
t1761 = t8 * t54 * t1687 * t160
t1762 = -2 * t692 + t693 + 2 * t696 - t699 - 2 * t701 + t1758 - t1761 - t103
t1763 = t25 * t1762
t1764 = t238 * t1687
t1766 = t132 * t181 * t1687
t1767 = 2 * t1766
t1769 = t103 * t105 * t1687
t1771 = t132 * t369 * t1687
t1772 = 2 * t1771
t1774 = t103 * t361 * t1687
t1777 = t210 * t64 * t1695 * t160
t1779 = t44 * t214 * t1687
t1780 = 2 - t412 - t450 - t533 + t1752 - t1753 - t1754 - t1763 + t1764 - t1767 - t1769 + t1772 + t1774 - t1777 + t1779
t1782 = t296 * t1728 * t4
t1783 = 2 * t1782
t1785 = t301 * t1728 * t160
t1786 = 2 * t1785
t1787 = t1687 * t160
t1789 = t207 * t73 * t1787
t1790 = t44 * t1726
t1793 = t132 * t56 * t150 * t1687
t1794 = 2 * t1793
t1795 = -t1783 + t1786 - t1789 + t1790 - t1794 - t612 - t1427 - t1292 - t1082 - t1083 - t36 - t1428 + t624 - t627 - t630 - t635
t1797 = 6 * t640
t1798 = 6 * t643
t1801 = t8 * t54 * t1717 * t160
t1802 = t43 * t1696
t1803 = -3 + t36 + t1428 + t612 + t1427 + t1292 + t1082 + t1083
t1805 = t8 * t65 * t1803
t1807 = t52 * t151 * t1687
t1808 = t638 - t1797 + t1798 - t650 - t657 + t663 - t668 - t669 - t684 + t689 - t1801 + t1802 + t1805 - t1807 + t690 - t708
t1809 = 2 * t802
t1810 = 2 * t811
t1811 = 2 * t718
t1812 = -t116 + t710 - t711 + t716 + t1429 - t786 + t788 - t791 - t794 + t797 - t800 - t1809 + t807 + t809 + t1810 - t1811
t1815 = 2 * t721
t1816 = t1815 - t725 + t727 - t730 - t732 + t735 - t738 - t742 - t744 + t746 - t816 - t831 + rLR + t833 + t536
t1817 = t452 + t869 - t872 - t875 - t876 - t878 + t902 + t905 + t906 - t911 - t914 - t918 - t751 - t754 + t922 - t925
t1819 = t928 - t930 - t758 - t760 + t762 + t934 + t937 - t941 + t942 - t946 - t948 + t950 - t1197 + t769 + t772 - t775
t1820 = t1691 * t314
t1821 = t277 * t1695
t1822 = t101 * t1803
t1823 = t1687 * t4
t1825 = t296 * t56 * t1823
t1826 = 2 * t1825
t1827 = t56 * t1787
t1828 = t301 * t1827
t1829 = 2 * t1828
t1831 = t52 * t306 * t1687
t1833 = t52 * t309 * t1687
t1834 = -1 - t1826 + t1829 + t573 - t42 + t604 + t572 - t1831 + t1833 - t47 - t582 - t586
t1835 = 2 * t577
t1836 = 2 * t589
t1837 = t340 * t1687
t1838 = t593 + t597 - t600 + rRS + t536 - t538 + t541 + t455 + t1835 + t580 - t1836 - t608 + t1837
t1840 = t19 * (t1834 + t1838)
t1841 = t259 * t1723
t1842 = -1 - t1777 + t1779 - t1783 + t1786 - t1789 + t1802 + t1805 - t1807 + t716 - t1811 + t1815 - t725 + t727 - t730 - t732
t1843 = t735 - t738 - t742 - t744 + t746 + rLR + t536 + t452 - t751 - t754 - t758 - t760 + t762 + t769 + t772 - t775 - t777
t1845 = t24 * (t1842 + t1843)
t1846 = t1762 * t92
t1847 = t174 * t1827
t1849 = t180 * t181 * t1823
t1850 = 6 * t1849
t1852 = t189 * t181 * t1787
t1853 = 6 * t1852
t1854 = t43 * t1718
t1855 = t21 * t1712
t1856 = rLR - t732 + t762 + t735 - t738 - t742 + t1802 - t1777 + t1805 + t772 - t775 - t777 - t744 - t758 + t746 - t1789 + t1779 - t760
t1858 = t378 * t1687
t1859 = t380 * t1687
t1861 = t1687 * t292 * t16
t1862 = t1715 * t150
t1863 = t5 * t1712
t1864 = -t835 + t1855 + t56 * t1856 + t1858 + t1859 + t1861 + t1862 - t1863 + t840 + t841 + t844 + t845
t1865 = t848 + t850 + t853 + t855 + t856 - t858 - t120 - t861 - t862 - t863 + t864 - t89
t1868 = t8 * t13 * (t1864 + t1865)
t1869 = t250 * t1691
t1870 = t19 * t1762
t1871 = t250 * t1703
t1872 = -t777 - t1820 - t1821 - t1822 - t1840 - t1841 - t1845 - t1846 - t1847 - t1850 + t1853 + t1854 + t1868 + t1869 + t1870 - t1871
t1875 = t1780 + t1795 + t1808 + t1812 + t1816 + t1817 + t1819 + t1872
t1880 = t963 - t964 + t412 + t450 + t533 - t494 - t492 - t1752 + t1753 + t1754 + t1763 - t1764 + t1767 + t1769 - t1772 - t1774 + t1826 - t1829
t1881 = -t1790 + t1794 - t573 + t451 + t42 + t612 + t1427 + t1292 + t1082 + t1083 + t36 + t1428 - t624 + t627 + t630 + t635 - t638 + t1797
t1883 = -t1798 + t650 + t657 - t663 + t668 - t604 - t525 - t572 + t669 + t684 + t1831 - t1833 + t47 + t520 - t689 + t1801 + t708 + t116
t1884 = t711 - t1429 + t786 - t788 + t791 + t794 - t797 + t800 + t1809 - t807 - t809 - t1810 + t582 + t586 - t593 - t597 + t600 + t496 + t499
t1887 = -t506 - t516 + t519 - t972 + t973 - t974 + t816 + t831 - t975 - t976 - t531 - rRS - t833 - t536 - t453 - t869 + t872 + t875
t1888 = t876 + t878 - t902 - t905 - t906 - t980 + t911 + t538 - t541 + t914 + t918 - t922 - t1216 + t459 - t462 + t925 - t928 + t930
t1890 = -t984 + t985 - t934 - t937 + t941 - t942 + t946 + t948 - t950 + t1197 - t1835 - t580 + t1836 + t608 + t503 - t510 - t513 + t530
t1891 = t259 * t1691
t1892 = t24 * t1762
t1893 = -t871 - t987 - t910 + t1820 + t1821 + t1822 + t1840 + t1841 + t1845 + t1846 + t1847 + t1850 - t1853 - t1854 - t1868 + t1871 - t1837 - t1891 - t1892
t1896 = t1880 + t1881 + t1883 + t1884 + t1887 + t1888 + t1890 + t1893
t1905 = Edelta_lhs(t148, p, 0, 0, 0, 1, 0, 0, 1)
ret[11] = t2 * (t1 * t1875 * t142 + t1735 * t404 + t394 * t1744 + t138 * t1896 - n * t1896 * t137 - t1746 * t393 - t406 * t1734 - t144 * t1875) * t1905
t1906 = 1 - t450 - t1754 - t1763 + t1764 - t1767 - t1769 + t1772 + t1774 - t1071 - t1074 + t1077 - t1777 - t1783 + t1786 - t1789
t1909 = t132 * t56 * t1002 * t1687
t1910 = 2 * t1909
t1911 = t1790 - t1910 - t1078 - t1102 - t1128 - t1137 + t1140 + t1145 + t1147 - t1150 - t1152 + t1155 - t1106 + t1109 - t1158 + t1112 - t1160
t1913 = -t1162 + t1167 - t1117 - t1121 - t1080 - t1427 - t1292 - t1293 - t1582 - t36 - t1079 + t624 - t627 - t1170 + t1171 - t1797 + t1798
t1914 = -t650 - t657 + t663 - t668 - t669 + t689 + t1172 - t1801 + t1802 + t690 - t707 - t116 - t711 + t1122 + t1429 - t786 - t794
t1918 = t52 * t1036 * t1687
t1919 = t797 - t1190 - t1809 + t1191 + t1192 + t1810 - t1811 + t1815 - t725 + t727 - t1123 - t732 + t735 - t742 - t744 + t746 - t1918
t1921 = t44 * t1003 * t1687
t1922 = t1921 - t831 + rLR + t535 + t452 + t869 - t874 - t876 - t878 + t902 + t904 + t906 - t911 - t918 - t751 - t754 + t922
t1924 = t1031 * t1687
t1925 = -t925 + t928 - t930 - t757 - t760 + t934 + t937 - t941 - t946 - t948 + t950 - t1197 + t769 + t772 - t774 - t777 + t1924
t1926 = t1029 * t1691
t1927 = t1028 * t1691
t1928 = t1028 * t1703
t1929 = -1 - t1777 - t1783 + t1786 - t1789 - t1106 + t1109 + t1112 - t1117 - t1121 + t1802 + t1122 - t1811 + t1815 - t725 + t727 - t1123 - t732
t1930 = t735 - t742 - t744 + t746 - t1918 + t1921 + rLR + t535 + t452 - t751 - t754 - t757 - t760 + t769 + t772 - t774 - t777 + t1589
t1932 = t24 * (t1929 + t1930)
t1933 = t1691 * t1044
t1934 = t1859 + t1861 + t1178 - t120 - t122 - t1182 + t1174 + t1177 + t864 - t89 - t49 - t835 - t862
t1935 = rLR - t732 + t1112 + t735 - t1117 - t742 + t1802 - t1777 + t1589 + t772 - t1121 - t777 - t744 - t774 - t757 + t746 - t1789 + t1921 - t760
t1937 = t1020 * t1687
t1938 = t1715 * t1002
t1939 = t854 + t844 + t845 + t848 + t850 + t853 + t839 + t841 + t56 * t1935 + t1937 + t1938 - t1863 + t1855
t1942 = t8 * t13 * (t1934 + t1939)
t1943 = -t1926 + t1927 - t1928 - t1932 - t1933 + t1942 + t1589 - t1595 - t1821 - t1840 - t1841 - t1846 - t1847 - t1850 + t1853 + t1854 + t1870
t1946 = t1906 + t1911 + t1913 + t1914 + t1919 + t1922 + t1925 + t1943
t1951 = t963 - t964 + t450 - t493 - t492 + t1754 + t1763 - t1764 + t1767 + t1769 - t1772 - t1774 + t1071 + t1074 - t1077 + t1826 - t1829 - t1790 + t1910
t1952 = t1078 + t1102 - t1086 + t1128 + t1137 - t1145 + t1090 - t1092 - t1147 + t1150 + t1152 - t1155 - t1094 + t1096 + t1158 + t1160 + t1162 - t1167 - t573 + t84
t1954 = t42 + t1080 + t1427 + t1292 + t1293 + t1582 + t36 + t1079 - t624 + t627 + t1170 - t1171 + t1797 - t1798 + t650 + t657 - t663 + t668 - t604 - t525
t1955 = -t572 + t669 + t1831 - t1833 + t47 + t87 - t689 - t1172 + t1801 + t707 + t116 + t711 - t1429 + t786 + t794 - t797 + t1190 + t1809 - t1191 - t1192
t1958 = -t1810 + t582 + t586 - t593 - t597 + t600 + t496 + t499 - t506 - t516 + t519 - t972 + t973 - t974 + t831 - t975 - t976 - rLS - rRS
t1959 = -t536 - t453 - t869 + t874 + t876 + t878 - t902 - t904 - t906 - t980 + t911 + t538 - t541 + t918 - t922 - t456 + t458 - t461 + t925 - t928
t1961 = t930 - t984 + t985 - t934 - t937 + t941 + t946 + t948 - t950 + t1197 - t1835 - t580 + t1836 + t608 + t1098 - t1099 - t513 + t530 - t873 - t910
t1962 = -t1924 + t1926 - t1161 - t1159 + t1928 + t1932 + t1933 - t1942 + t1595 + t1821 + t1840 + t1841 + t1846 + t1847 + t1850 - t1853 - t1854 - t1837 - t1891 - t1892
t1965 = t1951 + t1952 + t1954 + t1955 + t1958 + t1959 + t1961 + t1962
t1974 = Edelta_lhs(t148, p, 0, 0, 0, 1, 0, 1, 0)
ret[12] = t2 * (t1 * t1946 * t142 + t1735 * t1061 + t1053 * t1744 + t138 * t1965 - n * t1965 * t137 - t1746 * t1052 - t1063 * t1734 - t144 * t1946) * t1974
t1978 = 2 * t132 * t56 * t1338 * t1687
t1980 = t44 * t1339 * t1687
t1981 = t1376 * t1687
t1982 = 1 - t1415 + t1418 - t1422 + t1426 - t1978 + t1980 - t1080 - t1427 - t1292 - t1293 - t1582 - t36 - t1079 - t630 - t707 - t116 + t1981
t1983 = t1373 * t1691
t1984 = -t1983 + t1429 + t788 - t791 - t794 + t1192 + rLR + t535 + t452 - t757 - t760 - t1433 + t1437 - t1440 - t1443 - t1446 + t1449 - t1452 + t1455
t1986 = t1459 + t1462 + t942 - t1468 - t1474 - t1476 - t1477 - t1490 - t1491 - t1497 + t1498 + t1499 - t1501 + t1504 - t1507 - t1509 - t1511 + t1536
t1988 = t52 * t1359 * t1687
t1989 = t1691 * t1347
t1990 = -1 + rLR + t1512 - t1433 + t1589 - t1474 - t1476 - t757 + t1437 + t1980 - t760 - t1446 - t1452 + t1449 + t1455 + t535 - t1518 - t1988 + t452
t1991 = t24 * t1990
t1992 = t1355 * t1703
t1993 = t1355 * t1691
t1996 = t1368 * t1687
t1997 = t1715 * t1338
t1998 = t1521 - t1522 + t56 * (rLR + t1512 - t1433 + t1589 - t1474 - t1476 - t757 + t1437 + t1980 - t760) - t49 + t1527 + t1525 + t1528 + t1996 - t120 - t89 + t1997 + t1529 + t1532 + t1530 - t122
t2000 = t8 * t13 * t1998
t2001 = t1537 - t1539 - t1541 - t1542 - t1543 + t1545 + t1547 - t1549 - t1552 - t1518 + t1512 + t1589 - t1595 - t1988 - t1989 - t1991 - t1992 + t1993 + t2000
t2003 = t1982 + t1984 + t1986 + t2001
t2008 = t1415 - t1418 + t1422 - t1426 + t1978 + t84 + t42 + t1080 + t1427 + t1292 + t1293 + t1582 + t36 + t1079 + t630 + t47
t2009 = t87 + t707 + t116 - t1981 + t1983 - t1429 - t788 + t791 + t794 - t1192 - rLS - rRS - t456 + t1440 + t1443 - t1459 - t1462
t2011 = -t942 - t1561 + t1468 + t1564 + t1477 + t1490 + t1491 - t1478 + t1497 + t1501 + t1507 - t1505 + t1509 + t1511 - t1536 - t1537
t2012 = t1539 + t1541 + t1542 + t1543 - t1545 - t1547 + t1549 + t1566 - t1567 + t1552 - t1568 - t1569 + t1595 + t1989 + t1991 + t1992 - t2000
t2014 = t2008 + t2009 + t2011 + t2012
t2023 = Edelta_lhs(t148, p, 0, 0, 0, 1, 1, 0, 0)
ret[13] = t2 * (t1 * t2003 * t142 + t1735 * t1404 + t1398 * t1744 + t138 * t2014 - n * t2014 * t137 - t1746 * t1397 - t1406 * t1734 - t144 * t2003) * t2023
t2025 = -2 * t692 + 2 * t1758 + 2 * t696 - 2 * t1761 - 2 * t701
t2026 = t25 * t2025
t2027 = 2 * t1752
t2028 = 2 * t1753
t2029 = 2 * t1754
t2030 = 2 * t1764
t2031 = 4 * t1766
t2032 = 2 * t1769
t2033 = 4 * t1771
t2034 = 2 * t1774
t2035 = -t2026 - t450 - t533 + t2027 - t2028 - t2029 + t2030 - t2031 - t2032 + t2033 + t2034
t2036 = 2 * t1777
t2037 = 2 * t1779
t2038 = 4 * t1782
t2039 = 4 * t1785
t2040 = 2 * t1789
t2041 = 2 * t1790
t2042 = 4 * t1793
t2043 = -t2036 + t2037 - t2038 + t2039 - t2040 + t2041 - t2042 - t612 - t1293 - t1294 - t1079
t2045 = 2 * t1801
t2046 = t624 - t627 - t635 + t638 - t650 - t657 + t663 - t668 - t684 + t689 - t2045
t2047 = 2 * t1802
t2048 = 2 * t1807
t2049 = 4 * t26
t2051 = t8 * t65 * t2049
t2052 = -t732 + t2047 + t735 - t2036 - t742 + t2051 + t772 - t775 - t2040 - t744 - t758 + t2037
t2056 = 2 * t1859
t2057 = 2 * t1861
t2060 = -t835 + t56 * t2052 + 2 * t1855 + 2 * t1858 + t2056 + t2057 + 2 * t1862 - 2 * t1863 + t840 + t844 + t853 + t855 - t861 - t862 - t863 + t864
t2062 = t8 * t13 * t2060
t2063 = 2 * t1837
t2064 = 2 * t1831
t2065 = 2 * t1833
t2066 = 4 * t1825
t2067 = 4 * t1828
t2068 = t536 + t2063 - t2064 + t2065 - t2066 + t2067 + t572 + t580 - t582 - t586 + t593 + t597 - t600 + t604 - t608
t2069 = t19 * t2068
t2070 = t2047 - t2048 - t708 + t710 + t2062 - t2069 + t716 - t786 + t797 - t800 + t807
t2073 = t536 + t2051 - t2036 + t2037 - t2038 + t2039 + t2047 - t2048 - t2040 - t758 + t769
t2074 = -t725 - t775 + t735 + t727 - t754 - t742 - t744 - t732 - t730 + t716 + t772
t2076 = t24 * (t2073 + t2074)
t2077 = t2025 * t92
t2078 = t101 * t2049
t2079 = t809 - t725 + t727 - t730 - t732 + t735 - t742 - t744 - t2076 - t2077 - t2078
t2080 = -t831 + t536 - t872 - t875 + t902 + t905 - t911 - t918 - t754 + t922 - t925
t2082 = t928 - t930 - t758 + t2051 + t934 + t937 - t941 - t946 - t948 + t950 + t769
t2083 = 2 * t1820
t2084 = 2 * t1821
t2085 = t19 * t2025
t2086 = 2 * t1841
t2087 = 2 * t1847
t2088 = 12 * t1849
t2089 = 12 * t1852
t2090 = 2 * t1854
t2092 = 2 * t1871
t2093 = t772 - t775 - t2083 - t2084 + t2085 - t2086 - t2087 - t2088 + t2089 + t2090 + 2 * t1869 - t2092
t2096 = t2035 + t2043 + t2046 + t2070 + t2079 + t2080 + t2082 + t2093
t2101 = 2 + t963 - t964 + t2026 + t450 + t533 - t494 - t492 - t2027 + t2028 + t2029 - t2030 + t2031 + t2032
t2102 = -t2033 - t2034 + t2066 - t2067 - t2041 + t2042 + t451 + t612 + t1293 + t1294 + t1079 - t624 + t627 + t635
t2104 = -t638 + t650 + t657 - t663 + t668 - t604 - t525 - t572 + t684 + t2064 - t2065 + t520 - t689 + t2045
t2105 = t708 - t2062 + t2069 + t786 - t797 + t800 - t807 - t809 + t582 + t586 - t593 - t597 + t600 + t496
t2108 = t499 - t506 - t516 + t519 - t972 + t973 - t974 + t2076 + t2077 + t2078 + t831 - t975 - t531 - t536
t2109 = -t453 + t872 + t875 - t902 - t905 - t980 + t911 + t918 - t922 - t456 + t459 - t462 + t925 - t928
t2111 = t930 - t984 + t985 - t934 - t937 + t941 + t946 + t948 - t950 - t580 + t608 + t503 - t510 - t513
t2112 = t24 * t2025
t2113 = 2 * t1891
t2114 = t530 - t871 - t987 - t910 + t2083 + t2084 + t2086 + t2087 + t2088 - t2089 - t2090 - t2112 + t2092 - t2063 - t2113
t2117 = t2101 + t2102 + t2104 + t2105 + t2108 + t2109 + t2111 + t2114
t2126 = Edelta_lhs(t148, p, 0, 0, 0, 2, 0, 0, 0)
ret[14] = t2 * (t1 * t2096 * t142 + 2 * t1735 * t1744 + t138 * t2117 - n * t2117 * t137 - 2 * t1746 * t1734 - t144 * t2096) * t2126 / 2
t2128 = -t1349 - t1013 - dtLS - dtLRS
t2129 = t65 * t2128
t2130 = t8 * t2129
t2131 = -dtL - dtLS - dtLR - dtLRS - t1003 + t2130 + t1343 - t1363
t2132 = t24 * t2131
t2133 = t101 * t2128
t2134 = -t1003 + t2130 + t1343
t2136 = t56 * t2134 + t1382 + t1383
t2137 = t13 * t2136
t2138 = t8 * t2137
t2139 = t2130 - t2132 - t2133 + t2138 - t1363 - t1395 + t1343 - t1375 + t1378 + t1371 - t1370 + t1349 - t1356 - t1003 + t1013 + t1008 - dtL - dtLR
t2140 = t1 * t2139
t2142 = t2132 + t2133 - t2138 + t1395 + t1346 + t1375 - t1378 + t1370 - t1368 - t1349 + t1356 - t1373 - t1013 - t1008 + dtS + dtRS
t2144 = n * t2142
t2149 = Edelta_lhs(t148, p, 0, 0, 1, 0, 0, 0, 0)
ret[15] = t2 * (t2140 * t142 + t138 * t2142 - t2144 * t137 - t144 * t2139) * t2149
t2150 = -1 + t36 + t38 + t1427 + t1292 + t166 + t1294
t2151 = t101 * t2150
t2152 = t259 * t2131
t2153 = t43 * t2129
t2156 = t210 * t64 * t2128 * t160
t2158 = t8 * t65 * t2150
t2159 = -1 + rLR + t2153 - t2156 + t2158 - t1476 + t1437 - t760 - t1452 + t1455 - t1518 + t452
t2160 = t24 * t2159
t2161 = t277 * t2128
t2164 = t8 * t54 * t2136 * t160
t2165 = -t1071 - t1422 + t1426 - t2151 - t2152 - t2160 - t2161 + t2153 + t2158 - t2164 + t1145
t2166 = t21 * t2134
t2167 = t5 * t2134
t2172 = t8 * t13 * (t2166 - t2167 + t56 * (rLR + t2153 - t2156 + t2158 - t1476 + t1437 - t760) + t1527 + t1528 - t120 - t89 + t1529 + t1530)
t2173 = t43 * t2137
t2174 = t1147 - t1152 - t1427 - t1292 - t166 - t1294 - t36 - t38 - t116 + t2172 + t2173 + t1429
t2176 = -t794 + rLR + t452 - t2156 - t760 + t1437 - t1443 - t1452 + t1455 + t1462 - t1468 - t1476
t2177 = -t1490 - t1491 + t1498 + t1499 - t1509 - t1511 + t1537 - t1541 - t1542 - t1543 + t1547 - t1518
t2179 = t2165 + t2174 + t2176 + t2177
t2181 = t1 * t2179 * t142
t2184 = t1071 + t1422 - t1426 + t2151 + t2152 + t2160 + t2161 + t2164 - t1145 - t1147 + t1152
t2185 = t42 + t1427 + t1292 + t166 + t1294 + t36 + t38 + t47 + t116 - t2172 - t2173
t2187 = -t1429 + t794 - rRS - t455 + t1443 - t1462 - t1484 + t1468 + t1481 + t1490 + t1491
t2188 = -t1478 + t1509 + t1511 - t1537 + t1541 + t1542 + t1543 - t1547 + t1486 - t1488 - t1538 - t1548
t2190 = t2184 + t2185 + t2187 + t2188
t2191 = t138 * t2190
t2193 = n * t2190 * t137
t2196 = t144 * t2179
t2199 = Edelta_lhs(t148, p, 0, 0, 1, 0, 0, 0, 1)
ret[16] = t2 * (t2181 + t2140 * t404 + t394 * t2142 + t2191 - t2193 - t2144 * t393 - t406 * t2139 - t2196) * t2199
t2200 = 2 * t14
t2202 = t8 * t65 * t2200
t2204 = t24 * (t2153 - t2156 + t2202 - t1476 + t1593 - t760 - t1452 + t1455 - t1591 + t452)
t2205 = t101 * t2200
t2207 = t1147 - t1152 - t1427 - t37 - t166 - t39 - t116 + t2173 + t1429 + t452 - t2156
t2213 = t8 * t13 * (t2166 - t2167 + t56 * (t2153 - t2156 + t2202 - t1476 + t1593 - t760) + t1602 + t1528 - t120 - t89 + t1529 + t1603)
t2214 = -t760 - t1443 - t1452 + t1455 + t1462 + t2213 - t1476 - t1490 + t1499 - t1511 - t1542
t2215 = -t1543 + t1547 + t2202 - t1591 + t1593 - t1594 + t1596 - t1597 - t1607 + t1608 - t1612
t2217 = -t1071 - t1422 + t1426 - t2204 - t2205 - t2152 - t2161 + t2153 - t2164 + t1145 + t2207 + t2214 + t2215
t2219 = t1 * t2217 * t142
t2223 = -t1147 + t1152 + t42 + t1427 + t37 + t166 + t39 + t47 + t116 - t2173 - t1429
t2225 = -rRS - t455 + t1443 - t1462 - t2213 - t1484 + t1481 + t1490 - t1478 + t1511 + t1542
t2226 = t1543 - t1547 + t1486 - t1488 - t1538 - t1548 + t1594 + t1597 + t1607 - t1608 + t1612
t2228 = 1 + t1071 + t1422 - t1426 + t2204 + t2205 + t2152 + t2161 + t2164 - t1145 + t2223 + t2225 + t2226
t2229 = t138 * t2228
t2231 = n * t2228 * t137
t2234 = t144 * t2217
t2237 = Edelta_lhs(t148, p, 0, 0, 1, 0, 0, 1, 0)
ret[17] = t2 * (t2219 + t2140 * t1061 + t1053 * t2142 + t2229 - t2231 - t2144 * t1052 - t1063 * t2139 - t2234) * t2237
t2238 = 2 * t5
t2240 = t8 * t65 * t2238
t2242 = t24 * (-1 + rLR + t2240 + t1649 - t1652)
t2243 = t101 * t2238
t2248 = t8 * t13 * (t56 * (rLR + t2240 + t1649) + t1661 + t1663)
t2249 = 2 * t1669
t2250 = -1 - t2242 - t2243 + t2240 - t1637 + t1640 + t1636 - t1643 - t1656 + t2248 + t1649 - t1652 - t2249 - t794 - t36 - t38 + rLR - t37 - t39
t2252 = t1 * t2250 * t142
t2255 = t2242 + t2243 + t1637 - t1640 + t1643 + t1656 - t2248 + t2249 + t794 + t36 + t38 + t37 + t39
t2256 = t138 * t2255
t2258 = n * t2255 * t137
t2261 = t144 * t2250
t2264 = Edelta_lhs(t148, p, 0, 0, 1, 0, 1, 0, 0)
ret[18] = t2 * (t2252 + t2140 * t1404 + t1398 * t2142 + t2256 - t2258 - t2144 * t1397 - t1406 * t2139 - t2261) * t2264
t2271 = Edelta_lhs(t148, p, 0, 0, 1, 1, 0, 0, 0)
ret[19] = t2 * (t2181 + t2140 * t1744 + t1735 * t2142 + t2191 - t2193 - t2144 * t1734 - t1746 * t2139 - t2196) * t2271
t2277 = Edelta_lhs(t148, p, 0, 0, 2, 0, 0, 0, 0)
ret[20] = t2 * (2 * t2140 * t2142 - 2 * t2144 * t2139) * t2277 / 2
t2280 = -t1045 - t1704 + t1693 + t1706 - t162 + t163 + dtLR + dtLRS - t177 - t185 + t193
t2282 = t195 - t209 - t213 - t1038 + t239 - t261 - t278 - t326 + t363 - t366 - t368
t2283 = -t1693 - dtLR - dtLRS - t1014
t2284 = t65 * t2283
t2285 = t8 * t2284
t2286 = t163 - t213 + t2285 - t209 + t1005 + t1711
t2288 = t374 - t375 + t56 * t2286 + t1021 + t381 + t1714 + t1716 + t386 + t1022
t2289 = t13 * t2288
t2290 = t8 * t2289
t2291 = t101 * t2283
t2292 = t163 - t213 + t2285 - t209 + t1005 + t1711 - t320 + t323 - t1038 - t1699
t2293 = t24 * t2292
t2294 = t372 - t320 + t323 - t1721 + t373 + t2290 - t2291 - t2293 + t2285 - t1731 + t1711
t2296 = t1688 - t1692 - t1699 + t1005 - t1012 + t1014 - t1030 + t1032 + t1033 - t1034 + t2280 + t2282 + t2294
t2297 = t1 * t2296
t2299 = 1 - t1688 + t1692 - t1737 + t1043 + t1012 - t1014 + t1030 - t1032 + t1034 - t1041 + t1045 + t1704 - t1693
t2300 = -t1700 + t162 + dtR + dtL + dtLS + dtLR + dtLRS + dtRS + t177 + t185 - t193 - t195 + t345 - t348 + t300
t2302 = -t305 - t239 + t261 + t257 - t258 + t308 - t311 + t350 - t352 + t253 + t278 - t293 + t326 - t341
t2303 = -t363 + t366 + t368 - t372 - t255 + t1721 - t373 - t1029 - t401 - t260 - t2290 + t2291 + t2293 + t1731 + t1702
t2305 = t2299 + t2300 + t2302 + t2303
t2307 = n * t2305
t2312 = Edelta_lhs(t148, p, 0, 1, 0, 0, 0, 0, 0)
ret[21] = t2 * (t2297 * t142 + t138 * t2305 - t2307 * t137 - t144 * t2296) * t2312
t2315 = t210 * t64 * t2283 * t160
t2316 = t1779 - t1783 + t1786 - t1789 - t1106 + t1109 - t1111 + t1119 - t1121 - t1807 - t2315 + t1122 - t1811 + t1815 - t725 + t727 - t1123
t2317 = t43 * t2284
t2318 = -1 + t38 + t1080 + t1427 + t37 + t1293 + t1294
t2320 = t8 * t65 * t2318
t2321 = -t732 + t735 - t738 - t742 - t744 + t535 + t452 - t754 - t757 - t760 + t762 + t769 + t772 - t774 - t777 + t2317 + t2320
t2323 = t24 * (t2316 + t2321)
t2324 = t259 * t2292
t2325 = t277 * t2283
t2326 = t101 * t2318
t2327 = 1 - t412 - t450 - t2323 + t1752 - t1753 - t1754 - t1763 + t1764 - t2324 - t2325 - t2326 - t1767 + t1772 - t1074 + t1077
t2328 = t1779 - t1783 + t1786 - t1789 - t1794 - t1102 - t1103 - t1129 - t1137 + t1138 + t1140 - t1144 - t1150 + t1155 - t1106 + t1109
t2330 = -t1111 - t1160 - t1162 - t1163 + t1167 + t1168 + t1119 - t1121 - t1080 - t1427 - t37 - t1293 - t1294 - t38 + t624 - t627
t2331 = -t630 - t1170 + t1171 - t1797 + t1798 - t650 - t657 + t663 - t668 + t689 - t1807 - t707 - t116 - t2315 + t1122 + t1429
t2334 = -t786 + t788 - t791 + t797 - t1190 - t1809 + t1191 + t1192 + t1810 - t1811 + t1815 - t725 + t727 - t1123 - t732 + t735
t2335 = -t738 - t742 - t744 - t816 - t831 + t833 + t535 + t452 - t874 - t878 + t902 + t904 + t906 - t911 - t914 - t918
t2337 = -t754 + t922 - t925 + t928 - t930 - t757 - t760 + t762 + t934 + t937 - t941 + t942 - t946 - t948 + t950 + t769
t2340 = t8 * t54 * t2288 * t160
t2341 = t1858 + t1859 + t1861 + t1862 - t858 - t120 - t122 + t856 + t1174 + t1175 + t1176 + t1177 + t864
t2342 = t5 * t2286
t2343 = t21 * t2286
t2344 = -t732 + t762 + t735 - t738 - t742 + t2317 - t2315 + t2320 + t772 - t774 - t777 - t744 - t1121 - t757 + t1119 - t1789 + t1779 - t760
t2346 = -t89 - t49 - t835 - t862 + t854 + t844 + t845 + t848 + t853 + t839 - t2342 + t2343 + t56 * t2344
t2349 = t8 * t13 * (t2341 + t2346)
t2350 = t43 * t2289
t2351 = t772 - t774 - t777 - t1820 - t1840 - t1846 - t1850 + t1853 - t2340 + t2317 + t2320 + t2349 + t2350 + t1869 + t1870 - t1871
t2354 = t2327 + t2328 + t2330 + t2331 + t2334 + t2335 + t2337 + t2351
t2359 = 1 + t963 - t964 + t412 + t450 - t493 + t2323 - t492 - t1752 + t1753 + t1754 + t1763 - t1764 + t2324 + t2325 + t2326 + t1767 - t1772 + t1074
t2360 = -t1077 + t1826 - t1829 + t1794 + t1102 - t1086 + t1103 + t1129 + t1137 + t1144 + t1090 - t1092 + t1150 - t1155 - t1094 + t1096 + t1160 + t1162 + t1163
t2362 = -t1167 - t1168 - t573 + t84 + t42 + t1080 + t1427 + t37 + t1293 + t1294 + t38 - t624 + t627 + t630 + t1170 - t1171 + t1797 - t1798 + t650
t2363 = t657 - t663 + t668 - t604 - t525 - t572 + t1831 - t1833 + t47 + t87 - t689 + t707 + t116 - t1429 + t786 - t788 + t791 - t797 + t1190
t2366 = t1809 - t1191 - t1192 - t1810 + t582 + t586 - t593 - t597 + t600 + t496 + t499 - t506 - t516 + t519 - t972 + t973 - t974 + t816 + t831
t2367 = -t975 - t976 - rLS - rRS - t833 - t536 - t453 + t874 + t878 - t902 - t904 - t906 - t980 + t911 + t538 - t541 + t914 + t918 - t922
t2369 = -t456 + t458 - t461 + t925 - t928 + t930 - t984 + t985 - t934 - t937 + t941 - t942 + t946 + t948 - t950 - t1835 - t580 + t1836 + t608
t2370 = t1098 - t1099 - t513 + t530 - t873 - t910 - t1161 - t1159 + t1820 + t1840 + t1846 + t1850 - t1853 + t2340 - t2349 - t2350 + t1871 - t1837 - t1891 - t1892
t2373 = t2359 + t2360 + t2362 + t2363 + t2366 + t2367 + t2369 + t2370
t2382 = Edelta_lhs(t148, p, 0, 1, 0, 0, 0, 0, 1)
ret[22] = t2 * (t1 * t2354 * t142 + t2297 * t404 + t394 * t2305 + t138 * t2373 - n * t2373 * t137 - t2307 * t393 - t406 * t2296 - t144 * t2354) * t2382
t2383 = -t1251 - t450 - t1754 - t1763 + t1764 - t2324 - t2325 - t1767 + t1772 - t1071 - t1253 + t1254 - t1783 + t1786
t2384 = -t1789 - t1910 - t2205 - t1078 - t1103 - t1128 - t1129 + t1138 - t1275 - t1144 + t1145 + t1147 - t1279 - t1152
t2386 = t1281 - t1240 + t1241 - t1158 - t1111 + t1112 - t1285 - t1163 + t1287 + t1168 + t1290 - t1117 + t1119 - t1236
t2387 = -t1427 - t37 - t166 - t39 + t624 - t627 - t1797 + t1798 - t650 - t657 + t663 - t668 + t689 + t1172
t2390 = -t116 - t2315 + t1429 - t786 + t797 - t1809 + t1810 - t1811 + t1815 - t725 + t727 - t732 + t735 - t742
t2391 = -t744 - t1918 + t1921 - t831 + t452 - t878 + t902 + t906 - t911 - t1302 - t918 - t754 + t922 - t925
t2393 = t928 - t930 - t760 + t934 + t937 - t941 - t946 - t948 + t950 + t769 + t772 - t777 + t1924 - t1926
t2394 = -t1783 + t1786 - t1789 - t1240 + t1241 - t1111 + t1112 - t1117 + t1119 - t1236 - t2315 - t1811 + t1815 - t725
t2395 = t727 - t732 + t735 - t742 - t744 - t1918 + t1921 + t452 - t754 - t760 + t769 + t772 - t777 + t2202 + t2317
t2397 = t24 * (t2394 + t2395)
t2398 = -t732 + t1112 + t735 - t1117 - t742 + t2317 - t2315 + t2202 + t772 - t1236 - t777 - t744 + t1119 - t1789 + t1921 - t760
t2400 = -t835 - t2342 + t56 * t2398 + t2343 + t1937 + t1938 + t1859 + t1861 + t1257 + t1175 + t1176
t2401 = t1260 + t1178 + t844 + t845 + t848 + t853 - t1182 - t120 - t862 + t864 - t89
t2404 = t8 * t13 * (t2400 + t2401)
t2405 = t1927 - t1928 - t1933 - t2397 + t2202 + t2404 - t1840 - t1846 - t1850 + t1853 - t2340 + t2317 + t2350 + t1870
t2408 = t2383 + t2384 + t2386 + t2387 + t2390 + t2391 + t2393 + t2405
t2413 = 1 + t1251 + t963 - t964 + t450 - t492 + t1754 + t1763 - t1764 + t2324 + t2325 + t1767 - t1772 + t1071 + t1253 - t1254
t2414 = t1826 - t1829 + t1910 + t2205 + t1078 - t1246 + t1103 + t1128 + t1129 + t1275 + t1144 - t1145 + t1247 - t1248 - t1147 + t1279 + t1152
t2416 = -t1281 - t1245 + t1249 + t1158 + t1285 + t1163 - t1287 - t1168 - t573 + t42 + t1427 + t37 + t166 + t39 - t624 + t627 + t1797
t2417 = -t1798 + t650 + t657 - t663 + t668 - t604 - t525 - t572 + t1831 - t1833 + t47 - t689 - t1172 + t116 - t1429 + t786 - t797
t2420 = t1809 - t1810 + t582 + t586 - t593 - t597 + t600 + t496 + t499 - t506 - t516 + t519 - t972 + t973 - t974 + t831
t2421 = -t975 - t976 - rRS - t536 - t453 + t878 - t902 - t906 - t980 + t911 + t1302 - t1274 + t538 - t541 + t918 - t922 - t455
t2423 = t925 - t928 + t930 - t984 + t985 - t934 - t937 + t941 + t946 + t948 - t950 - t1835 - t580 + t1836 + t608 - t513 + t530
t2424 = -t910 - t1924 + t1926 - t1323 + t1928 + t1933 + t2397 - t2404 + t1840 + t1846 + t1850 - t1853 + t2340 - t2350 - t1837 - t1891 - t1892
t2427 = t2413 + t2414 + t2416 + t2417 + t2420 + t2421 + t2423 + t2424
t2436 = Edelta_lhs(t148, p, 0, 1, 0, 0, 0, 1, 0)
ret[23] = t2 * (t1 * t2408 * t142 + t2297 * t1061 + t1053 * t2305 + t138 * t2427 - n * t2427 * t137 - t2307 * t1052 - t1063 * t2296 - t144 * t2408) * t2436
t2437 = t1512 - t1433 + t2320 - t1474 - t1476 - t757 + t1593 + t1980 - t760 - t1446 - t1452 + t1449 + t1455 + t535 - t1591 - t1988 + t452
t2438 = t24 * t2437
t2439 = 1 - t2326 - t1415 + t1418 - t1422 + t1426 - t1978 + t1980 - t2438 - t1080 - t1427 - t37 - t1293 - t1294 - t38 - t630 - t707
t2442 = t1521 - t1522 + t56 * (t1512 - t1433 + t2320 - t1474 - t1476 - t757 + t1593 + t1980 - t760) - t49 + t1602 + t1525 + t1528 + t1996 - t120 - t89 + t1997 + t1529 + t1532 + t1603 - t122
t2444 = t8 * t13 * t2442
t2445 = -t116 + t1981 - t1983 + t1429 + t788 - t791 + t1192 + t2444 + t535 + t452 - t757 - t760 - t1433 - t1440 - t1443 - t1446 + t1449 - t1452
t2447 = t1455 + t1459 + t1462 + t942 - t1474 - t1476 - t1477 - t1490 - t1497 + t1499 - t1501 + t1504 - t1507 - t1511 + t1536 - t1539 - t1542 - t1543
t2448 = t1545 + t1547 - t1549 - t1552 + t1512 - t1591 + t1593 - t1594 + t1596 - t1597 - t1607 + t1608 - t1612 - t1988 - t1989 - t1992 + t1993 + t2320
t2450 = t2439 + t2445 + t2447 + t2448
t2455 = 1 + t2326 + t1415 - t1418 + t1422 - t1426 + t1978 + t2438 + t84 + t42 + t1080 + t1427 + t37 + t1293 + t1294 + t38
t2456 = t630 + t47 + t87 + t707 + t116 - t1981 + t1983 - t1429 - t788 + t791 - t1192 - rLS - rRS - t2444 - t456 + t1440
t2458 = t1443 - t1459 - t1462 - t942 - t1561 + t1564 + t1477 + t1490 - t1478 + t1497 + t1501 + t1507 - t1505 + t1511 - t1536 + t1539
t2459 = t1542 + t1543 - t1545 - t1547 + t1549 + t1566 - t1567 + t1552 - t1568 - t1569 + t1594 + t1597 + t1607 - t1608 + t1612 + t1989 + t1992
t2461 = t2455 + t2456 + t2458 + t2459
t2470 = Edelta_lhs(t148, p, 0, 1, 0, 0, 1, 0, 0)
ret[24] = t2 * (t1 * t2450 * t142 + t2297 * t1404 + t1398 * t2305 + t138 * t2461 - n * t2461 * t137 - t2307 * t1397 - t1406 * t2296 - t144 * t2450) * t2470
t2471 = -t2026 - t450 + t1752 - t1753 - t2029 + t2030 - t2324 - t2325 - t2031 - t1769 + t2033 + t1774 - t1074 + t1077
t2472 = -t1777 + t1779 - t2038 + t2039 - t2040 + t1790 - t1794 - t1910 - t1102 - t1137 + t1140 - t1150 + t1155 - t1106
t2474 = t1109 - t1160 - t1162 + t1167 - t1121 - t1080 - t166 - t39 - t38 + t624 - t627 - t1170 + t1171 - t650
t2475 = -t657 + t663 - t668 + t689 - t1801 + t1802 - t1807 - t707 - t2069 - t2315 + t1122 - t786 + t797 - t1190
t2478 = t1191 + t1192 - t725 + t727 - t1123 - t732 + t735 - t742 - t744 - t1918 + t1921 - t2077 - t831 + t535
t2479 = -t874 + t902 + t904 - t911 - t918 - t754 + t922 - t925 + t928 - t930 - t757 + t934 + t937 - t941
t2481 = 2 * t26
t2482 = t101 * t2481
t2483 = -t1777 + t1779 - t2038 + t2039 - t2040 - t1106 + t1109 - t1121 + t1802 - t1807 - t2315 + t1122 - t725 + t727
t2485 = t8 * t65 * t2481
t2486 = -t1123 - t732 + t735 - t742 - t744 - t1918 + t1921 + t535 - t754 - t757 + t769 + t772 - t774 + t2485 + t2317
t2488 = t24 * (t2483 + t2486)
t2489 = -t946 - t948 + t950 + t769 + t772 - t774 + t1924 - t1926 + t1927 - t1928 - t1933 - t2482 - t2488 + t2485
t2490 = -t732 + t1802 + t735 - t1777 - t742 + t2317 - t2315 + t2485 + t772 - t774 - t2040 - t744 - t1121 - t757 + t1921 + t1779
t2492 = -t835 + t56 * t2490 - t2342 + t2343 + t1937 + t1938 + t1855 + t1858 + t2056 + t2057 + t1862
t2493 = -t1863 + t1174 + t1177 + t839 + t844 + t853 + t854 - t122 - t862 - t49 + t864
t2496 = t8 * t13 * (t2492 + t2493)
t2497 = -t1820 - t1821 + t2085 - t1841 - t1847 - t2088 + t2089 + t1854 - t2340 + t2317 + t2350 + t1869 - t1871 + t2496
t2500 = t2471 + t2472 + t2474 + t2475 + t2478 + t2479 + t2489 + t2497
t2505 = 1 + t963 - t964 + t2026 + t450 - t493 - t492 - t1752 + t1753 + t2029 - t2030 + t2324 + t2325 + t2031 + t1769 - t2033
t2506 = -t1774 + t1074 - t1077 + t2066 - t2067 - t1790 + t1794 + t1910 + t1102 - t1086 + t1137 + t1090 - t1092 + t1150 - t1155 - t1094 + t1096
t2508 = t1160 + t1162 - t1167 + t84 + t1080 + t166 + t39 + t38 - t624 + t627 + t1170 - t1171 + t650 + t657 - t663 + t668 - t604
t2509 = -t525 - t572 + t2064 - t2065 + t87 - t689 + t1801 + t707 + t2069 + t786 - t797 + t1190 - t1191 - t1192 + t582 + t586 - t593
t2512 = -t597 + t600 + t496 + t499 - t506 - t516 + t519 - t972 + t973 - t974 + t2077 + t831 - t975 - rLS - t536 - t453
t2513 = t874 - t902 - t904 - t980 + t911 + t918 - t922 - t455 + t458 - t461 + t925 - t928 + t930 - t984 + t985 - t934 - t937
t2515 = t941 + t946 + t948 - t950 - t580 + t608 + t1098 - t1099 - t513 + t530 - t873 - t910 - t1924 + t1926 - t1161 - t1159 + t1928
t2516 = t1933 + t2482 + t2488 + t1820 + t1821 + t1841 + t1847 + t2088 - t2089 - t1854 - t2112 + t2340 - t2350 + t1871 - t2063 - t2496 - t2113
t2519 = t2505 + t2506 + t2508 + t2509 + t2512 + t2513 + t2515 + t2516
t2528 = Edelta_lhs(t148, p, 0, 1, 0, 1, 0, 0, 0)
ret[25] = t2 * (t1 * t2500 * t142 + t2297 * t1744 + t1735 * t2305 + t138 * t2519 - n * t2519 * t137 - t2307 * t1734 - t1746 * t2296 - t144 * t2500) * t2528
t2535 = Edelta_lhs(t148, p, 0, 1, 1, 0, 0, 0, 0)
ret[26] = t2 * (t2219 + t2297 * t2142 + t2140 * t2305 + t2229 - t2231 - t2307 * t2139 - t2144 * t2296 - t2234) * t2535
t2536 = 2 * t2324
t2537 = 2 * t2325
t2538 = 4 * t1909
t2539 = -t1251 - t2026 - t450 - t2029 + t2030 - t2536 - t2537 - t2031 + t2033 - t1253 + t1254 - t2038 + t2039 - t2040 - t2538 - t1275 - t1279 + t1281
t2547 = -t835 + t56 * (-2 * t731 + 2 * t2317 + 2 * t734 - 2 * t2315 - 2 * t741 + 2 * t771 - 2 * t1121 - 2 * t1789 - 2 * t743 + 2 * t1921) - 2 * t2342 + 2 * t2343 + 2 * t1937 + 2 * t1938 + t2056 + t2057 + t1257 + t1260 + t844 + t853 - t862 + t864
t2549 = t8 * t13 * t2547
t2550 = 2 * t2315
t2551 = -t1240 + t1241 - t1285 + t1287 + t1290 + t2549 - t1236 + t624 - t627 - t650 - t657 + t663 - t668 + t689 - t2069 - t2550 - t786 + t797 - t725
t2553 = 2 * t1918
t2554 = 2 * t1921
t2555 = t727 - t732 + t735 - t742 - t744 - t2553 + t2554 - t2077 - t831 + t902 - t911 - t1302 - t918 - t754 + t922 - t925 + t928 - t930 + t934
t2556 = 2 * t1924
t2557 = 2 * t1926
t2559 = 2 * t1928
t2560 = 2 * t1933
t2561 = 2 * t2317
t2562 = t2561 - t2550 - t2553 + t2554 - t2038 + t2039 - t2040 - t1236 + t769 - t725 + t735 - t1240 + t1241 + t727 - t754 - t742 - t744 - t732 + t772
t2563 = t24 * t2562
t2564 = 2 * t2340
t2565 = 2 * t2350
t2566 = t937 - t941 - t946 - t948 + t950 + t769 + t772 + t2556 - t2557 + 2 * t1927 - t2559 - t2560 - t2563 + t2085 - t2088 + t2089 - t2564 + t2561 + t2565
t2568 = t2539 + t2551 + t2555 + t2566
t2573 = t1251 + t963 - t964 + t2026 + t450 - t492 + t2029 - t2030 + t2536 + t2537 + t2031 - t2033
t2574 = t1253 - t1254 + t2066 - t2067 + t2538 - t1246 + t1275 + t1247 - t1248 + t1279 - t1281 - t1245
t2576 = t1249 + t1285 - t1287 - t2549 - t624 + t627 + t650 + t657 - t663 + t668 - t604 - t525
t2577 = -t572 + t2064 - t2065 - t689 + t2069 + t786 - t797 + t582 + t586 - t593 - t597 + t600
t2580 = t496 + t499 - t506 - t516 + t519 - t972 + t973 - t974 + t2077 + t831 - t975 - t536
t2581 = -t453 - t902 - t980 + t911 + t1302 - t1274 + t918 - t922 + t925 - t928 + t930 - t984
t2583 = t985 - t934 - t937 + t941 + t946 + t948 - t950 - t580 + t608 - t513 + t530 - t910
t2584 = -t2556 + t2557 - t1323 + t2559 + t2560 + t2563 + t2088 - t2089 - t2112 + t2564 - t2565 - t2063 - t2113
t2587 = t2573 + t2574 + t2576 + t2577 + t2580 + t2581 + t2583 + t2584
t2596 = Edelta_lhs(t148, p, 0, 2, 0, 0, 0, 0, 0)
ret[27] = t2 * (t1 * t2568 * t142 + 2 * t2297 * t2305 + t138 * t2587 - n * t2587 * t137 - 2 * t2307 * t2296 - t144 * t2568) * t2596 / 2
t2598 = -dtRS - dtLRS - t1694 - t1350
t2599 = t65 * t2598
t2600 = t8 * t2599
t2601 = -t1705 + t2600 + t1341
t2603 = t56 * t2601 + t1381 + t1384
t2604 = t13 * t2603
t2605 = t8 * t2604
t2606 = -dtR - dtLR - dtRS - dtLRS - t1705 + t2600 + t1341 - t1361
t2607 = t24 * t2606
t2608 = t101 * t2598
t2609 = t2605 - t1705 + t1694 - t1361 + t1727 - t1391 + t1341 - t1374 + t1377 + t1372 - t1366 + t1350 - t1348 - dtR - dtLR + t2600 - t2607 - t2608
t2610 = t1 * t2609
t2612 = -t2605 - t1694 - t1727 + t1391 + t1346 + t1374 - t1377 + t1366 - t1350 + t1348 - t1344 - t1373 + dtS + dtLS + t2607 + t2608
t2614 = n * t2612
t2619 = Edelta_lhs(t148, p, 1, 0, 0, 0, 0, 0, 0)
ret[28] = t2 * (t2610 * t142 + t138 * t2612 - t2614 * t137 - t144 * t2609) * t2619
t2622 = t210 * t64 * t2598 * t160
t2623 = t277 * t2598
t2624 = -1 + t36 + t1079 + t1080 + t37 + t166 + t1294
t2625 = t101 * t2624
t2626 = t43 * t2599
t2628 = t8 * t65 * t2624
t2629 = -1 + rLR + t2626 - t2622 + t2628 - t1474 - t757 + t1435 - t1446 + t1449 + t535 - t1516
t2630 = t24 * t2629
t2631 = t259 * t2606
t2632 = -t1769 + t1774 - t1415 + t1418 + t1790 - t2622 - t2623 - t2625 - t2630 - t2631 - t1080
t2633 = -t37 - t166 - t1294 - t36 - t1079 - t707 - t794 + t1192 + rLR + t535 - t757 + t1435
t2635 = t43 * t2604
t2636 = t21 * t2601
t2637 = t5 * t2601
t2642 = t8 * t13 * (t2636 - t2637 + t56 * (rLR + t2626 - t2622 + t2628 - t1474 - t757 + t1435) - t49 + t1525 + t1526 + t1531 + t1532 - t122)
t2645 = t8 * t54 * t2603 * t160
t2646 = -t1440 - t1446 + t1449 + t1459 + t2635 + t2642 - t2645 + t2626 + t2628 - t1472 - t1474 - t1492
t2647 = -t1497 + t1500 + t1504 - t1507 - t1508 - t1539 - t1540 + t1545 + t1546 - t1549 - t1516 - t1847
t2649 = t2632 + t2633 + t2646 + t2647
t2651 = t1 * t2649 * t142
t2654 = t1769 - t1774 + t1415 - t1418 - t1790 + t2623 + t2625 + t2630 + t2631 + t84 + t1080
t2655 = t37 + t166 + t1294 + t36 + t1079 + t87 + t707 + t794 - t1192 - rLS - t455
t2657 = t1440 - t1459 - t2635 - t2642 + t2645 - t1484 + t1481 + t1472 + t1492 + t1497 + t1507
t2658 = t1508 - t1505 + t1539 + t1540 - t1545 - t1546 + t1549 + t1486 - t1488 - t1538 - t1548 + t1847
t2660 = t2654 + t2655 + t2657 + t2658
t2661 = t138 * t2660
t2663 = n * t2660 * t137
t2666 = t144 * t2649
t2669 = Edelta_lhs(t148, p, 1, 0, 0, 0, 0, 0, 1)
ret[29] = t2 * (t2651 + t2610 * t404 + t394 * t2612 + t2661 - t2663 - t2614 * t393 - t406 * t2609 - t2666) * t2669
t2676 = Edelta_lhs(t148, p, 1, 0, 0, 0, 0, 1, 0)
ret[30] = t2 * (t2651 + t2610 * t1061 + t1053 * t2612 + t2661 - t2663 - t2614 * t1052 - t1063 * t2609 - t2666) * t2676
t2683 = Edelta_lhs(t148, p, 1, 0, 0, 0, 1, 0, 0)
ret[31] = t2 * (t2252 + t2610 * t1404 + t1398 * t2612 + t2256 - t2258 - t2614 * t1397 - t1406 * t2609 - t2261) * t2683
t2686 = t24 * (t2626 - t2622 + t2485 - t1474 - t757 + t1980 - t1446 + t1449 + t535 - t1988)
t2687 = -t1080 - t166 - t39 - t38 - t707 + t1981 - t1983 - t2686 + t1192 + t535 - t757
t2689 = -t1440 - t1446 + t1449 + t1459 + t2635 - t2482 - t2645 + t2626 + t2485 - t1474 - t1497
t2694 = t8 * t13 * (t2636 - t2637 + t56 * (t2626 - t2622 + t2485 - t1474 - t757 + t1980) - t49 + t1525 + t1996 + t1997 + t1532 - t122)
t2695 = t1504 - t1507 - t1539 + t1545 - t1549 - t1988 - t1989 - t1992 + t1993 - t1847 + t2694
t2697 = -t1769 + t1774 - t1415 + t1418 + t1790 - t2622 - t1978 + t1980 - t2623 - t2631 + t2687 + t2689 + t2695
t2699 = t1 * t2697 * t142
t2703 = t1080 + t166 + t39 + t38 + t87 + t707 - t1981 + t1983 + t2686 - t1192 - rLS
t2705 = -t455 + t1440 - t1459 - t2635 + t2482 + t2645 - t1484 + t1481 + t1497 + t1507 - t1505
t2706 = t1539 - t1545 + t1549 + t1486 - t1488 - t1538 - t1548 + t1989 + t1992 + t1847 - t2694
t2708 = 1 + t1769 - t1774 + t1415 - t1418 - t1790 + t1978 + t2623 + t2631 + t84 + t2703 + t2705 + t2706
t2709 = t138 * t2708
t2711 = n * t2708 * t137
t2714 = t144 * t2697
t2717 = Edelta_lhs(t148, p, 1, 0, 0, 1, 0, 0, 0)
ret[32] = t2 * (t2699 + t2610 * t1744 + t1735 * t2612 + t2709 - t2711 - t2614 * t1734 - t1746 * t2609 - t2714) * t2717
t2724 = Edelta_lhs(t148, p, 1, 0, 1, 0, 0, 0, 0)
ret[33] = t2 * (t2252 + t2610 * t2142 + t2140 * t2612 + t2256 - t2258 - t2614 * t2139 - t2144 * t2609 - t2261) * t2724
t2731 = Edelta_lhs(t148, p, 1, 1, 0, 0, 0, 0, 0)
ret[34] = t2 * (t2699 + t2610 * t2305 + t2297 * t2612 + t2709 - t2711 - t2614 * t2296 - t2307 * t2609 - t2714) * t2731
t2737 = Edelta_lhs(t148, p, 2, 0, 0, 0, 0, 0, 0)
ret[35] = t2 * (2 * t2610 * t2612 - 2 * t2614 * t2609) * t2737 / 2
