# Supplementary material for: Multi-locus Analysis of Genomic Time Series Data from Experimental Evolution
Source: PLoS Genet. 2015 Apr 7;11(4):e1005069. doi: 10.1371/journal.pgen.1005069 (PMC4388667; doi:10.1371/journal.pgen.1005069)
Supplement: S1 Code — (ZIP) [file pgen.1005069.s008.zip › code/threelocus/include/_lhs_0110000.cii]

t1 = n * n
t2 = 0.1e1 / t1
t3 = 2 * h
t4 = 1 - t3
t5 = t4 * s
t6 = dtS + dtLS + dtRS + dtLRS
t7 = s * t6
t8 = t4 * t6
t9 = t3 + t8
t11 = 1 + t7 * t9
t12 = 0.1e1 / t11
t13 = t5 * t12
t14 = dtL + dtLS + dtLR + dtLRS
t15 = t14 * t6
t16 = dtLS + dtLRS - t15
t17 = rLR * t16
t18 = dtR + dtLR + dtRS + dtLRS
t19 = t6 * t18
t20 = dtRS + dtLRS - t19
t21 = t17 * t20
t22 = t13 * t21
t23 = s * s
t24 = h + t8
t25 = t24 * t24
t26 = t23 * t25
t27 = t11 * t11
t28 = 0.1e1 / t27
t29 = t26 * t28
t30 = 1 - dtS - dtLS - dtRS - dtLRS
t31 = t6 * t30
t32 = t31 * t20
t33 = t29 * t32
t34 = s * t24
t35 = t34 * t12
t36 = rLS_R + rRS_L
t37 = t36 * t6
t38 = t14 * t18
t39 = dtLR + dtLRS - t38
t41 = t37 * t30 * t39
t42 = t35 * t41
t43 = t23 * s
t44 = t25 * t24
t45 = t43 * t44
t47 = 0.1e1 / t27 / t11
t48 = t45 * t47
t49 = t16 * t20
t52 = 2 * t48 * t31 * t49
t53 = t12 * t16
t55 = dtL + dtLS + dtLR + dtLRS + t34 * t53
t56 = t12 * t20
t57 = t34 * t56
t58 = dtR + dtLR + dtRS + dtLRS + t57
t60 = t12 * t6
t61 = t60 * t30
t62 = t34 * t61
t63 = dtS + dtLS + dtRS + dtLRS + t62
t64 = t63 * t58
t65 = rLR * t39
t66 = 1 - rLR
t67 = t12 * t66
t68 = t14 * t20
t69 = t6 * t39
t70 = t18 * t16
t71 = t15 * t18
t72 = dtLRS - t68 - t69 - t70 - t71
t73 = t67 * t72
t74 = t34 * t73
t75 = t28 * t16
t76 = t75 * t20
t77 = t26 * t76
t78 = dtLR + dtLRS - t38 - t65 + t74 + t22 - t77
t79 = t63 * t78
t80 = 1 - rRS
t81 = t12 * t80
t82 = 2 * dtS
t83 = 2 * dtLS
t84 = 2 * dtRS
t85 = 2 * dtLRS
t86 = 1 - t82 - t83 - t84 - t85
t87 = t81 * t86
t88 = t34 * t87
t89 = rRS * t6
t90 = t89 * t30
t91 = t13 * t90
t92 = -rRS + t88 + t91
t93 = t92 * t20
t94 = dtRS + dtLRS - t19 + t93 - t33
t95 = t55 * t94
t96 = 1 - rLS_R - rRS_L - rLR_S
t97 = t12 * t96
t98 = t97 * t86
t100 = rLR_S * t6
t101 = t100 * t30
t103 = -rLS_R - rRS_L - rLR_S + t34 * t98 + t13 * t101
t104 = t103 * t72
t105 = 1 - rLS
t106 = t12 * t105
t107 = t106 * t86
t108 = t34 * t107
t109 = rLS * t6
t110 = t109 * t30
t111 = t13 * t110
t112 = -rLS + t108 + t111
t113 = t112 * t16
t114 = t31 * t16
t115 = t29 * t114
t116 = dtLS + dtLRS - t15 + t113 - t115
t117 = t58 * t116
t118 = -t22 + t33 - t42 + t52 - t55 * t58 - t64 + t79 + t95 - t93 + t104 + t117 + t19
t119 = t55 * t63
t120 = t119 * t58
t121 = 2 - rLS_R - rRS_L
t122 = t12 * t121
t127 = t34 * t122 - t5 * t12 * t86 * t36
t128 = t127 * t16
t129 = t128 * t20
t130 = -t65 + t74 + t22
t132 = t16 * t92
t134 = t20 * t112
t136 = t31 * t130 + t132 * t20 + t134 * t16
t137 = t12 * t136
t138 = t34 * t137
t139 = -t68 + t38 - t69 - t70 + t65 + dtR + t120 - t129 - t71 - t74 + t77 - t138 + t57
t140 = t118 + t139
t141 = t1 * t140
t142 = -t42 + t52 + t62 - t138 + t115 + t33 + t120 - t129 - t71 + dtS + t104
t143 = -t119 + t117 + t95 + t79 - t64 + t15 + t19 - t68 - t69 - t70 - t113 - t93
t144 = t142 + t143
t146 = n * t144
t150 = t - 1
t151 = Edelta_lhs(t150, p, 0, 0, 0, 0, 0, 0, 0)
ret[0] = t2 * (t141 * t144 - t146 * t140) * t151
t152 = t37 * t39
t153 = t35 * t152
t154 = t6 * t16
t157 = 2 * t48 * t154 * t20
t158 = 1 - dtR - dtLR - t84 - t85 - dtS - dtLS
t160 = t29 * t31 * t158
t161 = t23 * t24
t162 = t161 * t28
t163 = t49 * t4
t165 = 2 * t162 * t163
t166 = t26 * t47
t169 = s * t9 + t7 * t4
t172 = 2 * t166 * t49 * t169
t173 = t36 * t30
t174 = t173 * t39
t175 = t35 * t174
t176 = t30 * t16
t179 = 2 * t48 * t176 * t20
t180 = t34 * t28
t181 = t66 * t72
t182 = t181 * t169
t183 = t180 * t182
t184 = 1 - dtS - t83 - dtRS - t85 - dtL - dtLR
t185 = rLR * t184
t187 = t13 * t185 * t20
t189 = t13 * t17 * t158
t190 = t184 * t20
t193 = 2 * t48 * t31 * t190
t194 = t16 * t158
t197 = 2 * t48 * t31 * t194
t198 = t13 * t41
t199 = 2 * dtLR
t200 = 1 - dtR - t199 - dtRS - t85 - dtL - dtLS
t202 = t37 * t30 * t200
t203 = t35 * t202
t204 = t20 * t4
t205 = t31 * t204
t207 = 2 * t162 * t205
t208 = t153 - t157 + t160 + t165 - t172 - t175 + t179 + t183 - t187 - t189 + t193 + t197 - t198 - t203 + t207
t209 = t20 * t169
t212 = 2 * t166 * t31 * t209
t213 = t5 * t28
t215 = t213 * t17 * t209
t216 = 2 * dtR
t217 = rLR * t200
t218 = t5 * t73
t220 = t14 * t158
t221 = t6 * t200
t222 = t18 * t184
t223 = 1 - dtRS - 3 * dtLRS - t220 - dtLR - t221 - dtLS - t222
t224 = t67 * t223
t225 = t34 * t224
t226 = t28 * t184
t228 = t26 * t226 * t20
t230 = t26 * t75 * t158
t231 = 1 - dtR - t199 - dtRS - t85 - dtL - dtLS - t217 + t218 - t183 + t225 - t215 + t187 + t189 - t165 + t172 - t228 - t230
t232 = t63 * t231
t233 = t5 * t61
t234 = t31 * t169
t235 = t180 * t234
t236 = t12 * t30
t237 = t34 * t236
t238 = t34 * t60
t239 = 1 + t233 - t235 + t237 - t238
t240 = t239 * t78
t241 = t92 * t158
t243 = t80 * t86
t244 = t243 * t169
t248 = t30 * t169
t251 = t12 * rRS
t256 = t5 * t87 - t180 * t244 - 2 * t34 * t81 - t213 * t89 * t248 + t5 * t251 * t30 - t5 * t251 * t6
t257 = t256 * t20
t258 = t28 * t30
t260 = t26 * t258 * t20
t261 = t28 * t6
t263 = t26 * t261 * t20
t264 = 1 - dtR - dtLR - t84 - t85 - dtS - dtLS + t257 + t241 - t207 + t212 - t260 + t263 - t160
t265 = t55 * t264
t266 = t5 * t53
t267 = t75 * t169
t268 = t34 * t267
t269 = t12 * t184
t271 = 1 + t266 - t268 + t34 * t269
t272 = t271 * t94
t274 = t105 * t86
t275 = t274 * t169
t281 = t12 * rLS
t286 = t5 * t107 - t180 * t275 - 2 * t34 * t106 - t213 * t109 * t248 + t5 * t281 * t30 - t5 * t281 * t6
t287 = t286 * t16
t288 = t112 * t184
t290 = t31 * t16 * t4
t292 = 2 * t162 * t290
t296 = 2 * t166 * t31 * t16 * t169
t298 = t26 * t258 * t16
t300 = t26 * t261 * t16
t302 = t29 * t31 * t184
t303 = 1 - dtS - t83 - dtRS - t85 - dtL - dtLR + t287 + t288 - t292 + t296 - t298 + t300 - t302
t304 = t58 * t303
t305 = -t212 + t215 + dtL + t199 + t216 + dtS + dtLS + t84 + dtLRS + t232 + t240 - t241 + t265 - t257 + t272 + t304
t307 = t103 * t223
t308 = t5 * t56
t309 = t28 * t20
t310 = t309 * t169
t311 = t34 * t310
t312 = t12 * t158
t313 = t34 * t312
t314 = 1 + t308 - t311 + t313
t315 = t314 * t116
t317 = t96 * t86
t318 = t317 * t169
t324 = t12 * rLR_S
t329 = t5 * t98 - t180 * t318 - 2 * t34 * t97 - t213 * t100 * t248 + t5 * t324 * t30 - t5 * t324 * t6
t330 = t329 * t72
t331 = t27 * t27
t332 = 0.1e1 / t331
t333 = t332 * t6
t334 = t45 * t333
t335 = t176 * t209
t337 = 6 * t334 * t335
t338 = t28 * t36
t339 = t34 * t338
t340 = t39 * t169
t341 = t31 * t340
t342 = t339 * t341
t343 = t43 * t25
t344 = t47 * t6
t345 = t343 * t344
t346 = t176 * t204
t348 = 6 * t345 * t346
t349 = t30 * t130
t350 = t6 * t130
t351 = -t217 + t218 - t183 + t225 - t215 + t187 + t189
t353 = t184 * t92
t354 = t353 * t20
t355 = t16 * t256
t356 = t355 * t20
t357 = t132 * t158
t358 = t158 * t112
t359 = t358 * t16
t360 = t20 * t286
t361 = t360 * t16
t362 = t134 * t184
t363 = t349 - t350 + t31 * t351 + t354 + t356 + t357 + t359 + t361 + t362
t364 = t12 * t363
t365 = t34 * t364
t366 = t5 * t137
t367 = t127 * t184
t368 = t367 * t20
t369 = t128 * t158
t370 = t307 + t315 + t330 - t337 + t342 + t348 - t365 - t366 + t308 + t313 - t220 - t221 - t222 + t217 - t368 - t369
t371 = t271 * t63
t372 = t371 * t58
t373 = t55 * t239
t374 = t373 * t58
t375 = t119 * t314
t377 = t28 * t121
t378 = t377 * t169
t380 = t86 * t36
t383 = t12 * t36
t386 = t5 * t122 - t34 * t378 + t213 * t380 * t169 + 2 * t5 * t383
t387 = t386 * t16
t388 = t387 * t20
t389 = t28 * t136
t390 = t389 * t169
t391 = t34 * t390
t392 = t239 * t58
t393 = t63 * t314
t394 = t271 * t58
t395 = t55 * t314
t396 = t372 + t374 + t375 - t388 + t228 + t230 - t311 + t391 - t263 + t260 - t218 - t225 - t392 - t393 - t394 - t395
t398 = t208 + t305 + t370 + t396
t399 = t1 * t398
t401 = t153 - t157 + t302 + t160 - t235 - t175 + t179 + t193 + t197 - t198 - t203 + t292 - t296 + t207 - t212
t402 = dtL + dtLR + dtR + t82 + t83 + t84 + dtLRS - t238 + t237 + t232 + t240 - t241 + t265 - t257 + t272
t404 = -t288 + t304 - t287 + t307 + t315 + t330 - t337 + t342 + t348 - t365 - t366 - t220 - t221 - t222 - t368
t405 = -t369 + t372 + t374 + t375 - t388 + t233 + t298 - t300 + t391 - t263 + t260 - t373 - t371 - t392 - t393
t407 = t401 + t402 + t404 + t405
t409 = n * t407
t414 = Edelta_lhs(t150, p, 0, 0, 0, 0, 0, 0, 1)
ret[1] = t2 * (t399 * t144 + t141 * t407 - t409 * t140 - t146 * t398) * t414
t415 = t373 * t314
t416 = 2 * t415
t417 = t5 * t310
t418 = t5 * t312
t420 = t169 * t169
t422 = t34 * t47 * t20 * t420
t425 = t34 * t28 * t158 * t169
t427 = t161 * t309 * t4
t429 = -2 * t417 + 2 * t418 + 2 * t422 - 2 * t425 - 2 * t427 - 2 * t35
t430 = t119 * t429
t431 = 2 * t35
t441 = t5 * t47
t448 = t4 * t4
t449 = t448 * t23
t456 = (-2 * t5 * t378 + 2 * t34 * t47 * t121 * t420 - 2 * t161 * t377 * t4 - 2 * t441 * t380 * t420 - 4 * t5 * t338 * t169 + 2 * t449 * t28 * t86 * t36) * t16 * t20
t458 = t386 * t184 * t20
t459 = 2 * t458
t460 = t387 * t158
t461 = 2 * t460
t462 = t367 * t158
t463 = 2 * t462
t464 = t5 * t267
t465 = t5 * t269
t466 = t47 * t16
t468 = t34 * t466 * t420
t470 = t34 * t226 * t169
t472 = t161 * t75 * t4
t474 = -2 * t464 + 2 * t465 + 2 * t468 - 2 * t470 - 2 * t472 - 2 * t35
t475 = t474 * t63
t476 = t475 * t58
t477 = t271 * t239
t478 = t477 * t58
t479 = 2 * t478
t480 = t371 * t314
t481 = 2 * t480
t482 = t213 * t234
t483 = t5 * t236
t484 = t5 * t60
t485 = t34 * t47
t487 = t485 * t31 * t420
t489 = t34 * t258 * t169
t491 = t34 * t261 * t169
t493 = t162 * t31 * t4
t495 = -2 * t482 + 2 * t483 - 2 * t484 + 2 * t487 - 2 * t489 + 2 * t491 - 2 * t493 - 2 * t35
t496 = t55 * t495
t497 = t496 * t58
t499 = 2 * t5 * t390
t502 = t34 * t28 * t363 * t169
t503 = 2 * t502
t506 = 2 * t161 * t389 * t4
t507 = -2 + t416 + t430 - t431 - t456 - t459 - t461 - t463 + t476 + t479 + t481 + t497 + t499 + t503 + t506
t509 = t26 * t261 * t158
t510 = 2 * t509
t512 = t26 * t226 * t158
t513 = 2 * t512
t515 = 2 * t449 * t76
t519 = 2 * t34 * t47 * t136 * t420
t520 = 2 * t74
t521 = 2 * rLR
t522 = t213 * t182
t523 = 2 * t522
t524 = t5 * t224
t525 = 2 * t524
t527 = t485 * t181 * t420
t528 = 2 * t527
t531 = t180 * t66 * t223 * t169
t532 = 2 * t531
t534 = t162 * t181 * t4
t535 = 2 * t534
t536 = 4 * dtS
t537 = 8 * dtRS
t538 = 4 * dtR
t539 = 4 * dtL
t540 = 8 * dtLS
t541 = 8 * dtLR
t542 = 12 * dtLRS
t543 = -6 + t536 + t537 + t538 + t539 + t540 + t541 + t542
t545 = t34 * t67 * t543
t546 = t20 * t420
t548 = t441 * t17 * t546
t549 = 2 * t548
t551 = t213 * t185 * t209
t552 = 2 * t551
t553 = t158 * t169
t555 = t213 * t17 * t553
t556 = 2 * t555
t557 = t449 * t28
t558 = t557 * t21
t559 = 2 * t558
t560 = t12 * rLR
t562 = t5 * t560 * t20
t563 = 2 * t562
t565 = t13 * t185 * t158
t566 = 2 * t565
t568 = t5 * t560 * t16
t569 = 2 * t568
t570 = t521 - t523 + t525 + t528 - t532 - t535 + t545 + t549 - t552 - t556 - t559 - t563 + t566 - t569
t573 = t184 * t256 * t20
t574 = 2 * t573
t575 = t353 * t158
t591 = t30 * t420
t606 = -2 * t213 * t244 - 4 * t5 * t81 + 2 * t485 * t243 * t420 + 4 * t34 * t28 * t80 * t169 - 2 * t162 * t243 * t4 + 2 * t441 * t89 * t591 - 2 * t213 * rRS * t30 * t169 + 2 * t213 * t89 * t169 - 2 * t557 * t90 - 2 * t5 * t251
t608 = t16 * t606 * t20
t609 = t355 * t158
t610 = 2 * t609
t612 = t158 * t286 * t16
t613 = 2 * t612
t614 = t358 * t184
t644 = -2 * t213 * t275 - 4 * t5 * t106 + 2 * t485 * t274 * t420 + 4 * t34 * t28 * t105 * t169 - 2 * t162 * t274 * t4 + 2 * t441 * t109 * t591 - 2 * t213 * rLS * t30 * t169 + 2 * t213 * t109 * t169 - 2 * t557 * t110 - 2 * t5 * t281
t646 = t20 * t644 * t16
t647 = t360 * t184
t648 = 2 * t647
t649 = t30 * t351
t651 = t6 * t351
t653 = 2 * t132
t654 = 2 * t134
t655 = 2 * t22
t656 = 2 * t65
t657 = 2 * t113
t658 = 2 * t93
t659 = -t520 + t31 * t570 + t574 + 2 * t575 + t608 + t610 + t613 + 2 * t614 + t646 + t648 + 2 * t649 - 2 * t651 - t653 - t654 - t655 + t656 - t657 - t658
t661 = t34 * t12 * t659
t662 = t5 * t364
t663 = 2 * t662
t664 = t26 * t309
t665 = 4 * t664
t666 = t26 * t75
t667 = 2 * t666
t668 = 2 * t418
t669 = t45 * t332
t672 = 12 * t669 * t154 * t209
t673 = t13 * t202
t674 = 2 * t673
t677 = 2 * t180 * t173 * t340
t678 = t343 * t47
t680 = 12 * t678 * t346
t682 = 12 * t669 * t335
t685 = t48 * t31 * t184 * t158
t686 = 4 * t685
t689 = 2 * t180 * t37 * t340
t690 = -t510 + t513 + t515 - t519 - t661 - t663 - t665 - t667 + t668 + t672 - t674 + t677 + t680 - t682 + t686 - t689
t694 = 12 * t678 * t154 * t204
t696 = t4 * t169
t699 = 8 * t161 * t47 * t49 * t696
t700 = t158 * t4
t702 = t162 * t31 * t700
t703 = 4 * t702
t705 = t166 * t31 * t553
t706 = 4 * t705
t708 = 4 * t678 * t205
t709 = t26 * t332
t712 = 6 * t709 * t31 * t546
t714 = t35 * t173 * t200
t715 = 2 * t714
t717 = t35 * t37 * t200
t718 = 2 * t717
t720 = t35 * t37 * t30
t721 = 2 * t720
t722 = t30 * t184
t724 = t48 * t722 * t20
t725 = 4 * t724
t727 = t48 * t176 * t158
t728 = 4 * t727
t731 = t48 * t6 * t184 * t20
t732 = 4 * t731
t733 = t48 * t32
t734 = 4 * t733
t736 = t48 * t154 * t158
t737 = 4 * t736
t738 = t48 * t114
t739 = 4 * t738
t741 = 2 * t13 * t152
t742 = -t694 - t699 + t703 - t706 - t708 + t712 - t715 + t718 + t721 + t725 + t728 - t732 - t734 - t737 - t739 + t741
t744 = 2 * t13 * t174
t746 = t166 * t190 * t169
t747 = 4 * t746
t749 = t162 * t194 * t4
t750 = 4 * t749
t752 = t166 * t194 * t169
t753 = 4 * t752
t756 = 6 * t709 * t49 * t420
t758 = 4 * t678 * t163
t760 = t162 * t190 * t4
t761 = 4 * t760
t763 = 2 * t557 * t32
t764 = t30 * t20
t767 = 4 * t162 * t764 * t4
t770 = 4 * t166 * t764 * t169
t771 = t6 * t20
t774 = 4 * t162 * t771 * t4
t777 = 4 * t166 * t771 * t169
t778 = t314 * t303
t779 = 2 * t778
t780 = t329 * t223
t781 = 2 * t780
t782 = t103 * t543
t783 = t429 * t116
t784 = -t744 - t747 + t750 - t753 + t756 - t758 + t761 + t763 + t767 - t770 - t774 + t777 + t779 + t781 + t782 + t783
t787 = t127 * t20
t788 = 2 * t787
t789 = 2 * t128
t819 = (-2 * t213 * t318 - 4 * t5 * t97 + 2 * t485 * t317 * t420 + 4 * t34 * t28 * t96 * t169 - 2 * t162 * t317 * t4 + 2 * t441 * t100 * t591 - 2 * t213 * rLR_S * t30 * t169 + 2 * t213 * t100 * t169 - 2 * t557 * t101 - 2 * t5 * t324) * t72
t820 = t63 * t429
t821 = t239 * t314
t822 = 2 * t821
t823 = t495 * t58
t824 = t55 * t429
t825 = t271 * t314
t827 = t474 * t58
t828 = t239 * t231
t829 = 2 * t828
t830 = 2 * t664
t831 = -2 - t513 - t515 + t830 + t667 + t699 + t747 - t750 + t753 - t756 + t758 - t761 - t523
t832 = t528 - t532 - t535 - t559 + t566 + t549 - t552 - t556 + t521 + t525 + t545 - t563 - t569
t834 = t63 * (t831 + t832)
t835 = t495 * t78
t836 = t256 * t158
t837 = 2 * t836
t838 = t606 * t20
t839 = t271 * t264
t840 = 2 * t839
t841 = t788 + t789 + t819 - t820 - t822 - t823 - t824 - 2 * t825 - t827 + t829 + t834 + t835 - t837 - t838 + t840
t842 = 2 * t88
t844 = t26 * t261 * t30
t845 = 2 * t844
t847 = t26 * t258 * t158
t848 = 2 * t847
t849 = 2 * t91
t850 = t161 * t344
t853 = 8 * t850 * t764 * t696
t854 = 2 * rRS
t855 = -2 - t842 + t830 + t845 - t848 + t510 + t838 + t837 - t763 - t767 - t703 + t770 + t706 + t708 + t774 - t777 - t849 + t853 - t712 + t854
t856 = t55 * t855
t857 = t856 + t523 - t528 + t532 + t535 + t559 - t566 + t849 - t549 + t552 + t556 - t521 + t539 + t541 + t538 + t536
t863 = 36 * t343 * t333 * t176 * t204 * t169
t864 = 2 * t108
t866 = t26 * t258 * t184
t867 = 2 * t866
t869 = t26 * t261 * t184
t870 = 2 * t869
t871 = t644 * t16
t872 = t286 * t184
t873 = 2 * t872
t876 = 4 * t162 * t176 * t4
t879 = t162 * t31 * t184 * t4
t880 = 4 * t879
t883 = 4 * t166 * t176 * t169
t886 = t166 * t31 * t184 * t169
t887 = 4 * t886
t889 = 4 * t678 * t290
t891 = 2 * t557 * t114
t894 = 4 * t162 * t154 * t4
t897 = 4 * t166 * t154 * t169
t898 = 2 * t111
t901 = 8 * t850 * t176 * t696
t905 = 6 * t709 * t31 * t16 * t420
t906 = 2 * rLS
t907 = -2 - t864 + t667 - t867 + t870 + t845 + t871 + t873 - t876 - t880 + t883 + t887 + t889 - t891 + t894 - t897 - t898 + t901 - t905 + t906
t908 = t58 * t907
t915 = 24 * t45 / t331 / t11 * t6 * t176 * t546
t921 = 2 * t34 * t47 * t36 * t31 * t39 * t420
t927 = 12 * t43 * t24 * t344 * t176 * t20 * t448
t929 = t345 * t722 * t204
t930 = 12 * t929
t932 = t334 * t722 * t209
t933 = 12 * t932
t935 = t345 * t176 * t700
t936 = 12 * t935
t938 = t334 * t176 * t553
t939 = 12 * t938
t944 = 2 * t161 * t338 * t31 * t39 * t4
t945 = t23 * t23
t949 = 12 * t945 * t44 * t333 * t346
t952 = 2 * t5 * t338 * t341
t953 = t540 + t537 + t542 + t842 - t863 + t908 + t915 - t921 + t927 + t930 - t933 + t936 - t939 + t944 - t949 + t952
t956 = t339 * t31 * t200 * t169
t957 = 2 * t956
t960 = 2 * t34 * t383 * t39
t963 = 4 * t45 * t466 * t20
t964 = 2 * t417
t965 = 2 * t422
t966 = 2 * t425
t967 = 2 * t427
t968 = t474 * t94
t969 = t957 - t853 - t854 + t960 - t963 - t845 + t848 - t964 + t965 - t966 - t967 - t525 - t545 + t563 + t569 + t968
t972 = t507 + t690 + t742 + t784 + t841 + t857 + t953 + t969
t977 = -2 + t876 - t883 + t891 - t894 + t897 + t416 + t430 - t431 - t456 - t459 - t461 - t463 + t476 + t479
t978 = 2 * t483
t979 = 2 * t484
t980 = t481 + t497 + t499 + t503 + t506 - t510 - t519 + t867 - t870 + t978 - t979 - t661 - t663 - t830 - t667
t982 = t672 - t674 + t677 + t680 - t682 + t686 - t689 - t694 + t703 - t706 - t708 + t712 + t880 - t887 - t889
t983 = t905 - t715 + t718 + t721 + t725 + t728 - t732 - t734 - t737 - t739 + t741 - t744 + t763 + t767 - t770 - t774
t986 = t777 + t779 + t781 + t782 + t783 + t788 + t789 + t819 - t820 - t822 - t823 + t829 + t834 + t835 - t837
t987 = 2 * t482
t988 = 2 * t487
t989 = 2 * t493
t990 = -t838 + t840 + t856 - t987 + t988 - t989 + t849 + t898 + t539 + t541 + t538 + t536 + t540 + t537 + t542
t992 = t842 + t864 - t863 - t871 + t908 + t915 - t921 + t927 + t930 - t933 + t936 - t939 + t944 - t949 + t952
t993 = 2 * t477
t994 = 2 * t489
t995 = 2 * t491
t997 = t957 - t853 - t901 - t475 - t993 - t496 - t906 - t854 - t994 + t995 + t960 - t963 - 4 * t844 + t848 + t968 - t873
t1000 = t977 + t980 + t982 + t983 + t986 + t990 + t992 + t997
t1009 = Edelta_lhs(t150, p, 0, 0, 0, 0, 0, 0, 2)
ret[2] = t2 * (t1 * t972 * t144 + 2 * t399 * t407 + t141 * t1000 - n * t1000 * t140 - 2 * t409 * t398 - t146 * t972) * t1009 / 2
t1011 = t153 - t157 + t160 + t165 - t172 - t175 + t179 + t183 - t189 + t197 - t198 + t207 - t212 + t215 + dtL
t1012 = -t14
t1013 = rLR * t1012
t1015 = t13 * t1013 * t20
t1016 = t30 * t1012
t1017 = t37 * t1016
t1018 = t35 * t1017
t1019 = t1012 * t20
t1022 = 2 * t48 * t31 * t1019
t1023 = dtLR + dtR + dtS + dtLS + t84 + dtLRS - t1015 - t1018 + t1022 + t240 - t241 + t265 - t257 + t315 + t330 - t337
t1025 = t342 + t348 - t366 + t308 + t313 - t220 - t369 + t374 + t375 - t388 + t230 - t311 + t391 - t263 + t260 - t218
t1026 = t12 * t1012
t1028 = t266 - t268 + t34 * t1026
t1029 = t1028 * t63
t1030 = t1029 * t58
t1031 = t127 * t1012
t1032 = t1031 * t20
t1033 = t6 * t1012
t1034 = t18 * t1012
t1035 = -t220 - dtLR - t85 - t1033 - dtLS - t1034
t1036 = t67 * t1035
t1037 = t34 * t1036
t1038 = -t1013 + t218 - t183 + t1037 - t215 + t1015 + t189
t1040 = t1012 * t92
t1041 = t1040 * t20
t1042 = t134 * t1012
t1043 = t349 - t350 + t31 * t1038 + t1041 + t356 + t357 + t359 + t361 + t1042
t1044 = t12 * t1043
t1045 = t34 * t1044
t1046 = t28 * t1012
t1048 = t26 * t1046 * t20
t1049 = -dtL - dtLS - dtLR - dtLRS - t1013 + t218 - t183 + t1037 - t215 + t1015 + t189 - t165 + t172 - t1048 - t230
t1050 = t63 * t1049
t1051 = t1028 * t58
t1052 = t103 * t1035
t1053 = t112 * t1012
t1055 = t29 * t31 * t1012
t1056 = -dtL - dtLS - dtLR - dtLRS + t287 + t1053 - t292 + t296 - t298 + t300 - t1055
t1057 = t58 * t1056
t1058 = t1028 * t94
t1059 = t1030 - t1032 - t1045 + t1013 - t1033 - t1034 - t1037 + t1048 + t1050 - t1051 + t1052 + t1057 + t1058 - t392 - t393 - t395
t1061 = t1011 + t1023 + t1025 + t1059
t1062 = t1 * t1061
t1064 = -t1029 + t153 - t157 + t160 - t235 - t175 + t179 + t197 - t198 + t292 - t296 + t207 - t212 + dtL + dtLR
t1065 = dtR + dtS + dtLS + t84 + dtLRS + t1055 - t1018 + t1022 - t238 + t237 + t240 - t241 + t265 - t257 - t287
t1067 = t315 + t330 - t337 + t342 + t348 - t366 - t220 - t369 + t374 + t375 - t388 + t233 + t298 - t300 + t391
t1068 = -t263 + t260 + t1030 - t1032 - t1045 - t1033 - t1034 + t1050 + t1052 + t1057 - t1053 + t1058 - t373 - t392 - t393
t1070 = t1064 + t1065 + t1067 + t1068
t1072 = n * t1070
t1077 = Edelta_lhs(t150, p, 0, 0, 0, 0, 0, 1, 0)
ret[3] = t2 * (t1062 * t144 + t141 * t1070 - t1072 * t140 - t146 * t1061) * t1077
t1080 = t180 * t66 * t1035 * t169
t1082 = t13 * t1013 * t158
t1083 = t416 + t430 - t431 - t456 - t458 - t461 - t462 + t478 + t480 + t497 + t499 + t502 + t506 - t510 + t512 + t515 - t519 + t1080 - t1082
t1085 = t48 * t1016 * t20
t1086 = 2 * t1085
t1088 = t35 * t173 * t1012
t1090 = t35 * t37 * t1012
t1092 = t48 * t1033 * t20
t1093 = 2 * t1092
t1095 = t162 * t1019 * t4
t1096 = 2 * t1095
t1098 = t166 * t1019 * t169
t1099 = 2 * t1098
t1100 = 3 * t664
t1101 = 2 * t685
t1102 = t1086 - t1088 + t1090 - t1093 + t1096 - t1099 - t662 - t1100 - t667 + t668 + t672 - t673 + t677 + t680 - t682 + t1101 - t689 - t694 - t699
t1104 = 2 * t724
t1105 = 2 * t731
t1106 = 2 * t733
t1107 = 2 * t746
t1108 = t703 - t706 - t708 + t712 - t714 + t717 + t720 + t1104 + t728 - t1105 - t1106 - t737 - t739 + t741 - t744 - t1107 + t750 - t753 + t756
t1109 = 2 * t760
t1111 = t31 * t1012 * t169
t1112 = t339 * t1111
t1114 = t345 * t1016 * t204
t1115 = 6 * t1114
t1117 = t334 * t1016 * t209
t1118 = 6 * t1117
t1120 = t213 * t1013 * t209
t1121 = -t758 + t1109 + t763 + t767 - t770 - t774 + t777 + t1112 + t1115 - t1118 + t1120 + t778 + t780 + t783 + t787 + t789 + t819 - t820 - t822
t1126 = t162 * t31 * t1012 * t4
t1127 = 2 * t1126
t1128 = t166 * t1111
t1129 = 2 * t1128
t1130 = 2 * t879
t1131 = -1 - t876 + t883 - t891 + t894 - t897 - t1127 + t1129 - t866 + t869 + t667 - t1130
t1132 = 2 * t886
t1133 = t286 * t1012
t1135 = t26 * t261 * t1012
t1137 = t26 * t258 * t1012
t1138 = t1132 + t889 - t905 + t1133 + t1135 - t1137 - t111 - t108 + t871 + t901 + rLS + t844 + t872
t1140 = t58 * (t1131 + t1138)
t1141 = t314 * t1056
t1142 = t1040 * t158
t1143 = t358 * t1012
t1144 = t360 * t1012
t1145 = t30 * t1038
t1146 = t5 * t1036
t1147 = 4 * dtRS
t1148 = 6 * dtLS
t1149 = 6 * dtLR
t1150 = 8 * dtLRS
t1151 = -3 + t82 + t1147 + t216 + t539 + t1148 + t1149 + t1150
t1153 = t34 * t67 * t1151
t1154 = rLR - t523 + t524 + t528 - t531 - t535 + t1146 - t1080 + t1153 + t549 - t551 - t556 - t559 - t1120 - t562 + t1082 + t565 - t569
t1157 = t1012 * t256 * t20
t1158 = -t520 + t1142 + t1143 + t1144 + t1145 + t31 * t1154 + t1157 + t573 + t575 + t608 + t610 + t613
t1159 = t6 * t1038
t1160 = t614 + t646 + t647 - t1159 + t649 - t651 - t653 - t134 - t655 + t656 - t657 - t93
t1163 = t34 * t12 * (t1158 + t1160)
t1164 = t5 * t1044
t1165 = t1028 * t239
t1166 = t1165 * t58
t1167 = t1029 * t314
t1169 = t386 * t1012 * t20
t1170 = t1031 * t158
t1174 = t5 * t1026
t1176 = t34 * t1046 * t169
t1177 = -2 * t464 + t465 + 2 * t468 - t470 - 2 * t472 + t1174 - t1176 - t35
t1178 = t1177 * t63
t1179 = t1178 * t58
t1181 = t26 * t1046 * t158
t1182 = -t823 - t824 - t825 + t828 + t835 - t837 - t838 + t839 + t856 + t1140 + t1141 - t1163 - t1164 + t1166 + t1167 - t1169 - t1170 + t1179 + t1181
t1185 = t34 * t28 * t1043 * t169
t1186 = t103 * t1151
t1187 = t1028 * t314
t1188 = t329 * t1035
t1189 = t1177 * t58
t1190 = -1 - t512 - t515 - t1080 + t1082 - t1096 + t1099 + t664 + t667 + t699 + t1107 - t750 + t753 - t756 + t758 - t1109
t1191 = -t1120 - t1181 + t1146 + t1153 - t523 + t528 - t531 - t535 - t559 + t565 + t549 - t551 - t556 + rLR + t524 - t562 - t569
t1193 = t63 * (t1190 + t1191)
t1194 = t239 * t1049
t1195 = t1028 * t264
t1196 = t1177 * t94
t1199 = t48 * t31 * t1012 * t158
t1200 = 2 * t1199
t1201 = t13 * t1017
t1202 = t1185 - t1146 - t1153 + t1186 - t1187 + t1188 - t1189 + t1193 + t1194 + t1195 + t1196 + t1200 - t1201 + t523 - t528 + t531 + t535 + t559 - t565
t1204 = 6 * t929
t1205 = 6 * t932
t1206 = t849 - t549 + t551 + t556 - rLR + t539 + t1149 + t216 + t82 + t1148 + t1147 + t1150 + t842 - t863 + t915 - t921 + t927 + t1204 - t1205
t1207 = t936 - t939 + t944 - t949 + t952 + t956 - t853 - t854 + t960 - t963 - t845 + t848 - t964 + t965 - t966 - t967 - t524 + t562 + t569
t1210 = t1083 + t1102 + t1108 + t1121 + t1182 + t1202 + t1206 + t1207
t1215 = t876 - t883 + t891 - t894 + t897 + t416 + t430 - t431 - t456 - t458 - t461 - t462 + t478 + t480 + t497 + t1127 - t1129 + t499
t1216 = t502 + t506 - t510 - t519 + t866 - t869 + t1086 - t1088 + t1090 - t1093 + t978 - t979 - t662 - t830 - t667 + t672 - t673 + t677
t1218 = t680 - t682 + t1101 - t689 - t694 + t703 - t706 - t708 + t712 + t1130 - t1132 - t889 + t905 - t714 + t717 + t720 + t1104 + t728
t1219 = -t1105 - t1106 - t737 - t739 + t741 - t744 + t763 + t767 - t770 - t774 + t777 + t1112 + t1115 - t1118 + t778 + t780 + t783 + t787 + t789
t1222 = t819 - t820 - t822 - t823 + t828 + t835 - t837 - t838 + t839 + t856 + t1140 + t1141 - t1163 - t1164 + t1166 + t1167 - t1169 - t1170
t1223 = t1179 + t1185 + t1186 + t1188 + t1193 + t1194 + t1195 + t1196 - t1133 - t1135 + t1137 + t1200 - t1201 - t987 + t988 - t989 + t849 + t111
t1225 = t539 + t1149 + t216 + t82 + t1148 + t1147 + t1150 + t842 + t108 - t863 - t1165 - t1178 - t871 + t915 - t921 + t927 + t1204 - t1205
t1226 = 3 * t844
t1227 = t936 - t939 + t944 - t949 + t952 + t956 - t853 - t901 - t477 - t496 - rLS - t854 - t994 + t995 + t960 - t963 - t1226 + t848 - t872
t1230 = t1215 + t1216 + t1218 + t1219 + t1222 + t1223 + t1225 + t1227
t1239 = Edelta_lhs(t150, p, 0, 0, 0, 0, 0, 1, 1)
ret[4] = t2 * (t1 * t1210 * t144 + t1062 * t407 + t399 * t1070 + t141 * t1230 - n * t1230 * t140 - t1072 * t398 - t409 * t1061 - t146 * t1210) * t1239
t1240 = 2 * t1080
t1241 = 2 * t1082
t1242 = 2 + t416 + t430 - t431 - t456 - t461 + t497 + t499 + t506 - t510 + t515 - t519 + t1240 - t1241
t1243 = 4 * t1085
t1244 = 2 * t1088
t1245 = 2 * t1090
t1246 = 4 * t1092
t1247 = 4 * t1095
t1248 = 4 * t1098
t1249 = 4 * t14
t1251 = t34 * t67 * t1249
t1252 = t1243 - t1244 + t1245 - t1246 + t1247 - t1248 - t1251 - t830 - t667 + t668 + t672 + t677 + t680 - t682 - t689
t1254 = -t694 - t699 + t703 - t706 - t708 + t712 + t728 - t737 - t739 + t741 - t744 + t750 - t753 + t756 - t758
t1255 = 2 * t1112
t1256 = 12 * t1114
t1257 = 12 * t1117
t1258 = 2 * t1120
t1259 = t763 + t767 - t770 - t774 + t777 + t1255 + t1256 - t1257 + t1258 + t783 + t789 + t819 - t820 - t822 - t823
t1262 = 2 * t1141
t1263 = 2 * t1164
t1264 = 2 * t1166
t1265 = 2 * t1167
t1266 = 2 * t1169
t1267 = 2 * t1170
t1268 = 2 * t1181
t1269 = 2 * t1185
t1270 = 2 * t1146
t1271 = -t824 + t835 - t837 - t838 + t856 + t1262 - t1263 + t1264 + t1265 - t1266 - t1267 + t1268 + t1269 - t1270
t1273 = 2 * t1188
t1274 = 2 * t1194
t1275 = 2 * t1195
t1276 = 4 * t1199
t1277 = 2 * t1201
t1279 = -2 * t464 + 2 * t1174 + 2 * t468 - 2 * t1176 - 2 * t472
t1280 = t1279 * t63
t1281 = t1280 * t58
t1282 = -t523 + t1270 + t528 - t1240 - t535 + t1251 + t549 - t1258 - t556 - t559 + t1241 - t569
t1286 = 2 * t1144
t1288 = 2 * t1157
t1290 = -t520 + t31 * t1282 + 2 * t1142 + 2 * t1143 + t1286 + 2 * t1145 + t1288 + t608 + t610 + t613 + t646 - 2 * t1159 - t653 - t655 + t656 - t657
t1292 = t34 * t12 * t1290
t1293 = -2 * t1187 + t1273 + t1274 + t1275 + t1276 - t1277 + t1281 - t1292 + t523 - t528 + t535 + t559 + t849 - t549 + t556
t1295 = 4 * dtLR
t1296 = 4 * dtLS
t1297 = 4 * dtLRS
t1298 = t1279 * t58
t1299 = t667 + t1251 + t1270 - t1268 - t569 - t1258 - t756 + t699 - t556 + t528 - t1240
t1300 = t1241 - t1247 + t1248 - t515 + t758 - t523 - t750 + t753 - t535 - t559 + t549
t1302 = t63 * (t1299 + t1300)
t1303 = t1279 * t94
t1304 = t103 * t1249
t1305 = 2 * t1135
t1306 = 2 * t1133
t1307 = 4 * t1126
t1308 = 4 * t1128
t1309 = 2 * t1137
t1310 = t667 + t1305 + t1306 + t871 - t1307 + t1308 - t876 + t883 + t889 - t891 - t1309 + t894 - t897 + t901 - t905
t1311 = t58 * t1310
t1312 = t539 + t1295 + t1296 + t1297 + t842 - t863 - t1298 + t1302 + t1303 + t1304 + t1311 + t915 - t921 + t927 + t936
t1313 = -t939 + t944 - t949 + t952 - t853 - t854 + t960 - t963 - t845 + t848 - t964 + t965 - t966 - t967 + t569
t1316 = t1242 + t1252 + t1254 + t1259 + t1271 + t1293 + t1312 + t1313
t1321 = 2 + t876 - t883 + t891 - t894 + t897 + t416 + t430 - t431 - t456 - t461 + t497 + t1307 - t1308
t1322 = t499 + t506 - t510 - t519 + t1243 - t1244 + t1245 - t1246 + t978 - t979 - t830 - t667 + t672 + t677
t1324 = t680 - t682 - t689 - t694 + t703 - t706 - t708 + t712 - t889 + t905 + t728 - t737 - t739 + t741
t1325 = -t744 + t763 + t767 - t770 - t774 + t777 + t1255 + t1256 - t1257 + t783 + t789 + t819 - t820 - t822
t1328 = -t823 + t835 - t837 - t838 + t856 + t1262 - t1263 + t1264 + t1265 - t1266 - t1267 + t1269 + t1273 + t1274
t1329 = t1275 - t1306 - t1305 + t1309 + t1276 - t1277 + t1281 - t1292 - t1280 - t987 + t988 - t989 + t849 + t539
t1331 = 2 * t1165
t1332 = t1295 + t1296 + t1297 + t842 - t863 + t1302 + t1303 + t1304 + t1311 - t1331 - t871 + t915 - t921 + t927
t1333 = t936 - t939 + t944 - t949 + t952 - t853 - t901 - t496 - t854 - t994 + t995 + t960 - t963 - t845 + t848
t1336 = t1321 + t1322 + t1324 + t1325 + t1328 + t1329 + t1332 + t1333
t1345 = Edelta_lhs(t150, p, 0, 0, 0, 0, 0, 2, 0)
ret[5] = t2 * (t1 * t1316 * t144 + 2 * t1062 * t1070 + t141 * t1336 - n * t1336 * t140 - 2 * t1072 * t1061 - t146 * t1316) * t1345 / 2
t1347 = -t6
t1348 = t1347 * t20
t1351 = 2 * t48 * t31 * t1348
t1352 = t16 * t1347
t1355 = 2 * t48 * t31 * t1352
t1356 = rLR * t1347
t1358 = t13 * t1356 * t20
t1360 = t13 * t17 * t1347
t1362 = t29 * t31 * t1347
t1363 = t14 * t1347
t1364 = t18 * t1347
t1365 = -dtRS - t85 - t1363 - t221 - dtLS - t1364
t1366 = t67 * t1365
t1367 = t34 * t1366
t1368 = t28 * t1347
t1370 = t26 * t1368 * t20
t1372 = t26 * t75 * t1347
t1373 = -t203 + dtL + t199 + dtR + dtS + dtLS + dtRS + dtLRS - t221 + t217 + t1351 + t1355 - t1358 - t1360 + t1362 - t1367 + t1370 + t1372
t1374 = t12 * t1347
t1375 = t34 * t1374
t1376 = 1 + t1375
t1377 = t1376 * t63
t1378 = t1377 * t58
t1379 = t119 * t1376
t1380 = t127 * t1347
t1381 = t1380 * t20
t1382 = t128 * t1347
t1383 = t1376 * t58
t1384 = t55 * t1376
t1385 = 1 - dtR - t199 - dtRS - t85 - dtL - dtLS - t217 + t1367 + t1358 + t1360 - t1370 - t1372
t1386 = t63 * t1385
t1387 = t92 * t1347
t1388 = -dtS - dtLS - dtRS - dtLRS + t1387 - t1362
t1389 = t55 * t1388
t1390 = t1376 * t94
t1391 = t1376 * t116
t1392 = t112 * t1347
t1393 = -dtS - dtLS - dtRS - dtLRS + t1392 - t1362
t1394 = t58 * t1393
t1395 = -t217 + t1367 + t1358 + t1360
t1397 = t1387 * t20
t1398 = t132 * t1347
t1399 = t1392 * t16
t1400 = t134 * t1347
t1401 = t31 * t1395 + t1397 + t1398 + t1399 + t1400
t1402 = t12 * t1401
t1403 = t34 * t1402
t1404 = t103 * t1365
t1405 = t1378 + t1379 - t1381 - t1382 - t1377 - t1383 - t1384 + t1386 + t1389 - t1387 + t1390 + t1391 + t1394 - t1403 + t1375 + t1404 - t1363 - t1364
t1406 = t1373 + t1405
t1407 = t1 * t1406
t1410 = -t1403 + t1351 + t1355 + 2 * t1362 + t1378 + t1379 - t1381 - t1382 - t1363 - t1364 + t1404 + t1391
t1412 = t1394 - t1392 + t1390 + t1389 - t1387 + t1386 - 2 * t1377 - t221 - t203 + t82 + dtRS + dtLS
t1413 = t1410 + t1412
t1415 = n * t1413
t1420 = Edelta_lhs(t150, p, 0, 0, 0, 0, 1, 0, 0)
ret[6] = t2 * (t1407 * t144 + t141 * t1413 - t1415 * t140 - t146 * t1406) * t1420
t1421 = 2 * t738
t1422 = t30 * t1347
t1425 = 6 * t345 * t1422 * t204
t1429 = 6 * t334 * t1422 * t209
t1430 = t1347 * t4
t1433 = 6 * t345 * t176 * t1430
t1434 = t1347 * t169
t1437 = 6 * t334 * t176 * t1434
t1438 = 2 * dtL
t1439 = -t1429 + t1433 - t1437 + t787 + t128 + t91 - t521 + t1438 + t1295 + t216 + t536
t1441 = 6 * dtRS
t1445 = 2 * t48 * t31 * t184 * t1347
t1447 = t162 * t31 * t1430
t1448 = 2 * t1447
t1449 = t1148 + t1441 + t1150 + t88 + t956 - rRS - t844 + t562 + t568 + t1445 + t1448
t1451 = t166 * t31 * t1434
t1452 = 2 * t1451
t1456 = 2 * t48 * t31 * t1347 * t158
t1458 = t213 * t1356 * t209
t1460 = t213 * t17 * t1434
t1462 = t34 * t1368 * t169
t1465 = t34 * t28 * t1401 * t169
t1466 = t5 * t1366
t1467 = -3 + t536 + t1441 + t216 + t1438 + t1148 + t1295 + t1150
t1469 = t34 * t67 * t1467
t1470 = t5 * t1374
t1471 = t1470 - t1462 - t35
t1472 = t1471 * t94
t1473 = t286 * t1347
t1475 = t26 * t258 * t1347
t1477 = t26 * t261 * t1347
t1479 = t58 * (-1 + t1473 + rLS - t108 - t111 - t1448 + t1452 - t1475 + t1477 + t844)
t1480 = t314 * t1393
t1481 = -t1452 + t1456 + t1458 + t1460 - t1462 + t1465 - t1466 - t1469 + t1472 + t1479 + t1480
t1484 = t1376 * t303
t1485 = t103 * t1467
t1486 = t1471 * t116
t1487 = t63 * t1471
t1488 = t329 * t1365
t1489 = t239 * t1376
t1491 = t26 * t1368 * t158
t1493 = t26 * t226 * t1347
t1495 = t386 * t1347 * t20
t1496 = t1484 + t1485 + t1486 - t1487 + t1488 - t1489 + t1491 + t1493 - t1477 + t1475 - t1495
t1497 = t1380 * t158
t1498 = t387 * t1347
t1499 = t367 * t1347
t1500 = t1487 * t58
t1501 = t1489 * t58
t1502 = t1377 * t314
t1503 = t371 * t1376
t1504 = t373 * t1376
t1505 = t119 * t1471
t1506 = t30 * t1395
t1507 = t6 * t1395
t1510 = t180 * t66 * t1365 * t169
t1512 = t13 * t1356 * t158
t1514 = t13 * t185 * t1347
t1517 = t1347 * t256
t1518 = t1517 * t20
t1519 = t1387 * t158
t1520 = t353 * t1347
t1521 = t355 * t1347
t1522 = t1473 * t16
t1523 = t1392 * t184
t1524 = t358 * t1347
t1525 = t360 * t1347
t1526 = t1506 - t1507 + t31 * (t521 + t1466 - t1510 + t1469 - t1458 - t562 + t1512 - t1460 + t1514 - t568) - t93 + t1518 + t1519 + t1520 + t1521 - t132 - t113 + t1522 + t1523 + t1524 + t1525 - t134
t1528 = t34 * t12 * t1526
t1529 = t5 * t1402
t1530 = -t1497 - t1498 - t1499 + t1500 + t1501 + t1502 + t1503 + t1504 + t1505 - t1528 - t1529
t1534 = 2 * t48 * t176 * t1347
t1537 = 2 * t48 * t1422 * t20
t1541 = 2 * t48 * t6 * t1347 * t20
t1544 = 2 * t48 * t154 * t1347
t1547 = 2 * t162 * t1348 * t4
t1550 = 2 * t166 * t1348 * t169
t1553 = 2 * t162 * t1352 * t4
t1556 = 2 * t166 * t1352 * t169
t1557 = t1470 + t1534 + t1537 - t1541 - t1544 + t1547 - t1550 + t1553 - t1556 + t1510 - t1512
t1558 = t271 * t1376
t1559 = t55 * t1471
t1560 = t1471 * t58
t1561 = t1376 * t314
t1562 = -2 + t521 + t1466 - t1510 + t1469 - t1458 - t562 + t1512 - t1460 + t1514 - t568 - t1547 + t1550 + t664 - t1491 - t1553 + t1556 - t1493 + t666
t1563 = t63 * t1562
t1564 = t239 * t1385
t1566 = t55 * (-1 + t1517 + rRS - t88 - t91 - t1448 + t1452 - t1475 + t1477 + t844)
t1567 = t271 * t1388
t1568 = t1376 * t264
t1569 = -t1514 - t1558 - t1559 - t1560 - t1561 + t1563 + t1564 + t1566 - t1517 + t1567 + t1568
t1572 = -t35 - t664 - t666 - t673 - t714 + t717 + t721 - t1106 - t1421 + t1425 + t1439 + t1449 + t1481 + t1496 + t1530 + t1557 + t1569
t1577 = -1 - t673 - t714 + t717 + t721 - t1106 - t1421 + t1425 - t1429 + t1433 - t1437 + t787 + t128 + t91 + t111 + t1438
t1578 = 4 * t1447
t1579 = 4 * t1451
t1580 = t1295 + t216 + t536 + t1148 + t1441 + t1150 + t88 + t108 + t956 - rLS - rRS - t845 + t1445 + t1578 - t1579 + t1456 + t1465
t1582 = 2 * t1487
t1583 = 2 * t1489
t1584 = 2 * t1477
t1585 = 2 * t1475
t1586 = t1472 + t1479 - t1473 + t1480 + t1484 + t1485 + t1486 - t1582 + t1488 - t1583 - t1584 + t1585 - t1495 - t1497 - t1498 - t1499 + t1500
t1587 = t1501 + t1502 + t1503 + t1504 + t1505 - t1528 - t1529 + t1534 + t1537 - t1541 - t1544 + t1563 + t1564 + t1566 - t1517 + t1567 + t1568
t1589 = t1577 + t1580 + t1586 + t1587
t1598 = Edelta_lhs(t150, p, 0, 0, 0, 0, 1, 0, 1)
ret[7] = t2 * (t1 * t1572 * t144 + t1407 * t407 + t399 * t1413 + t141 * t1589 - n * t1589 * t140 - t1415 * t398 - t409 * t1406 - t146 * t1572) * t1598
t1600 = -t1429 + t1433 - t1437 + t787 + t128 + t91 - rLR + t1438 + t1295 + t216 + t82
t1602 = 6 * dtLRS
t1603 = t1296 + t1147 + t1602 + t88 + t956 - rRS - t844 + t562 + t568 + t1448 - t1452
t1604 = t1456 + t1458 + t1460 - t1462 + t1465 - t1466 + t1472 + t1479 + t1480 + t1486 - t1487
t1607 = t1488 - t1489 + t1491 - t1477 + t1475 - t1495 - t1497 - t1498 + t1500 + t1501 + t1502
t1608 = t1504 + t1505 - t1529 + t1470 + t1534 + t1537 - t1541 - t1544 + t1547 - t1550 + t1553
t1611 = t13 * t1013 * t1347
t1612 = -t1556 + t1510 - t1512 - t1559 - t1560 - t1561 + t1564 + t1566 - t1517 + t1568 - t1611
t1613 = t1029 * t1376
t1614 = t1031 * t1347
t1615 = -2 + t82 + t1147 + t216 + t1438 + t1296 + t1295 + t1602
t1617 = t34 * t67 * t1615
t1619 = t26 * t1046 * t1347
t1623 = 2 * t48 * t31 * t1012 * t1347
t1626 = t1040 * t1347
t1627 = t1392 * t1012
t1628 = t1506 - t1507 + t31 * (rLR + t1466 - t1510 + t1617 - t1458 - t562 + t1512 - t1460 + t1611 - t568) - t93 + t1518 + t1519 + t1626 + t1521 - t132 - t113 + t1522 + t1627 + t1524 + t1525 - t134
t1630 = t34 * t12 * t1628
t1631 = t1028 * t1376
t1632 = -1 + rLR + t1466 - t1510 + t1617 - t1458 - t562 + t1512 - t1460 + t1611 - t568 - t1547 + t1550 + t664 - t1491 - t1553 + t1556 - t1619 + t666
t1633 = t63 * t1632
t1634 = t1028 * t1388
t1635 = t103 * t1615
t1636 = t1376 * t1056
t1637 = t1613 - t1614 - t1617 + t1619 + t1623 - t1630 - t1631 + t1633 + t1634 + t1635 + t1636
t1640 = -t35 - t664 - t666 - t673 - t714 + t717 + t720 - t1106 - t1421 + t1425 + t1600 + t1603 + t1604 + t1607 + t1608 + t1612 + t1637
t1645 = -t673 - t714 + t717 + t720 - t1106 - t1421 + t1425 - t1429 + t1433 - t1437 + t787 + t128 + t91 + t111 + t1438 + t1295
t1646 = t216 + t82 + t1296 + t1147 + t1602 + t88 + t108 + t956 - rLS - rRS - t845 + t1578 - t1579 + t1456 + t1465 + t1472 + t1479
t1648 = -t1473 + t1480 + t1486 - t1582 + t1488 - t1583 - t1584 + t1585 - t1495 - t1497 - t1498 + t1500 + t1501 + t1502 + t1504 + t1505
t1649 = -t1529 + t1534 + t1537 - t1541 - t1544 + t1564 + t1566 - t1517 + t1568 + t1613 - t1614 + t1623 - t1630 + t1633 + t1634 + t1635 + t1636
t1651 = t1645 + t1646 + t1648 + t1649
t1660 = Edelta_lhs(t150, p, 0, 0, 0, 0, 1, 1, 0)
ret[8] = t2 * (t1 * t1640 * t144 + t1407 * t1070 + t1062 * t1413 + t141 * t1651 - n * t1651 * t140 - t1415 * t1061 - t1072 * t1406 - t146 * t1640) * t1660
t1661 = t1376 * t1376
t1662 = t1661 * t63
t1663 = 2 * t1662
t1664 = t1347 * t1347
t1665 = t127 * t1664
t1666 = 2 * t1665
t1667 = 4 * t6
t1668 = t103 * t1667
t1669 = t1376 * t1393
t1670 = 2 * t1669
t1671 = t1376 * t1388
t1672 = 2 * t1671
t1674 = t34 * t67 * t1667
t1676 = t5 * t560 * t1664
t1677 = 2 * t1676
t1679 = t26 * t28 * t1664
t1680 = 2 * t1679
t1682 = t63 * (-2 + t521 + t1674 + t1677 - t1680)
t1686 = t1664 * t92
t1688 = t1664 * t112
t1692 = t34 * t12 * (t31 * (t521 + t1674 + t1677) + 2 * t1686 + 2 * t1688)
t1694 = t48 * t31 * t1664
t1695 = 4 * t1694
t1696 = 2 + t1663 - t1666 + t1668 + t1670 + t1672 + t1682 - 2 * t1661 - t1692 - t1677 + t1695 - t1674 + t1680 + t721 + t536 + t1147 - t521 + t1296 + t1297
t1701 = t1663 - t1666 + t1668 + t1670 + t1672 + t1682 - t1692 + t1695 + t721 + t536 + t1147 + t1296 + t1297
t1710 = Edelta_lhs(t150, p, 0, 0, 0, 0, 2, 0, 0)
ret[9] = t2 * (t1 * t1696 * t144 + 2 * t1407 * t1413 + t141 * t1701 - n * t1701 * t140 - 2 * t1415 * t1406 - t146 * t1696) * t1710 / 2
t1712 = -t18
t1713 = t12 * t1712
t1714 = t34 * t1713
t1715 = t308 - t311 + t1714
t1716 = t119 * t1715
t1717 = t128 * t1712
t1719 = t13 * t17 * t1712
t1721 = t29 * t31 * t1712
t1723 = t37 * t30 * t1712
t1724 = t35 * t1723
t1725 = t16 * t1712
t1728 = 2 * t48 * t31 * t1725
t1729 = t1716 - t1717 - t1719 + t1721 - t1724 + t1728 + t153 - t157 + t165 - t172 - t175 + t179 + t183 - t187
t1730 = t193 - t198 + t207 - t212 + t215 + dtLR + t216 + dtRS + t240 - t257 + t272 + t304 + t330 - t337 + t342
t1732 = t14 * t1712
t1733 = t6 * t1712
t1734 = -dtRS - t85 - t1732 - dtLR - t1733 - t222
t1735 = t67 * t1734
t1736 = t34 * t1735
t1738 = t26 * t75 * t1712
t1739 = t348 - t366 + t308 - t222 - t368 + t372 + t374 - t388 + t228 - t311 + t391 - t1736 + t1738 - t263 + t260
t1740 = rLR * t1712
t1741 = -t1740 + t218 - t183 + t1736 - t215 + t187 + t1719
t1743 = t132 * t1712
t1744 = t1712 * t112
t1745 = t1744 * t16
t1746 = t349 - t350 + t31 * t1741 + t354 + t356 + t1743 + t1745 + t361 + t362
t1747 = t12 * t1746
t1748 = t34 * t1747
t1749 = t103 * t1734
t1750 = t1715 * t116
t1751 = t92 * t1712
t1752 = -dtR - dtLR - dtRS - dtLRS + t257 + t1751 - t207 + t212 - t260 + t263 - t1721
t1753 = t55 * t1752
t1754 = -dtR - dtLR - dtRS - dtLRS - t1740 + t218 - t183 + t1736 - t215 + t187 + t1719 - t165 + t172 - t228 - t1738
t1755 = t63 * t1754
t1756 = t55 * t1715
t1757 = t63 * t1715
t1758 = -t218 - t392 - t394 + t1714 - t1748 - t1732 - t1733 + t1740 + t1749 + t1750 + t1753 - t1751 + t1755 - t1756 - t1757
t1760 = t1729 + t1730 + t1739 + t1758
t1761 = t1 * t1760
t1763 = t1716 - t1717 + t1721 - t1724 + t1728 + t153 - t157 + t302 - t235 - t175 + t179 + t193 - t198 + t292 - t296
t1764 = t207 - t212 + dtL + dtLR + dtR + dtS + t83 + dtRS + dtLRS - t238 + t237 + t240 - t257 + t272 - t288
t1766 = t304 - t287 + t330 - t337 + t342 + t348 - t366 - t222 - t368 + t372 + t374 - t388 + t233 + t298 - t300
t1767 = t391 - t263 + t260 - t373 - t371 - t392 - t1748 - t1732 - t1733 + t1749 + t1750 + t1753 - t1751 + t1755 - t1757
t1769 = t1763 + t1764 + t1766 + t1767
t1771 = n * t1769
t1776 = Edelta_lhs(t150, p, 0, 0, 0, 1, 0, 0, 0)
ret[10] = t2 * (t1761 * t144 + t141 * t1769 - t1771 * t140 - t146 * t1760) * t1776
t1777 = t1712 * t169
t1778 = t31 * t1777
t1779 = t339 * t1778
t1780 = t1712 * t4
t1782 = t345 * t176 * t1780
t1783 = 6 * t1782
t1785 = t334 * t176 * t1777
t1786 = 6 * t1785
t1787 = -1 + t1779 + t1783 - t1786 + t415 - t35 - t456 - t459 - t460 - t462 + t476 + t479 + t480 + t497 + t499 + t502 + t506 - t509 + t512 + t515
t1789 = t162 * t1725 * t4
t1790 = 2 * t1789
t1792 = t166 * t1725 * t169
t1793 = 2 * t1792
t1796 = t180 * t66 * t1734 * t169
t1798 = t13 * t185 * t1712
t1800 = t213 * t17 * t1777
t1801 = t13 * t1723
t1804 = t48 * t31 * t184 * t1712
t1805 = 2 * t1804
t1807 = t162 * t31 * t1780
t1808 = 2 * t1807
t1809 = t166 * t1778
t1810 = 2 * t1809
t1811 = -t519 + t1790 - t1793 + t1796 - t1798 + t1800 - t1801 + t1805 + t1808 - t1810 - t662 - t665 - t666 + t418 + t672 - t673 + t677 + t680 - t682 + t1101
t1813 = 2 * t702
t1814 = 2 * t705
t1815 = 2 * t727
t1816 = 2 * t736
t1817 = 2 * t749
t1818 = -t689 - t694 - t699 + t1813 - t1814 - t708 + t712 - t714 + t717 + t720 + t725 + t1815 - t732 - t734 - t1816 - t1421 + t741 - t744 - t747 + t1817
t1819 = 2 * t752
t1820 = -t1819 + t756 - t758 + t761 + t763 + t767 - t770 - t774 + t777 + t778 + t780 + t788 + t128 + t819 - t821 - t823 - t825 - t827 + t828 + t835
t1823 = t256 * t1712
t1824 = -1 + t509 - t1808 + t1810 + t830 - t1813 + t1814 + t708 - t712 - t763 - t767 + t770
t1826 = t26 * t258 * t1712
t1828 = t26 * t261 * t1712
t1829 = t774 - t777 + t836 + t838 + t1823 - t1826 + t1828 - t91 - t88 + t853 + rRS + t844 - t847
t1831 = t55 * (t1824 + t1829)
t1832 = t271 * t1752
t1833 = t1715 * t303
t1834 = t5 * t1713
t1837 = t34 * t28 * t1712 * t169
t1838 = -t964 + t418 + t965 - t425 - t967 + t1834 - t1837 - t35
t1839 = t1838 * t116
t1840 = -3 + t82 + t1441 + t538 + t1438 + t1296 + t1149 + t1150
t1841 = t103 * t1840
t1842 = t329 * t1734
t1843 = t387 * t1712
t1844 = t367 * t1712
t1845 = t371 * t1715
t1846 = t373 * t1715
t1847 = t119 * t1838
t1848 = t5 * t1735
t1850 = t34 * t67 * t1840
t1851 = -t836 - t838 + t839 - t1823 + t1831 + t1832 + t1833 + t1839 + t1841 + t1842 - t1843 - t1844 + t1845 + t1846 + t1847 + t1826 - t1837 - t1828 - t1848 - t1850
t1853 = t26 * t226 * t1712
t1856 = t34 * t28 * t1746 * t169
t1857 = t271 * t1715
t1858 = t1853 + t1856 - t1857 + t523 - t528 + t531 + t535 + t559 - t565 + t91 - t549 + t552 + t555 - rLR + t1438 + t1149 + t538 + t82 + t1296 + t1441
t1860 = t239 * t1754
t1861 = -1 - t512 - t515 - t1790 + t1793 - t1796 + t1798 - t1800 + t830 + t666 + t699 + t747 - t1817 + t1819 - t756 + t758
t1862 = -t761 + t1848 + t1850 - t1853 - t523 + t528 - t531 - t535 - t559 + t565 + t549 - t552 - t555 + rLR + t524 - t563 - t568
t1864 = t63 * (t1861 + t1862)
t1865 = 6 * t935
t1866 = 6 * t938
t1867 = t1150 + t88 - t863 + t1860 + t1864 + t908 + t915 - t921 + t927 + t930 - t933 + t1865 - t1866 + t944 - t949 + t952 + t956 - t853 + t1834 - rRS
t1869 = t5 * t1747
t1870 = t55 * t1838
t1871 = t239 * t1715
t1872 = t63 * t1838
t1874 = t48 * t154 * t1712
t1875 = 2 * t1874
t1877 = t35 * t37 * t1712
t1879 = t35 * t173 * t1712
t1881 = t48 * t176 * t1712
t1882 = 2 * t1881
t1883 = t30 * t1741
t1884 = rLR - t523 + t524 + t528 - t531 - t535 + t1848 - t1796 + t1850 + t549 - t552 - t555 - t559 - t563 + t565 - t1800 + t1798 - t568
t1886 = t353 * t1712
t1887 = t355 * t1712
t1889 = t1712 * t286 * t16
t1890 = t1744 * t184
t1891 = t6 * t1741
t1892 = -t520 + t1883 + t31 * t1884 + t1886 + t1887 + t1889 + t1890 - t1891 + t574 + t575 + t608 + t609
t1893 = t612 + t614 + t646 + t648 + t649 - t651 - t132 - t654 - t655 + t656 - t113 - t658
t1896 = t34 * t12 * (t1892 + t1893)
t1897 = t568 + t968 - t1869 - t1870 - t1871 - t1872 - t1875 + t1877 - t1879 + t1882 - t1896
t1901 = t1787 + t1811 + t1818 + t1820 + t1851 + t1858 + t1867 + t960 - t963 - t844 + t847 - t964 + t965 - t425 - t967 - t524 + t563 + t1897
t1906 = t876 - t883 + t891 - t894 + t897 + t1779 + t1783 - t1786 + t415 - t431 - t456 - t459 - t460 - t462 + t476 + t479 + t480 + t497
t1907 = t499 + t502 + t506 - t509 - t519 + t867 - t870 + t978 - t979 - t1801 + t1805 + t1808 - t1810 - t662 - t830 - t667 + t672 - t673
t1909 = t677 + t680 - t682 + t1101 - t689 - t694 + t1813 - t1814 - t708 + t712 + t880 - t887 - t889 + t905 - t714 + t717 + t720 + t725
t1910 = t1815 - t732 - t734 - t1816 - t1421 + t741 - t744 + t763 + t767 - t770 - t774 + t777 + t778 + t780 + t788 + t128 + t819 - t821 - t823
t1913 = t828 + t835 - t836 - t838 + t839 - t1823 + t1831 + t1832 + t1833 + t1839 + t1841 + t1842 - t1843 - t1844 + t1845 + t1846 + t1847 + t1826
t1914 = -t1828 + t1856 - t987 + t988 - t989 + t91 + t898 + t1438 + t1149 + t538 + t82 + t1296 + t1441 + t1150 + t88 + t864 - t863 + t1860
t1916 = t1864 - t871 + t908 + t915 - t921 + t927 + t930 - t933 + t1865 - t1866 + t944 - t949 + t952 + t956 - t853 - t901 - t475 - t993
t1917 = -t496 - t906 - rRS - t994 + t995 + t960 - t963 - t1226 + t847 + t968 - t873 - t1869 - t1871 - t1872 - t1875 + t1877 - t1879 + t1882 - t1896
t1920 = t1906 + t1907 + t1909 + t1910 + t1913 + t1914 + t1916 + t1917
t1929 = Edelta_lhs(t150, p, 0, 0, 0, 1, 0, 0, 1)
ret[11] = t2 * (t1 * t1901 * t144 + t1761 * t407 + t399 * t1769 + t141 * t1920 - n * t1920 * t140 - t1771 * t398 - t409 * t1760 - t146 * t1901) * t1929
t1933 = t48 * t31 * t1012 * t1712
t1934 = 2 * t1933
t1935 = t1031 * t1712
t1936 = t1029 * t1715
t1937 = t480 + t497 + t499 + t506 - t509 + t512 + t515 - t519 + t1934 - t1935 + t1936
t1940 = t1800 - t1801 + t1808 - t1810 - t1100 - t666 + t418 + t672 + t677 + t680 - t682
t1944 = t1815 - t1105 - t1106 - t1816 - t1421 + t741 - t744 - t1107 + t1817 - t1819 + t756
t1947 = t1120 + t778 + t787 + t128 + t819 - t821 - t823 - t825 + t835 - t836 - t838
t1952 = t26 * t1046 * t1712
t1954 = t13 * t1013 * t1712
t1956 = t1839 + t1842 + t1185 - t1146 + t1188 - t1189 + t1194 + t1196 - t1843 + t1846 + t1847
t1959 = -t565 + t91 - t549 + t551 + t555 - rLR + t1438 + t1295 + t216 + t82 + t1296
t1962 = rLR - t523 + t1146 + t528 - t1080 - t535 + t1848 - t1796 + t1617 + t549 - t1120 - t555 - t559 - t551 - t562 + t565 - t1800 + t1954 - t568
t1964 = t573 + t575 + t608 + t609 + t612 + t614 + t646 + t647 + t31 * t1962 - t1159 + t1145 + t1157 + t1144
t1965 = t1040 * t1712
t1966 = t1744 * t1012
t1967 = t1965 + t1966 - t655 - t113 - t93 + t656 - t520 - t132 - t134 + t1883 + t1887 + t1889 - t1891
t1970 = t34 * t12 * (t1964 + t1967)
t1972 = t1028 * t1715
t1973 = -t1205 + t1865 - t1866 + t944 - t949 + t952 - t853 + t1834 - rRS - t1972 + t960
t1975 = -1 - t512 - t515 - t1790 + t1793 - t1796 - t1080 - t1096 + t1099 - t1800 + t664 + t666 + t699 + t1107 - t1817 + t1819 - t756 + t758
t1976 = -t1109 - t1120 - t1952 + t1954 + t1146 + t1848 - t523 + t528 - t535 - t559 + t565 + t549 - t551 - t555 + rLR - t562 - t568 + t1617
t1978 = t63 * (t1975 + t1976)
t1979 = t1028 * t1752
t1980 = -t963 - t844 + t847 - t964 + t965 - t425 - t967 + t562 + t568 + t1978 + t1979
t1981 = t1715 * t1056
t1982 = t1981 - t1869 - t1870 - t1871 - t1872 - t1875 + t1877 - t1879 + t1882 - t1617 + t1635
t1986 = t88 - t35 + t1980 + t1982 + t1973 - t1970 + t1959 - t1954 + t1956 + t1952 + t1944 + t1947 + t1940 + t1937 + t1860 + t1856 - t1848 - t1837 + t1826 - t1828 + t1831 - t1823 - t1814 + t1813 + t1796 + t1790 - t1793 - t1786 + t1783 + t1779 + t1602 + t1204 - t1201 + t1179 + t1166 - t1169 - t1164 + t1147 + t1140 - t1118 + t1115 + t1109 + t1112 + t1104 + t1101 + t1096 - t1099 + t1090 - t1093 + t10…
t1991 = t876 - t883 + t891 - t894 + t897 + t1779 + t1783 - t1786 + t415 - t431 - t456 - t458 - t460 - t462 + t478 + t480 + t497 + t1127 - t1129
t1992 = t499 + t506 - t509 - t519 + t866 - t869 + t1934 - t1935 + t1936 + t1086 - t1088 + t1090 - t1093 + t978 - t979 - t1801 + t1808 - t1810 - t830 - t667
t1994 = t672 + t677 + t680 - t682 + t1101 - t689 - t694 + t1813 - t1814 - t708 + t712 + t1130 - t1132 - t889 + t905 + t720 + t1104 + t1815 - t1105 - t1106
t1995 = -t1816 - t1421 + t741 - t744 + t763 + t767 - t770 - t774 + t777 + t1112 + t1115 - t1118 + t778 + t787 + t128 + t819 - t821 - t823 + t835 - t836
t1998 = -t838 + t839 + t1140 - t1164 - t1823 + t1831 + t1166 - t1169 + t1179 + t1839 + t1842 + t1185 + t1188 + t1194 + t1196 - t1133 - t1135 + t1137 - t1843
t1999 = t1846 + t1847 - t1201 + t1826 - t1828 + t1856 - t987 + t988 - t989 + t91 + t111 + t1438 + t1295 + t216 + t82 + t1296 + t1147 + t1602 + t88 + t108
t2001 = -t863 - t1970 - t1165 - t1178 + t1860 - t871 + t915 - t921 + t927 + t1204 - t1205 + t1865 - t1866 + t944 - t949 + t952 - t853 - t901 - t477 - t496
t2002 = -rLS - rRS - t994 + t995 + t960 - t963 - t845 + t847 + t1978 + t1979 + t1981 - t872 - t1869 - t1871 - t1872 - t1875 + t1877 - t1879 + t1882 + t1635
t2005 = t1991 + t1992 + t1994 + t1995 + t1998 + t1999 + t2001 + t2002
t2014 = Edelta_lhs(t150, p, 0, 0, 0, 1, 0, 1, 0)
ret[12] = t2 * (t1 * t1986 * t144 + t1761 * t1070 + t1062 * t1769 + t141 * t2005 - n * t2005 * t140 - t1771 * t1061 - t1072 * t1760 - t146 * t1986) * t2014
t2016 = t26 * t1368 * t1712
t2018 = t13 * t1356 * t1712
t2019 = t1380 * t1712
t2020 = t1377 * t1715
t2021 = t1376 * t1752
t2025 = 2 * t48 * t31 * t1347 * t1712
t2026 = -t35 - t664 - t666 + t2016 - t2018 - t2019 + t2020 + t2021 - t673 + t2025
t2027 = -t714 + t717 + t720 - t1106 - t1421 + t1425 - t1429 + t1433 - t1437 + t787 + t128
t2029 = -1 + rLR + t1466 - t1510 + t1617 - t1458 - t1460 - t562 + t1514 + t2018 - t568 - t1547 - t1553 + t1550 + t1556 + t664 - t1493 - t2016 + t666
t2030 = t63 * t2029
t2031 = t2030 + t91 - rLR + t1438 + t1295 + t216 + t82 + t1296 + t1147 + t1602 + t88
t2032 = t1376 * t1715
t2033 = t1715 * t1393
t2036 = t1387 * t1712
t2037 = t1744 * t1347
t2038 = t1506 - t1507 + t31 * (rLR + t1466 - t1510 + t1617 - t1458 - t1460 - t562 + t1514 + t2018 - t568) - t93 + t1520 + t1518 + t1521 + t2036 - t132 - t113 + t2037 + t1522 + t1525 + t1523 - t134
t2040 = t34 * t12 * t2038
t2041 = -t2032 + t956 - rRS + t2033 - t844 + t562 + t568 - t2040 + t1445 + t1448 - t1452
t2044 = t1458 + t1460 - t1462 + t1465 - t1466 + t1472 + t1479 + t1484 + t1486 - t1487 + t1488
t2045 = -t1489 + t1493 - t1477 + t1475 - t1495 - t1498 - t1499 + t1500 + t1501 + t1503 + t1504
t2047 = t1505 - t1529 + t1470 + t1534 + t1537 - t1541 - t1544 + t1547 - t1550 + t1553 - t1556
t2048 = t1510 - t1514 - t1558 - t1559 - t1560 + t1564 + t1566 - t1517 + t1567 - t1617 + t1635
t2051 = t2026 + t2027 + t2031 + t2041 + t2044 + t2045 + t2047 + t2048
t2056 = -t2019 + t2020 + t2021 - t673 + t2025 - t714 + t717 + t720 - t1106 - t1421 + t1425 - t1429 + t1433 - t1437 + t787 + t128
t2057 = t2030 + t91 + t111 + t1438 + t1295 + t216 + t82 + t1296 + t1147 + t1602 + t88 + t108 + t956 - rLS - rRS + t2033 - t845
t2059 = -t2040 + t1445 + t1578 - t1579 + t1465 + t1472 + t1479 - t1473 + t1484 + t1486 - t1582 + t1488 - t1583 - t1584 + t1585 - t1495
t2060 = -t1498 - t1499 + t1500 + t1501 + t1503 + t1504 + t1505 - t1529 + t1534 + t1537 - t1541 - t1544 + t1564 + t1566 - t1517 + t1567 + t1635
t2062 = t2056 + t2057 + t2059 + t2060
t2071 = Edelta_lhs(t150, p, 0, 0, 0, 1, 1, 0, 0)
ret[13] = t2 * (t1 * t2051 * t144 + t1761 * t1413 + t1407 * t1769 + t141 * t2062 - n * t2062 * t140 - t1771 * t1406 - t1415 * t1760 - t146 * t2051) * t2071
t2072 = 2 * t1779
t2073 = 12 * t1782
t2074 = 12 * t1785
t2075 = 4 * t1789
t2076 = t2072 + t2073 - t2074 - t456 - t459 + t476 + t479 + t497 + t499 + t506 + t515 - t519 + t2075
t2077 = 4 * t1792
t2078 = 2 * t1796
t2079 = 2 * t1798
t2080 = 2 * t1800
t2081 = 2 * t1801
t2082 = 4 * t1804
t2083 = 4 * t1807
t2084 = 4 * t1809
t2085 = -t2077 + t2078 - t2079 + t2080 - t2081 + t2082 + t2083 - t2084 - t665 + t672 + t677 + t680 - t682 - t689
t2087 = -t694 - t699 - t708 + t712 + t725 - t732 - t734 + t741 - t744 - t747 + t756 - t758 + t761 + t763
t2088 = 2 * t1823
t2092 = t767 - t770 - t774 + t777 + t788 + t819 - t823 - t827 + t835 - t838 - t2088 + 2 * t1832 + 2 * t1833 + 2 * t1842
t2095 = -t1843 - t1844 + t1845 + t1846 + t1826 - t1837 - t1828 - t1848 + t1853 + t1856 - t1857 + t522 - t527 + t534
t2097 = 2 * t1860
t2098 = t559 - t549 + t552 + t1295 + t538 + t1147 + t1297 - t863 + t2097 + t908 + t915 - t921 + t927 + t930
t2100 = 2 * t1834
t2101 = 2 * t1869
t2102 = -t933 + t944 - t949 + t952 - t853 + t2100 + t960 - t963 - t964 + t965 - t967 + t563 + t968 - t2101
t2103 = 2 * t1871
t2104 = 4 * t1874
t2105 = 2 * t1877
t2106 = 2 * t1879
t2107 = 4 * t1881
t2108 = 4 * t18
t2109 = t103 * t2108
t2111 = -2 * t417 + 2 * t1834 + 2 * t422 - 2 * t1837 - 2 * t427
t2112 = t2111 * t116
t2113 = 2 * t1828
t2114 = 2 * t1826
t2115 = t830 + t2113 + t2088 - t2114 - t2083 + t2084 + t838 - t763 - t767 + t770 + t708 + t774 - t777 + t853 - t712
t2116 = t55 * t2115
t2118 = t34 * t67 * t2108
t2119 = 2 * t1848
t2121 = t830 + t2118 + t2119 - 2 * t1853 - t2078 + t2079 - t2075 + t2077 - t2080 - t563 - t756
t2122 = t699 - t552 + t528 - t515 + t758 - t523 - t761 + t747 - t535 - t559 + t549
t2124 = t63 * (t2121 + t2122)
t2125 = t55 * t2111
t2126 = t63 * t2111
t2127 = -t523 + t2119 + t528 - t2078 - t535 + t2118 + t549 - t552 - t2080 - t559 - t563 + t2079
t2131 = 2 * t1887
t2132 = 2 * t1889
t2135 = -t520 + t31 * t2127 + 2 * t1883 + 2 * t1886 + t2131 + t2132 + 2 * t1890 - 2 * t1891 + t574 + t608 + t646 + t648 - t654 - t655 + t656 - t658
t2137 = t34 * t12 * t2135
t2138 = t119 * t2111
t2139 = -t2103 - t2104 + t2105 - t2106 + t2107 + t2109 + t2112 + t2116 + t2124 - t2125 - t2126 - t2137 - t2118 + t2138
t2142 = t2076 + t2085 + t2087 + t2092 + 2 * t2095 + t2098 + t2102 + t2139
t2147 = 2 + t876 - t883 + t891 - t894 + t897 + t2072 + t2073 - t2074 - t431 - t456 - t459 + t476 + t479
t2148 = t497 + t499 + t506 - t519 + t867 - t870 + t978 - t979 - t2081 + t2082 + t2083 - t2084 - t830 - t667
t2150 = t672 + t677 + t680 - t682 - t689 - t694 - t708 + t712 + t880 - t887 - t889 + t905 + t725 - t732
t2151 = -t734 + t741 - t744 + t763 + t767 - t770 - t774 + t777 + t788 + t819 - t823 + t835 - t838 - t2088
t2154 = t1832 + t1833 + t1842 - t1843 - t1844 + t1845 + t1846 + t1826 - t1828 + t1856 - t482 + t487 - t493 + t111
t2156 = t1295 + t538 + t1147 + t1297 + t864 - t863 + t2097 - t871 + t908 + t915 - t921 + t927 + t930 - t933
t2158 = t944 - t949 + t952 - t853 - t901 - t475 - t993 - t496 - t906 - t994 + t995 + t960 - t963 - t845
t2159 = t968 - t873 - t2101 - t2103 - t2104 + t2105 - t2106 + t2107 + t2109 + t2112 + t2116 + t2124 - t2126 - t2137 + t2138
t2162 = t2147 + t2148 + t2150 + t2151 + 2 * t2154 + t2156 + t2158 + t2159
t2171 = Edelta_lhs(t150, p, 0, 0, 0, 2, 0, 0, 0)
ret[14] = t2 * (t1 * t2142 * t144 + 2 * t1761 * t1769 + t141 * t2162 - n * t2162 * t140 - 2 * t1771 * t1760 - t146 * t2142) * t2171 / 2
t2173 = -t1363 - t1033 - dtLS - dtLRS
t2174 = t67 * t2173
t2175 = t34 * t2174
t2176 = -t1013 + t2175 + t1360
t2178 = t31 * t2176 + t1398 + t1399
t2179 = t12 * t2178
t2180 = t34 * t2179
t2181 = -dtL - dtLS - dtLR - dtLRS - t1013 + t2175 + t1360 - t1372
t2182 = t63 * t2181
t2183 = t103 * t2173
t2184 = 1 - t2180 - t2175 + dtL + dtLR + dtS + dtLS + dtRS + dtLRS - t1018 + t2182 + t2183 + t1013
t2185 = -t1033 + t1355 - t1360 + t1362 + t1372 + t1379 - t1382 - t1377 - t1384 + t1389 - t1387 + t1391 + t1375 - t1363
t2186 = t2184 + t2185
t2187 = t1 * t2186
t2189 = t2182 + t2183 - t2180 + t1355 + t1362 + t1379 - t1382 - t1363 + t1391 + t1389 - t1387 - t1377 - t1033 - t1018 + dtS + dtRS
t2191 = n * t2189
t2196 = Edelta_lhs(t150, p, 0, 0, 1, 0, 0, 0, 0)
ret[15] = t2 * (t2187 * t144 + t141 * t2189 - t2191 * t140 - t146 * t2186) * t2196
t2197 = t5 * t2174
t2198 = -1 + t82 + t84 + t1438 + t1296 + t199 + t1297
t2200 = t34 * t67 * t2198
t2203 = t34 * t28 * t2178 * t169
t2204 = 1 - t35 - t1088 + t1090 - t666 + t720 - t1421 + t1112 + t1433 - t1437 + t128 - t2197 - t2200 + t2203 - t1201
t2205 = t91 - rLR + t1438 + t199 + t82 + t1296 + t84 + t1297 + t88 - rRS - t844 + t568 + t1445 + t1448 - t1452 + t1460
t2207 = t103 * t2198
t2208 = t329 * t2173
t2211 = t180 * t66 * t2173 * t169
t2212 = -1 + rLR + t2197 - t2211 + t2200 - t1460 + t1514 - t568 - t1553 + t1556 - t1493 + t666
t2213 = t63 * t2212
t2214 = -t1462 + t2207 + t2208 + t2213 + t1484 + t1486 - t1487 - t1489 + t1493 - t1477 + t1475 + t2211 - t1498 - t1499 + t1503
t2215 = t30 * t2176
t2216 = t6 * t2176
t2221 = t34 * t12 * (t2215 - t2216 + t31 * (rLR + t2197 - t2211 + t2200 - t1460 + t1514 - t568) + t1520 + t1521 - t132 - t113 + t1522 + t1523)
t2222 = t5 * t2179
t2223 = t239 * t2181
t2224 = t1504 + t1505 + t1470 + t1534 - t1544 + t1553 - t1556 - t1514 - t2221 - t2222 - t1558 - t1559 + t1566 - t1517 + t1567 + t2223
t2226 = t2204 + t2205 + t2214 + t2224
t2228 = t1 * t2226 * t144
t2231 = -t1088 + t1090 + t720 - t1421 + t1112 + t1433 - t1437 + t128 + t2203 - t1201 + t91
t2232 = t1438 + t199 + t82 + t1296 + t84 + t1297 + t88 - rRS - t844 + t1445 + t1448
t2234 = -t1452 + t2207 + t2208 + t2213 + t1484 + t1486 - t1487 - t1489 - t1477 + t1475 - t1498
t2235 = -t1499 + t1503 + t1504 + t1505 + t1534 - t1544 - t2221 - t2222 + t1566 - t1517 + t1567 + t2223
t2237 = t2231 + t2232 + t2234 + t2235
t2238 = t141 * t2237
t2240 = n * t2237 * t140
t2243 = t146 * t2226
t2246 = Edelta_lhs(t150, p, 0, 0, 1, 0, 0, 0, 1)
ret[16] = t2 * (t2228 + t2187 * t407 + t399 * t2189 + t2238 - t2240 - t2191 * t398 - t409 * t2186 - t2243) * t2246
t2247 = 1 - t35 - t1088 + t1090 - t666 - t1421 + t1112 + t1433 - t1437 + t128 - t2197 + t2203 - t1201 + t91
t2248 = 2 * t14
t2249 = t103 * t2248
t2251 = t34 * t67 * t2248
t2253 = t63 * (t2197 - t2211 + t2251 - t1460 + t1611 - t568 - t1553 + t1556 - t1619 + t666)
t2258 = t34 * t12 * (t2215 - t2216 + t31 * (t2197 - t2211 + t2251 - t1460 + t1611 - t568) + t1626 + t1521 - t132 - t113 + t1522 + t1627)
t2259 = t1438 + t199 + t83 + t85 + t88 + t2249 + t2253 - t2258 - rRS - t844 + t568 + t1448 - t1452 + t1460 - t1462
t2261 = t2208 + t1486 - t1487 - t1489 - t1477 + t1475 + t2211 - t1498 + t1504 + t1505 + t1470 + t1534 - t1544 + t1553
t2262 = -t1556 - t2251 - t2222 - t1559 + t1566 - t1517 - t1611 + t2223 + t1613 - t1614 + t1619 + t1623 - t1631 + t1634 + t1636
t2264 = t2247 + t2259 + t2261 + t2262
t2266 = t1 * t2264 * t144
t2270 = t91 + t1438 + t199 + t83 + t85 + t88 + t2249 + t2253 - t2258 - rRS - t844
t2272 = t1448 - t1452 + t2208 + t1486 - t1487 - t1489 - t1477 + t1475 - t1498 + t1504 + t1505
t2273 = t1534 - t1544 - t2222 + t1566 - t1517 + t2223 + t1613 - t1614 + t1623 + t1634 + t1636
t2275 = 1 - t1088 + t1090 - t1421 + t1112 + t1433 - t1437 + t128 + t2203 - t1201 + t2270 + t2272 + t2273
t2276 = t141 * t2275
t2278 = n * t2275 * t140
t2281 = t146 * t2264
t2284 = Edelta_lhs(t150, p, 0, 0, 1, 0, 0, 1, 0)
ret[17] = t2 * (t2266 + t2187 * t1070 + t1062 * t2189 + t2276 - t2278 - t2191 * t1061 - t1072 * t2186 - t2281) * t2284
t2285 = 2 * t6
t2287 = t34 * t67 * t2285
t2289 = t63 * (-1 + rLR + t2287 + t1676 - t1679)
t2290 = t103 * t2285
t2295 = t34 * t12 * (t31 * (rLR + t2287 + t1676) + t1686 + t1688)
t2296 = 2 * t1694
t2297 = 1 + t2289 + t2290 - t2287 + t1662 - t1665 + t1669 + t1671 - t1661 - t2295 - t1676 + t2296 + t1679 + t720 + t82 + t84 - rLR + t83 + t85
t2299 = t1 * t2297 * t144
t2302 = t2289 + t2290 + t1662 - t1665 + t1669 + t1671 - t2295 + t2296 + t720 + t82 + t84 + t83 + t85
t2303 = t141 * t2302
t2305 = n * t2302 * t140
t2308 = t146 * t2297
t2311 = Edelta_lhs(t150, p, 0, 0, 1, 0, 1, 0, 0)
ret[18] = t2 * (t2299 + t2187 * t1413 + t1407 * t2189 + t2303 - t2305 - t2191 * t1406 - t1415 * t2186 - t2308) * t2311
t2318 = Edelta_lhs(t150, p, 0, 0, 1, 1, 0, 0, 0)
ret[19] = t2 * (t2228 + t2187 * t1769 + t1761 * t2189 + t2238 - t2240 - t2191 * t1760 - t1771 * t2186 - t2243) * t2318
t2324 = Edelta_lhs(t150, p, 0, 0, 2, 0, 0, 0, 0)
ret[20] = t2 * (2 * t2187 * t2189 - 2 * t2191 * t2186) * t2324 / 2
t2326 = t1716 - t1717 - t1719 + t1721 + t1728 + t153 - t157 + t165 - t172 - t175 + t179 + t183 - t198
t2327 = -t1732 - dtLR - dtLRS - t1034
t2328 = t67 * t2327
t2329 = t34 * t2328
t2330 = t207 - t212 + t215 + dtR + dtRS - t2329 - t1015 + t1022 + t240 - t257 + t330 - t337 + t342 + t348
t2332 = -t366 + t308 + t374 - t388 - t311 + t391 + t1738 - t263 + t260 - t218 + t1030 - t1032 - t1034 + t1048
t2333 = t103 * t2327
t2334 = t218 - t183 + t2329 - t215 + t1015 + t1719 - t165 + t172 - t1048 - t1738
t2335 = t63 * t2334
t2336 = t218 - t183 + t2329 - t215 + t1015 + t1719
t2338 = t349 - t350 + t31 * t2336 + t1041 + t356 + t1743 + t1745 + t361 + t1042
t2339 = t12 * t2338
t2340 = t34 * t2339
t2341 = -t1051 + t1057 + t1058 - t392 + t1714 - t1732 + t1750 + t1753 - t1751 - t1756 - t1757 + t2333 + t2335 - t2340
t2343 = t2326 + t2330 + t2332 + t2341
t2344 = t1 * t2343
t2346 = 1 + t1716 - t1717 + t1721 - t1029 + t1728 + t153 - t157 - t235 - t175 + t179 - t198 + t292 - t296
t2347 = t207 - t212 + dtL + dtLR + dtR + dtLS + dtRS + dtLRS + t1055 + t1022 - t238 + t237 + t240 - t257 - t287
t2349 = t330 - t337 + t342 + t348 - t366 + t374 - t388 + t233 + t298 - t300 + t391 - t263 + t260 + t1030
t2350 = -t1032 - t1034 + t1057 - t1053 + t1058 - t373 - t392 - t1732 + t1750 + t1753 - t1751 - t1757 + t2333 + t2335 - t2340
t2352 = t2346 + t2347 + t2349 + t2350
t2354 = n * t2352
t2359 = Edelta_lhs(t150, p, 0, 1, 0, 0, 0, 0, 0)
ret[21] = t2 * (t2344 * t144 + t141 * t2352 - t2354 * t140 - t146 * t2343) * t2359
t2360 = t1783 - t1786 + t415 - t35 - t456 - t458 - t460 + t478 + t497 + t499 + t502 + t506 - t509 + t515 - t519 + t1790 - t1793 - t1798 - t1082 + t1086
t2361 = t329 * t2327
t2362 = -t1093 + t1096 - t1099 + t2361 + t1800 + t1805 + t1808 - t1810 - t662 - t1100 - t666 + t418 + t672 - t673 + t677 + t680 - t682 - t689 - t694 - t699
t2364 = t1813 - t1814 - t708 + t712 - t714 + t717 + t1104 + t1815 - t1105 - t1106 - t1816 - t1421 + t741 - t744 - t1107 + t1817 - t1819 + t756 - t758 + t1109
t2366 = t128 + t819 - t821 - t823 + t828 + t835 - t836 - t838 + t1140 + t1141 - t1823
t2370 = -1 + t84 + t216 + t1438 + t83 + t1295 + t1297
t2371 = t103 * t2370
t2372 = t239 * t2334
t2373 = -t515 - t1790 + t1793 + t1798 + t1082 - t1096 + t1099 - t1800 + t664 + t666 + t699 + t1107 - t1817 + t1819 - t756 + t758 - t1109
t2376 = t180 * t66 * t2327 * t169
t2377 = t5 * t2328
t2379 = t34 * t67 * t2370
t2380 = -t1120 - t1181 - t1853 - t523 + t528 - t531 - t535 - t559 - t2376 + t549 - t551 - t555 + t524 - t562 - t568 + t2377 + t2379
t2382 = t63 * (t2373 + t2380)
t2383 = t1831 + t1166 + t1167 - t1169 - t1170 + t1179 + t1832 + t1833 + t1839 + t1181 + t2371 + t2372 + t2382 - t1187 - t1189 + t1195 + t1196 - t1843 - t1844 + t1845
t2384 = t1846 + t1847 + t1200 + t1826 - t1837 - t1828 + t1853 - t1857 + t523 - t528 + t531 + t535 + t559 + t2376 + t91 - t549 + t551 + t555 + t1438 + t1295
t2386 = t216 + t83 + t84 + t1297 + t88 - t863 + t915 - t921 + t927 + t1204 - t1205 + t1865 - t1866 + t944 - t949 + t952 + t956 - t853 + t1834 - rRS
t2388 = t6 * t2336
t2389 = t30 * t2336
t2390 = -t523 + t524 + t528 - t531 - t535 + t2377 - t2376 + t2379 + t549 - t551 - t555 - t559 - t1120 - t562 + t1082 - t1800 + t1798 - t568
t2392 = t573 + t608 + t609 + t612 + t646 + t647 - t2388 + t2389 + t31 * t2390 + t1157 + t1142 + t1143 + t1144
t2393 = -t655 - t113 - t93 + t656 - t520 - t132 - t134 - t651 + t649 + t1886 + t1887 + t1889 + t1890
t2396 = t34 * t12 * (t2392 + t2393)
t2399 = t34 * t28 * t2338 * t169
t2400 = t5 * t2339
t2401 = t568 - t1870 - t1871 - t1872 - t2396 - t1875 + t1882 - t2377 - t2379 + t2399 - t2400
t2405 = t2401 + t2383 + t2384 + t2386 + t2364 + t2366 + t2360 + t2362 - t1118 + t1120 + t1115 - t967 - t963 - t964 + t965 + t960 + t847 - t844 + t787 + t780 - t774 + t777 - t770 + t767 + t763 + t562 - t524 - t425
t2410 = 1 + t876 - t883 + t891 - t894 + t897 + t1783 - t1786 + t415 - t431 - t456 - t458 - t460 + t478 + t497 + t1127 - t1129 + t499 + t502
t2411 = t506 - t509 - t519 + t866 - t869 + t1086 - t1093 + t978 - t979 + t2361 + t1805 + t1808 - t1810 - t662 - t830 - t667 + t672 - t673 + t677
t2413 = t680 - t682 - t689 - t694 + t1813 - t1814 - t708 + t712 + t1130 - t1132 - t889 + t905 - t714 + t717 + t1104 + t1815 - t1105 - t1106 - t1816
t2414 = -t1421 + t741 - t744 + t763 + t767 - t770 - t774 + t777 + t1115 - t1118 + t780 + t787 + t128 + t819 - t821 - t823 + t828 + t835 - t836
t2417 = -t838 + t1140 + t1141 - t1823 + t1831 + t1166 + t1167 - t1169 - t1170 + t1179 + t1832 + t1833 + t1839 + t2371 + t2372 + t2382 + t1195 + t1196 - t1133
t2418 = -t1135 + t1137 - t1843 - t1844 + t1845 + t1846 + t1847 + t1200 + t1826 - t1828 - t987 + t988 - t989 + t91 + t111 + t1438 + t1295 + t216 + t83
t2420 = t84 + t1297 + t88 + t108 - t863 - t1165 - t1178 - t871 + t915 - t921 + t927 + t1204 - t1205 + t1865 - t1866 + t944 - t949 + t952 + t956
t2421 = -t853 - t901 - t477 - t496 - rLS - rRS - t994 + t995 + t960 - t963 - t845 + t847 - t872 - t1871 - t1872 - t2396 - t1875 + t1882 + t2399 - t2400
t2424 = t2410 + t2411 + t2413 + t2414 + t2417 + t2418 + t2420 + t2421
t2433 = Edelta_lhs(t150, p, 0, 1, 0, 0, 0, 0, 1)
ret[22] = t2 * (t1 * t2405 * t144 + t2344 * t407 + t399 * t2352 + t141 * t2424 - n * t2424 * t140 - t2354 * t398 - t409 * t2343 - t146 * t2405) * t2433
t2434 = 1 + t1783 - t1786 + t415 - t35 - t456 - t460 + t497 + t499 + t506 - t509 + t515 - t519 + t1934 - t1935 + t1936 + t1790 - t1793
t2435 = t1080 - t1082 + t1243 - t1088 + t1090 - t1246 + t1247 - t1248 + t2361 + t1800 + t1808 - t1810 - t830 - t666 + t418 + t672 + t677 + t680 - t682
t2437 = -t689 - t694 - t699 + t1813 - t1814 - t708 + t712 + t1815 - t1816 - t1421 + t741 - t744 + t1817 - t1819 + t756 - t758 + t763 + t767
t2438 = -t770 - t774 + t777 + t1112 + t1256 - t1257 + t1258 + t128 + t819 - t821 - t823 + t835 - t836 - t838 + t1141 + t1952 - t1954 - t1164 - t1823
t2441 = t1831 + t1264 + t1167 - t1266 - t1170 + t1839 + t1181 + t1185 - t1146 + t2372 - t1187 + t1188 + t1194 + t1195 - t1843 + t1846 + t1847 + t1200
t2442 = -t1201 + t1826 - t1837 - t1828 + t1281 + t523 - t528 + t535 + t559 + t2376 + t91 - t549 + t555 + t1438 + t199 + t83 + t85 + t88 - t863
t2444 = -t1298 + t1303 + t2249 + t1311 + t915 - t921 + t927 + t1865 - t1866 + t944 - t949 + t952 - t853 + t1834 - rRS - t1972 + t960 - t963 - t844
t2445 = -t515 - t1790 + t1793 - t1080 + t1082 - t1247 + t1248 - t1800 + t666 + t699 - t1817 + t1819 - t756 + t758
t2446 = -t1258 - t1952 + t1954 - t1181 + t1146 - t523 + t528 - t535 - t559 - t2376 + t549 - t555 - t568 + t2377 + t2251
t2448 = t63 * (t2445 + t2446)
t2449 = -t523 + t1146 + t528 - t1080 - t535 + t2377 - t2376 + t2251 + t549 - t1258 - t555 - t559 + t1082 - t1800 + t1954 - t568
t2451 = -t520 + t31 * t2449 + t2389 - t2388 + t1965 + t1966 + t1887 + t1889 + t1142 + t1143 + t1286
t2452 = t1145 + t1288 + t608 + t609 + t612 + t646 - t1159 - t132 - t655 + t656 - t113
t2455 = t34 * t12 * (t2451 + t2452)
t2456 = t847 - t964 + t965 - t425 - t967 + t568 + t1979 + t1981 - t1870 - t1871 - t1872 - t1875 + t1882 + t2448 - t2377 + t2399 - t2455 - t2400 - t2251
t2459 = t2434 + t2435 + t2437 + t2438 + t2441 + t2442 + t2444 + t2456
t2464 = 1 + t876 - t883 + t891 - t894 + t897 + t1783 - t1786 + t415 - t431 - t456 - t460 + t497 + t1307 - t1308 + t499
t2465 = t506 - t509 - t519 + t1934 - t1935 + t1936 + t1243 - t1088 + t1090 - t1246 + t978 - t979 + t2361 + t1808 - t1810 - t830 - t667
t2467 = t672 + t677 + t680 - t682 - t689 - t694 + t1813 - t1814 - t708 + t712 - t889 + t905 + t1815 - t1816 - t1421 + t741 - t744
t2468 = t763 + t767 - t770 - t774 + t777 + t1112 + t1256 - t1257 + t128 + t819 - t821 - t823 + t835 - t836 - t838 + t1141 - t1164
t2471 = -t1823 + t1831 + t1264 + t1167 - t1266 - t1170 + t1839 + t1185 + t2372 + t1188 + t1194 + t1195 - t1306 - t1305 + t1309 - t1843
t2472 = t1846 + t1847 + t1200 - t1201 + t1826 - t1828 + t1281 - t1280 - t987 + t988 - t989 + t91 + t1438 + t199 + t83 + t85 + t88
t2474 = -t863 + t1303 + t2249 + t1311 - t1331 - t871 + t915 - t921 + t927 + t1865 - t1866 + t944 - t949 + t952 - t853 - t901 - t496
t2475 = -rRS - t994 + t995 + t960 - t963 - t844 + t847 + t1979 + t1981 - t1871 - t1872 - t1875 + t1882 + t2448 + t2399 - t2455 - t2400
t2478 = t2464 + t2465 + t2467 + t2468 + t2471 + t2472 + t2474 + t2475
t2487 = Edelta_lhs(t150, p, 0, 1, 0, 0, 0, 1, 0)
ret[23] = t2 * (t1 * t2459 * t144 + t2344 * t1070 + t1062 * t2352 + t141 * t2478 - n * t2478 * t140 - t2354 * t1061 - t1072 * t2343 - t146 * t2459) * t2487
t2488 = -t714 + t717 - t1106 - t1421 + t1425 - t1429 + t1433 - t1437 + t787 + t128 + t2371
t2493 = t1506 - t1507 + t31 * (t1466 - t1510 + t2379 - t1458 - t1460 - t562 + t1611 + t2018 - t568) - t93 + t1626 + t1518 + t1521 + t2036 - t132 - t113 + t2037 + t1522 + t1525 + t1627 - t134
t2495 = t34 * t12 * t2493
t2496 = -rRS + t2033 - t844 + t562 + t568 + t1448 - t1452 + t1458 + t1460 - t2495 - t2379
t2500 = t1475 - t1495 - t1498 + t1500 + t1501 + t1504 + t1505 - t1529 + t1470 + t1534 + t1537
t2503 = t1466 - t1510 + t2379 - t1458 - t1460 - t562 + t1611 + t2018 - t568 - t1547 - t1553 + t1550 + t1556 + t664 - t1619 - t2016 + t666
t2504 = t63 * t2503
t2505 = t1566 - t1517 + t2504 - t1611 + t1613 - t1614 + t1619 + t1623 - t1631 + t1634 + t1636
t2508 = t216 + t88 + t91 + t83 + t84 + t2505 + t2500 + t2496 + t2488 - t2032 + t2026 + t1564 - t1560 - t1556 - t1559 + t1553 + t1547 - t1550 - t1544 - t1541 + t1510 + t1488 - t1489 + t1486 - t1487 - t1477 + t1479 + t1472 + t1465 - t1466 - t1462 + t1438 + t1297 + t1295 + t956
t2513 = 1 - t2019 + t2020 + t2021 - t673 + t2025 - t714 + t717 - t1106 - t1421 + t1425 - t1429 + t1433 - t1437 + t787 + t128
t2514 = t2371 + t91 + t111 + t1438 + t1295 + t216 + t83 + t84 + t1297 + t88 + t108 + t956 - rLS - rRS + t2033 - t845
t2516 = t1578 - t1579 - t2495 + t1465 + t1472 + t1479 - t1473 + t1486 - t1582 + t1488 - t1583 - t1584 + t1585 - t1495 - t1498 + t1500
t2517 = t1501 + t1504 + t1505 - t1529 + t1534 + t1537 - t1541 - t1544 + t1564 + t1566 - t1517 + t2504 + t1613 - t1614 + t1623 + t1634 + t1636
t2519 = t2513 + t2514 + t2516 + t2517
t2528 = Edelta_lhs(t150, p, 0, 1, 0, 0, 1, 0, 0)
ret[24] = t2 * (t1 * t2508 * t144 + t2344 * t1413 + t1407 * t2352 + t141 * t2519 - n * t2519 * t140 - t2354 * t1406 - t1415 * t2343 - t146 * t2508) * t2528
t2529 = t1779 + t2073 - t2074 - t456 - t458 + t478 + t497 + t499 + t506 + t515 - t519 + t1934 - t1935 + t1936 + t2075 - t2077
t2530 = t1796 - t1798 + t1086 - t1093 + t1096 - t1099 + t2361 + t2080 - t1801 + t1805 + t2083 - t2084 - t1100 + t672 + t677 + t680 - t682
t2532 = -t689 - t694 - t699 - t708 + t712 + t1104 - t1105 - t1106 + t741 - t744 - t1107 + t756 - t758 + t1109 + t763 + t767 - t770
t2533 = -t774 + t777 + t1115 - t1118 + t1120 + t787 + t819 - t823 + t835 - t838 + t1140 + t1952 - t1954 - t2088 + t1166 - t1169 + t1179
t2536 = 2 * t1843
t2537 = 2 * t1846
t2538 = 2 * t1837
t2539 = t1832 + t1833 + t1842 + t2372 - t1189 + t1196 - t2536 - t1844 + t1845 + t2537 + t2114 - t2538 - t2113 - t1848 + t1853 + t1856
t2540 = -t1857 + t523 - t528 + t535 + t559 + t2376 - t549 + t551 + t199 + t216 + t84 + t85 - t863 + t1860 + t915 - t921 + t927
t2542 = t1204 - t1205 + t944 - t949 + t952 - t853 + t2100 - t1972 + t960 - t963 - t964 + t965 - t967 + t562 + t1979 + t1981 - t1869
t2543 = 2 * t18
t2544 = t103 * t2543
t2545 = -t515 - t2075 + t2077 - t1796 + t1798 - t1096 + t1099 - t2080 + t664 + t699 + t1107 - t756 + t758 - t1109
t2547 = t34 * t67 * t2543
t2548 = -t1120 - t1952 + t1954 + t1848 - t1853 - t523 + t528 - t535 - t559 - t2376 + t549 - t551 - t562 + t2377 + t2547
t2550 = t63 * (t2545 + t2548)
t2551 = -t520 + t2389 - t2388 + t1965 + t1966 + t1883 + t1886 + t2131 + t2132 + t1890 - t1891
t2552 = -t523 + t1848 + t528 - t1796 - t535 + t2377 - t2376 + t2547 + t549 - t551 - t2080 - t559 - t1120 - t562 + t1954 + t1798
t2554 = t1144 + t1157 + t573 + t608 + t646 + t647 - t134 - t655 + t656 - t93 + t31 * t2552
t2557 = t34 * t12 * (t2551 + t2554)
t2558 = -t2103 - t2104 + t1877 - t1879 + t2107 - t2377 + t2399 + t2112 + t2116 - t2125 - t2126 - t2400 + t2544 + t2550 - t2557 + t2138 - t2547
t2561 = t2529 + t2530 + t2532 + t2533 + t2539 + t2540 + t2542 + t2558
t2566 = 1 + t876 - t883 + t891 - t894 + t897 + t1779 + t2073 - t2074 - t431 - t456 - t458 + t478 + t497 + t1127 - t1129
t2567 = t499 + t506 - t519 + t866 - t869 + t1934 - t1935 + t1936 + t1086 - t1093 + t978 - t979 + t2361 - t1801 + t1805 + t2083 - t2084
t2569 = -t830 - t667 + t672 + t677 + t680 - t682 - t689 - t694 - t708 + t712 + t1130 - t1132 - t889 + t905 + t1104 - t1105 - t1106
t2570 = t741 - t744 + t763 + t767 - t770 - t774 + t777 + t1115 - t1118 + t787 + t819 - t823 + t835 - t838 + t1140 - t2088 + t1166
t2573 = -t1169 + t1179 + t1832 + t1833 + t1842 + t2372 + t1196 - t1133 - t1135 + t1137 - t2536 - t1844 + t1845 + t2537 + t2114 - t2113
t2574 = t1856 - t987 + t988 - t989 + t111 + t199 + t216 + t84 + t85 + t108 - t863 - t1165 - t1178 + t1860 - t871 + t915 - t921
t2576 = t927 + t1204 - t1205 + t944 - t949 + t952 - t853 - t901 - t477 - t496 - rLS - t994 + t995 + t960 - t963 - t844 + t1979
t2577 = t1981 - t872 - t1869 - t2103 - t2104 + t1877 - t1879 + t2107 + t2399 + t2112 + t2116 - t2126 - t2400 + t2544 + t2550 - t2557 + t2138
t2580 = t2566 + t2567 + t2569 + t2570 + t2573 + t2574 + t2576 + t2577
t2589 = Edelta_lhs(t150, p, 0, 1, 0, 1, 0, 0, 0)
ret[25] = t2 * (t1 * t2561 * t144 + t2344 * t1769 + t1761 * t2352 + t141 * t2580 - n * t2580 * t140 - t2354 * t1760 - t1771 * t2343 - t146 * t2561) * t2589
t2596 = Edelta_lhs(t150, p, 0, 1, 1, 0, 0, 0, 0)
ret[26] = t2 * (t2266 + t2344 * t2189 + t2187 * t2352 + t2276 - t2278 - t2354 * t2186 - t2191 * t2343 - t2281) * t2596
t2597 = 4 * t1933
t2598 = 2 * t1935
t2599 = 2 * t1936
t2600 = t2073 - t2074 - t456 + t497 + t499 + t506 + t515 - t519 + t2597 - t2598 + t2599 + t2075
t2601 = 2 * t2361
t2602 = -t2077 + t1243 - t1246 + t1247 - t1248 + t2601 + t2080 + t2083 - t2084 - t830 + t672 + t677
t2604 = t680 - t682 - t689 - t694 - t699 - t708 + t712 + t741 - t744 + t756 - t758 + t763
t2605 = 2 * t1952
t2606 = 2 * t1954
t2607 = t767 - t770 - t774 + t777 + t1256 - t1257 + t1258 + t819 - t823 + t835 - t838 + t2605 - t2606
t2610 = 2 * t2372
t2611 = -t2088 + t1264 - t1266 + t2610 - t2536 + t2537 + t2114 - t2538 - t2113 + t1281 + t523 - t528
t2612 = 2 * t2376
t2613 = t535 + t559 + t2612 - t549 - t863 - t1298 + t1303 + t1311 + t915 - t921 + t927 + t944
t2616 = 2 * t2377
t2617 = t2616 - t2612 + t2606 - t2605 - t2075 + t2077 - t2080 - t1258 - t756 + t699 + t528 - t1247 + t1248 - t515 + t758 - t523 - t535 - t559 + t549
t2618 = t63 * t2617
t2619 = 2 * t1979
t2620 = -t949 + t952 - t853 + t2100 - 2 * t1972 + t960 - t963 - t964 + t965 - t967 + t2618 + t2619
t2621 = 2 * t1981
t2622 = 2 * t2399
t2623 = 2 * t2400
t2631 = -t520 + 2 * t2389 - 2 * t2388 + 2 * t1965 + 2 * t1966 + t2131 + t2132 + t1286 + t1288 + t608 + t646 - t655 + t656 + t31 * (-2 * t522 + 2 * t2377 + 2 * t527 - 2 * t2376 - 2 * t534 + 2 * t548 - 2 * t1120 - 2 * t1800 - 2 * t558 + 2 * t1954)
t2633 = t34 * t12 * t2631
t2634 = t2621 - t2103 - t2104 + t2107 - t2616 + t2622 + t2112 + t2116 - t2125 - t2126 - t2623 + t2138 - t2633
t2637 = t2600 + t2602 + t2604 + t2607 + t2611 + t2613 + t2620 + t2634
t2642 = t876 - t883 + t891 - t894 + t897 + t2073 - t2074 - t431 - t456 + t497 + t1307 - t1308
t2643 = t499 + t506 - t519 + t2597 - t2598 + t2599 + t1243 - t1246 + t978 - t979 + t2601 + t2083
t2645 = -t2084 - t830 - t667 + t672 + t677 + t680 - t682 - t689 - t694 - t708 + t712 - t889
t2646 = t905 + t741 - t744 + t763 + t767 - t770 - t774 + t777 + t1256 - t1257 + t819 - t823
t2649 = t835 - t838 - t2088 + t1264 - t1266 + t2610 - t1306 - t1305 + t1309 - t2536 + t2537 + t2114
t2650 = -t2113 + t1281 - t1280 - t987 + t988 - t989 - t863 + t1303 + t1311 - t1331 - t871 + t915
t2652 = -t921 + t927 + t944 - t949 + t952 - t853 - t901 - t496 - t994 + t995 + t960 - t963
t2653 = t2618 + t2619 + t2621 - t2103 - t2104 + t2107 + t2622 + t2112 + t2116 - t2126 - t2623 + t2138 - t2633
t2656 = t2642 + t2643 + t2645 + t2646 + t2649 + t2650 + t2652 + t2653
t2665 = Edelta_lhs(t150, p, 0, 2, 0, 0, 0, 0, 0)
ret[27] = t2 * (t1 * t2637 * t144 + 2 * t2344 * t2352 + t141 * t2656 - n * t2656 * t140 - 2 * t2354 * t2343 - t146 * t2637) * t2665 / 2
t2667 = -dtRS - dtLRS - t1733 - t1364
t2668 = t67 * t2667
t2669 = t34 * t2668
t2670 = -t1740 + t2669 + t1358
t2672 = t31 * t2670 + t1397 + t1400
t2673 = t12 * t2672
t2674 = t34 * t2673
t2675 = t103 * t2667
t2676 = -dtR - dtLR - dtRS - dtLRS - t1740 + t2669 + t1358 - t1370
t2677 = t63 * t2676
t2678 = -t2674 - t1733 + t1740 - t1724 + t1351 + t1370 - t1358 + t1378 - t1381 - t1364 + t1394 + t1390 - t1383 + dtR + dtLR - t2669 + t2675 + t2677
t2679 = t1 * t2678
t2681 = -t2674 - t1733 - t1724 + t1351 + t1362 + t1378 - t1381 - t1364 + t1394 - t1392 + t1390 - t1377 + dtS + dtLS + t2675 + t2677
t2683 = n * t2681
t2688 = Edelta_lhs(t150, p, 1, 0, 0, 0, 0, 0, 0)
ret[28] = t2 * (t2679 * t144 + t141 * t2681 - t2683 * t140 - t146 * t2678) * t2688
t2691 = t180 * t66 * t2667 * t169
t2692 = t5 * t2668
t2693 = -1 + t82 + t1147 + t216 + t83 + t199 + t1297
t2695 = t34 * t67 * t2693
t2696 = -1 + rLR + t2692 - t2691 + t2695 - t1458 - t562 + t1512 - t1547 + t1550 + t664 - t1491
t2697 = t63 * t2696
t2698 = t1779 - t1801 - t664 + t2691 + t720 - t1106 + t1425 - t1429 + t787 + t2697 - rLR
t2701 = t34 * t28 * t2672 * t169
t2702 = t329 * t2667
t2703 = t103 * t2693
t2704 = t199 + t216 + t82 + t83 + t1147 + t1297 - t2692 - t2695 + t2701 + t562 + t2702 + t2703
t2706 = t239 * t2676
t2707 = t2706 + t1456 + t1458 + t1877 - t1879 + t1472 + t1479 + t1480 + t1491 - t1495 - t1497 + t1500
t2708 = t5 * t2673
t2709 = t30 * t2670
t2710 = t6 * t2670
t2715 = t34 * t12 * (t2709 - t2710 + t31 * (rLR + t2692 - t2691 + t2695 - t1458 - t562 + t1512) - t93 + t1518 + t1519 + t1524 + t1525 - t134)
t2716 = t1501 + t1502 + t1537 - t1541 + t1547 - t1550 - t1512 - t2708 - t2715 - t1560 - t1561 + t1568
t2718 = t2698 + t2704 + t2707 + t2716
t2720 = t1 * t2718 * t144
t2723 = t1779 - t1801 + t720 - t1106 + t1425 - t1429 + t787 + t2697 + t111 + t199 + t216
t2724 = t82 + t83 + t1147 + t1297 + t108 + t2701 - rLS - t844 + t2702 + t2703 + t2706
t2726 = t1448 - t1452 + t1456 + t1877 - t1879 + t1472 + t1479 - t1473 + t1480 - t1487 - t1489
t2727 = -t1477 + t1475 - t1495 - t1497 + t1500 + t1501 + t1502 + t1537 - t1541 - t2708 - t2715 + t1568
t2729 = t2723 + t2724 + t2726 + t2727
t2730 = t141 * t2729
t2732 = n * t2729 * t140
t2735 = t146 * t2718
t2738 = Edelta_lhs(t150, p, 1, 0, 0, 0, 0, 0, 1)
ret[29] = t2 * (t2720 + t2679 * t407 + t399 * t2681 + t2730 - t2732 - t2683 * t398 - t409 * t2678 - t2735) * t2738
t2745 = Edelta_lhs(t150, p, 1, 0, 0, 0, 0, 1, 0)
ret[30] = t2 * (t2720 + t2679 * t1070 + t1062 * t2681 + t2730 - t2732 - t2683 * t1061 - t1072 * t2678 - t2735) * t2745
t2752 = Edelta_lhs(t150, p, 1, 0, 0, 0, 1, 0, 0)
ret[31] = t2 * (t2299 + t2679 * t1413 + t1407 * t2681 + t2303 - t2305 - t2683 * t1406 - t1415 * t2678 - t2308) * t2752
t2755 = t63 * (t2692 - t2691 + t2547 - t1458 - t562 + t2018 - t1547 + t1550 + t664 - t2016)
t2760 = t34 * t12 * (t2709 - t2710 + t31 * (t2692 - t2691 + t2547 - t1458 - t562 + t2018) - t93 + t1518 + t2036 + t2037 + t1525 - t134)
t2761 = -t1106 + t1425 - t1429 + t787 + t2755 + t199 + t216 + t84 + t85 - t2692 - t2760
t2763 = -t2032 + t2701 + t2033 + t562 + t2702 + t2706 + t1458 + t1877 - t1879 + t1472 + t1479
t2764 = -t1495 + t1500 + t1501 + t1537 - t1541 + t1547 - t1550 - t2708 + t2544 - t1560 - t2547
t2766 = t1779 - t1801 - t664 + t2691 + t2016 - t2018 - t2019 + t2020 + t2021 + t2025 + t2761 + t2763 + t2764
t2768 = t1 * t2766 * t144
t2772 = t787 + t2755 + t111 + t199 + t216 + t84 + t85 + t108 - t2760 + t2701 - rLS
t2774 = t2033 - t844 + t2702 + t2706 + t1448 - t1452 + t1877 - t1879 + t1472 + t1479 - t1473
t2775 = -t1487 - t1489 - t1477 + t1475 - t1495 + t1500 + t1501 + t1537 - t1541 - t2708 + t2544
t2777 = 1 + t1779 - t1801 - t2019 + t2020 + t2021 + t2025 - t1106 + t1425 - t1429 + t2772 + t2774 + t2775
t2778 = t141 * t2777
t2780 = n * t2777 * t140
t2783 = t146 * t2766
t2786 = Edelta_lhs(t150, p, 1, 0, 0, 1, 0, 0, 0)
ret[32] = t2 * (t2768 + t2679 * t1769 + t1761 * t2681 + t2778 - t2780 - t2683 * t1760 - t1771 * t2678 - t2783) * t2786
t2793 = Edelta_lhs(t150, p, 1, 0, 1, 0, 0, 0, 0)
ret[33] = t2 * (t2299 + t2679 * t2189 + t2187 * t2681 + t2303 - t2305 - t2683 * t2186 - t2191 * t2678 - t2308) * t2793
t2800 = Edelta_lhs(t150, p, 1, 1, 0, 0, 0, 0, 0)
ret[34] = t2 * (t2768 + t2679 * t2352 + t2344 * t2681 + t2778 - t2780 - t2683 * t2343 - t2354 * t2678 - t2783) * t2800
t2806 = Edelta_lhs(t150, p, 2, 0, 0, 0, 0, 0, 0)
ret[35] = t2 * (2 * t2679 * t2681 - 2 * t2683 * t2678) * t2806 / 2
