# Supplementary material for: Multi-locus Analysis of Genomic Time Series Data from Experimental Evolution
Source: PLoS Genet. 2015 Apr 7;11(4):e1005069. doi: 10.1371/journal.pgen.1005069 (PMC4388667; doi:10.1371/journal.pgen.1005069)
Supplement: S1 Code — (ZIP) [file pgen.1005069.s008.zip › code/threelocus/include/_lhs_0200000.cii]

t1 = n * n
t2 = 0.1e1 / t1
t3 = 2 * h
t4 = 1 - t3
t5 = dtS + dtLS + dtRS + dtLRS
t6 = t4 * t5
t7 = h + t6
t8 = s * t7
t9 = s * t5
t10 = t3 + t6
t12 = 1 + t9 * t10
t13 = 0.1e1 / t12
t14 = t8 * t13
t15 = rLS_R + rRS_L
t16 = t15 * t5
t17 = 1 - dtS - dtLS - dtRS - dtLRS
t18 = dtL + dtLS + dtLR + dtLRS
t19 = dtR + dtLR + dtRS + dtLRS
t20 = t18 * t19
t21 = dtLR + dtLRS - t20
t23 = t16 * t17 * t21
t25 = s * s
t26 = t25 * s
t27 = t7 * t7
t28 = t27 * t7
t29 = t26 * t28
t30 = t12 * t12
t32 = 0.1e1 / t30 / t12
t33 = t29 * t32
t34 = t5 * t17
t35 = t18 * t5
t36 = dtLS + dtLRS - t35
t37 = t5 * t19
t38 = dtRS + dtLRS - t37
t39 = t36 * t38
t43 = t13 * t5
t44 = t43 * t17
t45 = t8 * t44
t46 = rLR * t21
t47 = 1 - rLR
t48 = t13 * t47
t49 = t18 * t38
t50 = t5 * t21
t51 = t19 * t36
t52 = t35 * t19
t53 = dtLRS - t49 - t50 - t51 - t52
t54 = t48 * t53
t55 = t8 * t54
t56 = t4 * s
t57 = t56 * t13
t58 = rLR * t36
t59 = t58 * t38
t60 = t57 * t59
t61 = -t46 + t55 + t60
t63 = 1 - rRS
t64 = t13 * t63
t65 = 2 * dtS
t66 = 2 * dtLS
t67 = 2 * dtRS
t68 = 2 * dtLRS
t69 = 1 - t65 - t66 - t67 - t68
t70 = t64 * t69
t71 = t8 * t70
t72 = rRS * t5
t73 = t72 * t17
t74 = t57 * t73
t75 = -rRS + t71 + t74
t76 = t36 * t75
t78 = 1 - rLS
t79 = t13 * t78
t80 = t79 * t69
t81 = t8 * t80
t82 = rLS * t5
t83 = t82 * t17
t84 = t57 * t83
t85 = -rLS + t81 + t84
t86 = t38 * t85
t88 = t34 * t61 + t76 * t38 + t86 * t36
t89 = t13 * t88
t91 = t25 * t27
t92 = 0.1e1 / t30
t93 = t91 * t92
t94 = t34 * t36
t95 = t93 * t94
t96 = t34 * t38
t97 = t93 * t96
t98 = t13 * t36
t100 = dtL + dtLS + dtLR + dtLRS + t8 * t98
t101 = dtS + dtLS + dtRS + dtLRS + t45
t102 = t100 * t101
t103 = t13 * t38
t105 = dtR + dtLR + dtRS + dtLRS + t8 * t103
t107 = 2 - rLS_R - rRS_L
t108 = t13 * t107
t113 = t8 * t108 - t56 * t13 * t69 * t15
t114 = t113 * t36
t116 = 1 - rLS_R - rRS_L - rLR_S
t117 = t13 * t116
t118 = t117 * t69
t120 = rLR_S * t5
t121 = t120 * t17
t123 = -rLS_R - rRS_L - rLR_S + t8 * t118 + t57 * t121
t125 = -t14 * t23 + 2 * t33 * t34 * t39 + t45 - t8 * t89 + t95 + t97 + t102 * t105 - t114 * t38 - t52 + dtS + t123 * t53
t126 = t85 * t36
t127 = dtLS + dtLRS - t35 + t126 - t95
t129 = t75 * t38
t130 = dtRS + dtLRS - t37 + t129 - t97
t132 = t92 * t36
t133 = t132 * t38
t135 = dtLR + dtLRS - t20 - t46 + t55 + t60 - t91 * t133
t138 = -t102 + t105 * t127 + t100 * t130 + t101 * t135 - t101 * t105 + t35 + t37 - t49 - t50 - t51 - t126 - t129
t139 = t125 + t138
t140 = t139 * t139
t142 = n * t139
t146 = t - 1
t147 = Edelta_lhs(t146, p, 0, 0, 0, 0, 0, 0, 0)
ret[0] = t2 * (t1 * t140 + t142 - n * t140) * t147
t148 = t1 * t139
t149 = t92 * t5
t151 = t91 * t149 * t38
t152 = t92 * t17
t154 = t91 * t152 * t36
t156 = t91 * t152 * t38
t157 = t56 * t44
t158 = t92 * t88
t161 = s * t10 + t9 * t4
t162 = t158 * t161
t163 = t8 * t162
t165 = t91 * t149 * t36
t166 = t92 * t15
t167 = t8 * t166
t168 = t21 * t161
t169 = t34 * t168
t170 = t167 * t169
t171 = t26 * t27
t172 = t32 * t5
t173 = t171 * t172
t174 = t17 * t36
t175 = t38 * t4
t176 = t174 * t175
t178 = 6 * t173 * t176
t179 = -t151 + t154 + t156 + t157 + t163 - t165 + dtLR + dtL + dtR + t65 + t66 + t67 + dtLRS + t170 + t178
t180 = t30 * t30
t181 = 0.1e1 / t180
t182 = t181 * t5
t183 = t29 * t182
t184 = t38 * t161
t185 = t174 * t184
t187 = 6 * t183 * t185
t188 = 1 - dtR - dtLR - t67 - t68 - dtS - dtLS
t190 = t93 * t34 * t188
t191 = t15 * t17
t192 = t191 * t21
t193 = t14 * t192
t196 = 2 * t33 * t174 * t38
t197 = t16 * t21
t198 = t14 * t197
t199 = t5 * t36
t202 = 2 * t33 * t199 * t38
t203 = t8 * t92
t204 = t34 * t161
t205 = t203 * t204
t206 = 1 - dtS - t66 - dtRS - t68 - dtL - dtLR
t208 = t93 * t34 * t206
t209 = t36 * t188
t212 = 2 * t33 * t34 * t209
t213 = t57 * t23
t214 = 2 * dtLR
t215 = 1 - dtR - t214 - dtRS - t68 - dtL - dtLS
t217 = t16 * t17 * t215
t218 = t14 * t217
t219 = t206 * t38
t222 = 2 * t33 * t34 * t219
t223 = t25 * t7
t224 = t223 * t92
t226 = t34 * t36 * t4
t228 = 2 * t224 * t226
t229 = t91 * t32
t233 = 2 * t229 * t34 * t36 * t161
t234 = t34 * t175
t236 = 2 * t224 * t234
t237 = -t187 + t190 - t193 + t196 + t198 - t202 - t205 + t208 + t212 - t213 - t218 + t222 + t228 - t233 + t236
t241 = 2 * t229 * t34 * t184
t242 = t56 * t98
t243 = t132 * t161
t244 = t8 * t243
t245 = t13 * t206
t247 = 1 + t242 - t244 + t8 * t245
t248 = t247 * t101
t250 = t18 * t188
t251 = t5 * t215
t252 = t19 * t206
t253 = 1 - dtRS - 3 * dtLRS - t250 - dtLR - t251 - dtLS - t252
t256 = t116 * t69
t257 = t256 * t161
t261 = t56 * t92
t262 = t17 * t161
t265 = t13 * rLR_S
t270 = t56 * t118 - t203 * t257 - 2 * t8 * t117 - t261 * t120 * t262 + t56 * t265 * t17 - t56 * t265 * t5
t271 = t270 * t53
t272 = t17 * t61
t273 = t5 * t61
t274 = rLR * t215
t275 = t56 * t54
t276 = t47 * t53
t277 = t276 * t161
t278 = t203 * t277
t279 = t48 * t253
t280 = t8 * t279
t282 = t261 * t58 * t184
t283 = rLR * t206
t285 = t57 * t283 * t38
t287 = t57 * t58 * t188
t288 = -t274 + t275 - t278 + t280 - t282 + t285 + t287
t290 = t206 * t75
t291 = t290 * t38
t293 = t63 * t69
t294 = t293 * t161
t300 = t13 * rRS
t305 = t56 * t70 - t203 * t294 - 2 * t8 * t64 - t261 * t72 * t262 + t56 * t300 * t17 - t56 * t300 * t5
t306 = t36 * t305
t307 = t306 * t38
t308 = t76 * t188
t309 = t188 * t85
t310 = t309 * t36
t312 = t78 * t69
t313 = t312 * t161
t319 = t13 * rLS
t324 = t56 * t80 - t203 * t313 - 2 * t8 * t79 - t261 * t82 * t262 + t56 * t319 * t17 - t56 * t319 * t5
t325 = t38 * t324
t326 = t325 * t36
t327 = t86 * t206
t328 = t272 - t273 + t34 * t288 + t291 + t307 + t308 + t310 + t326 + t327
t329 = t13 * t328
t331 = t56 * t89
t332 = t13 * t17
t333 = t8 * t332
t334 = t8 * t43
t335 = t56 * t103
t336 = t92 * t38
t337 = t336 * t161
t338 = t8 * t337
t339 = t13 * t188
t341 = 1 + t335 - t338 + t8 * t339
t342 = t101 * t341
t343 = 1 + t157 - t205 + t333 - t334
t344 = t343 * t105
t345 = t39 * t4
t347 = 2 * t224 * t345
t350 = 2 * t229 * t39 * t161
t351 = t92 * t206
t353 = t91 * t351 * t38
t355 = t91 * t132 * t188
t356 = 1 - dtR - t214 - dtRS - t68 - dtL - dtLS - t274 + t275 - t278 + t280 - t282 + t285 + t287 - t347 + t350 - t353 - t355
t358 = t343 * t135
t359 = -t241 - t248 + t123 * t253 + t271 - t250 - t251 - t252 - t8 * t329 - t331 + t333 - t334 - t342 - t344 + t101 * t356 + t358
t360 = t75 * t188
t361 = t305 * t38
t362 = t247 * t130
t363 = 1 - dtR - dtLR - t67 - t68 - dtS - dtLS + t361 + t360 - t236 + t241 - t156 + t151 - t190
t364 = t100 * t363
t365 = t85 * t206
t366 = t324 * t36
t367 = 1 - dtS - t66 - dtRS - t68 - dtL - dtLR + t366 + t365 - t228 + t233 - t154 + t165 - t208
t368 = t105 * t367
t369 = t100 * t343
t370 = t341 * t127
t371 = t102 * t341
t373 = t92 * t107
t374 = t373 * t161
t376 = t69 * t15
t379 = t13 * t15
t382 = t56 * t108 - t8 * t374 + t261 * t376 * t161 + 2 * t56 * t379
t383 = t382 * t36
t384 = t383 * t38
t385 = t113 * t206
t386 = t385 * t38
t387 = t114 * t188
t388 = t248 * t105
t389 = t369 * t105
t390 = -t360 - t361 + t362 + t364 - t365 + t368 - t366 - t369 + t370 + t371 - t384 - t386 - t387 + t388 + t389
t392 = t179 + t237 + t359 + t390
t395 = n * t392
t400 = Edelta_lhs(t146, p, 0, 0, 0, 0, 0, 0, 1)
ret[1] = t2 * (2 * t148 * t392 + t395 - 2 * t142 * t392) * t400
t401 = t392 * t392
t404 = 2 * t71
t405 = 2 * t81
t406 = 8 * dtLR
t407 = 4 * dtL
t408 = 4 * dtR
t409 = 4 * dtS
t410 = 8 * dtLS
t411 = 8 * dtRS
t412 = 12 * dtLRS
t413 = t188 * t4
t415 = t173 * t174 * t413
t416 = 12 * t415
t417 = t188 * t161
t419 = t183 * t174 * t417
t420 = 12 * t419
t423 = 2 * t56 * t166 * t169
t426 = t167 * t34 * t215 * t161
t428 = t17 * t206
t430 = t173 * t428 * t175
t431 = 12 * t430
t432 = -2 + t404 + t405 + t406 + t407 + t408 + t409 + t410 + t411 + t412 + t416 - t420 + t423 + 2 * t426 + t431
t434 = t183 * t428 * t184
t435 = 12 * t434
t438 = t4 * t4
t442 = 12 * t26 * t7 * t172 * t174 * t38 * t438
t447 = t161 * t161
t448 = t38 * t447
t451 = 24 * t29 / t180 / t12 * t5 * t174 * t448
t457 = 2 * t8 * t32 * t15 * t34 * t21 * t447
t462 = 2 * t223 * t166 * t34 * t21 * t4
t463 = t25 * t25
t467 = 12 * t463 * t28 * t182 * t176
t468 = t223 * t172
t469 = t4 * t161
t472 = 8 * t468 * t174 * t469
t473 = t17 * t38
t476 = 8 * t468 * t473 * t469
t477 = 2 * t74
t478 = 2 * t84
t483 = 36 * t171 * t182 * t174 * t175 * t161
t484 = 2 * rLS
t485 = 2 * rRS
t486 = t324 * t206
t487 = 2 * t486
t492 = t8 * t32
t503 = t56 * t32
t504 = t17 * t447
t515 = t438 * t25
t516 = t515 * t92
t521 = -2 * t261 * t313 - 4 * t56 * t79 + 2 * t492 * t312 * t447 + 4 * t8 * t92 * t78 * t161 - 2 * t224 * t312 * t4 + 2 * t503 * t82 * t504 - 2 * t261 * rLS * t17 * t161 + 2 * t261 * t82 * t161 - 2 * t516 * t83 - 2 * t56 * t319
t522 = t521 * t36
t523 = -t435 + t442 + t451 - t457 + t462 - t467 - t472 - t476 + t477 + t478 - t483 - t484 - t485 - t487 - t522
t525 = t341 * t367
t528 = t91 * t152 * t206
t529 = 2 * t528
t531 = t91 * t149 * t17
t532 = 2 * t531
t533 = t91 * t132
t534 = 2 * t533
t536 = t91 * t149 * t206
t537 = 2 * t536
t540 = t229 * t34 * t206 * t161
t541 = 4 * t540
t542 = t171 * t32
t544 = 4 * t542 * t226
t546 = 2 * t516 * t94
t549 = 4 * t224 * t174 * t4
t552 = t224 * t34 * t206 * t4
t553 = 4 * t552
t556 = 4 * t229 * t174 * t161
t559 = 4 * t224 * t199 * t4
t562 = 4 * t229 * t199 * t161
t563 = t91 * t181
t567 = 6 * t563 * t34 * t36 * t447
t568 = -2 - t405 - t529 + t532 + t534 + t537 + t522 + t487 + t541 + t544 - t546 - t549 - t553 + t556 + t559 - t562 - t478 + t472 - t567 + t484
t569 = t105 * t568
t570 = t261 * t204
t571 = t56 * t332
t572 = t56 * t43
t574 = t492 * t34 * t447
t576 = t8 * t152 * t161
t578 = t8 * t149 * t161
t580 = t224 * t34 * t4
t582 = -2 * t570 + 2 * t571 - 2 * t572 + 2 * t574 - 2 * t576 + 2 * t578 - 2 * t580 - 2 * t14
t583 = t100 * t582
t584 = t56 * t337
t585 = t56 * t339
t588 = t8 * t32 * t38 * t447
t591 = t8 * t92 * t188 * t161
t593 = t223 * t336 * t4
t595 = -2 * t584 + 2 * t585 + 2 * t588 - 2 * t591 - 2 * t593 - 2 * t14
t596 = t595 * t127
t597 = t247 * t343
t598 = 2 * t597
t599 = t56 * t243
t600 = t56 * t245
t601 = t32 * t36
t603 = t8 * t601 * t447
t605 = t8 * t351 * t161
t607 = t223 * t132 * t4
t609 = -2 * t599 + 2 * t600 + 2 * t603 - 2 * t605 - 2 * t607 - 2 * t14
t610 = t609 * t101
t611 = t270 * t253
t613 = -6 + t409 + t411 + t408 + t407 + t410 + t406 + t412
t615 = t113 * t38
t616 = 2 * t615
t617 = 2 * t114
t647 = (-2 * t261 * t257 - 4 * t56 * t117 + 2 * t492 * t256 * t447 + 4 * t8 * t92 * t116 * t161 - 2 * t224 * t256 * t4 + 2 * t503 * t120 * t504 - 2 * t261 * rLR_S * t17 * t161 + 2 * t261 * t120 * t161 - 2 * t516 * t121 - 2 * t56 * t265) * t53
t648 = t101 * t595
t649 = t343 * t341
t650 = 2 * t649
t651 = t582 * t105
t652 = t343 * t356
t654 = 2 * t525 + t569 - t583 + t596 - t598 - t610 + 2 * t611 + t123 * t613 + t616 + t617 + t647 - t648 - t650 - t651 + 2 * t652
t655 = 2 * rLR
t659 = 8 * t223 * t32 * t39 * t469
t661 = t503 * t58 * t448
t662 = 2 * t661
t664 = t261 * t283 * t184
t665 = 2 * t664
t667 = t261 * t58 * t417
t668 = 2 * t667
t671 = 6 * t563 * t39 * t447
t673 = t224 * t219 * t4
t674 = 4 * t673
t676 = t224 * t209 * t4
t677 = 4 * t676
t679 = t229 * t219 * t161
t680 = 4 * t679
t682 = t229 * t209 * t161
t683 = 4 * t682
t685 = 4 * t542 * t345
t686 = t261 * t277
t687 = 2 * t686
t688 = -2 + t655 + t659 + t662 - t665 - t668 - t671 - t674 - t677 + t680 + t683 + t685 - t687
t690 = t492 * t276 * t447
t691 = 2 * t690
t694 = t203 * t47 * t253 * t161
t695 = 2 * t694
t697 = t224 * t276 * t4
t698 = 2 * t697
t699 = t516 * t59
t700 = 2 * t699
t702 = t57 * t283 * t188
t703 = 2 * t702
t704 = t91 * t336
t705 = 2 * t704
t707 = t91 * t351 * t188
t710 = 2 * t515 * t133
t711 = t56 * t279
t712 = 2 * t711
t714 = t8 * t48 * t613
t715 = t13 * rLR
t717 = t56 * t715 * t38
t718 = 2 * t717
t720 = t56 * t715 * t36
t721 = 2 * t720
t722 = t691 - t695 - t698 - t700 + t703 + t534 + t705 - 2 * t707 - t710 + t712 + t714 - t718 - t721
t725 = t582 * t135
t726 = t305 * t188
t727 = 2 * t726
t756 = -2 * t261 * t294 - 4 * t56 * t64 + 2 * t492 * t293 * t447 + 4 * t8 * t92 * t63 * t161 - 2 * t224 * t293 * t4 + 2 * t503 * t72 * t504 - 2 * t261 * rRS * t17 * t161 + 2 * t261 * t72 * t161 - 2 * t516 * t73 - 2 * t56 * t300
t757 = t756 * t38
t758 = t247 * t363
t761 = t91 * t152 * t188
t762 = 2 * t761
t764 = t91 * t149 * t188
t765 = 2 * t764
t767 = 2 * t516 * t96
t770 = 4 * t224 * t473 * t4
t772 = t224 * t34 * t413
t773 = 4 * t772
t776 = 4 * t229 * t473 * t161
t778 = t229 * t34 * t417
t779 = 4 * t778
t781 = 4 * t542 * t234
t782 = t5 * t38
t785 = 4 * t224 * t782 * t4
t788 = 4 * t229 * t782 * t161
t791 = 6 * t563 * t34 * t448
t792 = -2 - t404 + t532 - t762 + t705 + t765 + t757 + t727 - t767 - t770 - t773 + t776 + t779 + t781 + t785 - t788 - t477 + t476 - t791 + t485
t793 = t100 * t792
t794 = t609 * t130
t797 = t33 * t34 * t206 * t188
t799 = t57 * t217
t803 = 2 * t203 * t191 * t168
t805 = 12 * t542 * t176
t806 = t29 * t181
t808 = 12 * t806 * t185
t809 = t101 * (t688 + t722) + t725 - t727 - t757 + 2 * t758 + t793 + t794 + 4 * t797 - 2 * t799 + t803 + t805 - t808 - t541 - t544 + t553 + t567
t814 = 2 * t203 * t16 * t168
t817 = 12 * t542 * t199 * t175
t820 = 12 * t806 * t199 * t184
t822 = 2 * t57 * t192
t824 = t33 * t174 * t188
t825 = 4 * t824
t827 = t33 * t199 * t188
t828 = 4 * t827
t829 = t33 * t94
t830 = 4 * t829
t831 = -t814 - t817 + t820 + t773 - t779 - t781 + t791 + t549 - t556 - t559 + t562 - t822 + t825 - t828 - t830
t833 = 2 * t57 * t197
t835 = t14 * t191 * t215
t838 = t14 * t16 * t215
t841 = t14 * t16 * t17
t842 = 2 * t841
t844 = t33 * t428 * t38
t845 = 4 * t844
t848 = t33 * t5 * t206 * t38
t849 = 4 * t848
t850 = t33 * t96
t851 = 4 * t850
t852 = 2 * t570
t853 = 2 * t574
t854 = t833 - 2 * t835 + 2 * t838 + t842 + t845 - t849 - t851 + t546 + t767 + t770 - t776 - t785 + t788 - t852 + t853
t856 = 2 * t580
t857 = 2 * t55
t858 = t655 - t687 + t712 + t691 - t695 - t698 + t714 + t662 - t665 - t668 - t700 - t718 + t703 - t721
t861 = t206 * t305 * t38
t862 = 2 * t861
t863 = t290 * t188
t866 = t36 * t756 * t38
t867 = t306 * t188
t868 = 2 * t867
t870 = t188 * t324 * t36
t871 = 2 * t870
t872 = t309 * t206
t875 = t38 * t521 * t36
t876 = t325 * t206
t877 = 2 * t876
t878 = 2 * t76
t879 = 2 * t86
t880 = t17 * t288
t882 = t5 * t288
t884 = 2 * t60
t885 = 2 * t46
t886 = 2 * t126
t887 = 2 * t129
t888 = -t857 + t34 * t858 + t862 + 2 * t863 + t866 + t868 + t871 + 2 * t872 + t875 + t877 - t878 - t879 + 2 * t880 - 2 * t882 - t884 + t885 - t886 - t887
t891 = 2 * t571
t892 = t56 * t329
t896 = t8 * t92 * t328 * t161
t900 = 2 * t223 * t158 * t4
t904 = 2 * t8 * t32 * t88 * t447
t908 = 2 * t8 * t379 * t21
t911 = 4 * t29 * t601 * t38
t912 = -t856 - t8 * t13 * t888 + t891 - t534 - t705 - 2 * t892 + 2 * t896 + t900 - t537 - t904 + t529 - 4 * t531 + t762 + t908 - t911
t914 = 2 * t56 * t162
t915 = 2 * t576
t916 = 2 * t578
t917 = 2 * t572
t918 = t597 * t105
t919 = 2 * t918
t920 = t248 * t341
t922 = t583 * t105
t923 = 2 * t14
t945 = (-2 * t56 * t374 + 2 * t8 * t32 * t107 * t447 - 2 * t223 * t373 * t4 - 2 * t503 * t376 * t447 - 4 * t56 * t166 * t161 + 2 * t515 * t92 * t69 * t15) * t36 * t38
t947 = t382 * t206 * t38
t948 = 2 * t947
t949 = t383 * t188
t950 = 2 * t949
t951 = t385 * t188
t953 = t610 * t105
t954 = t369 * t341
t955 = 2 * t954
t956 = t102 * t595
t957 = t914 - t915 + t916 - t765 - t917 + t919 + 2 * t920 + t922 - t923 - t945 - t948 - t950 - 2 * t951 + t953 + t955 + t956
t960 = t432 + t523 + t654 + t809 + t831 + t854 + t912 + t957
t970 = Edelta_lhs(t146, p, 0, 0, 0, 0, 0, 0, 2)
ret[2] = t2 * (2 * t1 * t401 + 2 * t148 * t960 + n * t960 - 2 * n * t401 - 2 * t142 * t960) * t970 / 2
t972 = -t18
t973 = t113 * t972
t974 = t973 * t38
t975 = t13 * t972
t977 = t242 - t244 + t8 * t975
t978 = t977 * t101
t979 = t978 * t105
t981 = t93 * t34 * t972
t982 = -t974 + t979 + t981 - t151 + t154 + t156 + t157 + t163 - t165 + dtLR + dtL + dtR + dtS + dtLS + t67
t983 = dtLRS + t170 + t178 - t187 + t190 - t193 + t196 + t198 - t202 - t205 + t212 - t213 + t228 - t233 + t236
t985 = t972 * t38
t988 = 2 * t33 * t34 * t985
t989 = t17 * t972
t990 = t16 * t989
t991 = t14 * t990
t992 = -t241 + t988 - t991 + t271 - t250 - t331 + t333 - t334 - t342 - t344 + t358 - t360 - t361 + t364 - t366
t993 = t5 * t972
t994 = t19 * t972
t995 = rLR * t972
t996 = -t250 - dtLR - t68 - t993 - dtLS - t994
t997 = t48 * t996
t998 = t8 * t997
t1000 = t57 * t995 * t38
t1001 = -t995 + t275 - t278 + t998 - t282 + t1000 + t287
t1003 = t972 * t75
t1004 = t1003 * t38
t1005 = t86 * t972
t1006 = t272 - t273 + t34 * t1001 + t1004 + t307 + t308 + t310 + t326 + t1005
t1007 = t13 * t1006
t1010 = t85 * t972
t1011 = -dtL - dtLS - dtLR - dtLRS + t366 + t1010 - t228 + t233 - t154 + t165 - t981
t1012 = t105 * t1011
t1013 = t977 * t130
t1014 = t92 * t972
t1016 = t91 * t1014 * t38
t1017 = -dtL - dtLS - dtLR - dtLRS - t995 + t275 - t278 + t998 - t282 + t1000 + t287 - t347 + t350 - t1016 - t355
t1019 = -t369 + t370 + t371 - t384 - t387 + t389 - t993 - t994 - t8 * t1007 + t123 * t996 - t978 + t1012 - t1010 + t1013 + t101 * t1017
t1021 = t982 + t983 + t992 + t1019
t1024 = n * t1021
t1029 = Edelta_lhs(t146, p, 0, 0, 0, 0, 0, 1, 0)
ret[3] = t2 * (2 * t148 * t1021 + t1024 - 2 * t142 * t1021) * t1029
t1030 = t1 * t392
t1034 = t173 * t989 * t175
t1035 = 6 * t1034
t1037 = t183 * t989 * t184
t1038 = 6 * t1037
t1040 = t34 * t972 * t161
t1041 = t167 * t1040
t1045 = t56 * t975
t1047 = t8 * t1014 * t161
t1048 = -2 * t599 + t600 + 2 * t603 - t605 - 2 * t607 + t1045 - t1047 - t14
t1049 = t1048 * t101
t1050 = t1049 * t105
t1051 = t977 * t343
t1052 = t1051 * t105
t1053 = t978 * t341
t1055 = t382 * t972 * t38
t1056 = t973 * t188
t1057 = t56 * t1007
t1058 = t17 * t1001
t1059 = t56 * t997
t1062 = t203 * t47 * t996 * t161
t1063 = 4 * dtRS
t1064 = 2 * dtR
t1065 = 6 * dtLS
t1066 = 6 * dtLR
t1067 = 8 * dtLRS
t1068 = -3 + t65 + t1063 + t1064 + t407 + t1065 + t1066 + t1067
t1070 = t8 * t48 * t1068
t1072 = t261 * t995 * t184
t1074 = t57 * t995 * t188
t1075 = rLR - t687 + t711 + t691 - t694 - t698 + t1059 - t1062 + t1070 + t662 - t664 - t668 - t700 - t1072 - t717 + t1074 + t702 - t721
t1078 = t972 * t305 * t38
t1079 = t1003 * t188
t1080 = t309 * t972
t1081 = t325 * t972
t1082 = -t857 + t1058 + t34 * t1075 + t1078 + t1079 + t1080 + t1081 + t861 + t863 + t866 + t868 + t871
t1083 = t5 * t1001
t1084 = t872 + t875 + t876 - t1083 - t878 - t86 + t880 - t882 - t884 + t885 - t886 - t129
t1088 = t324 * t972
t1089 = t1048 * t130
t1090 = t977 * t363
t1091 = t343 * t1017
t1093 = t91 * t1014 * t188
t1095 = t224 * t985 * t4
t1096 = 2 * t1095
t1098 = t229 * t985 * t161
t1099 = 2 * t1098
t1100 = 2 * t673
t1101 = 2 * t679
t1102 = -1 - t1093 - t1096 + t1099 + rLR + t1059 + t1070 - t1072 + t659 + t662 - t664 - t668 - t671 - t1100 - t677 + t1101
t1103 = t683 + t685 - t1062 + t1074 - t687 + t691 - t694 - t698 - t700 + t702 + t534 + t704 - t707 - t710 + t711 - t717 - t721
t1106 = t270 * t996
t1108 = t1035 - t1038 + t1041 + t1050 + t1052 + t1053 - t1055 - t1056 - t1057 - t8 * t13 * (t1082 + t1084) - t1088 + t1089 + t1090 + t1091 + t101 * (t1102 + t1103) + t1106 + t123 * t1068 + t404
t1109 = 6 * t430
t1110 = 6 * t434
t1111 = t81 + t1066 + t407 + t1064 + t65 + t1065 + t1063 + t1067 + t416 - t420 + t423 + t426 + t1109 - t1110 + t442 + t451 - t457 + t462
t1114 = t91 * t149 * t972
t1117 = t8 * t92 * t1006 * t161
t1119 = t91 * t152 * t972
t1122 = t224 * t34 * t972 * t4
t1123 = 2 * t1122
t1124 = t229 * t1040
t1125 = 2 * t1124
t1126 = t57 * t990
t1129 = t33 * t34 * t972 * t188
t1130 = 2 * t1129
t1131 = -t467 - t472 - t476 + t477 + t84 - t483 - rLS - t485 - t1114 + t1117 + t1119 + t1123 - t1125 - t1126 + t1130 - t486 - t1049 - t1051
t1132 = t341 * t1011
t1133 = -1 + t1088 - t81 + t472 - t84 + rLS + t1114 - t1119 - t1123 + t1125 + t486 + t522
t1134 = 2 * t540
t1135 = 2 * t552
t1136 = t1134 + t544 - t1135 - t567 - t549 + t556 + t559 - t562 - t546 + t534 + t536 - t528 + t531
t1138 = t105 * (t1133 + t1136)
t1139 = t1132 + t1138 - t522 + t525 - t583 + t596 - t597 + t611 + t615 + t617 + t647 - t648 - t650 - t651 + t652 + t725 - t727 - t757 + t758
t1142 = 2 * t797
t1143 = t793 + t1142 - t799 + t803 + t805 - t808 - t1134 - t544 + t1135 + t567 - t814 - t817 + t820 + t773 - t779 - t781 + t791 + t549
t1144 = 2 * t844
t1145 = 2 * t848
t1146 = 2 * t850
t1147 = -t556 - t559 + t562 - t822 + t825 - t828 - t830 + t833 - t835 + t838 + t841 + t1144 - t1145 - t1146 + t546 + t767 + t770 - t776
t1150 = t14 * t191 * t972
t1152 = t33 * t989 * t38
t1153 = 2 * t1152
t1155 = t14 * t16 * t972
t1157 = t33 * t993 * t38
t1158 = 2 * t1157
t1159 = -t785 + t788 - t852 + t853 - t856 - t1150 + t1153 + t1155 - t1158 + t891 - t534 - t705 - t892 + t896 + t900 - t536 - t904 + t528
t1160 = 3 * t531
t1161 = -t1160 + t762 + t908 - t911 + t914 - t915 + t916 - t765 - t917 + t918 + t920 + t922 - t923 - t945 - t947 - t950 - t951 + t955 + t956
t1164 = t1108 + t1111 + t1131 + t1139 + t1143 + t1147 + t1159 + t1161
t1174 = Edelta_lhs(t146, p, 0, 0, 0, 0, 0, 1, 1)
ret[4] = t2 * (2 * t1030 * t1021 + 2 * t148 * t1164 + n * t1164 - 2 * t395 * t1021 - 2 * t142 * t1164) * t1174
t1175 = t1021 * t1021
t1178 = 12 * t1034
t1179 = 12 * t1037
t1182 = -2 * t599 + 2 * t1045 + 2 * t603 - 2 * t1047 - 2 * t607
t1183 = t1182 * t101
t1184 = t1183 * t105
t1185 = 2 * t1059
t1186 = 2 * t1062
t1187 = 4 * t18
t1189 = t8 * t48 * t1187
t1190 = 2 * t1072
t1191 = 2 * t1074
t1192 = -t687 + t1185 + t691 - t1186 - t698 + t1189 + t662 - t1190 - t668 - t700 + t1191 - t721
t1195 = 2 * t1078
t1198 = 2 * t1081
t1200 = -t857 + t34 * t1192 + 2 * t1058 + t1195 + 2 * t1079 + 2 * t1080 + t1198 + t866 + t868 + t871 + t875 - 2 * t1083 - t878 - t884 + t885 - t886
t1203 = 2 * t1052
t1205 = 2 * t1055
t1208 = 2 * t1088
t1211 = 2 + t1178 - t1179 + 2 * t1041 + t1184 - t8 * t13 * t1200 + t1203 + 2 * t1053 - t1205 - 2 * t1056 - 2 * t1057 - t1208 + 2 * t1090 + 2 * t1091
t1213 = 4 * dtLR
t1214 = 4 * dtLS
t1215 = 4 * dtLRS
t1216 = 2 * t1106 + t404 + t1213 + t407 + t1214 + t1215 + t416 - t420 + t423 + t442 + t451 - t457 + t462 - t467
t1218 = 2 * t1114
t1220 = 2 * t1119
t1221 = 4 * t1122
t1222 = 4 * t1124
t1225 = 2 * t1051
t1227 = -t472 - t476 + t477 - t483 - t485 - t1218 + 2 * t1117 + t1220 + t1221 - t1222 - 2 * t1126 + 4 * t1129 - t1225 + 2 * t1132
t1228 = -t522 - t583 + t596 + t617 + t647 - t648 - t650 - t651 + t725 - t727 - t757 + t793 + t803 + t805
t1231 = -t808 - t544 + t567 - t814 - t817 + t820 + t773 - t779 - t781 + t791 + t549 - t556 - t559 + t562
t1232 = -t822 + t825 - t828 - t830 + t833 + t546 + t767 + t770 - t776 - t785 + t788 - t852 + t853 - t856
t1235 = 4 * t1152
t1237 = 4 * t1157
t1238 = -2 * t1150 + t1235 + 2 * t1155 - t1237 + t891 - t534 - t705 + t900 - t904 - t532 + t762 + t908 - t911 + t914
t1241 = t1189 - 2 * t1093 + t1185 + t534 - t721 - t1190 + t659 - t671 + t691 - t668 - t1186
t1242 = 4 * t1095
t1243 = 4 * t1098
t1244 = t1191 - t1242 + t1243 - t710 - t677 + t683 + t685 - t698 - t700 - t687 + t662
t1247 = t1182 * t130
t1248 = t1218 + t534 + t1208 + t522 - t1221 + t1222 + t544 - t546 - t549 + t556 - t1220 + t559 - t562 + t472 - t567
t1249 = t105 * t1248
t1250 = -t915 + t916 - t765 - t917 + t922 - t923 - t945 - t950 + t955 + t956 + t123 * t1187 + t101 * (t1241 + t1244) + t1247 - t1183 + t1249
t1253 = t1211 + t1216 + t1227 + t1228 + t1231 + t1232 + t1238 + t1250
t1263 = Edelta_lhs(t146, p, 0, 0, 0, 0, 0, 2, 0)
ret[5] = t2 * (2 * t1 * t1175 + 2 * t148 * t1253 + n * t1253 - 2 * n * t1175 - 2 * t142 * t1253) * t1263 / 2
t1265 = -t5
t1266 = t18 * t1265
t1267 = t19 * t1265
t1268 = -dtRS - t68 - t1266 - t251 - dtLS - t1267
t1269 = t48 * t1268
t1270 = t8 * t1269
t1271 = rLR * t1265
t1273 = t57 * t1271 * t38
t1275 = t57 * t58 * t1265
t1276 = -t274 + t1270 + t1273 + t1275
t1278 = t1265 * t75
t1279 = t1278 * t38
t1280 = t76 * t1265
t1281 = t1265 * t85
t1282 = t1281 * t36
t1283 = t86 * t1265
t1284 = t34 * t1276 + t1279 + t1280 + t1282 + t1283
t1285 = t13 * t1284
t1287 = t1265 * t38
t1290 = 2 * t33 * t34 * t1287
t1291 = t36 * t1265
t1294 = 2 * t33 * t34 * t1291
t1296 = t93 * t34 * t1265
t1298 = t13 * t1265
t1300 = 1 + t8 * t1298
t1301 = t1300 * t101
t1302 = t1301 * t105
t1303 = t102 * t1300
t1304 = t113 * t1265
t1305 = t1304 * t38
t1306 = t114 * t1265
t1309 = -t8 * t1285 + t1290 + t1294 + 2 * t1296 + t1302 + t1303 - t1305 - t1306 - t1266 - t1267 + t123 * t1268 - 2 * t1301
t1310 = t1300 * t127
t1311 = -dtS - dtLS - dtRS - dtLRS + t1281 - t1296
t1312 = t105 * t1311
t1313 = t1300 * t130
t1314 = -dtS - dtLS - dtRS - dtLRS + t1278 - t1296
t1315 = t100 * t1314
t1316 = t92 * t1265
t1318 = t91 * t1316 * t38
t1320 = t91 * t132 * t1265
t1321 = 1 - dtR - t214 - dtRS - t68 - dtL - dtLS - t274 + t1270 + t1273 + t1275 - t1318 - t1320
t1323 = t1310 + t1312 - t1281 + t1313 + t1315 - t1278 + t101 * t1321 - t251 - t218 + t65 + dtRS + dtLS
t1324 = t1309 + t1323
t1327 = n * t1324
t1332 = Edelta_lhs(t146, p, 0, 0, 0, 0, 1, 0, 0)
ret[6] = t2 * (2 * t148 * t1324 + t1327 - 2 * t142 * t1324) * t1332
t1335 = t1265 * t161
t1337 = t229 * t34 * t1335
t1338 = 4 * t1337
t1342 = 2 * t33 * t34 * t1265 * t188
t1346 = 2 * t33 * t34 * t206 * t1265
t1347 = t1265 * t4
t1349 = t224 * t34 * t1347
t1350 = 4 * t1349
t1353 = t8 * t92 * t1284 * t161
t1355 = t91 * t149 * t1265
t1356 = 2 * t1355
t1358 = t91 * t152 * t1265
t1359 = 2 * t1358
t1360 = t17 * t1265
t1363 = 6 * t173 * t1360 * t175
t1366 = 6 * t183 * t1360 * t184
t1369 = 6 * t173 * t174 * t1347
t1372 = 6 * t183 * t174 * t1335
t1373 = t270 * t1268
t1374 = 6 * dtRS
t1375 = 2 * dtL
t1376 = -3 + t409 + t1374 + t1064 + t1375 + t1065 + t1213 + t1067
t1381 = t56 * t1298 - t8 * t1316 * t161 - t14
t1382 = t1381 * t101
t1383 = 2 * t1382
t1384 = t1300 * t343
t1385 = 2 * t1384
t1386 = -1 - t1338 + t1342 + t1346 + t1350 + t1353 - t1356 + t1359 + t1363 - t1366 + t1369 - t1372 + t1373 + t123 * t1376 - t1383 - t1385
t1387 = t1381 * t127
t1388 = t1300 * t367
t1389 = t341 * t1311
t1390 = t324 * t1265
t1391 = 2 * t1349
t1392 = 2 * t1337
t1394 = t105 * (-1 + t1390 + rLS - t81 - t84 - t1391 + t1392 - t1358 + t1355 + t531)
t1395 = t1381 * t130
t1396 = t1300 * t363
t1397 = t247 * t1314
t1398 = t305 * t1265
t1400 = t100 * (-1 + t1398 + rRS - t71 - t74 - t1391 + t1392 - t1358 + t1355 + t531)
t1401 = t343 * t1321
t1402 = t1387 + t1388 + t1389 + t1394 - t1390 + t1395 + t1396 + t1397 + t1400 - t1398 + t1401 + t71 + t81 + t1213 + t1375 + t1064 + t409
t1406 = 2 * t33 * t1360 * t38
t1409 = 2 * t33 * t174 * t1265
t1413 = 2 * t33 * t5 * t1265 * t38
t1416 = 2 * t33 * t199 * t1265
t1417 = t56 * t1269
t1420 = t203 * t47 * t1268 * t161
t1422 = t8 * t48 * t1376
t1424 = t261 * t1271 * t184
t1426 = t57 * t1271 * t188
t1428 = t261 * t58 * t1335
t1430 = t57 * t283 * t1265
t1433 = 2 * t224 * t1287 * t4
t1436 = 2 * t229 * t1287 * t161
t1438 = t91 * t1316 * t188
t1441 = 2 * t224 * t1291 * t4
t1444 = 2 * t229 * t1291 * t161
t1446 = t91 * t351 * t1265
t1447 = -2 + t655 + t1417 - t1420 + t1422 - t1424 - t717 + t1426 - t1428 + t1430 - t720 - t1433 + t1436 + t704 - t1438 - t1441 + t1444 - t1446 + t533
t1449 = t17 * t1276
t1450 = t5 * t1276
t1453 = t1398 * t38
t1454 = t1278 * t188
t1455 = t290 * t1265
t1456 = t306 * t1265
t1457 = t1390 * t36
t1458 = t1281 * t206
t1459 = t309 * t1265
t1460 = t325 * t1265
t1461 = t1449 - t1450 + t34 * (t655 + t1417 - t1420 + t1422 - t1424 - t717 + t1426 - t1428 + t1430 - t720) - t129 + t1453 + t1454 + t1455 + t1456 - t76 - t126 + t1457 + t1458 + t1459 + t1460 - t86
t1464 = t56 * t1285
t1465 = t1065 + t1374 + t1067 + t426 + t74 + t84 - rLS - rRS + t1406 + t1409 - t1413 - t1416 + t101 * t1447 + t615 + t114 - t8 * t13 * t1461 - t1464
t1466 = t248 * t1300
t1467 = t369 * t1300
t1468 = t102 * t1381
t1470 = t382 * t1265 * t38
t1471 = t1304 * t188
t1472 = t383 * t1265
t1473 = 2 * t829
t1474 = t385 * t1265
t1475 = t1382 * t105
t1476 = t1384 * t105
t1477 = t1301 * t341
t1478 = -t799 + t1466 + t1467 + t1468 - t1470 - t1471 - t1472 - t1473 - t835 + t838 + t842 - t1146 - t1474 + t1475 + t1476 + t1477 - t532
t1480 = t1386 + t1402 + t1465 + t1478
t1490 = Edelta_lhs(t146, p, 0, 0, 0, 0, 1, 0, 1)
ret[7] = t2 * (2 * t1030 * t1324 + 2 * t148 * t1480 + n * t1480 - 2 * t395 * t1324 - 2 * t142 * t1480) * t1490
t1491 = t1 * t1021
t1494 = t978 * t1300
t1495 = t973 * t1265
t1496 = -t1338 + t1342 + t1350 + t1494 - t1495 + t1353 - t1356 + t1359 + t1363 - t1366 + t1369 - t1372 + t1373 - t1383 - t1385 + t1387
t1497 = 6 * dtLRS
t1498 = t1389 + t1394 - t1390 + t1395 + t1396 + t1400 - t1398 + t1401 + t71 + t81 + t1213 + t1375 + t1064 + t65 + t1214 + t1063 + t1497
t1500 = -2 + t65 + t1063 + t1064 + t1375 + t1214 + t1213 + t1497
t1501 = t123 * t1500
t1503 = t8 * t48 * t1500
t1505 = t57 * t995 * t1265
t1507 = t91 * t1014 * t1265
t1508 = -1 + rLR + t1417 - t1420 + t1503 - t1424 - t717 + t1426 - t1428 + t1505 - t720 - t1433 + t1436 + t704 - t1438 - t1441 + t1444 - t1507 + t533
t1510 = t977 * t1314
t1514 = 2 * t33 * t34 * t972 * t1265
t1517 = t1003 * t1265
t1518 = t1281 * t972
t1519 = t1449 - t1450 + t34 * (rLR + t1417 - t1420 + t1503 - t1424 - t717 + t1426 - t1428 + t1505 - t720) - t129 + t1453 + t1454 + t1517 + t1456 - t76 - t126 + t1457 + t1518 + t1459 + t1460 - t86
t1522 = t1300 * t1011
t1523 = t426 + t74 + t84 - rLS - rRS + t1501 + t101 * t1508 + t1510 + t1514 - t8 * t13 * t1519 + t1522 + t1406 + t1409 - t1413 - t1416 + t615
t1524 = t114 - t1464 - t799 + t1467 + t1468 - t1470 - t1471 - t1472 - t1473 - t835 + t838 + t841 - t1146 + t1475 + t1476 + t1477 - t532
t1526 = t1496 + t1498 + t1523 + t1524
t1536 = Edelta_lhs(t146, p, 0, 0, 0, 0, 1, 1, 0)
ret[8] = t2 * (2 * t1491 * t1324 + 2 * t148 * t1526 + n * t1526 - 2 * t1024 * t1324 - 2 * t142 * t1526) * t1536
t1537 = t1324 * t1324
t1540 = 4 * t5
t1542 = t1300 * t1311
t1544 = t1300 * t1314
t1547 = t8 * t48 * t1540
t1548 = t1265 * t1265
t1550 = t56 * t715 * t1548
t1551 = 2 * t1550
t1553 = t91 * t92 * t1548
t1557 = t1300 * t1300
t1558 = t1557 * t101
t1560 = t113 * t1548
t1564 = t1548 * t75
t1566 = t1548 * t85
t1572 = t33 * t34 * t1548
t1574 = t123 * t1540 + 2 * t1542 + 2 * t1544 + t101 * (-2 + t655 + t1547 + t1551 - 2 * t1553) + 2 * t1558 - 2 * t1560 - t8 * t13 * (t34 * (t655 + t1547 + t1551) + 2 * t1564 + 2 * t1566) + 4 * t1572 + t842 + t409 + t1063 + t1214 + t1215
t1584 = Edelta_lhs(t146, p, 0, 0, 0, 0, 2, 0, 0)
ret[9] = t2 * (2 * t1 * t1537 + 2 * t148 * t1574 + n * t1574 - 2 * n * t1537 - 2 * t142 * t1574) * t1584 / 2
t1586 = -t19
t1588 = t93 * t34 * t1586
t1589 = t1588 - t151 + t154 + t156 + t157 + t163 - t165 + dtLR + dtL + dtR + dtS + t66 + dtRS + dtLRS + t170
t1590 = t178 - t187 - t193 + t196 + t198 - t202 - t205 + t208 - t213 + t222 + t228 - t233 + t236 - t241 - t248
t1593 = t16 * t17 * t1586
t1594 = t14 * t1593
t1595 = t36 * t1586
t1598 = 2 * t33 * t34 * t1595
t1599 = rLR * t1586
t1600 = t18 * t1586
t1601 = t5 * t1586
t1602 = -dtRS - t68 - t1600 - dtLR - t1601 - t252
t1603 = t48 * t1602
t1604 = t8 * t1603
t1606 = t57 * t58 * t1586
t1607 = -t1599 + t275 - t278 + t1604 - t282 + t285 + t1606
t1609 = t76 * t1586
t1610 = t1586 * t85
t1611 = t1610 * t36
t1612 = t272 - t273 + t34 * t1607 + t291 + t307 + t1609 + t1611 + t326 + t327
t1613 = t13 * t1612
t1615 = t75 * t1586
t1616 = t13 * t1586
t1618 = t335 - t338 + t8 * t1616
t1619 = t1618 * t127
t1620 = -dtR - dtLR - dtRS - dtLRS + t361 + t1615 - t236 + t241 - t156 + t151 - t1588
t1621 = t100 * t1620
t1623 = t271 - t252 - t331 + t333 - t334 - t1594 + t1598 - t8 * t1613 - t1615 + t1619 + t1621 - t1600 - t1601 + t123 * t1602 - t344
t1625 = t91 * t132 * t1586
t1626 = -dtR - dtLR - dtRS - dtLRS - t1599 + t275 - t278 + t1604 - t282 + t285 + t1606 - t347 + t350 - t353 - t1625
t1628 = t101 * t1618
t1629 = t102 * t1618
t1630 = t114 * t1586
t1631 = t358 - t361 + t362 - t365 + t368 - t366 - t369 - t384 - t386 + t388 + t389 + t101 * t1626 - t1628 + t1629 - t1630
t1633 = t1589 + t1590 + t1623 + t1631
t1636 = n * t1633
t1641 = Edelta_lhs(t146, p, 0, 0, 0, 1, 0, 0, 0)
ret[10] = t2 * (2 * t148 * t1633 + t1636 - 2 * t142 * t1633) * t1641
t1644 = 6 * t415
t1645 = 6 * t419
t1646 = t71 + t405 + t1066 + t1375 + t408 + t65 + t1214 + t1374 + t1067 + t1644 - t1645 + t423 + t426 + t431 - t435 + t442 + t451 - t457
t1647 = t462 - t467 - t472 - t476 + t74 + t478 - t483 - t484 - rRS - t487 - t522 + t525 + t569 - t583 - t598 - t610 + t611 + t616
t1649 = t114 + t647 - t649 - t651 + t652 + t725 - t726 - t757 + t758 + t794 + t1142 - t799 + t803 + t805 - t808 - t541 - t544 + t553
t1650 = 2 * t772
t1651 = 2 * t778
t1652 = 2 * t824
t1653 = 2 * t827
t1654 = t567 - t814 - t817 + t820 + t1650 - t1651 - t781 + t791 + t549 - t556 - t559 + t562 - t822 + t1652 - t1653 - t1473 + t833 - t835 + t838
t1657 = t841 + t845 - t849 - t851 + t546 + t767 + t770 - t776 - t785 + t788 - t852 + t853 - t856 + t891 - t534 - t705 - t892 + t896
t1658 = t900 - t537 - t904 + t529 - t1160 + t761 + t908 - t911 + t914 - t915 + t916 - t764 - t917 + t919 + t920 + t922 - t923 - t945
t1661 = t14 * t16 * t1586
t1663 = t33 * t199 * t1586
t1664 = 2 * t1663
t1666 = t14 * t191 * t1586
t1668 = t33 * t174 * t1586
t1669 = 2 * t1668
t1670 = t57 * t1593
t1673 = t33 * t34 * t206 * t1586
t1674 = 2 * t1673
t1675 = t1586 * t4
t1677 = t224 * t34 * t1675
t1678 = 2 * t1677
t1679 = t1586 * t161
t1680 = t34 * t1679
t1681 = t229 * t1680
t1682 = 2 * t1681
t1684 = t173 * t174 * t1675
t1685 = 6 * t1684
t1687 = t183 * t174 * t1679
t1688 = 6 * t1687
t1689 = t167 * t1680
t1690 = t5 * t1607
t1691 = t17 * t1607
t1692 = t56 * t1603
t1695 = t203 * t47 * t1602 * t161
t1696 = -3 + t65 + t1374 + t408 + t1375 + t1214 + t1066 + t1067
t1698 = t8 * t48 * t1696
t1700 = t261 * t58 * t1679
t1702 = t57 * t283 * t1586
t1703 = rLR - t687 + t711 + t691 - t694 - t698 + t1692 - t1695 + t1698 + t662 - t665 - t667 - t700 - t718 + t702 - t1700 + t1702 - t720
t1705 = t290 * t1586
t1706 = t306 * t1586
t1708 = t1586 * t324 * t36
t1709 = t1610 * t206
t1710 = -t857 - t1690 + t1691 + t34 * t1703 + t1705 + t1706 + t1708 + t1709 + t862 + t863 + t866 + t867
t1711 = t870 + t872 + t875 + t877 - t76 - t879 + t880 - t882 - t884 + t885 - t126 - t887
t1715 = t56 * t1613
t1716 = -t948 - t949 - t951 + t953 + t954 + t1661 - t1664 - t1666 + t1669 - t1670 + t1674 + t1678 - t1682 + t1685 - t1688 + t1689 - t8 * t13 * (t1710 + t1711) - t1715
t1720 = t56 * t1616
t1723 = t8 * t92 * t1586 * t161
t1724 = -2 * t584 + t585 + 2 * t588 - t591 - 2 * t593 + t1720 - t1723 - t14
t1725 = t101 * t1724
t1726 = t270 * t1602
t1727 = t343 * t1618
t1728 = 2 * t676
t1729 = 2 * t682
t1730 = -1 + rLR + t659 + t662 - t665 - t667 - t671 - t674 - t1728 + t680 + t1729 + t685 - t687 + t691 - t694 - t698
t1732 = t224 * t1595 * t4
t1733 = 2 * t1732
t1735 = t229 * t1595 * t161
t1736 = 2 * t1735
t1738 = t91 * t351 * t1586
t1739 = -t700 + t702 + t533 + t705 - t707 - t710 + t711 - t718 - t720 + t1702 - t1733 + t1736 - t1695 - t1700 + t1692 + t1698 - t1738
t1742 = t343 * t1626
t1743 = t305 * t1586
t1744 = -1 - t71 + t476 - t74 + rRS + t726 + t757 - t1650 + t1651 + t781 - t791 - t767
t1746 = t91 * t152 * t1586
t1748 = t91 * t149 * t1586
t1749 = -t770 + t776 + t785 - t788 + t705 + t531 - t761 + t764 - t1678 + t1682 + t1743 - t1746 + t1748
t1751 = t100 * (t1744 + t1749)
t1752 = t247 * t1620
t1753 = t383 * t1586
t1754 = t385 * t1586
t1755 = t248 * t1618
t1756 = t369 * t1618
t1757 = t102 * t1724
t1758 = t1618 * t367
t1759 = t1724 * t127
t1763 = t8 * t92 * t1612 * t161
t1764 = -t1725 + t1726 - t1727 + t101 * (t1730 + t1739) + t1742 - t1743 + t1751 + t1752 - t1753 - t1754 + t1755 + t1756 + t1757 + t1758 + t1759 + t123 * t1696 + t1746 - t1748 + t1763
t1767 = t1646 + t1647 + t1649 + t1654 + t1657 + t1658 + t1716 + t1764
t1777 = Edelta_lhs(t146, p, 0, 0, 0, 1, 0, 0, 1)
ret[11] = t2 * (2 * t1030 * t1633 + 2 * t148 * t1767 + n * t1767 - 2 * t395 * t1633 - 2 * t142 * t1767) * t1777
t1780 = t1035 - t1038 + t1041 + t1050 + t1052 - t1055 - t1057 - t1088 + t1089 + t1091 + t1106 + t71 + t81 + t1213 + t1375 + t1064 + t65 + t1214 + t1063
t1781 = t1497 + t1644 - t1645 + t423 + t1109 - t1110 + t442 + t451 - t457 + t462 - t467 - t472 - t476 + t74 + t84 - t483 - rLS - rRS + t1501 - t1114
t1783 = t1117 + t1119 + t1123 - t1125 - t1126 - t486 - t1049 - t1051 + t1138 - t522 + t525 - t583 - t597 + t615 + t114 + t647 - t649 - t651 + t725 - t726
t1784 = -t757 + t758 + t1142 + t803 + t805 - t808 - t1134 - t544 + t1135 + t567 - t814 - t817 + t820 + t1650 - t1651 - t781 + t791 + t549 - t556 - t559
t1787 = t562 - t822 + t1652 - t1653 - t1473 + t833 + t841 + t1144 - t1145 - t1146 + t546 + t767 + t770 - t776 - t785 + t788 - t852 + t853 - t856
t1788 = -t1150 + t1153 + t1155 - t1158 + t891 - t534 - t705 + t900 - t536 - t904 + t528 - t532 + t761 + t908 - t911 + t914 - t915 + t916 - t764 - t917
t1790 = t918 + t920 + t922 - t923 - t945 - t947 - t949 - t951 + t954 + t1661 - t1664 - t1666 + t1669 - t1670 + t1678 - t1682 + t1685 - t1688 + t1689 - t1715
t1793 = t33 * t34 * t972 * t1586
t1794 = 2 * t1793
t1795 = t1078 + t1081 + t1058 - t1083 - t857 + t885 - t884 - t126 - t129 - t76 - t86 + t876 + t863
t1796 = t1003 * t1586
t1797 = t1610 * t972
t1799 = t57 * t995 * t1586
t1800 = rLR - t687 + t1059 + t691 - t1062 - t698 + t1692 - t1695 + t1503 + t662 - t1072 - t667 - t700 - t664 - t717 + t702 - t1700 + t1799 - t720
t1802 = t866 + t867 + t870 + t872 + t875 + t861 - t1690 + t1691 + t1706 + t1708 + t1796 + t1797 + t34 * t1800
t1806 = t973 * t1586
t1807 = t978 * t1618
t1808 = -1 - t1096 + t1099 + rLR + t1059 + t1503 - t1072 + t659 + t662 - t664 - t667 - t671 - t1100 - t1728 + t1101 + t1729 + t685 - t1062
t1810 = t91 * t1014 * t1586
t1811 = -t687 + t691 - t698 - t700 + t702 + t533 + t704 - t707 - t710 - t717 - t720 - t1733 + t1736 - t1695 - t1700 + t1692 + t1799 - t1810
t1814 = t977 * t1620
t1815 = t1618 * t1011
t1816 = -t1725 + t1726 - t1727 + t1742 - t1743 + t1751 - t1753 + t1756 + t1757 + t1759 + t1746 - t1748 + t1763 + t1794 - t8 * t13 * (t1795 + t1802) - t1806 + t1807 + t101 * (t1808 + t1811) + t1814 + t1815
t1819 = t1780 + t1781 + t1783 + t1784 + t1787 + t1788 + t1790 + t1816
t1829 = Edelta_lhs(t146, p, 0, 0, 0, 1, 0, 1, 0)
ret[12] = t2 * (2 * t1491 * t1633 + 2 * t148 * t1819 + n * t1819 - 2 * t1024 * t1633 - 2 * t142 * t1819) * t1829
t1830 = t1 * t1324
t1836 = 2 * t33 * t34 * t1265 * t1586
t1837 = -t1338 + t1346 + t1350 + t1836 + t1353 - t1356 + t1359 + t1363 - t1366 + t1369 - t1372 + t1373 - t1383 - t1385 + t1387 + t1388
t1839 = t57 * t1271 * t1586
t1842 = t1278 * t1586
t1843 = t1610 * t1265
t1844 = t1449 - t1450 + t34 * (rLR + t1417 - t1420 + t1503 - t1424 - t1428 - t717 + t1430 + t1839 - t720) - t129 + t1455 + t1453 + t1456 + t1842 - t76 - t126 + t1843 + t1457 + t1460 + t1458 - t86
t1847 = t1300 * t1620
t1848 = t1618 * t1311
t1849 = t1394 - t1390 + t1395 + t1397 + t1400 - t1398 + t1401 - t8 * t13 * t1844 + t1847 + t1848 + t71 + t81 + t1213 + t1375 + t1064 + t65 + t1214
t1851 = t1063 + t1497 + t426 + t74 + t84 - rLS - rRS + t1501 + t1406 + t1409 - t1413 - t1416 + t615 + t114 - t1464 - t799
t1852 = t1301 * t1618
t1853 = t1304 * t1586
t1855 = t91 * t1316 * t1586
t1856 = -1 + rLR + t1417 - t1420 + t1503 - t1424 - t1428 - t717 + t1430 + t1839 - t720 - t1433 - t1441 + t1436 + t1444 + t704 - t1446 - t1855 + t533
t1858 = t1466 + t1467 + t1468 - t1470 - t1472 - t1473 - t835 + t838 + t841 - t1146 - t1474 + t1475 + t1476 - t532 + t1852 - t1853 + t101 * t1856
t1860 = t1837 + t1849 + t1851 + t1858
t1870 = Edelta_lhs(t146, p, 0, 0, 0, 1, 1, 0, 0)
ret[13] = t2 * (2 * t1830 * t1633 + 2 * t148 * t1860 + n * t1860 - 2 * t1327 * t1633 - 2 * t142 * t1860) * t1870
t1871 = t1633 * t1633
t1874 = 2 + t405 + t1213 + t408 + t1063 + t1215 + t423 + t431 - t435 + t442 + t451 - t457 + t462 - t467
t1875 = -t472 - t476 + t478 - t483 - t484 - t487 - t522 + t569 - t583 - t598 - t610 + t616 + t647 - t651
t1877 = t725 - t757 + t794 + t803 + t805 - t808 - t541 - t544 + t553 + t567 - t814 - t817 + t820 - t781
t1878 = t791 + t549 - t556 - t559 + t562 - t822 + t833 + t845 - t849 - t851 + t546 + t767 + t770 - t776
t1881 = -t785 + t788 - t852 + t853 - t856 + t891 - t534 - t705 + t900 - t537 - t904 + t529 - t532 + t908
t1883 = 4 * t1663
t1885 = -t911 + t914 - t915 + t916 - t917 + t919 + t922 - t923 - t945 - t948 + t953 + 2 * t1661 - t1883 - 2 * t1666
t1887 = 4 * t1668
t1890 = 4 * t1677
t1891 = 4 * t1681
t1892 = 12 * t1684
t1893 = 12 * t1687
t1897 = 2 * t1727
t1899 = 2 * t1743
t1901 = t1887 - 2 * t1670 + 4 * t1673 + t1890 - t1891 + t1892 - t1893 + 2 * t1689 - 2 * t1715 + 2 * t1726 - t1897 + 2 * t1742 - t1899 + 2 * t1752
t1902 = 2 * t1753
t1905 = 2 * t1756
t1907 = 2 * t1746
t1908 = 2 * t1748
t1911 = -2 * t584 + 2 * t1720 + 2 * t588 - 2 * t1723 - 2 * t593
t1912 = t101 * t1911
t1914 = 2 * t1692
t1915 = 2 * t1695
t1916 = 4 * t19
t1918 = t8 * t48 * t1916
t1919 = 2 * t1700
t1920 = 2 * t1702
t1921 = -t687 + t1914 + t691 - t1915 - t698 + t1918 + t662 - t665 - t1919 - t700 - t718 + t1920
t1925 = 2 * t1706
t1926 = 2 * t1708
t1928 = -t857 - 2 * t1690 + t34 * t1921 + 2 * t1691 + 2 * t1705 + t1925 + t1926 + 2 * t1709 + t862 + t866 + t875 + t877 - t879 - t884 + t885 - t887
t1932 = t1911 * t127
t1933 = t1899 - t1907 - t1890 + t1891 + t1908 + t705 + t757 - t767 - t770 + t776 + t781 + t785 - t788 + t476 - t791
t1934 = t100 * t1933
t1935 = 4 * t1732
t1936 = 4 * t1735
t1938 = t1918 + t1920 - t1935 + t1936 - t1915 - t1919 + t1914 - 2 * t1738 + t705 - t718 + t659
t1939 = -t671 + t691 - t665 - t710 - t674 + t680 + t685 - t698 - t700 - t687 + t662
t1942 = t102 * t1911
t1943 = -t1902 - 2 * t1754 + 2 * t1755 + t1905 + 2 * t1758 + t1907 - t1908 + 2 * t1763 - t1912 - t8 * t13 * t1928 + t123 * t1916 + t1932 + t1934 + t101 * (t1938 + t1939) + t1942
t1946 = t1874 + t1875 + t1877 + t1878 + t1881 + t1885 + t1901 + t1943
t1956 = Edelta_lhs(t146, p, 0, 0, 0, 2, 0, 0, 0)
ret[14] = t2 * (2 * t1 * t1871 + 2 * t148 * t1946 + n * t1946 - 2 * n * t1871 - 2 * t142 * t1946) * t1956 / 2
t1958 = -t1266 - t993 - dtLS - dtLRS
t1960 = t48 * t1958
t1961 = t8 * t1960
t1962 = -dtL - dtLS - dtLR - dtLRS - t995 + t1961 + t1275 - t1320
t1964 = -t995 + t1961 + t1275
t1966 = t34 * t1964 + t1280 + t1282
t1967 = t13 * t1966
t1969 = t123 * t1958 + t101 * t1962 - t8 * t1967 + t1294 + t1296 + t1303 - t1306 - t1266 - t1301 + t1310 + t1315 - t1278 - t993 - t991 + dtS + dtRS
t1972 = n * t1969
t1977 = Edelta_lhs(t146, p, 0, 0, 1, 0, 0, 0, 0)
ret[15] = t2 * (2 * t148 * t1969 + t1972 - 2 * t142 * t1969) * t1977
t1980 = -t1392 + t1346 + t1391 + t1041 - t1355 + t1358 + t1369 - t1372 - t1382 - t1384 + t1387
t1981 = t56 * t1967
t1984 = t8 * t92 * t1966 * t161
t1985 = t56 * t1960
t1988 = t203 * t47 * t1958 * t161
t1989 = -1 + t65 + t67 + t1375 + t1214 + t214 + t1215
t1991 = t8 * t48 * t1989
t1992 = -1 + rLR + t1985 - t1988 + t1991 - t1428 + t1430 - t720 - t1441 + t1444 - t1446 + t533
t1995 = t343 * t1962
t1996 = t270 * t1958
t1997 = t17 * t1964
t1998 = t5 * t1964
t2004 = t1388 + t1397 + t1400 - t1398 - t1981 + t1984 + t101 * t1992 + t123 * t1989 + t1995 + t1996 - t8 * t13 * (t1997 - t1998 + t34 * (rLR + t1985 - t1988 + t1991 - t1428 + t1430 - t720) + t1455 + t1456 - t76 - t126 + t1457 + t1458)
t2006 = t71 + t214 + t1375 + t65 + t1214 + t67 + t1215 + t74 - rRS + t1409 - t1416
t2007 = -t1126 + t114 + t1466 + t1467 + t1468 - t1472 - t1473 + t841 - t1150 + t1155 - t1474 - t531
t2009 = t1980 + t2004 + t2006 + t2007
t2011 = 2 * t148 * t2009
t2012 = n * t2009
t2016 = 2 * t142 * t2009
t2019 = Edelta_lhs(t146, p, 0, 0, 1, 0, 0, 0, 1)
ret[16] = t2 * (2 * t1030 * t1969 + t2011 + t2012 - 2 * t395 * t1969 - t2016) * t2019
t2023 = -t1382 - t1384 + t1387 + t1400 - t1398 - t1981 + t1984 + t1995 + t1996 + t71 + t214
t2025 = t1375 + t66 + t68 + t74 - rRS + t1510 + t1514 + t1522 + t1409 - t1416 - t1126
t2026 = 2 * t18
t2028 = t8 * t48 * t2026
t2036 = t123 * t2026
t2037 = t114 - t8 * t13 * (t1997 - t1998 + t34 * (t1985 - t1988 + t2028 - t1428 + t1505 - t720) + t1517 + t1456 - t76 - t126 + t1457 + t1518) + t1467 + t1468 - t1472 - t1473 - t1150 + t1155 + t101 * (t1985 - t1988 + t2028 - t1428 + t1505 - t720 - t1441 + t1444 - t1507 + t533) + t2036 - t531
t2039 = 1 - t1392 + t1391 + t1494 - t1495 + t1041 - t1355 + t1358 + t1369 - t1372 + t2023 + t2025 + t2037
t2041 = 2 * t148 * t2039
t2042 = n * t2039
t2046 = 2 * t142 * t2039
t2049 = Edelta_lhs(t146, p, 0, 0, 1, 0, 0, 1, 0)
ret[17] = t2 * (2 * t1491 * t1969 + t2041 + t2042 - 2 * t1024 * t1969 - t2046) * t2049
t2052 = 2 * t5
t2055 = t8 * t48 * t2052
t2064 = t123 * t2052 + t101 * (-1 + rLR + t2055 + t1550 - t1553) + t1542 + t1544 + t1558 - t1560 - t8 * t13 * (t34 * (rLR + t2055 + t1550) + t1564 + t1566) + 2 * t1572 + t841 + t65 + t67 + t66 + t68
t2066 = 2 * t148 * t2064
t2067 = n * t2064
t2071 = 2 * t142 * t2064
t2074 = Edelta_lhs(t146, p, 0, 0, 1, 0, 1, 0, 0)
ret[18] = t2 * (2 * t1830 * t1969 + t2066 + t2067 - 2 * t1327 * t1969 - t2071) * t2074
t2075 = t1 * t1633
t2082 = Edelta_lhs(t146, p, 0, 0, 1, 1, 0, 0, 0)
ret[19] = t2 * (2 * t2075 * t1969 + t2011 + t2012 - 2 * t1636 * t1969 - t2016) * t2082
t2083 = t1969 * t1969
t2089 = Edelta_lhs(t146, p, 0, 0, 2, 0, 0, 0, 0)
ret[20] = t2 * (2 * t1 * t2083 - 2 * n * t2083) * t2089 / 2
t2091 = 1 - t974 + t979 + t981 + t1588 - t151 + t154 + t156 + t157 + t163 - t165 + dtLR + dtL + dtR
t2092 = dtLS + dtRS + dtLRS + t170 + t178 - t187 - t193 + t196 + t198 - t202 - t205 - t213 + t228 - t233 + t236
t2094 = -t241 + t988 + t271 - t331 + t333 - t334 + t1598 - t1615 + t1619 + t1621 - t1600 - t344 + t358 - t361
t2095 = -t1600 - dtLR - dtLRS - t994
t2096 = t48 * t2095
t2097 = t8 * t2096
t2098 = t275 - t278 + t2097 - t282 + t1000 + t1606
t2100 = t272 - t273 + t34 * t2098 + t1004 + t307 + t1609 + t1611 + t326 + t1005
t2101 = t13 * t2100
t2103 = t275 - t278 + t2097 - t282 + t1000 + t1606 - t347 + t350 - t1016 - t1625
t2106 = -t366 - t369 - t384 + t389 - t994 - t978 + t1012 - t1010 + t1013 - t1628 + t1629 - t1630 - t8 * t2101 + t101 * t2103 + t123 * t2095
t2108 = t2091 + t2092 + t2094 + t2106
t2111 = n * t2108
t2116 = Edelta_lhs(t146, p, 0, 1, 0, 0, 0, 0, 0)
ret[21] = t2 * (2 * t148 * t2108 + t2111 - 2 * t142 * t2108) * t2116
t2119 = 1 + t1035 - t1038 + t1050 + t1052 + t1053 - t1055 - t1056 - t1088 + t1089 + t1090 + t71 + t81 + t1213 + t1375 + t1064 + t66 + t67 + t1215
t2120 = t1644 - t1645 + t423 + t426 + t1109 - t1110 + t442 + t451 - t457 + t462 - t467 - t472 - t476 + t74 + t84 - t483 - rLS - rRS - t1114
t2122 = t1119 + t1123 - t1125 + t1130 - t486 - t1049 - t1051 + t1132 + t1138 - t522 - t583 - t597 + t611 + t615 + t114 + t647 - t649 - t651 + t652
t2123 = t725 - t726 - t757 - t799 + t803 + t805 - t808 - t1134 - t544 + t1135 + t567 - t814 - t817 + t820 + t1650 - t1651 - t781 + t791 + t549
t2126 = -t556 - t559 + t562 - t822 + t1652 - t1653 - t1473 + t833 - t835 + t838 + t1144 - t1145 - t1146 + t546 + t767 + t770 - t776 - t785 + t788
t2127 = -t852 + t853 - t856 + t1153 - t1158 + t891 - t534 - t705 - t892 + t896 + t900 - t536 - t904 + t528 - t532 + t761 + t908 - t911 + t914
t2131 = t8 * t92 * t2100 * t161
t2132 = -t915 + t916 - t764 - t917 + t918 + t922 - t923 - t945 - t947 - t949 + t954 + t2131 - t1664 + t1669 + t1674 + t1678 - t1682 + t1685 - t1688
t2133 = -t1093 - t1096 + t1099 - t1072 + t659 + t662 - t664 - t667 - t671 - t1100 - t1728 + t1101 + t1729 + t685 + t1074 - t687 + t691
t2134 = t56 * t2096
t2135 = -1 + t67 + t1064 + t1375 + t66 + t1213 + t1215
t2137 = t8 * t48 * t2135
t2140 = t203 * t47 * t2095 * t161
t2141 = -t694 - t698 - t700 + t533 + t704 - t710 + t711 - t717 - t720 + t2134 + t2137 - t2140 + t1702 - t1733 + t1736 - t1700 - t1738
t2144 = t123 * t2135
t2145 = t343 * t2103
t2146 = t270 * t2095
t2147 = t56 * t2101
t2148 = t5 * t2098
t2149 = t17 * t2098
t2150 = t1078 + t1079 + t1080 + t1081 - t857 + t885 - t884 - t126 - t129 - t2148 + t2149 - t882 + t880
t2151 = -t687 + t711 + t691 - t694 - t698 + t2134 - t2140 + t2137 + t662 - t664 - t667 - t700 - t1072 - t717 + t1074 - t1700 + t1702 - t720
t2153 = -t76 - t86 + t876 + t866 + t867 + t870 + t875 + t861 + t34 * t2151 + t1709 + t1705 + t1706 + t1708
t2157 = -t1725 - t1727 - t1743 + t1751 + t1752 - t1753 - t1754 + t1755 + t1756 + t1757 + t1758 + t1759 + t1746 - t1748 + t101 * (t2133 + t2141) + t2144 + t2145 + t2146 - t2147 - t8 * t13 * (t2150 + t2153)
t2160 = t2119 + t2120 + t2122 + t2123 + t2126 + t2127 + t2132 + t2157
t2170 = Edelta_lhs(t146, p, 0, 1, 0, 0, 0, 0, 1)
ret[22] = t2 * (2 * t1030 * t2108 + 2 * t148 * t2160 + n * t2160 - 2 * t395 * t2108 - 2 * t142 * t2160) * t2170
t2173 = -t1093 - t1242 + t1243 + t1059 - t1190 + t659 + t662 - t667 - t671 - t1728 + t1729 + t685 - t1062 + t1074
t2174 = -t687 + t691 - t698 - t700 + t533 - t710 - t720 + t2134 - t2140 - t1733 + t1736 - t1700 + t1799 - t1810 + t2028
t2177 = -t687 + t1059 + t691 - t1062 - t698 + t2134 - t2140 + t2028 + t662 - t1190 - t667 - t700 + t1074 - t1700 + t1799 - t720
t2179 = -t857 - t2148 + t34 * t2177 + t2149 + t1796 + t1797 + t1706 + t1708 + t1058 + t1195 + t1079
t2180 = t1080 + t1198 + t866 + t867 + t870 + t875 - t1083 - t76 - t884 + t885 - t126
t2184 = 1 + t1178 - t1179 + t1041 + t1184 + t101 * (t2173 + t2174) - t8 * t13 * (t2179 + t2180) + t1203 + t1053 - t1205 - t1056 - t1057 - t1208 + t1090 + t1091 + t1106
t2185 = t71 + t214 + t1375 + t66 + t68 + t1644 - t1645 + t423 + t442 + t451 - t457 + t462 - t467 - t472 - t476 + t74 - t483
t2187 = -rRS - t1218 + t1117 + t1220 + t1221 - t1222 - t1126 + t1130 - t1225 + t1132 - t522 - t583 + t114 + t647 - t649 - t651 + t725
t2188 = -t726 - t757 + t803 + t805 - t808 - t544 + t567 - t814 - t817 + t820 + t1650 - t1651 - t781 + t791 + t549 - t556 - t559
t2191 = t562 - t822 + t1652 - t1653 - t1473 + t833 + t546 + t767 + t770 - t776 - t785 + t788 - t852 + t853 - t856 - t1150
t2192 = t1235 + t1155 - t1237 + t891 - t534 - t705 + t2036 + t900 - t904 - t531 + t761 + t908 - t911 + t914 - t915 + t916 - t764
t2194 = -t917 + t922 - t923 - t945 - t949 + t954 + t2131 + t1247 - t1183 + t1249 - t1664 + t1669 + t1678 - t1682 + t1685 - t1688 - t1725
t2195 = -t1727 - t1743 + t1751 - t1753 + t1756 + t1757 + t1759 + t1746 - t1748 + t1794 - t1806 + t1807 + t1814 + t1815 + t2145 + t2146 - t2147
t2198 = t2184 + t2185 + t2187 + t2188 + t2191 + t2192 + t2194 + t2195
t2208 = Edelta_lhs(t146, p, 0, 1, 0, 0, 0, 1, 0)
ret[23] = t2 * (2 * t1491 * t2108 + 2 * t148 * t2198 + n * t2198 - 2 * t1024 * t2108 - 2 * t142 * t2198) * t2208
t2211 = 1 - t1338 + t1350 + t1494 - t1495 + t1836 + t1353 - t1356 + t1359 + t1363 - t1366 + t1369 - t1372 + t1373 - t1383 - t1385
t2212 = t1387 + t1394 - t1390 + t1395 + t1400 - t1398 + t1401 + t1847 + t1848 + t71 + t81 + t1213 + t1375 + t1064 + t66 + t67
t2214 = t1215 + t426 + t74 + t84 - rLS - rRS + t1510 + t1514 + t1522 + t1406 + t1409 - t1413 - t1416 + t615 + t114 - t1464
t2215 = t1417 - t1420 + t2137 - t1424 - t1428 - t717 + t1505 + t1839 - t720 - t1433 - t1441 + t1436 + t1444 + t704 - t1507 - t1855 + t533
t2219 = t1449 - t1450 + t34 * (t1417 - t1420 + t2137 - t1424 - t1428 - t717 + t1505 + t1839 - t720) - t129 + t1517 + t1453 + t1456 + t1842 - t76 - t126 + t1843 + t1457 + t1460 + t1518 - t86
t2222 = -t799 + t1467 + t1468 - t1470 - t1472 - t1473 - t835 + t838 - t1146 + t1475 + t1476 - t532 + t1852 - t1853 + t101 * t2215 - t8 * t13 * t2219 + t2144
t2224 = t2211 + t2212 + t2214 + t2222
t2234 = Edelta_lhs(t146, p, 0, 1, 0, 0, 1, 0, 0)
ret[24] = t2 * (2 * t1830 * t2108 + 2 * t148 * t2224 + n * t2224 - 2 * t1327 * t2108 - 2 * t142 * t2224) * t2234
t2237 = 1 + t1035 - t1038 + t1050 + t1052 - t1055 - t1088 + t1089 + t81 + t214 + t1064 + t67 + t68 + t423 + t1109 - t1110
t2238 = t442 + t451 - t457 + t462 - t467 - t472 - t476 + t84 - t483 - rLS - t1114 + t1119 + t1123 - t1125 - t486 - t1049 - t1051
t2240 = 2 * t19
t2241 = t123 * t2240
t2243 = t8 * t48 * t2240
t2244 = -t1096 + t1099 + t2243 - t1072 + t659 + t662 - t664 - t671 - t1100 + t1101 + t685 - t687 + t691 - t698
t2245 = -t700 + t704 - t710 - t717 + t2134 - t2140 + t1702 - t1935 + t1936 - t1695 - t1919 + t1692 - t1738 + t1799 - t1810
t2248 = t1138 - t522 - t583 - t597 + t615 + t647 - t651 + t2241 + t101 * (t2244 + t2245) + t725 - t757 + t803 + t805 - t808 - t1134 - t544 + t1135
t2249 = t567 - t814 - t817 + t820 - t781 + t791 + t549 - t556 - t559 + t562 - t822 + t833 + t1144 - t1145 - t1146 + t546 + t767
t2252 = t770 - t776 - t785 + t788 - t852 + t853 - t856 + t1153 - t1158 + t891 - t534 - t705 + t900 - t536 - t904 + t528
t2253 = -t531 + t908 - t911 + t914 - t915 + t916 - t917 + t918 + t922 - t923 - t945 - t947 + t2131 + t1661 - t1883 - t1666 + t1887
t2255 = -t1670 + t1674 + t1890 - t1891 + t1892 - t1893 + t1689 - t1715 + t1726 - t1897 + t1742 - t1899 + t1752 - t1902 - t1754 + t1755 + t1905
t2256 = -t687 + t1692 + t691 - t1695 - t698 + t2134 - t2140 + t2243 + t662 - t664 - t1919 - t700 - t1072 - t717 + t1799 + t1702
t2258 = -t857 - t2148 + t34 * t2256 + t2149 - t1690 + t1796 + t1797 + t1691 + t1705 + t1925 + t1926
t2259 = t1709 + t1078 + t1081 + t861 + t866 + t875 + t876 - t86 - t884 + t885 - t129
t2263 = t1758 + t1907 - t1908 + t1763 - t8 * t13 * (t2258 + t2259) - t1912 + t1794 + t1932 + t1934 - t1806 + t1807 + t1814 + t1815 + t2145 + t2146 + t1942 - t2147
t2266 = t2237 + t2238 + t2248 + t2249 + t2252 + t2253 + t2255 + t2263
t2276 = Edelta_lhs(t146, p, 0, 1, 0, 1, 0, 0, 0)
ret[25] = t2 * (2 * t2075 * t2108 + 2 * t148 * t2266 + n * t2266 - 2 * t1636 * t2108 - 2 * t142 * t2266) * t2276
t2277 = t1 * t1969
t2284 = Edelta_lhs(t146, p, 0, 1, 1, 0, 0, 0, 0)
ret[26] = t2 * (2 * t2277 * t2108 + t2041 + t2042 - 2 * t1972 * t2108 - t2046) * t2284
t2285 = t2108 * t2108
t2288 = t1178 - t1179 + t1184 + t1203 - t1205 - t1208 + t423 + t442 + t451 - t457 + t462 - t467
t2289 = -t472 - t476 - t483 - t1218 + t1220 + t1221 - t1222 - t1225 - t522 - t583 + t647 - t651
t2291 = t725 - t757 + t803 + t805 - t808 - t544 + t567 - t814 - t817 + t820 - t781 + t791
t2292 = t549 - t556 - t559 + t562 - t822 + t833 + t546 + t767 + t770 - t776 - t785 + t788
t2295 = -t852 + t853 - t856 + t1235 - t1237 + t891 - t534 - t705 + t900 - t904 + t908 - t911
t2297 = t914 - t915 + t916 - t917 + t922 - t923 - t945 + 2 * t2131 + t1247 - t1183 + t1249 - t1883
t2306 = -t857 + t34 * (-2 * t686 + 2 * t2134 + 2 * t690 - 2 * t2140 - 2 * t697 + 2 * t661 - 2 * t1072 - 2 * t1700 - 2 * t699 + 2 * t1799) - 2 * t2148 + 2 * t2149 + 2 * t1796 + 2 * t1797 + t1925 + t1926 + t1195 + t1198 + t866 + t875 - t884 + t885
t2309 = t1887 + t1890 - t1891 + t1892 - t1893 - t1897 - t1899 - t1902 + t1905 + t1907 - t1908 - t8 * t13 * t2306
t2322 = -2 * t2140 + 2 * t2134 - 2 * t1810 + 2 * t1799 - t1935 + t1936 - t1919 - t1190 + t659 - t671 + t691 - t1242 + t1243 - t710 + t685 - t698 - t700 - t687 + t662
t2324 = -t1912 + 4 * t1793 + t1932 + t1934 - 2 * t1806 + 2 * t1807 + 2 * t1814 + 2 * t1815 + 2 * t2145 + 2 * t2146 + t1942 - 2 * t2147 + t101 * t2322
t2327 = t2288 + t2289 + t2291 + t2292 + t2295 + t2297 + t2309 + t2324
t2337 = Edelta_lhs(t146, p, 0, 2, 0, 0, 0, 0, 0)
ret[27] = t2 * (2 * t1 * t2285 + 2 * t148 * t2327 + n * t2327 - 2 * n * t2285 - 2 * t142 * t2327) * t2337 / 2
t2339 = -dtRS - dtLRS - t1601 - t1267
t2340 = t48 * t2339
t2341 = t8 * t2340
t2342 = -t1599 + t2341 + t1273
t2344 = t34 * t2342 + t1279 + t1283
t2345 = t13 * t2344
t2348 = -dtR - dtLR - dtRS - dtLRS - t1599 + t2341 + t1273 - t1318
t2350 = -t8 * t2345 - t1601 - t1594 + t1290 + t1296 + t1302 - t1305 - t1267 - t1301 + t1312 - t1281 + t1313 + dtS + dtLS + t123 * t2339 + t101 * t2348
t2358 = Edelta_lhs(t146, p, 1, 0, 0, 0, 0, 0, 0)
ret[28] = t2 * (2 * t148 * t2350 + n * t2350 - 2 * t142 * t2350) * t2358
t2363 = t8 * t92 * t2344 * t161
t2364 = -t1392 + t1342 + t1391 + t2363 - t1355 + t1358 + t1363 - t1366 - t1382 - t1384 + t1389
t2365 = t270 * t2339
t2366 = -1 + t65 + t1063 + t1064 + t66 + t214 + t1215
t2368 = t343 * t2348
t2369 = t56 * t2340
t2372 = t203 * t47 * t2339 * t161
t2374 = t8 * t48 * t2366
t2375 = -1 + rLR + t2369 - t2372 + t2374 - t1424 - t717 + t1426 - t1433 + t1436 + t704 - t1438
t2377 = t1394 - t1390 + t1395 + t1396 + t2365 + t123 * t2366 + t2368 + t101 * t2375 + t81 + t214 + t1064
t2379 = t56 * t2345
t2380 = t17 * t2342
t2381 = t5 * t2342
t2387 = t65 + t66 + t1063 + t1215 + t84 - rLS + t1406 - t1413 + t615 - t2379 - t8 * t13 * (t2380 - t2381 + t34 * (rLR + t2369 - t2372 + t2374 - t1424 - t717 + t1426) - t129 + t1453 + t1454 + t1459 + t1460 - t86)
t2388 = -t1470 - t1471 + t841 - t1146 + t1475 + t1476 + t1477 - t531 + t1661 - t1666 - t1670 + t1689
t2390 = t2364 + t2377 + t2387 + t2388
t2392 = 2 * t148 * t2390
t2393 = n * t2390
t2397 = 2 * t142 * t2390
t2400 = Edelta_lhs(t146, p, 1, 0, 0, 0, 0, 0, 1)
ret[29] = t2 * (2 * t1030 * t2350 + t2392 + t2393 - 2 * t395 * t2350 - t2397) * t2400
t2407 = Edelta_lhs(t146, p, 1, 0, 0, 0, 0, 1, 0)
ret[30] = t2 * (2 * t1491 * t2350 + t2392 + t2393 - 2 * t1024 * t2350 - t2397) * t2407
t2414 = Edelta_lhs(t146, p, 1, 0, 0, 0, 1, 0, 0)
ret[31] = t2 * (2 * t1830 * t2350 + t2066 + t2067 - 2 * t1327 * t2350 - t2071) * t2414
t2420 = -t1384 + t1394 - t1390 + t1395 + t1847 + t1848 + t2365 + t2368 + t101 * (t2369 - t2372 + t2243 - t1424 - t717 + t1839 - t1433 + t1436 + t704 - t1855) + t81 + t214
t2427 = t1064 + t67 + t68 + t84 - rLS + t1406 - t1413 - t8 * t13 * (t2380 - t2381 + t34 * (t2369 - t2372 + t2243 - t1424 - t717 + t1839) - t129 + t1453 + t1842 + t1843 + t1460 - t86) + t615 + t2241 - t2379
t2428 = -t1470 - t1146 + t1475 + t1476 - t531 + t1852 - t1853 + t1661 - t1666 - t1670 + t1689
t2430 = 1 - t1392 + t1391 + t2363 + t1836 - t1355 + t1358 + t1363 - t1366 - t1382 + t2420 + t2427 + t2428
t2432 = 2 * t148 * t2430
t2433 = n * t2430
t2437 = 2 * t142 * t2430
t2440 = Edelta_lhs(t146, p, 1, 0, 0, 1, 0, 0, 0)
ret[32] = t2 * (2 * t2075 * t2350 + t2432 + t2433 - 2 * t1636 * t2350 - t2437) * t2440
t2447 = Edelta_lhs(t146, p, 1, 0, 1, 0, 0, 0, 0)
ret[33] = t2 * (2 * t2277 * t2350 + t2066 + t2067 - 2 * t1972 * t2350 - t2071) * t2447
t2455 = Edelta_lhs(t146, p, 1, 1, 0, 0, 0, 0, 0)
ret[34] = t2 * (2 * t1 * t2108 * t2350 + t2432 + t2433 - 2 * t2111 * t2350 - t2437) * t2455
t2456 = t2350 * t2350
t2462 = Edelta_lhs(t146, p, 2, 0, 0, 0, 0, 0, 0)
ret[35] = t2 * (2 * t1 * t2456 - 2 * n * t2456) * t2462 / 2
