# Supplementary material for: Multi-locus Analysis of Genomic Time Series Data from Experimental Evolution
Source: PLoS Genet. 2015 Apr 7;11(4):e1005069. doi: 10.1371/journal.pgen.1005069 (PMC4388667; doi:10.1371/journal.pgen.1005069)
Supplement: S1 Code — (ZIP) [file pgen.1005069.s008.zip › code/threelocus/include/_lhs_1000001.cii]

t1 = n * n
t2 = 0.1e1 / t1
t3 = 2 * h
t4 = 1 - t3
t5 = dtS + dtLS + dtRS + dtLRS
t6 = t4 * t5
t7 = h + t6
t8 = s * t7
t9 = s * t5
t10 = t3 + t6
t12 = 1 + t9 * t10
t13 = 0.1e1 / t12
t14 = dtL + dtLS + dtLR + dtLRS
t15 = t14 * t5
t16 = dtLS + dtLRS - t15
t17 = t13 * t16
t18 = t8 * t17
t19 = dtL + dtLS + dtLR + dtLRS + t18
t20 = t13 * t5
t21 = 1 - dtS - dtLS - dtRS - dtLRS
t22 = t20 * t21
t24 = dtS + dtLS + dtRS + dtLRS + t8 * t22
t25 = t19 * t24
t26 = dtR + dtLR + dtRS + dtLRS
t27 = t5 * t26
t28 = dtRS + dtLRS - t27
t29 = t13 * t28
t31 = dtR + dtLR + dtRS + dtLRS + t8 * t29
t32 = t25 * t31
t33 = 1 - rRS
t34 = t13 * t33
t35 = 2 * dtS
t36 = 2 * dtLS
t37 = 2 * dtRS
t38 = 2 * dtLRS
t39 = 1 - t35 - t36 - t37 - t38
t40 = t34 * t39
t41 = t8 * t40
t42 = t4 * s
t43 = t42 * t13
t44 = rRS * t5
t45 = t44 * t21
t46 = t43 * t45
t47 = -rRS + t41 + t46
t48 = t47 * t28
t49 = s * s
t50 = t7 * t7
t51 = t49 * t50
t52 = t12 * t12
t53 = 0.1e1 / t52
t54 = t51 * t53
t55 = t5 * t21
t56 = t55 * t28
t58 = dtRS + dtLRS - t27 + t48 - t54 * t56
t59 = t19 * t58
t60 = t14 * t26
t61 = dtLR + dtLRS - t60
t62 = rLR * t61
t63 = 1 - rLR
t64 = t13 * t63
t65 = t14 * t28
t66 = t5 * t61
t67 = t26 * t16
t68 = t15 * t26
t69 = dtLRS - t65 - t66 - t67 - t68
t70 = t64 * t69
t71 = t8 * t70
t72 = rLR * t16
t73 = t72 * t28
t74 = t43 * t73
t75 = t53 * t16
t76 = t75 * t28
t77 = t51 * t76
t78 = dtLR + dtLRS - t60 - t62 + t71 + t74 - t77
t79 = t24 * t78
t80 = 1 - rLS
t81 = t13 * t80
t82 = t81 * t39
t83 = t8 * t82
t84 = rLS * t5
t85 = t84 * t21
t86 = t43 * t85
t87 = -rLS + t83 + t86
t88 = t87 * t16
t89 = t55 * t16
t90 = t54 * t89
t91 = dtLS + dtLRS - t15 + t88 - t90
t92 = t31 * t91
t93 = 1 - rLS_R - rRS_L - rLR_S
t94 = t13 * t93
t95 = t94 * t39
t97 = rLR_S * t5
t98 = t97 * t21
t100 = -rLS_R - rRS_L - rLR_S + t8 * t95 + t43 * t98
t101 = t100 * t69
t102 = t8 * t13
t103 = rLS_R + rRS_L
t104 = t103 * t5
t106 = t104 * t21 * t61
t107 = t102 * t106
t108 = 2 - rLS_R - rRS_L
t109 = t13 * t108
t114 = t8 * t109 - t42 * t13 * t39 * t103
t115 = t114 * t16
t116 = t115 * t28
t117 = -t62 + t71 + t74
t119 = t16 * t47
t121 = t28 * t87
t123 = t55 * t117 + t119 * t28 + t121 * t16
t124 = t13 * t123
t125 = t8 * t124
t126 = t49 * s
t127 = t50 * t7
t128 = t126 * t127
t130 = 0.1e1 / t52 / t12
t131 = t128 * t130
t132 = t16 * t28
t135 = 2 * t131 * t55 * t132
t136 = t32 + t59 + t79 + t92 + dtLRS - t65 - t66 - t67 - t68 + t101 - t107 - t116 - t125 + t135
t137 = t1 * t136
t138 = -t71 + t77 + dtL - t116 - t68 + t32 - t125 + t18 + t90 - t74 - t107 + t135
t140 = -t25 - t19 * t31 - t88 + t101 + t79 + t60 + t62 - t65 - t66 - t67 + t92 + t15 + t59
t141 = t138 + t140
t143 = n * t141
t147 = t - 1
t148 = Edelta_lhs(t147, p, 0, 0, 0, 0, 0, 0, 0)
ret[0] = t2 * (t137 * t141 - t143 * t136) * t148
t149 = t53 * t123
t152 = s * t10 + t9 * t4
t153 = t149 * t152
t154 = t8 * t153
t155 = 3 * dtLRS
t156 = t53 * t103
t157 = t8 * t156
t158 = t61 * t152
t159 = t55 * t158
t160 = t157 * t159
t161 = t126 * t50
t162 = t130 * t5
t163 = t161 * t162
t164 = t21 * t16
t165 = t28 * t4
t166 = t164 * t165
t168 = 6 * t163 * t166
t169 = t52 * t52
t170 = 0.1e1 / t169
t171 = t170 * t5
t172 = t128 * t171
t173 = t28 * t152
t174 = t164 * t173
t176 = 6 * t172 * t174
t177 = t103 * t21
t178 = t177 * t61
t179 = t102 * t178
t182 = 2 * t131 * t164 * t28
t183 = t104 * t61
t184 = t102 * t183
t185 = t5 * t16
t188 = 2 * t131 * t185 * t28
t189 = t43 * t106
t190 = 2 * dtLR
t191 = 1 - dtR - t190 - dtRS - t38 - dtL - dtLS
t193 = t104 * t21 * t191
t194 = t102 * t193
t195 = 1 - dtS - t36 - dtRS - t38 - dtL - dtLR
t196 = t195 * t28
t199 = 2 * t131 * t55 * t196
t200 = 1 - dtR - dtLR - t37 - t38 - dtS - dtLS
t201 = t16 * t200
t204 = 2 * t131 * t55 * t201
t205 = t14 * t200
t206 = t5 * t191
t207 = t26 * t195
t208 = 1 - dtRS - t155 - t205 - dtLR - t206 - dtLS - t207
t209 = t100 * t208
t210 = 1 + t154 - dtLS - dtLR - t155 - dtRS + t160 + t168 - t176 - t179 + t182 + t184 - t188 - t189 - t194 + t199 + t204 + t209
t212 = t8 * t53
t213 = t93 * t39
t214 = t213 * t152
t218 = t42 * t53
t219 = t21 * t152
t222 = t13 * rLR_S
t227 = t42 * t95 - t212 * t214 - 2 * t8 * t94 - t218 * t97 * t219 + t42 * t222 * t21 - t42 * t222 * t5
t228 = t227 * t69
t230 = t80 * t39
t231 = t230 * t152
t237 = t13 * rLS
t242 = t42 * t82 - t212 * t231 - 2 * t8 * t81 - t218 * t84 * t219 + t42 * t237 * t21 - t42 * t237 * t5
t243 = t242 * t16
t244 = t87 * t195
t245 = t49 * t7
t246 = t245 * t53
t248 = t55 * t16 * t4
t250 = 2 * t246 * t248
t251 = t51 * t130
t255 = 2 * t251 * t55 * t16 * t152
t256 = t53 * t21
t258 = t51 * t256 * t16
t259 = t53 * t5
t261 = t51 * t259 * t16
t263 = t54 * t55 * t195
t264 = 1 - dtS - t36 - dtRS - t38 - dtL - dtLR + t243 + t244 - t250 + t255 - t258 + t261 - t263
t265 = t31 * t264
t266 = t42 * t29
t267 = t53 * t28
t268 = t267 * t152
t269 = t8 * t268
t270 = t13 * t200
t272 = 1 + t266 - t269 + t8 * t270
t273 = t272 * t91
t274 = rLR * t191
t275 = t42 * t70
t276 = t63 * t69
t277 = t276 * t152
t278 = t212 * t277
t279 = t64 * t208
t280 = t8 * t279
t282 = t218 * t72 * t173
t283 = rLR * t195
t285 = t43 * t283 * t28
t287 = t43 * t72 * t200
t288 = t132 * t4
t290 = 2 * t246 * t288
t293 = 2 * t251 * t132 * t152
t294 = t53 * t195
t296 = t51 * t294 * t28
t298 = t51 * t75 * t200
t299 = 1 - dtR - t190 - dtRS - t38 - dtL - dtLS - t274 + t275 - t278 + t280 - t282 + t285 + t287 - t290 + t293 - t296 - t298
t300 = t24 * t299
t302 = t55 * t152
t304 = t13 * t21
t307 = 1 + t42 * t22 - t212 * t302 + t8 * t304 - t8 * t20
t308 = t307 * t78
t310 = t33 * t39
t311 = t310 * t152
t317 = t13 * rRS
t322 = t42 * t40 - t212 * t311 - 2 * t8 * t34 - t218 * t44 * t219 + t42 * t317 * t21 - t42 * t317 * t5
t323 = t322 * t28
t325 = t55 * t165
t327 = 2 * t246 * t325
t330 = 2 * t251 * t55 * t173
t332 = t51 * t256 * t28
t334 = t51 * t259 * t28
t337 = 1 - dtR - dtLR - t37 - t38 - dtS - dtLS + t323 + t47 * t200 - t327 + t330 - t332 + t334 - t54 * t55 * t200
t338 = t19 * t337
t339 = t42 * t17
t340 = t75 * t152
t341 = t8 * t340
t342 = t13 * t195
t343 = t8 * t342
t344 = 1 + t339 - t341 + t343
t345 = t344 * t58
t346 = t21 * t117
t347 = t5 * t117
t348 = -t274 + t275 - t278 + t280 - t282 + t285 + t287
t350 = t195 * t47
t351 = t350 * t28
t352 = t16 * t322
t353 = t352 * t28
t354 = t119 * t200
t355 = t200 * t87
t356 = t355 * t16
t357 = t28 * t242
t358 = t357 * t16
t359 = t121 * t195
t360 = t346 - t347 + t55 * t348 + t351 + t353 + t354 + t356 + t358 + t359
t361 = t13 * t360
t362 = t8 * t361
t363 = t42 * t124
t364 = t19 * t307
t365 = t364 * t31
t366 = t25 * t272
t368 = t53 * t108
t369 = t368 * t152
t371 = t39 * t103
t374 = t13 * t103
t377 = t42 * t109 - t8 * t369 + t218 * t371 * t152 + 2 * t42 * t374
t378 = t377 * t16
t379 = t378 * t28
t380 = t114 * t195
t381 = t380 * t28
t382 = t115 * t200
t383 = t344 * t24
t384 = t383 * t31
t385 = t228 + t265 + t273 + t300 + t308 + t338 + t345 - t205 - t206 - t207 - t362 - t363 + t365 + t366 - t379 - t381 - t382 + t384
t386 = t210 + t385
t387 = t1 * t386
t389 = 2 * dtL
t390 = t296 + t298 + t154 - t341 - t275 - t280 + dtR + t389 + t36 + t190 + dtLRS + dtS + dtRS + t160 + t168
t391 = -t176 + t290 - t293 + t263 - t179 + t182 + t184 - t188 + t278 - t285 - t287 - t189 - t194 + t199 + t204 + t250
t393 = -t255 + t282 + t258 - t261 + t209 + t228 - t244 + t265 - t243 + t273 + t300 + t308 + t338 + t345 - t205 - t206
t394 = t19 * t272
t395 = t344 * t31
t396 = -t207 + t274 + t339 + t343 - t362 - t363 + t365 + t366 - t379 - t381 - t382 + t384 - t394 - t364 - t395 - t383
t398 = t390 + t391 + t393 + t396
t400 = n * t398
t405 = Edelta_lhs(t147, p, 0, 0, 0, 0, 0, 0, 1)
ret[1] = t2 * (t387 * t141 + t137 * t398 - t400 * t136 - t143 * t386) * t405
t408 = t157 * t55 * t191 * t152
t409 = 2 * t408
t410 = t21 * t195
t412 = t163 * t410 * t165
t413 = 12 * t412
t415 = t172 * t410 * t173
t416 = 12 * t415
t417 = t200 * t4
t419 = t163 * t164 * t417
t420 = 12 * t419
t421 = t200 * t152
t423 = t172 * t164 * t421
t424 = 12 * t423
t429 = t152 * t152
t430 = t28 * t429
t433 = 24 * t128 / t169 / t12 * t5 * t164 * t430
t439 = 2 * t8 * t130 * t103 * t55 * t61 * t429
t442 = t4 * t4
t446 = 12 * t126 * t7 * t162 * t164 * t28 * t442
t451 = 2 * t245 * t156 * t55 * t61 * t4
t452 = t49 * t49
t456 = 12 * t452 * t127 * t171 * t166
t460 = t8 * t130
t470 = -2 * t218 * t302 + 2 * t42 * t304 - 2 * t42 * t20 + 2 * t460 * t55 * t429 - 2 * t8 * t256 * t152 + 2 * t8 * t259 * t152 - 2 * t246 * t55 * t4 - 2 * t102
t471 = t470 * t78
t472 = t344 * t337
t473 = 2 * t472
t475 = t51 * t267
t476 = 2 * t475
t478 = t51 * t256 * t200
t481 = t51 * t259 * t200
t484 = t51 * t259 * t21
t485 = 2 * t484
t500 = t42 * t130
t501 = t21 * t429
t512 = t442 * t49
t513 = t512 * t53
t518 = -2 * t218 * t311 - 4 * t42 * t34 + 2 * t460 * t310 * t429 + 4 * t8 * t53 * t33 * t152 - 2 * t246 * t310 * t4 + 2 * t500 * t44 * t501 - 2 * t218 * rRS * t21 * t152 + 2 * t218 * t44 * t152 - 2 * t513 * t45 - 2 * t42 * t317
t519 = t518 * t28
t520 = t322 * t200
t522 = t21 * t28
t525 = 4 * t251 * t522 * t152
t527 = t251 * t55 * t421
t529 = t161 * t130
t531 = 4 * t529 * t325
t533 = 2 * t513 * t56
t536 = 4 * t246 * t522 * t4
t538 = t246 * t55 * t417
t540 = t5 * t28
t543 = 4 * t246 * t540 * t4
t546 = 4 * t251 * t540 * t152
t548 = t245 * t162
t549 = t4 * t152
t552 = 8 * t548 * t522 * t549
t553 = t51 * t170
t556 = 6 * t553 * t55 * t430
t558 = -2 - 2 * t41 + t476 - 2 * t478 + 2 * t481 + t485 + t519 + 2 * t520 + t525 + 4 * t527 + t531 - t533 - t536 - 4 * t538 + t543 - t546 - 2 * t46 + t552 - t556 + 2 * rRS
t559 = t19 * t558
t560 = 2 * t115
t561 = t42 * t340
t562 = t42 * t342
t563 = t130 * t16
t565 = t8 * t563 * t429
t567 = t8 * t294 * t152
t569 = t245 * t75 * t4
t571 = -2 * t561 + 2 * t562 + 2 * t565 - 2 * t567 - 2 * t569 - 2 * t102
t572 = t571 * t58
t573 = t227 * t208
t574 = 2 * t573
t575 = -6 + t409 + t413 - t416 + t420 - t424 + t433 - t439 + t446 + t451 - t456 + t471 + t473 + t559 + t560 + t572 + t574
t576 = 4 * dtS
t577 = 8 * dtRS
t578 = 4 * dtR
t579 = 4 * dtL
t580 = 8 * dtLS
t581 = 8 * dtLR
t582 = 12 * dtLRS
t583 = -6 + t576 + t577 + t578 + t579 + t580 + t581 + t582
t584 = t100 * t583
t585 = t114 * t28
t586 = 2 * t585
t616 = (-2 * t218 * t214 - 4 * t42 * t94 + 2 * t460 * t213 * t429 + 4 * t8 * t53 * t93 * t152 - 2 * t246 * t213 * t4 + 2 * t500 * t97 * t501 - 2 * t218 * rLR_S * t21 * t152 + 2 * t218 * t97 * t152 - 2 * t513 * t98 - 2 * t42 * t222) * t69
t617 = 2 * t83
t618 = t51 * t75
t619 = 2 * t618
t621 = t51 * t256 * t195
t622 = 2 * t621
t624 = t51 * t259 * t195
t625 = 2 * t624
t654 = -2 * t218 * t231 - 4 * t42 * t81 + 2 * t460 * t230 * t429 + 4 * t8 * t53 * t80 * t152 - 2 * t246 * t230 * t4 + 2 * t500 * t84 * t501 - 2 * t218 * rLS * t21 * t152 + 2 * t218 * t84 * t152 - 2 * t513 * t85 - 2 * t42 * t237
t655 = t654 * t16
t656 = t242 * t195
t657 = 2 * t656
t659 = 2 * t513 * t89
t662 = 4 * t246 * t164 * t4
t665 = t246 * t55 * t195 * t4
t666 = 4 * t665
t669 = 4 * t251 * t164 * t152
t672 = t251 * t55 * t195 * t152
t673 = 4 * t672
t675 = 4 * t529 * t248
t678 = 4 * t251 * t185 * t152
t681 = 4 * t246 * t185 * t4
t682 = 2 * t86
t685 = 8 * t548 * t164 * t549
t689 = 6 * t553 * t55 * t16 * t429
t690 = 2 * rLS
t691 = -2 - t617 + t619 + t485 - t622 + t625 + t655 + t657 - t659 - t662 - t666 + t669 + t673 + t675 - t678 + t681 - t682 + t685 - t689 + t690
t692 = t31 * t691
t695 = 2 * t42 * t156 * t159
t696 = t42 * t268
t697 = t42 * t270
t700 = t8 * t130 * t28 * t429
t703 = t8 * t53 * t200 * t152
t705 = t245 * t267 * t4
t707 = -2 * t696 + 2 * t697 + 2 * t700 - 2 * t703 - 2 * t705 - 2 * t102
t708 = t707 * t91
t713 = 36 * t161 * t171 * t164 * t165 * t152
t714 = t307 * t299
t715 = 2 * t714
t719 = 8 * t245 * t130 * t132 * t549
t721 = t500 * t72 * t430
t722 = 2 * t721
t724 = t218 * t283 * t173
t725 = 2 * t724
t727 = t218 * t72 * t421
t728 = 2 * t727
t729 = 2 * rLR
t731 = t51 * t294 * t200
t732 = 2 * t731
t734 = 2 * t512 * t76
t735 = t42 * t279
t736 = 2 * t735
t738 = t8 * t64 * t583
t739 = t13 * rLR
t741 = t42 * t739 * t28
t742 = 2 * t741
t743 = -2 + t619 + t476 + t719 + t722 - t725 - t728 + t729 - t732 - t734 + t736 + t738 - t742
t745 = t42 * t739 * t16
t746 = 2 * t745
t749 = 6 * t553 * t132 * t429
t751 = t246 * t196 * t4
t752 = 4 * t751
t754 = t246 * t201 * t4
t755 = 4 * t754
t757 = t251 * t196 * t152
t758 = 4 * t757
t760 = t251 * t201 * t152
t761 = 4 * t760
t763 = 4 * t529 * t288
t764 = t218 * t277
t765 = 2 * t764
t767 = t460 * t276 * t429
t768 = 2 * t767
t771 = t212 * t63 * t208 * t152
t772 = 2 * t771
t774 = t246 * t276 * t4
t775 = 2 * t774
t776 = t513 * t73
t777 = 2 * t776
t779 = t43 * t283 * t200
t780 = 2 * t779
t781 = -t746 - t749 - t752 - t755 + t758 + t761 + t763 - t765 + t768 - t772 - t775 - t777 + t780
t783 = t24 * (t743 + t781)
t786 = 2 * t212 * t104 * t158
t789 = 12 * t529 * t185 * t165
t790 = t584 + t586 + t616 + t692 + t578 + t579 + t580 + t581 + t582 + t576 + t577 + t695 + t708 - t713 + t715 + t783 - t786 - t789
t792 = t128 * t170
t795 = 12 * t792 * t185 * t173
t796 = t43 * t193
t797 = 2 * t796
t800 = 2 * t212 * t177 * t158
t802 = 12 * t529 * t166
t804 = 12 * t792 * t174
t807 = t131 * t55 * t195 * t200
t808 = 4 * t807
t809 = t272 * t264
t810 = 2 * t809
t811 = t344 * t307
t812 = t811 * t31
t813 = 2 * t812
t835 = (-2 * t42 * t369 + 2 * t8 * t130 * t108 * t429 - 2 * t245 * t368 * t4 - 2 * t500 * t371 * t429 - 4 * t42 * t156 * t152 + 2 * t512 * t53 * t39 * t103) * t16 * t28
t837 = t377 * t195 * t28
t838 = 2 * t837
t839 = t378 * t200
t840 = 2 * t839
t841 = t380 * t200
t842 = 2 * t841
t843 = t571 * t24
t844 = t843 * t31
t845 = t383 * t272
t846 = 2 * t845
t847 = t19 * t470
t848 = t847 * t31
t849 = t364 * t272
t850 = 2 * t849
t851 = t25 * t707
t852 = 2 * t71
t853 = t729 - t765 + t736 + t768 - t772 - t775 + t738 + t722 - t725 - t728 - t777 - t742 + t780 - t746
t856 = t195 * t322 * t28
t857 = 2 * t856
t858 = t350 * t200
t861 = t16 * t518 * t28
t862 = t352 * t200
t863 = 2 * t862
t865 = t200 * t242 * t16
t866 = 2 * t865
t867 = t355 * t195
t870 = t28 * t654 * t16
t871 = t357 * t195
t872 = 2 * t871
t873 = 2 * t119
t874 = 2 * t121
t875 = t21 * t348
t877 = t5 * t348
t879 = 2 * t74
t880 = 2 * t48
t881 = 2 * t62
t882 = 2 * t88
t883 = -t852 + t55 * t853 + t857 + 2 * t858 + t861 + t863 + t866 + 2 * t867 + t870 + t872 - t873 - t874 + 2 * t875 - 2 * t877 - t879 - t880 + t881 - t882
t885 = t8 * t13 * t883
t886 = t795 - t797 + t800 + t802 - t804 + t808 + t810 + t813 - t835 - t838 - t840 - t842 + t844 + t846 + t848 + t850 + t851 - t885
t887 = t42 * t361
t888 = 2 * t887
t892 = 2 * t8 * t130 * t123 * t429
t895 = t8 * t53 * t360 * t152
t896 = 2 * t895
t899 = 2 * t245 * t149 * t4
t902 = 2 * t8 * t374 * t61
t905 = 4 * t128 * t563 * t28
t907 = 2 * t42 * t153
t909 = 2 * t43 * t178
t911 = t131 * t185 * t200
t912 = 4 * t911
t913 = t131 * t89
t914 = 4 * t913
t916 = 2 * t43 * t183
t918 = t102 * t177 * t191
t919 = 2 * t918
t921 = t102 * t104 * t191
t922 = 2 * t921
t924 = t102 * t104 * t21
t925 = 2 * t924
t927 = t131 * t410 * t28
t928 = 4 * t927
t930 = t131 * t164 * t200
t931 = 4 * t930
t934 = t131 * t5 * t195 * t28
t935 = 4 * t934
t936 = t131 * t56
t937 = 4 * t936
t938 = -t888 - t892 + t896 + t899 + t902 - t905 + t907 - t909 - t912 - t914 + t916 - t919 + t922 + t925 + t928 + t931 - t935 - t937
t940 = t575 + t790 + t886 + t938
t945 = 4 * t618
t946 = t19 * t707
t947 = -2 + t409 + t413 - t416 + t420 - t424 + t433 - t439 + t446 + t451 - t456 - t945 - t946 + t471 + t473
t948 = t571 * t31
t949 = t344 * t272
t951 = 2 * t811
t952 = t559 + t560 + t572 + t574 + t584 + t586 + t616 - t476 - t948 - 2 * t949 - t847 - t951 - t657 - t655 + t692 - t843
t954 = t617 + t578 + t579 + t580 + t581 + t582 + t576 + t577 + t695 - t685 + t708 + t682 - t713 + t715 + t783 - t786
t955 = -t789 + t795 - t797 + t800 + t802 - t804 + t808 - t719 - t673 - t675 + t689 + t666 - t722 + t725 + t728 - t690
t958 = 2 * t102
t959 = 2 * t562
t960 = -t729 + t810 + t813 - t835 - t838 - t840 - t842 + t844 + t846 + t848 - t958 + t850 + t851 + t959 - t885
t961 = 2 * t561
t962 = 2 * t565
t963 = 2 * t567
t964 = 2 * t569
t965 = -t888 + t732 + t734 - t892 - t485 + t622 - t625 + t896 + t899 - t961 + t962 - t963 - t964 + t902 - t905 + t907
t967 = -t736 - t738 + t742 + t746 - t909 - t912 - t914 + t916 - t919 + t922 + t925 + t928 + t931 - t935 - t937 + t749
t968 = t752 + t755 - t758 - t761 - t763 + t659 + t662 - t669 + t678 - t681 + t765 - t768 + t772 + t775 + t777 - t780
t971 = t947 + t952 + t954 + t955 + t960 + t965 + t967 + t968
t980 = Edelta_lhs(t147, p, 0, 0, 0, 0, 0, 0, 2)
ret[2] = t2 * (t1 * t940 * t141 + 2 * t387 * t398 + t137 * t971 - n * t971 * t136 - 2 * t400 * t386 - t143 * t940) * t980 / 2
t982 = -t14
t983 = t13 * t982
t984 = t8 * t983
t985 = t339 - t341 + t984
t986 = t985 * t24
t987 = t986 * t31
t988 = t114 * t982
t989 = t988 * t28
t990 = t5 * t982
t991 = t26 * t982
t992 = t985 * t58
t993 = rLR * t982
t994 = -t205 - dtLR - t38 - t990 - dtLS - t991
t995 = t64 * t994
t996 = t8 * t995
t998 = t43 * t993 * t28
t999 = t53 * t982
t1001 = t51 * t999 * t28
t1002 = -dtL - dtLS - dtLR - dtLRS - t993 + t275 - t278 + t996 - t282 + t998 + t287 - t290 + t293 - t1001 - t298
t1003 = t24 * t1002
t1004 = t87 * t982
t1006 = t54 * t55 * t982
t1007 = -dtL - dtLS - dtLR - dtLRS + t243 + t1004 - t250 + t255 - t258 + t261 - t1006
t1008 = t31 * t1007
t1009 = -t993 + t275 - t278 + t996 - t282 + t998 + t287
t1011 = t982 * t47
t1012 = t1011 * t28
t1013 = t121 * t982
t1014 = t346 - t347 + t55 * t1009 + t1012 + t353 + t354 + t356 + t358 + t1013
t1015 = t13 * t1014
t1016 = t8 * t1015
t1017 = t100 * t994
t1018 = t987 - t989 - t990 - t991 + t992 + t1003 + t1008 - t1016 + t1017 + t154 - dtLS - dtLR - t38 + t160 + t168 - t176 - t179
t1019 = t982 * t28
t1022 = 2 * t131 * t55 * t1019
t1023 = t21 * t982
t1024 = t104 * t1023
t1025 = t102 * t1024
t1026 = t182 + t184 - t188 - t189 + t204 + t1022 - t1025 + t228 + t273 + t308 + t338 - t205 - t363 + t365 + t366 - t379 - t382
t1027 = t1018 + t1026
t1028 = t1 * t1027
t1030 = t987 - t989 + t993 - t990 - t991 + t992 + t1003 + t1008 - t1004 - t1016 + t984 + t1001 + t1017 - t986
t1031 = t985 * t31
t1032 = -t1031 + t298 + t154 - t341 - t275 + t389 + dtLS + dtLR + t160 + t168 - t176 + t290 - t293 - t179 + t182
t1034 = t184 - t188 + t278 - t287 - t189 + t204 + t250 - t255 + t282 - t996 + t1022 - t1025 + t258 - t261 + t228
t1035 = -t243 + t273 + t308 + t338 - t205 + t339 - t363 + t365 + t366 - t379 - t382 + t1006 - t998 - t394 - t364
t1037 = t1030 + t1032 + t1034 + t1035
t1039 = n * t1037
t1044 = Edelta_lhs(t147, p, 0, 0, 0, 0, 0, 1, 0)
ret[3] = t2 * (t1028 * t141 + t137 * t1037 - t1039 * t136 - t143 * t1027) * t1044
t1045 = 6 * t412
t1046 = 6 * t415
t1047 = -3 + t408 + t1045 - t1046 + t420 - t424 + t433 - t439 + t446 + t451 - t456
t1049 = t163 * t1023 * t165
t1050 = 6 * t1049
t1052 = t172 * t1023 * t173
t1053 = 6 * t1052
t1055 = t55 * t982 * t152
t1056 = t157 * t1055
t1057 = t307 * t1002
t1058 = t471 + t1050 - t1053 + t1056 + t1057 + t472 + t559 + t560 + t573 + t585 + t616
t1060 = t985 * t337
t1061 = 4 * dtRS
t1062 = 2 * dtR
t1063 = 6 * dtLS
t1064 = 6 * dtLR
t1065 = 8 * dtLRS
t1066 = -3 + t35 + t1061 + t1062 + t579 + t1063 + t1064 + t1065
t1067 = t100 * t1066
t1068 = t42 * t983
t1070 = t8 * t999 * t152
t1071 = -t961 + t562 + t962 - t567 - t964 + t1068 - t1070 - t102
t1072 = t1071 * t58
t1073 = t227 * t994
t1076 = t131 * t55 * t982 * t200
t1077 = 2 * t1076
t1078 = t43 * t1024
t1081 = t246 * t55 * t982 * t4
t1082 = 2 * t1081
t1083 = t251 * t1055
t1084 = 2 * t1083
t1085 = t242 * t982
t1086 = 2 * t672
t1087 = -1 + t619 + t656 + t655 - t1082 + t1084 + t1085 - t83 + t685 - t86 + t1086 + t675
t1088 = 2 * t665
t1090 = t51 * t256 * t982
t1092 = t51 * t259 * t982
t1093 = -t689 - t1088 + rLS + t484 - t621 + t624 - t1090 + t1092 - t659 - t662 + t669 - t678 + t681
t1095 = t31 * (t1087 + t1093)
t1096 = t272 * t1007
t1099 = t212 * t63 * t994 * t152
t1101 = t43 * t993 * t200
t1103 = t246 * t1019 * t4
t1104 = 2 * t1103
t1106 = t251 * t1019 * t152
t1107 = 2 * t1106
t1109 = t218 * t993 * t173
t1110 = -1 + t619 + t475 - t1099 + t1101 - t1104 + t1107 - t1109 + t719 + t722 - t724 - t728 + rLR - t731 - t734 + t735
t1111 = t42 * t995
t1113 = t8 * t64 * t1066
t1115 = t51 * t999 * t200
t1116 = 2 * t751
t1117 = 2 * t757
t1118 = -t741 - t746 + t1111 + t1113 - t1115 - t749 - t1116 - t755 + t1117 + t761 + t763 - t765 + t768 - t771 - t775 - t777 + t779
t1120 = t24 * (t1110 + t1118)
t1122 = t102 * t177 * t982
t1124 = t131 * t1023 * t28
t1125 = 2 * t1124
t1126 = t1060 + t1067 + t1072 + t1073 + t1077 - t1078 + t1095 + t1096 + t1120 - t1122 + t1125
t1128 = t102 * t104 * t982
t1130 = t131 * t990 * t28
t1131 = 2 * t1130
t1132 = t1128 - t1131 + t1062 + t579 + t1063 + t1064 + t1065 + t35 + t1061 + t695 + t708 - t713
t1135 = 2 * t807
t1136 = t42 * t1015
t1137 = t1071 * t24
t1138 = t1137 * t31
t1139 = t714 - t786 - t789 + t795 - t796 + t800 + t802 - t804 + t1135 - t1136 + t1138
t1140 = t985 * t307
t1141 = t1140 * t31
t1142 = t986 * t272
t1144 = t377 * t982 * t28
t1145 = t988 * t200
t1146 = t1141 + t1142 - t1144 - t1145 + t809 + t812 - t835 - t837 - t840 - t841 + t845
t1149 = t982 * t322 * t28
t1150 = t1011 * t200
t1151 = t355 * t982
t1152 = t357 * t982
t1153 = t21 * t1009
t1154 = rLR - t765 + t735 + t768 - t771 - t775 + t1111 - t1099 + t1113 + t722 - t724 - t728 - t777 - t1109 - t741 + t1101 + t779 - t746
t1156 = -t852 + t1149 + t1150 + t1151 + t1152 + t1153 + t55 * t1154 + t856 + t858 + t861 + t863 + t866
t1157 = t5 * t1009
t1158 = t867 + t870 + t871 - t1157 - t873 - t121 + t875 - t877 - t879 - t48 + t881 - t882
t1161 = t8 * t13 * (t1156 + t1158)
t1162 = t848 + t850 + t851 - t887 - t892 + t895 + t899 + t902 - t905 + t907 - t1161
t1165 = t8 * t53 * t1014 * t152
t1166 = 2 * t927
t1167 = 2 * t934
t1168 = 2 * t936
t1169 = t1165 - t909 - t912 - t914 + t916 - t918 + t921 + t924 + t1166 + t931 - t1167 - t1168
t1172 = t1047 + t1058 + t1126 + t1132 + t1139 + t1146 + t1162 + t1169
t1177 = -1 + t408 + t1045 - t1046 + t420 - t424 + t433 - t439 + t446 + t451 - t456 - t945 - t946 + t471 + t1050 - t1053 + t1056 + t1057 + t472 + t559
t1178 = t560 + t573 + t585 + t616 - t475 - t949 - t847 - t811 - t656 - t655 + t1060 + t1067 + t1072 + t1073 + t1077 - t1078 + t1082 - t1084 - t1085 + t1095
t1180 = t1096 + t1120 + t1099 - t1101 - t1122 + t1125 + t1128 - t1131 + t1104 - t1107 + t83 + t1062 + t579 + t1063 + t1064 + t1065 + t35 + t1061 + t695 - t685
t1181 = t708 + t86 - t713 + t714 + t1109 - t786 - t789 + t795 - t796 + t800 + t802 - t804 + t1135 - t719 - t1086 - t675 + t689 + t1088 - t722 + t724
t1184 = t985 * t272
t1185 = t1071 * t31
t1186 = t728 - t1136 - t1184 + t1138 + t1141 + t1142 - t1144 - t1145 - rLS - rLR - t1185 - t1140 + t809 - t1137 + t812 - t835 - t837 - t840 - t841 + t845
t1187 = t848 - t102 + t850 + t851 + t562 - t887 + t731 + t734 - t892 - t484 + t621 - t624 + t895 + t899 - t961 + t962 - t567 - t964 + t902 - t905
t1189 = t907 - t735 + t741 + t746 - t1161 + t1068 - t1111 - t1113 - t1070 + t1165 + t1115 + t1090 - t1092 - t909 - t912 - t914 + t916 - t918 + t921 + t924
t1191 = t659 + t662 - t669 + t678 - t681 + t765 - t768 + t771 + t775 + t777 - t779
t1195 = t1177 + t1178 + t1180 + t1181 + t1186 + t1187 + t1189 + t1166 + t931 - t1167 - t1168 + t749 + t1116 + t755 - t1117 - t761 - t763 + t1191
t1204 = Edelta_lhs(t147, p, 0, 0, 0, 0, 0, 1, 1)
ret[4] = t2 * (t1 * t1172 * t141 + t1028 * t398 + t387 * t1037 + t137 * t1195 - n * t1195 * t136 - t1039 * t386 - t400 * t1027 - t143 * t1172) * t1204
t1205 = 12 * t1049
t1206 = 12 * t1052
t1207 = 2 * t1056
t1208 = 2 * t1057
t1209 = 2 * t1111
t1210 = 2 * t1099
t1211 = 4 * t14
t1213 = t8 * t64 * t1211
t1214 = 2 * t1109
t1215 = 2 * t1101
t1216 = -t765 + t1209 + t768 - t1210 - t775 + t1213 + t722 - t1214 - t728 - t777 + t1215 - t746
t1218 = 2 * t1149
t1221 = 2 * t1152
t1224 = -t852 + t55 * t1216 + t1218 + 2 * t1150 + 2 * t1151 + t1221 + 2 * t1153 + t861 + t863 + t866 + t870 - 2 * t1157 - t873 - t879 + t881 - t882
t1226 = t8 * t13 * t1224
t1227 = t420 - t424 + t433 - t439 + t446 + t451 - t456 + t471 + t1205 - t1206 + t1207 + t1208 + t559 + t560 + t616 - t1226
t1229 = -2 * t561 + 2 * t1068 + 2 * t565 - 2 * t1070 - 2 * t569
t1230 = t1229 * t24
t1231 = t1230 * t31
t1232 = t1229 * t58
t1233 = 2 * t1060
t1234 = 2 * t1073
t1235 = 4 * t1076
t1236 = 2 * t1078
t1237 = 2 * t1096
t1238 = 2 * t1115
t1239 = t619 + t1213 + t1209 - t1238 - t746 - t1214 + t719 - t749 - t728 + t768 - t1210
t1240 = 4 * t1103
t1241 = 4 * t1106
t1242 = t1215 - t1240 + t1241 - t734 - t755 + t761 + t763 - t765 - t775 - t777 + t722
t1244 = t24 * (t1239 + t1242)
t1245 = 2 * t1092
t1246 = 2 * t1085
t1247 = 4 * t1081
t1248 = 4 * t1083
t1249 = 2 * t1090
t1250 = t619 + t1245 + t1246 + t655 - t1247 + t1248 - t659 - t662 + t669 + t675 - t1249 - t678 + t681 + t685 - t689
t1251 = t31 * t1250
t1252 = t100 * t1211
t1253 = 2 * t1122
t1254 = 4 * t1124
t1255 = 2 * t1128
t1256 = 4 * t1130
t1257 = 4 * dtLS
t1258 = t1231 + t1232 + t1233 + t1234 + t1235 - t1236 + t1237 + t1244 + t1251 + t1252 - t1253 + t1254 + t1255 - t1256 + t579 + t1257
t1260 = 4 * dtLR
t1261 = 4 * dtLRS
t1262 = 2 * t1136
t1263 = 2 * t1141
t1264 = 2 * t1142
t1265 = 2 * t1144
t1266 = 2 * t1145
t1267 = t1260 + t1261 + t695 + t708 - t713 - t786 - t789 + t795 + t800 + t802 - t804 - t1262 + t1263 + t1264 - t1265 - t1266
t1268 = 2 * t1165
t1269 = -t835 - t840 + t848 + t850 + t851 - t892 + t899 + t902 - t905 + t907 + t1268 - t909 - t912 - t914 + t916 + t931
t1271 = t1227 + t1258 + t1267 + t1269
t1276 = t420 - t424 + t433 - t439 + t446 + t451 - t456 - t945 - t946 + t471 + t1205 - t1206 + t1207
t1277 = t1208 + t559 + t560 + t616 - t847 - t655 - t1226 + t1231 + t1232 + t1233 + t1234 + t1235 - t1236 + t1247
t1279 = t1229 * t31
t1280 = -t1248 - t1246 + t1237 + t1244 + t1251 + t1252 - t1279 - t1230 + t1210 - t1215 - t1253 + t1254 + t1255 - t1256
t1281 = t1240 - t1241 + t579 + t1257 + t1260 + t1261 + t695 - t685 + t708 - t713 + t1214 - t786 - t789 + t795
t1285 = t800 + t802 - t804 - t719 - t675 + t689 - t722 + t728 - t1262 - 2 * t1184 + t1263 + t1264 - t1265 - t1266
t1286 = 2 * t1140
t1287 = -t1286 - t1213 - t835 - t840 + t848 + t850 + t851 + t734 - t892 + t899 - t961 + t962 - t964 + t902
t1289 = 2 * t1068
t1290 = 2 * t1070
t1291 = -t905 + t907 + t746 + t1289 - t1209 - t1290 + t1268 + t1238 + t1249 - t1245 - t909 - t912 - t914 + t916
t1292 = t931 + t749 + t755 - t761 - t763 + t659 + t662 - t669 + t678 - t681 + t765 - t768 + t775 + t777
t1295 = t1276 + t1277 + t1280 + t1281 + t1285 + t1287 + t1291 + t1292
t1304 = Edelta_lhs(t147, p, 0, 0, 0, 0, 0, 2, 0)
ret[5] = t2 * (t1 * t1271 * t141 + 2 * t1028 * t1037 + t137 * t1295 - n * t1295 * t136 - 2 * t1039 * t1027 - t143 * t1271) * t1304 / 2
t1306 = -t5
t1307 = t14 * t1306
t1308 = t26 * t1306
t1309 = -dtRS - t38 - t1307 - t206 - dtLS - t1308
t1310 = t64 * t1309
t1311 = t8 * t1310
t1312 = rLR * t1306
t1314 = t43 * t1312 * t28
t1316 = t43 * t72 * t1306
t1317 = -t274 + t1311 + t1314 + t1316
t1319 = t1306 * t47
t1320 = t1319 * t28
t1321 = t119 * t1306
t1322 = t1306 * t87
t1323 = t1322 * t16
t1324 = t121 * t1306
t1325 = t55 * t1317 + t1320 + t1321 + t1323 + t1324
t1326 = t13 * t1325
t1327 = t8 * t1326
t1328 = t1306 * t28
t1331 = 2 * t131 * t55 * t1328
t1332 = t16 * t1306
t1335 = 2 * t131 * t55 * t1332
t1336 = t13 * t1306
t1337 = t8 * t1336
t1338 = 1 + t1337
t1339 = t1338 * t24
t1340 = t1339 * t31
t1341 = t25 * t1338
t1342 = t114 * t1306
t1343 = t1342 * t28
t1344 = t115 * t1306
t1346 = t54 * t55 * t1306
t1347 = -dtS - dtLS - dtRS - dtLRS + t1322 - t1346
t1348 = t31 * t1347
t1349 = t100 * t1309
t1350 = t1338 * t58
t1351 = -dtS - dtLS - dtRS - dtLRS + t1319 - t1346
t1352 = t19 * t1351
t1353 = t53 * t1306
t1355 = t51 * t1353 * t28
t1357 = t51 * t75 * t1306
t1358 = 1 - dtR - t190 - dtRS - t38 - dtL - dtLS - t274 + t1311 + t1314 + t1316 - t1355 - t1357
t1359 = t24 * t1358
t1360 = t1338 * t91
t1361 = -t1327 + t1331 + t1335 + t1340 + t1341 - t1343 - t1344 + t1348 + t1349 + t1350 + t1352 + t1359 - t1307 - t1308 + t1360 - t206 - t194 - dtRS - dtLS - t38
t1362 = t1 * t1361
t1364 = -t1314 - t1316 + t1346 - t1307 - t1308 + t1348 - t1322 + t1349 + t1350 + t1352 + t1359 + t1360 - t1327 + t1337 + dtR + dtL + dtLS + t190
t1365 = t1338 * t31
t1366 = t19 * t1338
t1367 = dtLRS + dtS + dtRS - t194 + t1355 + t1357 - t1311 - t206 + t274 + t1340 + t1341 - t1343 - t1344 + t1331 + t1335 - t1339 - t1365 - t1366
t1368 = t1364 + t1367
t1370 = n * t1368
t1375 = Edelta_lhs(t147, p, 0, 0, 0, 0, 1, 0, 0)
ret[6] = t2 * (t1362 * t141 + t137 * t1368 - t1370 * t136 - t143 * t1361) * t1375
t1376 = t21 * t1306
t1379 = 2 * t131 * t1376 * t28
t1382 = 2 * t131 * t164 * t1306
t1386 = 2 * t131 * t5 * t1306 * t28
t1389 = 2 * t131 * t185 * t1306
t1392 = 6 * t172 * t1376 * t173
t1393 = t1306 * t4
t1396 = 6 * t163 * t164 * t1393
t1397 = t1306 * t152
t1400 = 6 * t172 * t164 * t1397
t1403 = 6 * t163 * t1376 * t165
t1404 = -3 + t408 + t1379 + t1382 - t1386 - t1389 + t115 + t585 - t1392 + t1396 - t1400 + t1403 + t1062
t1405 = 6 * dtRS
t1406 = 2 * t913
t1407 = t1338 * t264
t1408 = t389 + t1063 + t1260 + t1065 + t576 + t1405 - t796 - t1406 - t918 + t921 + t925 - t1168 + t1407
t1410 = t42 * t1336
t1412 = t8 * t1353 * t152
t1413 = t1410 - t1412 - t102
t1414 = t1413 * t91
t1415 = t42 * t1310
t1418 = t212 * t63 * t1309 * t152
t1419 = -3 + t576 + t1405 + t1062 + t389 + t1063 + t1260 + t1065
t1421 = t8 * t64 * t1419
t1423 = t218 * t1312 * t173
t1425 = t43 * t1312 * t200
t1427 = t218 * t72 * t1397
t1429 = t43 * t283 * t1306
t1432 = 2 * t246 * t1328 * t4
t1435 = 2 * t251 * t1328 * t152
t1437 = t51 * t1353 * t200
t1440 = 2 * t246 * t1332 * t4
t1443 = 2 * t251 * t1332 * t152
t1445 = t51 * t294 * t1306
t1446 = -2 + t729 + t1415 - t1418 + t1421 - t1423 - t741 + t1425 - t1427 + t1429 - t745 - t1432 + t1435 + t475 - t1437 - t1440 + t1443 - t1445 + t618
t1447 = t24 * t1446
t1448 = t307 * t1358
t1449 = t322 * t1306
t1452 = 2 * t246 * t55 * t1393
t1455 = 2 * t251 * t55 * t1397
t1457 = t51 * t256 * t1306
t1459 = t51 * t259 * t1306
t1461 = t19 * (-1 + t1449 + rRS - t41 - t46 - t1452 + t1455 - t1457 + t1459 + t484)
t1462 = t344 * t1351
t1463 = t364 * t1338
t1464 = t25 * t1413
t1466 = t377 * t1306 * t28
t1467 = t1342 * t200
t1468 = t378 * t1306
t1469 = t380 * t1306
t1470 = t1413 * t24
t1471 = t1470 * t31
t1472 = t1338 * t337
t1473 = t1414 + t1447 + t1448 + t1461 + t1462 + t1463 + t1464 - t1466 - t1467 - t1468 - t1469 + t1471 + t1472
t1474 = t100 * t1419
t1475 = t1413 * t58
t1476 = t227 * t1309
t1477 = t242 * t1306
t1479 = t31 * (-1 + t1477 + rLS - t83 - t86 - t1452 + t1455 - t1457 + t1459 + t484)
t1480 = t272 * t1347
t1481 = t21 * t1317
t1482 = t5 * t1317
t1485 = t1449 * t28
t1486 = t1319 * t200
t1487 = t350 * t1306
t1488 = t352 * t1306
t1489 = t1477 * t16
t1490 = t1322 * t195
t1491 = t355 * t1306
t1492 = t357 * t1306
t1493 = t1481 - t1482 + t55 * (t729 + t1415 - t1418 + t1421 - t1423 - t741 + t1425 - t1427 + t1429 - t745) - t48 + t1485 + t1486 + t1487 + t1488 - t119 - t88 + t1489 + t1490 + t1491 + t1492 - t121
t1495 = t8 * t13 * t1493
t1498 = t8 * t53 * t1325 * t152
t1502 = 2 * t131 * t55 * t1306 * t200
t1506 = 2 * t131 * t55 * t195 * t1306
t1507 = t42 * t1326
t1508 = t1338 * t307
t1509 = t1508 * t31
t1510 = t1339 * t272
t1511 = t383 * t1338
t1512 = t1474 + t1475 + t1476 + t1479 + t1480 - t1495 + t1498 + t1502 + t1506 - t1507 + t1509 + t1510 + t1511
t1514 = t1404 + t1408 + t1473 + t1512
t1520 = -t1435 + t1440 - t1443 + t115 + t585 - t475 - t1392 + t1396 - t1400 + t1403 + t83
t1522 = t1062 + t389 + t1063 + t1260 + t1065 + t576 + t1405 + t86 - t796 - rLS - t729
t1523 = -t102 - t484 + t741 + t745 - t1406 - t918 + t921 + t925 - t1168 + t1407 + t1414
t1526 = t1447 + t1448 + t1461 + t1462 + t1463 + t1464 - t1466 - t1467 - t1468 - t1469 + t1471
t1527 = t1472 + t1474 + t1475 + t1476 + t1479 - t1477 + t1480 + t1410 - t1495 + t1437 + t1445
t1529 = t1457 - t1459 - t1412 + t1498 - t1415 - t1421 - t1455 + t1502 + t1506 + t1452 + t1423
t1530 = t344 * t1338
t1531 = t19 * t1413
t1532 = t1338 * t272
t1533 = t1413 * t31
t1534 = t1427 - t1507 + t1509 + t1510 + t1511 - t1530 - t1531 - t1532 - t1508 - t1533 - t1470
t1537 = t408 - t618 + t1418 - t1425 - t1429 + t1379 + t1382 - t1386 - t1389 + t1432 + t1520 + t1522 + t1523 + t1526 + t1527 + t1529 + t1534
t1546 = Edelta_lhs(t147, p, 0, 0, 0, 0, 1, 0, 1)
ret[7] = t2 * (t1 * t1514 * t141 + t1362 * t398 + t387 * t1368 + t137 * t1537 - n * t1537 * t136 - t1370 * t386 - t400 * t1361 - t143 * t1514) * t1546
t1547 = -2 + t408 + t1379 + t1382 - t1386 - t1389 + t115 + t585 - t1392 + t1396 - t1400 + t1403 + t1062
t1548 = 6 * dtLRS
t1549 = t389 + t1257 + t1260 + t1548 + t35 + t1061 - t796 - t1406 - t918 + t921 + t924 - t1168 + t1414
t1551 = t1448 + t1461 + t1463 + t1464 - t1466 - t1467 - t1468 + t1471 + t1472 + t1475 + t1476 + t1479 + t1480
t1555 = 2 * t131 * t55 * t982 * t1306
t1556 = t1338 * t1007
t1557 = -2 + t35 + t1061 + t1062 + t389 + t1257 + t1260 + t1548
t1559 = t8 * t64 * t1557
t1561 = t43 * t993 * t1306
t1563 = t51 * t999 * t1306
t1564 = -1 + rLR + t1415 - t1418 + t1559 - t1423 - t741 + t1425 - t1427 + t1561 - t745 - t1432 + t1435 + t475 - t1437 - t1440 + t1443 - t1563 + t618
t1565 = t24 * t1564
t1566 = t985 * t1351
t1567 = t100 * t1557
t1570 = t1011 * t1306
t1571 = t1322 * t982
t1572 = t1481 - t1482 + t55 * (rLR + t1415 - t1418 + t1559 - t1423 - t741 + t1425 - t1427 + t1561 - t745) - t48 + t1485 + t1486 + t1570 + t1488 - t119 - t88 + t1489 + t1571 + t1491 + t1492 - t121
t1574 = t8 * t13 * t1572
t1575 = t986 * t1338
t1576 = t988 * t1306
t1577 = t1498 + t1502 - t1507 + t1509 + t1510 + t1555 + t1556 + t1565 + t1566 + t1567 - t1574 + t1575 - t1576
t1579 = t1547 + t1549 + t1551 + t1577
t1585 = t1440 - t1443 + t115 + t585 - t475 - t1392 + t1396 - t1400 + t1403 + t83 + t1062
t1587 = t389 + t1257 + t1260 + t1548 + t35 + t1061 + t86 - t796 - rLS - rLR - t102
t1588 = -t484 + t741 + t745 - t1406 - t918 + t921 + t924 - t1168 + t1414 + t1448 + t1461
t1591 = t1463 + t1464 - t1466 - t1467 - t1468 + t1471 + t1472 + t1475 + t1476 + t1479 - t1477
t1592 = t1480 + t1410 + t1437 + t1457 - t1459 - t1412 + t1498 - t1415 - t1455 + t1502 + t1452
t1594 = t1423 + t1427 - t1507 + t1509 + t1510 - t1531 - t1532 - t1508 - t1533 - t1470 + t1555
t1595 = t985 * t1338
t1596 = t1556 + t1565 + t1566 + t1567 - t1574 - t1561 + t1575 - t1576 + t1563 - t1559 - t1595
t1599 = t408 - t618 + t1418 - t1425 + t1379 + t1382 - t1386 - t1389 + t1432 - t1435 + t1585 + t1587 + t1588 + t1591 + t1592 + t1594 + t1596
t1608 = Edelta_lhs(t147, p, 0, 0, 0, 0, 1, 1, 0)
ret[8] = t2 * (t1 * t1579 * t141 + t1362 * t1037 + t1028 * t1368 + t137 * t1599 - n * t1599 * t136 - t1370 * t1027 - t1039 * t1361 - t143 * t1579) * t1608
t1609 = t1338 * t1347
t1610 = 2 * t1609
t1611 = 4 * t5
t1612 = t100 * t1611
t1613 = t1338 * t1351
t1614 = 2 * t1613
t1616 = t8 * t64 * t1611
t1617 = t1306 * t1306
t1619 = t42 * t739 * t1617
t1620 = 2 * t1619
t1622 = t51 * t53 * t1617
t1623 = 2 * t1622
t1625 = t24 * (-2 + t729 + t1616 + t1620 - t1623)
t1626 = t1338 * t1338
t1627 = t1626 * t24
t1628 = 2 * t1627
t1629 = t114 * t1617
t1630 = 2 * t1629
t1633 = t1617 * t47
t1635 = t1617 * t87
t1639 = t8 * t13 * (t55 * (t729 + t1616 + t1620) + 2 * t1633 + 2 * t1635)
t1641 = t131 * t55 * t1617
t1642 = 4 * t1641
t1643 = t1610 + t1612 + t1614 + t1625 + t1628 - t1630 - t1639 + t1642 + t925 + t576 + t1061 + t1257 + t1261
t1649 = 2 - 2 * t1626 + t1610 + t1612 + t1614 + t1625 + t1628 - t1630 - t1639 - t1620 - t1616 + t1623 + t1642 + t925 + t576 + t1061 - t729 + t1257 + t1261
t1658 = Edelta_lhs(t147, p, 0, 0, 0, 0, 2, 0, 0)
ret[9] = t2 * (t1 * t1643 * t141 + 2 * t1362 * t1368 + t137 * t1649 - n * t1649 * t136 - 2 * t1370 * t1361 - t143 * t1643) * t1658 / 2
t1660 = t154 - dtLR - t38 - dtRS + t160 + t168 - t176 - t179 + t182 + t184 - t188 - t189 + t199 + t228 + t265 + t308 + t345
t1661 = -t26
t1662 = rLR * t1661
t1663 = t14 * t1661
t1664 = t5 * t1661
t1665 = -dtRS - t38 - t1663 - dtLR - t1664 - t207
t1666 = t64 * t1665
t1667 = t8 * t1666
t1669 = t43 * t72 * t1661
t1670 = -t1662 + t275 - t278 + t1667 - t282 + t285 + t1669
t1672 = t119 * t1661
t1673 = t1661 * t87
t1674 = t1673 * t16
t1675 = t346 - t347 + t55 * t1670 + t351 + t353 + t1672 + t1674 + t358 + t359
t1676 = t13 * t1675
t1677 = t8 * t1676
t1678 = t100 * t1665
t1679 = t13 * t1661
t1681 = t266 - t269 + t8 * t1679
t1682 = t1681 * t91
t1684 = t51 * t75 * t1661
t1685 = -dtR - dtLR - dtRS - dtLRS - t1662 + t275 - t278 + t1667 - t282 + t285 + t1669 - t290 + t293 - t296 - t1684
t1686 = t24 * t1685
t1690 = -dtR - dtLR - dtRS - dtLRS + t323 + t47 * t1661 - t327 + t330 - t332 + t334 - t54 * t55 * t1661
t1691 = t19 * t1690
t1692 = t16 * t1661
t1695 = 2 * t131 * t55 * t1692
t1697 = t104 * t21 * t1661
t1698 = t102 * t1697
t1699 = t25 * t1681
t1700 = t115 * t1661
t1701 = -t207 - t363 + t365 - t379 - t381 + t384 - t1677 + t1678 + t1682 - t1663 - t1664 + t1686 + t1691 + t1695 - t1698 + t1699 - t1700
t1702 = t1660 + t1701
t1703 = t1 * t1702
t1705 = t296 + t154 - t341 - t275 + dtR + dtL + t36 + dtLR + dtLRS + dtS + dtRS + t160 + t168 - t176 + t290
t1706 = -t293 + t263 - t179 + t182 + t184 - t188 + t278 - t285 - t189 + t199 + t250 - t255 + t282 + t258 - t261 + t228
t1708 = -t244 + t265 - t243 + t308 + t345 - t207 + t339 + t343 - t363 + t365 - t379 - t381 + t384 - t364 - t395 - t383
t1709 = t19 * t1681
t1710 = t1684 - t1667 - t1709 - t1677 + t1678 + t1682 - t1663 - t1664 + t1686 + t1662 + t1691 - t1669 + t1695 - t1698 + t1699 - t1700
t1712 = t1705 + t1706 + t1708 + t1710
t1714 = n * t1712
t1719 = Edelta_lhs(t147, p, 0, 0, 0, 1, 0, 0, 0)
ret[10] = t2 * (t1703 * t141 + t137 * t1712 - t1714 * t136 - t143 * t1702) * t1719
t1720 = 6 * t419
t1721 = 6 * t423
t1722 = -3 + t408 + t413 - t416 + t1720 - t1721 + t433 - t439 + t446 + t451 - t456
t1723 = t378 * t1661
t1724 = t380 * t1661
t1725 = t364 * t1681
t1726 = t471 + t472 + t115 + t572 + t573 + t586 + t616 - t1723 - t1724 + t692 + t1725
t1731 = t42 * t1679
t1734 = t8 * t53 * t1661 * t152
t1735 = -2 * t696 + t697 + 2 * t700 - t703 - 2 * t705 + t1731 - t1734 - t102
t1736 = t25 * t1735
t1737 = t383 * t1681
t1738 = t5 * t1670
t1739 = t21 * t1670
t1740 = t42 * t1666
t1743 = t212 * t63 * t1665 * t152
t1744 = -3 + t35 + t1405 + t578 + t389 + t1257 + t1064 + t1065
t1746 = t8 * t64 * t1744
t1747 = t1661 * t152
t1749 = t218 * t72 * t1747
t1751 = t43 * t283 * t1661
t1752 = rLR - t765 + t735 + t768 - t771 - t775 + t1740 - t1743 + t1746 + t722 - t725 - t727 - t777 - t742 + t779 - t1749 + t1751 - t745
t1754 = t350 * t1661
t1755 = t352 * t1661
t1757 = t1661 * t242 * t16
t1758 = t1673 * t195
t1759 = -t852 - t1738 + t1739 + t55 * t1752 + t1754 + t1755 + t1757 + t1758 + t857 + t858 + t861 + t862
t1760 = t865 + t867 + t870 + t872 - t119 - t874 + t875 - t877 - t879 - t880 + t881 - t88
t1763 = t8 * t13 * (t1759 + t1760)
t1764 = t100 * t1744
t1765 = t227 * t1665
t1766 = t1681 * t264
t1767 = t307 * t1685
t1769 = t51 * t294 * t1661
t1770 = -1 + t1740 + t1746 - t1769 + t618 + t476 + t719 + t722 - t725 - t727 + rLR - t731 - t734 + t735 - t742 - t745
t1771 = 2 * t754
t1772 = 2 * t760
t1774 = t246 * t1692 * t4
t1775 = 2 * t1774
t1777 = t251 * t1692 * t152
t1778 = 2 * t1777
t1779 = -t749 - t752 - t1771 + t758 + t1772 + t763 - t765 + t768 - t771 - t775 - t777 + t779 - t1743 + t1751 - t1775 + t1778 - t1749
t1781 = t24 * (t1770 + t1779)
t1782 = t1736 + t1737 - t1763 + t1764 + t1765 + t1766 + t1767 + t1781 + t578 + t389 + t1257
t1783 = t1064 + t1065 + t35 + t1405 + t695 - t713 + t714 - t786 - t789 + t795 - t796 + t800
t1787 = t51 * t259 * t1661
t1789 = t51 * t256 * t1661
t1792 = -1 + t1787 - t1789 + t520 + t519 + t476 - t41 + t552 - t46 + 2 * t527 + t531 - 2 * t538
t1793 = t322 * t1661
t1794 = t1661 * t4
t1796 = t246 * t55 * t1794
t1798 = t55 * t1747
t1799 = t251 * t1798
t1801 = -t556 + rRS + t1793 - t478 + t481 + t484 - t546 + t525 - t533 - t536 + t543 - 2 * t1796 + 2 * t1799
t1803 = t19 * (t1792 + t1801)
t1804 = t802 - t804 + t1135 + t809 + t1803 + t813 - t835 - t838 - t839 - t841 + t844
t1805 = t1735 * t91
t1806 = t845 + t848 + t849 - t887 - t892 + t895 + t899 + t902 - t905 + t907 + t1805
t1808 = 2 * t911
t1809 = 2 * t930
t1810 = -t909 - t1808 - t1406 + t916 - t918 + t921 + t924 + t928 + t1809 - t935 - t937
t1811 = t344 * t1690
t1812 = t157 * t1798
t1814 = t163 * t164 * t1794
t1815 = 6 * t1814
t1817 = t172 * t164 * t1747
t1818 = 6 * t1817
t1819 = t42 * t1676
t1822 = t8 * t53 * t1675 * t152
t1824 = t131 * t185 * t1661
t1825 = 2 * t1824
t1827 = t102 * t104 * t1661
t1829 = t131 * t164 * t1661
t1830 = 2 * t1829
t1832 = t102 * t177 * t1661
t1835 = t131 * t55 * t195 * t1661
t1836 = 2 * t1835
t1837 = t43 * t1697
t1838 = t1811 + t1812 + t1815 - t1818 - t1819 + t1822 - t1825 + t1827 + t1830 - t1832 + t1836 - t1837
t1841 = t1722 + t1726 + t1782 + t1783 + t1804 + t1806 + t1810 + t1838
t1846 = 3 * t618
t1847 = t408 + t413 - t416 + t1720 - t1721 + t433 - t439 + t446 + t451 - t456 - t1740 - t1746 + t1769 - t1846 + t471 + t472 + t115 + t572 + t573
t1848 = t19 * t1735
t1849 = t344 * t1681
t1850 = t586 + t616 - t476 - t1723 - t1724 - t948 - t949 - t847 - t951 - t657 - t655 + t692 - t843 + t1725 + t1736 + t1737 - t1763 - t1848 - t1849
t1852 = t1764 + t1765 + t1766 + t1767 + t1781 + t617 + t578 + t389 + t1257 + t1064 + t1065 + t35 + t1405 + t695 - t685 + t682 - t713 + t714 - t786
t1853 = -t789 + t795 - t796 + t800 + t802 - t804 + t1135 - t719 - t673 - t675 + t689 + t666 - t722 + t725 + t727 - t690 - rLR + t809 + t1803
t1856 = t813 - t835 - t838 - t839 - t841 + t844 + t845 + t848 - t958 + t849 + t959 - t887 + t731 + t734 - t892 - t485 + t622 - t625 + t895
t1857 = t899 - t961 + t962 - t963 - t964 + t902 - t905 + t907 - t735 + t742 + t745 + t1805 - t909 - t1808 - t1406 + t916 - t918 + t921 + t924
t1859 = t928 + t1809 - t935 - t937 + t749 + t752 + t1771 - t758 - t1772 - t763 + t659 + t662 - t669 + t678 - t681 + t765 - t768 + t771 + t775
t1860 = t777 - t779 + t1811 + t1812 + t1815 - t1818 - t1819 + t1822 - t1825 + t1827 + t1830 - t1832 + t1743 - t1751 + t1775 - t1778 + t1836 - t1837 + t1749
t1863 = t1847 + t1850 + t1852 + t1853 + t1856 + t1857 + t1859 + t1860
t1872 = Edelta_lhs(t147, p, 0, 0, 0, 1, 0, 0, 1)
ret[11] = t2 * (t1 * t1841 * t141 + t1703 * t398 + t387 * t1712 + t137 * t1863 - n * t1863 * t136 - t1714 * t386 - t400 * t1702 - t143 * t1841) * t1872
t1873 = -2 + t1045 - t1046 + t1720 - t1721 + t433 - t439 + t446 + t451 - t456 + t471 + t1050
t1874 = t1755 + t1757 - t1738 + t1739 - t852 - t879 + t1149 + t1152 - t88 + t881 - t48 - t121 - t119
t1876 = t43 * t993 * t1661
t1877 = rLR - t765 + t1111 + t768 - t1099 - t775 + t1740 - t1743 + t1559 + t722 - t1109 - t727 - t777 - t724 - t741 + t779 - t1749 + t1876 - t745
t1879 = t1011 * t1661
t1880 = t1673 * t982
t1881 = t865 + t867 + t870 + t871 + t856 + t858 + t861 + t862 + t1153 - t1157 + t55 * t1877 + t1879 + t1880
t1884 = t8 * t13 * (t1874 + t1881)
t1885 = -t1053 + t1056 + t1057 + t472 + t115 + t585 + t616 - t1723 + t1725 + t1736 - t1884 + t1072
t1889 = t131 * t55 * t982 * t1661
t1890 = 2 * t1889
t1892 = t51 * t999 * t1661
t1893 = -1 + t1740 + t618 - t1892 + t475 + t1876 - t1099 - t1104 + t1107 - t1109 + t719 + t722 - t724 - t727 + rLR - t731 - t734 - t741
t1894 = -t745 + t1111 - t749 - t1116 - t1771 + t1117 + t1772 + t763 - t765 + t768 - t775 - t777 + t779 + t1559 - t1743 - t1775 + t1778 - t1749
t1896 = t24 * (t1893 + t1894)
t1897 = t1681 * t1007
t1898 = t985 * t1690
t1899 = t1073 - t1078 + t1095 + t1765 + t1890 + t1896 + t1897 + t1898 + t1767 - t1122 + t1125 + t1128
t1900 = -t1131 + t1062 + t389 + t1257 + t1260 + t1548 + t35 + t1061 + t695 - t713 - t786 - t789
t1903 = t795 + t800 + t802 - t804 + t1135 - t1136 + t1138 + t1141 - t1144 + t809 + t1803 + t812
t1904 = -t835 - t837 - t839 - t841 + t845 + t848 + t849 - t892 + t899 + t902 - t905 + t907
t1906 = t986 * t1681
t1907 = t1805 + t1165 - t909 - t1808 - t1406 + t916 + t924 + t1166 + t1809 - t1167 - t1168 + t1906
t1908 = t988 * t1661
t1909 = -t1908 + t1567 + t1812 + t1815 - t1818 - t1819 + t1822 - t1825 + t1827 + t1830 - t1832 - t1837
t1912 = t1873 + t1885 + t1899 + t1900 + t1903 + t1904 + t1907 + t1909
t1918 = -t1846 + t1892 + t471 + t1050 - t1053 + t1056 + t1057 + t472 + t115 + t585 + t616
t1921 = -t1884 - t1876 + t1072 + t1073 - t1078 + t1082 - t1084 - t1085 + t1095 + t1765 + t1890
t1925 = -t1107 + t83 + t1062 + t389 + t1257 + t1260 + t1548 + t35 + t1061 + t695 - t685
t1928 = -t719 - t1086 - t675 + t689 + t1088 - t722 + t724 + t727 - t1136 + t1138 + t1141
t1933 = -t837 - t839 - t841 + t845 + t848 - t102 + t849 + t562 + t731 + t734 - t892
t1936 = t907 + t741 + t745 + t1805 + t1068 - t1111 - t1070 + t1165 + t1090 - t1092 - t909
t1940 = t1771 - t1117 - t1772 - t763 + t659 + t662 - t669 + t678 - t681 + t765 - t768
t1942 = t775 + t777 - t779 + t1906 - t1908 + t1567 - t1559 + t1812 + t1815 - t1818 - t1819
t1943 = t985 * t1681
t1944 = t1822 - t1825 + t1827 + t1830 - t1832 + t1743 + t1775 - t1778 - t1943 - t1837 + t1749
t1948 = -rLS - rLR - t567 - t835 - t847 + t86 + t899 + t902 - t905 + t916 + t924 - t949 - t961 + t962 - t964 + t621 - t624 - t655 - t1406 - t656 + t1045 - t1046 + t1720 - t1721 - t1723 + t1725 - t713 + t1736 - t1740 + t1099 + t1104 + t1109 + t1116 - t1122 + t749 - t786 - t789 + t795 + t1125 + t1128 - t1131 + t1135 - t1137 - t1140 - t1144 + t800 + t802 - t804 + t809 - t811 + t812 + t433 - t439 + t…
t1957 = Edelta_lhs(t147, p, 0, 0, 0, 1, 0, 1, 0)
ret[12] = t2 * (t1 * t1912 * t141 + t1703 * t1037 + t1028 * t1712 + t137 * t1948 - n * t1948 * t136 - t1714 * t1027 - t1039 * t1702 - t143 * t1912) * t1957
t1958 = t389 + t1257 + t1260 + t1548 + t35 + t1061 - t796 - t1406 - t918 + t921 + t924 - t1168 + t1407
t1960 = t1339 * t1681
t1961 = t1342 * t1661
t1962 = t1414 + t1448 + t1461 + t1462 + t1960 - t1961 + t1463 + t1464 - t1466 - t1468 - t1469 + t1471 + t1475
t1963 = t1681 * t1347
t1965 = t43 * t1312 * t1661
t1967 = t51 * t1353 * t1661
t1968 = -1 + rLR + t1415 - t1418 + t1559 - t1423 - t1427 - t741 + t1429 + t1965 - t745 - t1432 - t1440 + t1435 + t1443 + t475 - t1445 - t1967 + t618
t1969 = t24 * t1968
t1973 = 2 * t131 * t55 * t1306 * t1661
t1976 = t1319 * t1661
t1977 = t1673 * t1306
t1978 = t1481 - t1482 + t55 * (rLR + t1415 - t1418 + t1559 - t1423 - t1427 - t741 + t1429 + t1965 - t745) - t48 + t1487 + t1485 + t1488 + t1976 - t119 - t88 + t1977 + t1489 + t1492 + t1490 - t121
t1980 = t8 * t13 * t1978
t1981 = t1338 * t1690
t1982 = t1476 + t1479 + t1498 + t1506 - t1507 + t1963 + t1969 + t1509 + t1511 + t1567 + t1973 - t1980 + t1981
t1984 = t1547 + t1958 + t1962 + t1982
t1991 = -t484 + t741 + t745 - t1406 - t918 + t921 + t924 - t1168 + t1407 + t1414 + t1448
t1994 = t1461 + t1462 + t1960 - t1961 + t1463 + t1464 - t1466 - t1468 - t1469 + t1471 + t1475
t1995 = t1476 + t1479 - t1477 + t1410 + t1445 + t1457 - t1459 - t1412 + t1498 - t1415 - t1455
t1997 = t1506 + t1452 + t1423 + t1427 - t1507 + t1963 + t1969 + t1509 + t1511 - t1965 - t1530
t1998 = t1338 * t1681
t1999 = -t1531 - t1508 - t1533 - t1470 + t1967 + t1567 - t1998 - t1559 + t1973 - t1980 + t1981
t2002 = t408 - t618 + t1418 - t1429 + t1379 + t1382 - t1386 - t1389 + t1432 - t1435 + t1585 + t1587 + t1991 + t1994 + t1995 + t1997 + t1999
t2011 = Edelta_lhs(t147, p, 0, 0, 0, 1, 1, 0, 0)
ret[13] = t2 * (t1 * t1984 * t141 + t1703 * t1368 + t1362 * t1712 + t137 * t2002 - n * t2002 * t136 - t1714 * t1361 - t1370 * t1702 - t143 * t1984) * t2011
t2013 = -2 * t696 + 2 * t1731 + 2 * t700 - 2 * t1734 - 2 * t705
t2014 = t25 * t2013
t2015 = 2 * t1723
t2016 = 2 * t1724
t2017 = 2 * t1725
t2018 = t413 - t416 + t433 - t439 + t446 + t451 - t456 + t2014 + t471 + t572 + t586 + t616 - t2015 - t2016 + t692 + t2017
t2019 = 2 * t1737
t2020 = 2 * t1765
t2021 = 2 * t1766
t2022 = 2 * t1767
t2028 = t476 + 2 * t1793 - 2 * t1789 + 2 * t1787 - 4 * t1796 + 4 * t1799 + t519 + t525 + t531 - t533 - t536 + t543 - t546 + t552 - t556
t2029 = t19 * t2028
t2030 = t2019 + t2020 + t2021 + t2022 + t578 + t1260 + t1261 + t1061 + t695 + t2029 - t713 - t786 - t789 + t795 + t800 + t802
t2033 = 2 * t1740
t2034 = 2 * t1743
t2035 = 4 * t26
t2037 = t8 * t64 * t2035
t2038 = 2 * t1749
t2039 = 2 * t1751
t2040 = -t765 + t2033 + t768 - t2034 - t775 + t2037 + t722 - t725 - t2038 - t777 - t742 + t2039
t2044 = 2 * t1755
t2045 = 2 * t1757
t2047 = -t852 - 2 * t1738 + t55 * t2040 + 2 * t1739 + 2 * t1754 + t2044 + t2045 + 2 * t1758 + t857 + t861 + t870 + t872 - t874 - t879 - t880 + t881
t2049 = t8 * t13 * t2047
t2050 = t100 * t2035
t2051 = t2013 * t91
t2052 = 4 * t1774
t2053 = 4 * t1777
t2054 = 2 * t1769
t2055 = t476 + t2037 - t2034 + t2039 - t2052 + t2053 + t2033 - t2054 - t2038 - t742 + t719
t2056 = -t749 - t725 + t768 - t734 - t752 + t758 + t763 - t765 - t775 - t777 + t722
t2058 = t24 * (t2055 + t2056)
t2059 = -t804 - t2049 + t2050 + t2051 + t2058 + t813 - t835 - t838 + t844 + t848 - t892 + t899 + t902 - t905 + t907 - t909
t2060 = 2 * t1811
t2061 = 2 * t1812
t2062 = 12 * t1814
t2063 = 12 * t1817
t2064 = 2 * t1819
t2065 = 2 * t1822
t2066 = 4 * t1824
t2067 = 2 * t1827
t2068 = 4 * t1829
t2069 = 2 * t1832
t2070 = 4 * t1835
t2071 = 2 * t1837
t2072 = t916 + t928 - t935 - t937 + t2060 + t2061 + t2062 - t2063 - t2064 + t2065 - t2066 + t2067 + t2068 - t2069 + t2070 - t2071
t2074 = t2018 + t2030 + t2059 + t2072
t2079 = 2 + t413 - t416 + t433 - t439 + t446 + t451 - t456 + t2014 - t2033 + t2054 - t619 + t471 + t572
t2080 = t586 + t616 - t476 - t2015 - t2016 - t948 - t2037 - t847 - t951 - t657 - t655 + t692 - t843 + t2017 + t2019
t2083 = t19 * t2013
t2084 = -2 * t1849 + t2020 + t2021 + t2022 - t2083 + t617 + t578 + t1260 + t1261 + t1061 + t695 - t685 + t2029 + t682 - t713
t2085 = -t786 - t789 + t795 + t800 + t802 - t804 - t719 - t673 - t675 + t689 + t666 - t722 + t725 - t2049 + t2050
t2088 = t2051 - t690 + t2058 + t813 - t835 - t838 + t844 + t848 - t958 + t959 + t734 - t892 - t485 + t622
t2089 = -t625 + t899 - t961 + t962 - t963 - t964 + t902 - t905 + t907 + t742 - t909 + t916 + t928 - t935 - t937
t2091 = t749 + t752 - t758 - t763 + t659 + t662 - t669 + t678 - t681 + t765 - t768 + t775 + t777 + t2060 + t2061
t2092 = t2062 - t2063 - t2064 + t2065 - t2066 + t2067 + t2068 - t2069 + t2034 - t2039 + t2052 - t2053 + t2070 - t2071 + t2038
t2095 = t2079 + t2080 + t2084 + t2085 + t2088 + t2089 + t2091 + t2092
t2104 = Edelta_lhs(t147, p, 0, 0, 0, 2, 0, 0, 0)
ret[14] = t2 * (t1 * t2074 * t141 + 2 * t1703 * t1712 + t137 * t2095 - n * t2095 * t136 - 2 * t1714 * t1702 - t143 * t2074) * t2104 / 2
t2106 = -t1307 - t990 - dtLS - dtLRS
t2107 = t64 * t2106
t2108 = t8 * t2107
t2109 = -dtL - dtLS - dtLR - dtLRS - t993 + t2108 + t1316 - t1357
t2110 = t24 * t2109
t2111 = t100 * t2106
t2112 = -t993 + t2108 + t1316
t2114 = t55 * t2112 + t1321 + t1323
t2115 = t13 * t2114
t2116 = t8 * t2115
t2117 = t1341 + t1352 + t2110 + t1360 - t1307 - t990 - dtLS - dtLRS + t2111 - t1025 - t1344 - t2116 + t1335
t2118 = t1 * t2117
t2120 = -t2108 + t2111 + t2110 - t2116 + t1357 + t1335 - t1316 + t1341 - t1344 - t1366 + t1352 - t1307 + t1360 + t993 - t990 - t1025 + dtL + dtLR
t2122 = n * t2120
t2127 = Edelta_lhs(t147, p, 0, 0, 1, 0, 0, 0, 0)
ret[15] = t2 * (t2118 * t141 + t137 * t2120 - t2122 * t136 - t143 * t2117) * t2127
t2130 = t8 * t53 * t2114 * t152
t2131 = -1 + t1382 - t1389 + t1056 + t115 + t1396 - t1400 - t1078 + t2130 - t1122 + t1128 + t389 + t1257 + t190 + t1261 + t35 + t37
t2132 = t42 * t2115
t2133 = t21 * t2112
t2134 = t5 * t2112
t2135 = t42 * t2107
t2138 = t212 * t63 * t2106 * t152
t2139 = -1 + t35 + t37 + t389 + t1257 + t190 + t1261
t2141 = t8 * t64 * t2139
t2146 = t8 * t13 * (t2133 - t2134 + t55 * (rLR + t2135 - t2138 + t2141 - t1427 + t1429 - t745) + t1487 + t1488 - t119 - t88 + t1489 + t1490)
t2147 = t307 * t2109
t2148 = -1 + rLR + t2135 - t2138 + t2141 - t1427 + t1429 - t745 - t1440 + t1443 - t1445 + t618
t2149 = t24 * t2148
t2150 = t227 * t2106
t2151 = t100 * t2139
t2152 = -t1406 + t924 + t1407 + t1414 + t1461 + t1462 + t1463 + t1464 - t1468 - t1469 + t1506 - t2132 - t2146 + t2147 + t2149 + t2150 + t2151 + t1511
t2153 = t2131 + t2152
t2155 = t1 * t2153 * t141
t2158 = -t618 + t2138 - t1429 + t1382 - t1389 + t1440 - t1443 + t1056 + t115 + t1396 - t1400
t2159 = -t1078 + t2130 - t2135 - t2141 - t1122 + t1128 + t389 + t1257 + t190 + t1261 + t35 + t37
t2161 = -rLR + t745 - t1406 + t924 + t1407 + t1414 + t1461 + t1462 + t1463 + t1464 - t1468 - t1469
t2162 = t1445 + t1506 + t1427 - t2132 - t2146 + t2147 + t2149 + t2150 + t2151 + t1511 - t1530 - t1531
t2164 = t2158 + t2159 + t2161 + t2162
t2165 = t137 * t2164
t2167 = n * t2164 * t136
t2170 = t143 * t2153
t2173 = Edelta_lhs(t147, p, 0, 0, 1, 0, 0, 0, 1)
ret[16] = t2 * (t2155 + t2118 * t398 + t387 * t2120 + t2165 - t2167 - t2122 * t386 - t400 * t2117 - t2170) * t2173
t2174 = 2 * t14
t2175 = t100 * t2174
t2176 = t1382 - t1389 + t1056 + t115 + t1396 - t1400 - t1078 + t2130 - t1122 + t1128 + t389 + t36 + t190 + t38 + t2175
t2178 = t8 * t64 * t2174
t2180 = t24 * (t2135 - t2138 + t2178 - t1427 + t1561 - t745 - t1440 + t1443 - t1563 + t618)
t2185 = t8 * t13 * (t2133 - t2134 + t55 * (t2135 - t2138 + t2178 - t1427 + t1561 - t745) + t1570 + t1488 - t119 - t88 + t1489 + t1571)
t2186 = t2180 - t1406 + t1414 + t1461 - t2185 + t1463 + t1464 - t1468 - t2132 + t2147 + t2150 + t1555 + t1556 + t1566 + t1575 - t1576
t2187 = t2176 + t2186
t2189 = t1 * t2187 * t141
t2193 = -t1078 + t2130 - t2135 - t1122 + t1128 + t389 + t36 + t190 + t38 + t2175 + t745
t2195 = t2180 - t1406 + t1414 + t1461 - t2185 + t1463 + t1464 - t1468 + t1427 - t2132 - t2178
t2196 = t2147 + t2150 - t1531 + t1555 + t1556 + t1566 - t1561 + t1575 - t1576 + t1563 - t1595
t2198 = -t618 + t2138 + t1382 - t1389 + t1440 - t1443 + t1056 + t115 + t1396 - t1400 + t2193 + t2195 + t2196
t2199 = t137 * t2198
t2201 = n * t2198 * t136
t2204 = t143 * t2187
t2207 = Edelta_lhs(t147, p, 0, 0, 1, 0, 0, 1, 0)
ret[17] = t2 * (t2189 + t2118 * t1037 + t1028 * t2120 + t2199 - t2201 - t2122 * t1027 - t1039 * t2117 - t2204) * t2207
t2208 = 2 * t5
t2209 = t100 * t2208
t2211 = t8 * t64 * t2208
t2213 = t24 * (-1 + rLR + t2211 + t1619 - t1622)
t2218 = t8 * t13 * (t55 * (rLR + t2211 + t1619) + t1633 + t1635)
t2219 = 2 * t1641
t2220 = t2209 + t2213 + t1609 + t1613 + t1627 - t1629 - t2218 + t2219 + t924 + t35 + t37 + t36 + t38
t2222 = t1 * t2220 * t141
t2225 = 1 + t2209 + t2213 - t2211 - t1626 + t1609 + t1613 + t1627 - t1629 - t2218 - t1619 + t1622 + t2219 + t924 + t35 + t37 - rLR + t36 + t38
t2226 = t137 * t2225
t2228 = n * t2225 * t136
t2231 = t143 * t2220
t2234 = Edelta_lhs(t147, p, 0, 0, 1, 0, 1, 0, 0)
ret[18] = t2 * (t2222 + t2118 * t1368 + t1362 * t2120 + t2226 - t2228 - t2122 * t1361 - t1370 * t2117 - t2231) * t2234
t2241 = Edelta_lhs(t147, p, 0, 0, 1, 1, 0, 0, 0)
ret[19] = t2 * (t2155 + t2118 * t1712 + t1703 * t2120 + t2165 - t2167 - t2122 * t1702 - t1714 * t2117 - t2170) * t2241
t2247 = Edelta_lhs(t147, p, 0, 0, 2, 0, 0, 0, 0)
ret[20] = t2 * (2 * t2118 * t2120 - 2 * t2122 * t2117) * t2247 / 2
t2249 = -t1663 - dtLR - dtLRS - t991
t2250 = t64 * t2249
t2251 = t8 * t2250
t2252 = t275 - t278 + t2251 - t282 + t998 + t1669
t2254 = t346 - t347 + t55 * t2252 + t1012 + t353 + t1672 + t1674 + t358 + t1013
t2255 = t13 * t2254
t2256 = t8 * t2255
t2257 = -t2256 + t987 - t989 - t991 + t992 + t1008 + t154 - dtLR - dtLRS + t160 + t168 - t176 - t179 + t182 + t184
t2258 = t100 * t2249
t2259 = t275 - t278 + t2251 - t282 + t998 + t1669 - t290 + t293 - t1001 - t1684
t2260 = t24 * t2259
t2261 = -t188 - t189 + t1022 + t228 + t308 - t363 + t365 - t379 + t1682 - t1663 + t1691 + t1695 + t1699 - t1700 + t2258 + t2260
t2262 = t2257 + t2261
t2263 = t1 * t2262
t2265 = -t2256 - t2251 + t987 - t989 - t991 + t992 + t1008 - t1004 + t984 + t1001 - t986 - t1031 + t154
t2266 = -t341 - t275 + dtL + dtLS + t160 + t168 - t176 + t290 - t293 - t179 + t182 + t184 - t188 + t278
t2268 = -t189 + t250 - t255 + t282 + t1022 + t258 - t261 + t228 - t243 + t308 + t339 - t363 + t365 - t379
t2269 = t1006 - t998 - t364 + t1684 - t1709 + t1682 - t1663 + t1691 - t1669 + t1695 + t1699 - t1700 + t2258 + t2260
t2271 = t2265 + t2266 + t2268 + t2269
t2273 = n * t2271
t2278 = Edelta_lhs(t147, p, 0, 1, 0, 0, 0, 0, 0)
ret[21] = t2 * (t2263 * t141 + t137 * t2271 - t2273 * t136 - t143 * t2262) * t2278
t2279 = -1 + t408 + t1045 - t1046 + t1720 - t1721 + t433 - t439 + t446 + t451 - t456
t2280 = t471 + t1050 - t1053 + t115 + t573 + t585 + t616 - t1723 - t1724 + t1725 + t1736
t2284 = t8 * t53 * t2254 * t152
t2285 = t1737 + t1060 + t1072 + t1077 + t1095 + t1096 + t1766 + t2284 + t1125 - t1131 + t1062
t2286 = t389 + t36 + t1260 + t1261 + t37 + t695 - t713 + t714 - t786 - t789 + t795 - t796
t2289 = t800 + t802 - t804 + t1138 + t1141 + t1142 - t1144 - t1145 + t1803 + t812 - t835
t2290 = -t837 - t839 + t848 + t849 - t887 - t892 + t895 + t899 + t902 - t905 + t907
t2292 = t1805 - t909 - t1808 - t1406 + t916 - t918 + t921 + t1166 + t1809 - t1167 - t1168
t2293 = -1 + t37 + t1062 + t389 + t36 + t1260 + t1261
t2294 = t100 * t2293
t2295 = t227 * t2249
t2298 = t212 * t63 * t2249 * t152
t2299 = t42 * t2250
t2301 = t8 * t64 * t2293
t2302 = -t1769 + t618 + t475 - t2298 + t2299 + t2301 + t1101 - t1104 + t1107 - t1109 + t719 + t722 - t724 - t727 - t734 + t735 - t741
t2303 = -t745 - t1115 - t749 - t1116 - t1771 + t1117 + t1772 + t763 - t765 + t768 - t771 - t775 - t777 + t1751 - t1775 + t1778 - t1749
t2305 = t24 * (t2302 + t2303)
t2306 = t307 * t2259
t2307 = t1754 + t1755 + t1757 + t1758 - t852 - t879 + t1149 + t1150 + t1151 + t1152 - t88 + t881 - t48
t2308 = -t765 + t735 + t768 - t771 - t775 + t2299 - t2298 + t2301 + t722 - t724 - t727 - t777 - t1109 - t741 + t1101 - t1749 + t1751 - t745
t2310 = t5 * t2252
t2311 = t21 * t2252
t2312 = -t877 + t875 - t121 - t119 + t865 + t870 + t871 + t856 + t861 + t862 + t55 * t2308 - t2310 + t2311
t2315 = t8 * t13 * (t2307 + t2312)
t2316 = t42 * t2255
t2317 = t1811 + t2294 + t2295 + t2305 + t2306 - t2315 + t1815 - t1818 - t2316 - t1825 + t1830 + t1836
t2320 = t2279 + t2280 + t2285 + t2286 + t2289 + t2290 + t2292 + t2317
t2325 = t408 + t1045 - t1046 + t1720 - t1721 + t433 - t439 + t446 + t451 - t456 + t1769 - t1846 + t471 + t1050 - t1053 + t115 + t573 + t585 + t616 - t475
t2326 = -t1723 - t1724 - t847 - t811 - t656 - t655 + t1725 + t1736 + t1737 + t2298 - t1848 - t1849 + t1060 + t1072 + t1077 + t1082 - t1084 - t1085 + t1095 + t1096
t2328 = t1766 - t2299 - t2301 + t2284 - t1101 + t1125 - t1131 + t1104 - t1107 + t83 + t1062 + t389 + t36 + t1260 + t1261 + t37 + t695 - t685 + t86 - t713
t2330 = -t1086 - t675 + t689 + t1088 - t722 + t724 + t727 - t1184 + t1138 + t1141 + t1142
t2334 = -t1144 - t1145 - rLS - t1185 - t1140 - t1137 + t1803 + t812 - t835 - t837 - t839 + t848 - t102 + t849 + t562 - t887 + t734 - t892 - t484 + t621
t2335 = -t624 + t895 + t899 - t961 + t962 - t567 - t964 + t902 - t905 + t907 - t735 + t741 + t745 + t1805 + t1068 - t1070 + t1115 + t1090 - t1092 - t909
t2337 = -t1808 - t1406 + t916 - t918 + t921 + t1166 + t1809 - t1167 - t1168 + t749 + t1116 + t1771 - t1117 - t1772 - t763 + t659 + t662 - t669 + t678 - t681
t2339 = -t2315 + t1815 - t1818 - t2316 - t1825 + t1830 - t1751 + t1775 - t1778 + t1836 + t1749
t2343 = t2294 + t2295 + t2305 + t2306 + t2325 + t2326 + t2328 + t2330 + t2334 + t2335 + t2337 + t2339 + t714 - t719 + t1109 + t765 - t768 + t771 + t775 + t777 - t786 - t789 + t795 - t796 + t800 + t802 - t804 + t1811
t2352 = Edelta_lhs(t147, p, 0, 1, 0, 0, 0, 0, 1)
ret[22] = t2 * (t1 * t2320 * t141 + t2263 * t398 + t387 * t2271 + t137 * t2343 - n * t2343 * t136 - t2273 * t386 - t400 * t2262 - t143 * t2320) * t2352
t2353 = t618 - t1892 - t2298 + t1876 + t2299 - t1099 + t1101 - t1240 + t1241 - t1214 + t719 + t722 - t727 - t734
t2354 = -t745 + t1111 - t1115 - t749 - t1771 + t1772 + t763 - t765 + t768 - t775 - t777 + t2178 - t1775 + t1778 - t1749
t2356 = t24 * (t2353 + t2354)
t2357 = t1720 - t1721 + t433 - t439 + t446 + t451 - t456 + t2356 + t471 + t1205 - t1206 + t1056 + t1057 + t115 + t616 - t1723 + t1725 + t1736 + t1231
t2358 = t1232 + t1060 + t1073 + t1077 - t1078 + t1096 + t1251 + t1890 + t1897 + t1898 + t2284 - t1122 + t1254 + t1128 - t1256 + t389 + t36 + t190 + t38 + t695
t2360 = -t713 - t786 - t789 + t795 + t800 + t802 - t804 - t1136 + t1263 + t1142 - t1265 - t1145 + t2175 + t1803 - t835 - t839 + t848 + t849 - t892 + t899
t2361 = -t765 + t1111 + t768 - t1099 - t775 + t2299 - t2298 + t2178 + t722 - t1214 - t727 - t777 + t1101 - t1749 + t1876 - t745
t2363 = -t852 - t2310 + t55 * t2361 + t2311 + t1879 + t1880 + t1755 + t1757 + t1218 + t1150 + t1151
t2364 = t1221 + t1153 + t861 + t862 + t865 + t870 - t1157 - t119 - t879 + t881 - t88
t2367 = t8 * t13 * (t2363 + t2364)
t2368 = t902 - t905 + t907 + t1805 + t1165 - t909 - t1808 - t1406 + t916 + t1809 + t1906 - t1908 + t2295 + t2306 + t1815 - t1818 - t2316 - t2367 - t1825 + t1830
t2370 = t2357 + t2358 + t2360 + t2368
t2375 = t1720 - t1721 + t433 - t439 + t446 + t451 - t456 - t1846 + t1892 + t2356 + t471 + t1205 - t1206 + t1056 + t1057 + t115
t2376 = t616 - t1723 - t847 - t655 + t1725 + t1736 + t2298 - t1848 + t1231 + t1232 - t1876 + t1060 + t1073 + t1077 - t1078 + t1247 - t1248
t2378 = -t1246 + t1096 + t1251 + t1890 + t1897 + t1898 - t1279 - t1230 - t2299 + t2284 + t1099 - t1101 - t1122 + t1254 + t1128 - t1256 + t1240
t2379 = -t1241 + t389 + t36 + t190 + t38 + t695 - t685 - t713 + t1214 - t786 - t789 + t795 + t800 + t802 - t804 - t719 - t675
t2382 = t689 - t722 + t727 - t1136 - t1184 + t1263 + t1142 - t1265 - t1145 - t1286 + t2175 + t1803 - t835 - t839 + t848 + t849
t2383 = t734 - t892 + t899 - t961 + t962 - t964 + t902 - t905 + t907 + t745 + t1805 + t1289 - t1111 - t1290 + t1165 + t1115 + t1249
t2385 = -t1245 - t909 - t1808 - t1406 + t916 + t1809 + t749 + t1771 - t1772 - t763 + t659 + t662 - t669 + t678 - t681 + t765 - t768
t2386 = t775 + t777 + t1906 - t1908 - t2178 + t2295 + t2306 + t1815 - t1818 - t2316 - t2367 - t1825 + t1830 + t1775 - t1778 - t1943 + t1749
t2389 = t2375 + t2376 + t2378 + t2379 + t2382 + t2383 + t2385 + t2386
t2398 = Edelta_lhs(t147, p, 0, 1, 0, 0, 0, 1, 0)
ret[23] = t2 * (t1 * t2370 * t141 + t2263 * t1037 + t1028 * t2271 + t137 * t2389 - n * t2389 * t136 - t2273 * t1027 - t1039 * t2262 - t143 * t2370) * t2398
t2399 = -1 + t408 + t1379 + t1382 - t1386 - t1389 + t115 + t585 - t1392 + t1396 - t1400 + t1403
t2400 = t1415 - t1418 + t2301 - t1423 - t1427 - t741 + t1561 + t1965 - t745 - t1432 - t1440 + t1435 + t1443 + t475 - t1563 - t1967 + t618
t2401 = t24 * t2400
t2402 = t1062 + t389 + t36 + t1260 + t1261 + t37 - t796 + t2401 - t1406 - t918 + t921 - t1168 + t1414
t2404 = t1448 + t1461 + t1960 - t1961 + t1463 + t1464 - t1466 - t1468 + t1471 + t1475 + t1476 + t1479
t2407 = t1481 - t1482 + t55 * (t1415 - t1418 + t2301 - t1423 - t1427 - t741 + t1561 + t1965 - t745) - t48 + t1570 + t1485 + t1488 + t1976 - t119 - t88 + t1977 + t1489 + t1492 + t1571 - t121
t2409 = t8 * t13 * t2407
t2410 = t1498 - t1507 + t1963 + t1509 - t2409 + t1555 + t1556 + t1566 + t2294 + t1575 - t1576 + t1973 + t1981
t2412 = t2399 + t2402 + t2404 + t2410
t2418 = -t1443 + t115 + t585 - t475 - t1392 + t1396 - t1400 + t1403 - t2301 + t83 + t1062
t2421 = -t484 + t741 + t745 - t1406 - t918 + t921 - t1168 + t1414 + t1448 + t1461 + t1960
t2425 = t1410 + t1457 - t1459 - t1412 + t1498 - t1415 - t1455 + t1452 + t1423 + t1427 - t1507
t2428 = t1556 + t1566 - t1561 + t2294 + t1575 - t1576 - t1998 + t1563 - t1595 + t1973 + t1981
t2431 = -rLS + t36 + t37 + t86 - t102 - t618 + t1379 + t1382 - t1386 - t1389 + t1418 + t1432 - t1435 + t1440 + t1463 + t1464 - t1466 - t1468 - t1470 + t1471 + t1475 + t1476 - t1477 + t1479 - t1508 + t1509 - t1531 - t1533 + t1555 + t2401 - t2409 + t2418 + t2421 + t2425 + t2428 + t389 + t408 - t796 - t1961 + t1963 - t1965 + t1967 + t1260 + t1261
t2440 = Edelta_lhs(t147, p, 0, 1, 0, 0, 1, 0, 0)
ret[24] = t2 * (t1 * t2412 * t141 + t2263 * t1368 + t1362 * t2271 + t137 * t2431 - n * t2431 * t136 - t2273 * t1361 - t1370 * t2262 - t143 * t2412) * t2440
t2441 = t1045 - t1046 + t433 - t439 + t446 + t451 - t456 + t2014 + t471 + t1050 - t1053 + t585 + t616 - t2015 - t1724 + t2017 + t1737 + t1072 + t1095
t2442 = t1765 + t1766 + t1890 + t1897 + t1898 + t1767 + t2284 + t1125 - t1131 + t1062 + t190 + t38 + t37 + t695 + t2029 - t713 - t786 - t789 + t795 + t800
t2444 = 2 * t26
t2445 = t100 * t2444
t2447 = t8 * t64 * t2444
t2448 = t1740 - t1769 - t1892 + t475 - t2298 + t1876 + t2299 - t1104 + t1107 + t2447 - t1109 + t719 + t722 - t724
t2449 = -t734 - t741 - t749 - t1116 + t1117 + t763 - t765 + t768 - t775 - t777 - t1743 + t1751 - t2052 + t2053 - t2038
t2451 = t24 * (t2448 + t2449)
t2452 = t802 - t804 + t2051 + t1138 + t1141 - t1144 + t2445 + t2451 + t812 - t835 - t837 + t848 - t892 + t899 + t902 - t905 + t907 - t909 + t916 + t1166
t2453 = -t765 + t1740 + t768 - t1743 - t775 + t2299 - t2298 + t2447 + t722 - t724 - t2038 - t777 - t1109 - t741 + t1876 + t1751
t2455 = -t852 + t55 * t2453 - t2310 + t2311 - t1738 + t1879 + t1880 + t1739 + t1754 + t2044 + t2045
t2456 = t1758 + t1149 + t1152 + t856 + t861 + t870 + t871 - t121 - t879 - t48 + t881
t2459 = t8 * t13 * (t2455 + t2456)
t2460 = -t1167 - t1168 + t1906 - t1908 + t1811 - t2459 + t2295 + t2306 + t1812 + t2062 - t2063 - t2316 - t1819 + t1822 - t2066 + t1827 + t2068 - t1832 + t1836 - t1837
t2462 = t2441 + t2442 + t2452 + t2460
t2467 = 1 + t1045 - t1046 + t433 - t439 + t446 + t451 - t456 + t2014 - t1740 + t1769 - t619 + t1892 + t471 + t1050 - t1053 + t585 + t616
t2468 = -t475 - t2015 - t1724 - t847 - t811 - t656 - t655 + t2017 + t1737 + t2298 - t1849 - t1876 + t1072 + t1082 - t1084 - t1085 + t1095 + t1765 + t1766
t2470 = t1890 + t1897 + t1898 + t1767 - t2299 + t2284 + t1125 - t1131 + t1104 - t1107 - t2083 + t83 + t1062 + t190 + t38 + t37 + t695 - t685
t2471 = t2029 + t86 - t713 - t2447 + t1109 - t786 - t789 + t795 + t800 + t802 - t804 - t719 - t1086 - t675 + t689 + t1088 - t722 + t724 + t2051
t2474 = t1138 + t1141 - t1144 - rLS - t1185 - t1140 - t1137 + t2445 + t2451 + t812 - t835 - t837 + t848 - t102 + t562 + t734 - t892 - t484
t2475 = t621 - t624 + t899 - t961 + t962 - t567 - t964 + t902 - t905 + t907 + t741 + t1068 - t1070 + t1090 - t1092 - t909 + t916 + t1166 - t1167
t2477 = -t1168 + t749 + t1116 - t1117 - t763 + t659 + t662 - t669 + t678 - t681 + t765 - t768 + t775 + t777 + t1906 - t1908 + t1811 - t2459 + t2295
t2478 = t2306 + t1812 + t2062 - t2063 - t2316 - t1819 + t1822 - t2066 + t1827 + t2068 - t1832 + t1743 - t1751 + t2052 - t2053 - t1943 + t1836 - t1837 + t2038
t2481 = t2467 + t2468 + t2470 + t2471 + t2474 + t2475 + t2477 + t2478
t2490 = Edelta_lhs(t147, p, 0, 1, 0, 1, 0, 0, 0)
ret[25] = t2 * (t1 * t2462 * t141 + t2263 * t1712 + t1703 * t2271 + t137 * t2481 - n * t2481 * t136 - t2273 * t1702 - t1714 * t2262 - t143 * t2462) * t2490
t2497 = Edelta_lhs(t147, p, 0, 1, 1, 0, 0, 0, 0)
ret[26] = t2 * (t2189 + t2263 * t2120 + t2118 * t2271 + t2199 - t2201 - t2273 * t2117 - t2122 * t2262 - t2204) * t2497
t2498 = t433 - t439 + t446 + t451 - t456 + t2014 + t471 + t1205 - t1206 + t616 - t2015 + t2017 + t1231
t2499 = 4 * t1889
t2500 = 2 * t1897
t2501 = 2 * t1898
t2502 = 2 * t2284
t2503 = 2 * t2298
t2504 = 2 * t2299
t2505 = 2 * t1892
t2506 = 2 * t1876
t2507 = -t2503 + t2504 - t2505 + t2506 - t2052 + t2053 - t2038 - t1214 + t719 - t749 + t768 - t1240 + t1241 - t734 + t763 - t765 - t775 - t777 + t722
t2508 = t24 * t2507
t2509 = t1232 + t1251 + t2499 + t2500 + t2501 + t2502 + t1254 - t1256 + t695 + t2029 - t713 + t2508 - t786
t2511 = -t789 + t795 + t800 + t802 - t804 + t2051 + t1263 - t1265 - t835 + t848 - t892 + t899 + t902
t2512 = 2 * t1906
t2513 = 2 * t1908
t2514 = 2 * t2295
t2515 = 2 * t2306
t2523 = -t852 + t55 * (-2 * t764 + 2 * t2299 + 2 * t767 - 2 * t2298 - 2 * t774 + 2 * t721 - 2 * t1109 - 2 * t1749 - 2 * t776 + 2 * t1876) - 2 * t2310 + 2 * t2311 + 2 * t1879 + 2 * t1880 + t2044 + t2045 + t1218 + t1221 + t861 + t870 - t879 + t881
t2525 = t8 * t13 * t2523
t2526 = 2 * t2316
t2527 = -t905 + t907 - t909 + t916 + t2512 - t2513 + t2514 + t2515 + t2062 - t2063 - t2525 - t2526 - t2066 + t2068
t2529 = t2498 + t2509 + t2511 + t2527
t2534 = t433 - t439 + t446 + t451 - t456 + t2014 - t619 + t2505 + t471 + t1205 - t1206 + t616
t2535 = -t2015 - t847 - t655 + t2017 + t2503 + t1231 + t1232 - t2506 + t1247 - t1248 - t1246 + t1251
t2537 = t2499 + t2500 + t2501 - t1279 - t1230 - t2504 + t2502 + t1254 - t1256 + t1240 - t1241 - t2083
t2538 = t695 - t685 + t2029 - t713 + t2508 + t1214 - t786 - t789 + t795 + t800 + t802 - t804 - t719
t2541 = -t675 + t689 - t722 + t2051 + t1263 - t1265 - t1286 - t835 + t848 + t734 - t892 + t899
t2542 = -t961 + t962 - t964 + t902 - t905 + t907 + t1289 - t1290 + t1249 - t1245 - t909 + t916
t2544 = t749 - t763 + t659 + t662 - t669 + t678 - t681 + t765 - t768 + t775 + t777 + t2512
t2546 = -t2513 + t2514 + t2515 + t2062 - t2063 - t2525 - t2526 - t2066 + t2068 + t2052 - t2053 - 2 * t1943 + t2038
t2549 = t2534 + t2535 + t2537 + t2538 + t2541 + t2542 + t2544 + t2546
t2558 = Edelta_lhs(t147, p, 0, 2, 0, 0, 0, 0, 0)
ret[27] = t2 * (t1 * t2529 * t141 + 2 * t2263 * t2271 + t137 * t2549 - n * t2549 * t136 - 2 * t2273 * t2262 - t143 * t2529) * t2558 / 2
t2560 = -dtRS - dtLRS - t1664 - t1308
t2561 = t64 * t2560
t2562 = t8 * t2561
t2563 = -dtR - dtLR - dtRS - dtLRS - t1662 + t2562 + t1314 - t1355
t2564 = t24 * t2563
t2565 = t100 * t2560
t2566 = -t1662 + t2562 + t1314
t2568 = t55 * t2566 + t1320 + t1324
t2569 = t13 * t2568
t2570 = t8 * t2569
t2571 = t1340 + t1350 + t2564 + t1348 - dtRS - dtLRS - t1664 - t1308 + t2565 - t1698 - t1343 - t2570 + t1331
t2572 = t1 * t2571
t2574 = 1 - t1314 + t1346 - t1308 + t1348 - t1322 + t1350 + t1337 + dtR + dtLS + dtLR + dtLRS + dtS
t2575 = dtRS + t1355 + t1340 - t1343 + t1331 - t2570 - t1339 - t1365 + t2564 + t2565 - t1664 + t1662 - t1698 - t2562
t2576 = t2574 + t2575
t2578 = n * t2576
t2583 = Edelta_lhs(t147, p, 1, 0, 0, 0, 0, 0, 0)
ret[28] = t2 * (t2572 * t141 + t137 * t2576 - t2578 * t136 - t143 * t2571) * t2583
t2584 = t307 * t2563
t2585 = t42 * t2561
t2588 = t212 * t63 * t2560 * t152
t2589 = -1 + t35 + t1061 + t1062 + t36 + t190 + t1261
t2591 = t8 * t64 * t2589
t2592 = -1 + rLR + t2585 - t2588 + t2591 - t1423 - t741 + t1425 - t1432 + t1435 + t475 - t1437
t2593 = t24 * t2592
t2594 = t227 * t2560
t2595 = -1 + t1379 - t1386 + t585 - t1392 + t1403 + t1062 + t36 + t190 + t1261 + t35 + t1061 + t924 - t1168 + t2584 + t2593 + t2594
t2598 = t8 * t53 * t2568 * t152
t2599 = t100 * t2589
t2600 = t42 * t2569
t2601 = t21 * t2566
t2602 = t5 * t2566
t2607 = t8 * t13 * (t2601 - t2602 + t55 * (rLR + t2585 - t2588 + t2591 - t1423 - t741 + t1425) - t48 + t1485 + t1486 + t1491 + t1492 - t121)
t2608 = -t1466 - t1467 + t1471 + t1472 + t1475 + t1479 + t1480 + t2598 + t1502 + t1509 + t1510 + t2599 + t1812 - t2600 - t2607 + t1827 - t1832 - t1837
t2609 = t2595 + t2608
t2611 = t1 * t2609 * t141
t2614 = 1 - t1425 + t1379 - t1386 + t1432 - t1435 + t585 - t475 - t1392 + t1403 + t83 + t1062 + t36 + t190 + t1261
t2615 = t35 + t1061 + t86 - rLS - rLR - t102 - t484 + t741 + t924 - t1168 + t2584 + t2593 + t2594 - t1466 - t1467 + t1471
t2617 = t1472 + t1475 + t1479 - t1477 + t1480 + t1410 - t2585 - t2591 + t2598 + t1437 + t1457 - t1459 - t1412 - t1455 + t1502
t2618 = t1452 + t1423 + t1509 + t1510 - t1532 - t1508 - t1533 - t1470 + t2588 + t2599 + t1812 - t2600 - t2607 + t1827 - t1832 - t1837
t2620 = t2614 + t2615 + t2617 + t2618
t2621 = t137 * t2620
t2623 = n * t2620 * t136
t2626 = t143 * t2609
t2629 = Edelta_lhs(t147, p, 1, 0, 0, 0, 0, 0, 1)
ret[29] = t2 * (t2611 + t2572 * t398 + t387 * t2576 + t2621 - t2623 - t2578 * t386 - t400 * t2571 - t2626) * t2629
t2636 = Edelta_lhs(t147, p, 1, 0, 0, 0, 0, 1, 0)
ret[30] = t2 * (t2611 + t2572 * t1037 + t1028 * t2576 + t2621 - t2623 - t2578 * t1027 - t1039 * t2571 - t2626) * t2636
t2643 = Edelta_lhs(t147, p, 1, 0, 0, 0, 1, 0, 0)
ret[31] = t2 * (t2222 + t2572 * t1368 + t1362 * t2576 + t2226 - t2228 - t2578 * t1361 - t1370 * t2571 - t2231) * t2643
t2644 = t1379 - t1386 + t585 - t1392 + t1403 + t1062 + t190 + t38 + t37 + t2445 - t1168 + t2584 + t2594 + t1960 - t1961
t2646 = t24 * (t2585 - t2588 + t2447 - t1423 - t741 + t1965 - t1432 + t1435 + t475 - t1967)
t2651 = t8 * t13 * (t2601 - t2602 + t55 * (t2585 - t2588 + t2447 - t1423 - t741 + t1965) - t48 + t1485 + t1976 + t1977 + t1492 - t121)
t2652 = -t1466 + t1471 + t1475 + t1479 + t2598 + t1963 + t1509 + t2646 + t1812 + t1973 - t2600 + t1981 - t2651 + t1827 - t1832 - t1837
t2653 = t2644 + t2652
t2655 = t1 * t2653 * t141
t2658 = 1 + t1379 - t1386 + t1432 - t1435 + t585 - t475 - t1392 + t1403 + t83 + t1062 + t190 + t38 + t37
t2659 = t86 - t2447 - rLS + t2445 - t102 - t484 + t741 - t1168 + t2584 + t2594 + t1960 - t1961 - t1466 + t1471 + t1475
t2661 = t1479 - t1477 + t1410 - t2585 + t2598 + t1457 - t1459 - t1412 - t1455 + t1452 + t1423 + t1963 + t1509 - t1965
t2662 = -t1508 - t1533 - t1470 + t2588 + t1967 - t1998 + t2646 + t1812 + t1973 - t2600 + t1981 - t2651 + t1827 - t1832 - t1837
t2664 = t2658 + t2659 + t2661 + t2662
t2665 = t137 * t2664
t2667 = n * t2664 * t136
t2670 = t143 * t2653
t2673 = Edelta_lhs(t147, p, 1, 0, 0, 1, 0, 0, 0)
ret[32] = t2 * (t2655 + t2572 * t1712 + t1703 * t2576 + t2665 - t2667 - t2578 * t1702 - t1714 * t2571 - t2670) * t2673
t2680 = Edelta_lhs(t147, p, 1, 0, 1, 0, 0, 0, 0)
ret[33] = t2 * (t2222 + t2572 * t2120 + t2118 * t2576 + t2226 - t2228 - t2578 * t2117 - t2122 * t2571 - t2231) * t2680
t2687 = Edelta_lhs(t147, p, 1, 1, 0, 0, 0, 0, 0)
ret[34] = t2 * (t2655 + t2572 * t2271 + t2263 * t2576 + t2665 - t2667 - t2578 * t2262 - t2273 * t2571 - t2670) * t2687
t2693 = Edelta_lhs(t147, p, 2, 0, 0, 0, 0, 0, 0)
ret[35] = t2 * (2 * t2572 * t2576 - 2 * t2578 * t2571) * t2693 / 2
