# Supplementary material for: Multi-locus Analysis of Genomic Time Series Data from Experimental Evolution
Source: PLoS Genet. 2015 Apr 7;11(4):e1005069. doi: 10.1371/journal.pgen.1005069 (PMC4388667; doi:10.1371/journal.pgen.1005069)
Supplement: S1 Code — (ZIP) [file pgen.1005069.s008.zip › code/threelocus/include/_lhs_1000010.cii]

t1 = n * n
t2 = 0.1e1 / t1
t3 = dtL + dtLS + dtLR + dtLRS
t4 = dtS + dtLS + dtRS + dtLRS
t5 = dtR + dtLR + dtRS + dtLRS
t6 = t4 * t5
t7 = dtRS + dtLRS - t6
t8 = t3 * t7
t9 = t3 * t5
t10 = dtLR + dtLRS - t9
t11 = t4 * t10
t12 = t3 * t4
t13 = dtLS + dtLRS - t12
t14 = t5 * t13
t15 = t12 * t5
t16 = 2 * h
t17 = 1 - t16
t18 = t17 * t4
t19 = h + t18
t20 = s * t19
t21 = s * t4
t22 = t16 + t18
t24 = 1 + t21 * t22
t25 = 0.1e1 / t24
t26 = 1 - rLS_R - rRS_L - rLR_S
t27 = t25 * t26
t28 = 2 * dtS
t29 = 2 * dtLS
t30 = 2 * dtRS
t31 = 2 * dtLRS
t32 = 1 - t28 - t29 - t30 - t31
t33 = t27 * t32
t35 = t17 * s
t36 = t35 * t25
t37 = rLR_S * t4
t38 = 1 - dtS - dtLS - dtRS - dtLRS
t39 = t37 * t38
t41 = -rLS_R - rRS_L - rLR_S + t20 * t33 + t36 * t39
t42 = dtLRS - t8 - t11 - t14 - t15
t43 = t41 * t42
t44 = t20 * t25
t45 = rLS_R + rRS_L
t46 = t45 * t4
t48 = t46 * t38 * t10
t49 = t44 * t48
t50 = 2 - rLS_R - rRS_L
t51 = t25 * t50
t56 = t20 * t51 - t35 * t25 * t32 * t45
t57 = t56 * t13
t58 = t57 * t7
t59 = t4 * t38
t60 = rLR * t10
t61 = 1 - rLR
t62 = t25 * t61
t63 = t62 * t42
t64 = t20 * t63
t65 = rLR * t13
t66 = t65 * t7
t67 = t36 * t66
t68 = -t60 + t64 + t67
t70 = 1 - rRS
t71 = t25 * t70
t72 = t71 * t32
t73 = t20 * t72
t74 = rRS * t4
t75 = t74 * t38
t76 = t36 * t75
t77 = -rRS + t73 + t76
t78 = t13 * t77
t80 = 1 - rLS
t81 = t25 * t80
t82 = t81 * t32
t83 = t20 * t82
t84 = rLS * t4
t85 = t84 * t38
t86 = t36 * t85
t87 = -rLS + t83 + t86
t88 = t7 * t87
t90 = t59 * t68 + t78 * t7 + t88 * t13
t91 = t25 * t90
t92 = t20 * t91
t93 = s * s
t94 = t93 * s
t95 = t19 * t19
t96 = t95 * t19
t97 = t94 * t96
t98 = t24 * t24
t100 = 0.1e1 / t98 / t24
t101 = t97 * t100
t102 = t13 * t7
t105 = 2 * t101 * t59 * t102
t106 = t77 * t7
t107 = t93 * t95
t108 = 0.1e1 / t98
t109 = t107 * t108
t110 = t59 * t7
t111 = t109 * t110
t112 = t25 * t7
t114 = dtR + dtLR + dtRS + dtLRS + t20 * t112
t115 = t87 * t13
t116 = t59 * t13
t117 = t109 * t116
t118 = dtLS + dtLRS - t12 + t115 - t117
t119 = t114 * t118
t120 = t25 * t4
t121 = t120 * t38
t123 = dtS + dtLS + dtRS + dtLRS + t20 * t121
t125 = t25 * t13
t126 = t20 * t125
t127 = dtL + dtLS + dtLR + dtLRS + t126
t128 = dtRS + dtLRS - t6 + t106 - t111
t129 = t127 * t128
t130 = t108 * t13
t131 = t130 * t7
t132 = t107 * t131
t133 = dtLR + dtLRS - t9 - t60 + t64 + t67 - t132
t134 = t123 * t133
t135 = t127 * t123
t136 = t135 * t114
t137 = t8 + t11 + t14 + t15 - t43 + t49 + t58 + t92 - t105 + dtRS - t6 + t106 - t111 - t119 + t123 * t114 - t129 - t134 - t136
t138 = t1 * t137
t140 = t136 - t58 - t15 + t132 - t64 - t135 - t127 * t114 + t129 + t134 + t119 - t115 + t60
t141 = -t8 - t11 + t9 - t14 + t12 + t43 + dtL + t126 - t92 - t49 + t105 - t67 + t117
t142 = t140 + t141
t144 = n * t142
t148 = t - 1
t149 = Edelta_lhs(t148, p, 0, 0, 0, 0, 0, 0, 0)
ret[0] = t2 * (t138 * t142 - t144 * t137) * t149
t150 = t108 * t4
t152 = t107 * t150 * t7
t153 = t108 * t38
t155 = t107 * t153 * t7
t156 = t108 * t90
t159 = s * t22 + t21 * t17
t160 = t156 * t159
t161 = t20 * t160
t162 = t94 * t95
t163 = t100 * t4
t164 = t162 * t163
t165 = t38 * t13
t166 = t7 * t17
t167 = t165 * t166
t169 = 6 * t164 * t167
t170 = t98 * t98
t171 = 0.1e1 / t170
t172 = t171 * t4
t173 = t97 * t172
t174 = t7 * t159
t175 = t165 * t174
t177 = 6 * t173 * t175
t178 = t108 * t45
t179 = t20 * t178
t180 = t10 * t159
t181 = t59 * t180
t182 = t179 * t181
t183 = t93 * t19
t184 = t183 * t108
t185 = t59 * t166
t187 = 2 * t184 * t185
t188 = t152 - t155 - t161 + dtLRS - dtRS - dtS - dtR - t169 + t177 - t182 - t187
t189 = t107 * t100
t192 = 2 * t189 * t59 * t174
t193 = t36 * t48
t194 = 2 * dtLR
t195 = 1 - dtR - t194 - dtRS - t31 - dtL - dtLS
t197 = t46 * t38 * t195
t198 = t44 * t197
t199 = 1 - dtS - t29 - dtRS - t31 - dtL - dtLR
t200 = t199 * t7
t203 = 2 * t101 * t59 * t200
t204 = 1 - dtR - dtLR - t30 - t31 - dtS - dtLS
t205 = t13 * t204
t208 = 2 * t101 * t59 * t205
t209 = rLR * t195
t210 = t35 * t63
t211 = t20 * t108
t212 = t61 * t42
t213 = t212 * t159
t214 = t211 * t213
t216 = t3 * t204
t217 = t4 * t195
t218 = t5 * t199
t219 = 1 - dtRS - 3 * dtLRS - t216 - dtLR - t217 - dtLS - t218
t220 = t62 * t219
t221 = t20 * t220
t222 = t35 * t108
t224 = t222 * t65 * t174
t225 = rLR * t199
t227 = t36 * t225 * t7
t229 = t36 * t65 * t204
t230 = t102 * t17
t232 = 2 * t184 * t230
t235 = 2 * t189 * t102 * t159
t236 = t108 * t199
t238 = t107 * t236 * t7
t240 = t107 * t130 * t204
t241 = 1 - dtR - t194 - dtRS - t31 - dtL - dtLS - t209 + t210 - t214 + t221 - t224 + t227 + t229 - t232 + t235 - t238 - t240
t242 = t123 * t241
t244 = t59 * t159
t246 = t25 * t38
t249 = 1 + t35 * t121 - t211 * t244 + t20 * t246 - t20 * t120
t250 = t249 * t133
t252 = t70 * t32
t253 = t252 * t159
t257 = t38 * t159
t260 = t25 * rRS
t265 = t35 * t72 - t211 * t253 - 2 * t20 * t71 - t222 * t74 * t257 + t35 * t260 * t38 - t35 * t260 * t4
t266 = t265 * t7
t267 = t77 * t204
t269 = t109 * t59 * t204
t270 = 1 - dtR - dtLR - t30 - t31 - dtS - dtLS + t266 + t267 - t187 + t192 - t155 + t152 - t269
t271 = t127 * t270
t272 = t35 * t125
t273 = t130 * t159
t274 = t20 * t273
t275 = t25 * t199
t276 = t20 * t275
t277 = 1 + t272 - t274 + t276
t278 = t277 * t128
t280 = t80 * t32
t281 = t280 * t159
t287 = t25 * rLS
t292 = t35 * t82 - t211 * t281 - 2 * t20 * t81 - t222 * t84 * t257 + t35 * t287 * t38 - t35 * t287 * t4
t293 = t292 * t13
t294 = t87 * t199
t296 = t59 * t13 * t17
t298 = 2 * t184 * t296
t302 = 2 * t189 * t59 * t13 * t159
t304 = t107 * t153 * t13
t306 = t107 * t150 * t13
t308 = t109 * t59 * t199
t309 = 1 - dtS - t29 - dtRS - t31 - dtL - dtLR + t293 + t294 - t298 + t302 - t304 + t306 - t308
t310 = t114 * t309
t311 = t249 * t114
t312 = t192 + t193 + t198 - t203 - t208 - t242 - t250 - t271 - t278 - t310 + t311
t314 = t35 * t112
t315 = t108 * t7
t316 = t315 * t159
t317 = t20 * t316
t318 = t25 * t204
t320 = 1 + t314 - t317 + t20 * t318
t321 = t123 * t320
t322 = t320 * t118
t324 = t26 * t32
t325 = t324 * t159
t331 = t25 * rLR_S
t336 = t35 * t33 - t211 * t325 - 2 * t20 * t27 - t222 * t37 * t257 + t35 * t331 * t38 - t35 * t331 * t4
t337 = t336 * t42
t338 = t41 * t219
t340 = t108 * t50
t341 = t340 * t159
t343 = t32 * t45
t346 = t25 * t45
t349 = t35 * t51 - t20 * t341 + t222 * t343 * t159 + 2 * t35 * t346
t350 = t349 * t13
t351 = t350 * t7
t352 = t56 * t199
t353 = t352 * t7
t354 = t57 * t204
t355 = t277 * t123
t356 = t355 * t114
t357 = t127 * t249
t358 = t357 * t114
t359 = t321 - t322 + t267 - t337 - t338 + t266 + t351 + t353 + t354 - t356 - t358
t360 = t135 * t320
t363 = 2 * t101 * t165 * t7
t364 = t4 * t13
t367 = 2 * t101 * t364 * t7
t368 = t46 * t10
t369 = t44 * t368
t370 = t45 * t38
t371 = t370 * t10
t372 = t44 * t371
t373 = t38 * t68
t374 = t4 * t68
t375 = -t209 + t210 - t214 + t221 - t224 + t227 + t229
t377 = t199 * t77
t378 = t377 * t7
t379 = t13 * t265
t380 = t379 * t7
t381 = t78 * t204
t382 = t204 * t87
t383 = t382 * t13
t384 = t7 * t292
t385 = t384 * t13
t386 = t88 * t199
t387 = t373 - t374 + t59 * t375 + t378 + t380 + t381 + t383 + t385 + t386
t388 = t25 * t387
t389 = t20 * t388
t390 = t35 * t91
t391 = -t360 - t269 - t363 + t367 - t369 + t372 + t389 + t390 + t216 + t217 + t218
t393 = t188 + t312 + t359 + t391
t394 = t1 * t393
t396 = 2 * dtL
t397 = t161 - t210 - t221 + t396 + t29 + t194 + dtLRS + dtRS + dtS + dtR + t169 - t177 + t182 - t193 - t198
t398 = t203 + t208 + t224 + t298 - t302 + t272 + t276 + t238 + t240 + t304 - t306 - t274 + t242 + t250 + t271 + t278
t400 = t310 - t294 - t293 + t322 + t337 + t338 - t351 - t353 - t354 + t356 + t358 + t360 + t308 + t232 - t235 + t363
t401 = t277 * t114
t402 = t127 * t320
t403 = -t367 + t369 - t372 + t214 - t227 - t229 - t389 - t390 + t209 - t216 - t217 - t218 - t401 - t402 - t357 - t355
t405 = t397 + t398 + t400 + t403
t407 = n * t405
t412 = Edelta_lhs(t148, p, 0, 0, 0, 0, 0, 0, 1)
ret[1] = t2 * (t394 * t142 + t138 * t405 - t407 * t137 - t144 * t393) * t412
t416 = t20 * t100
t417 = t159 * t159
t427 = -2 * t222 * t244 + 2 * t35 * t246 - 2 * t35 * t120 + 2 * t416 * t59 * t417 - 2 * t20 * t153 * t159 + 2 * t20 * t150 * t159 - 2 * t184 * t59 * t17 - 2 * t44
t428 = t127 * t427
t429 = t428 * t114
t430 = t357 * t320
t431 = 2 * t430
t432 = t35 * t316
t433 = t35 * t318
t436 = t20 * t100 * t7 * t417
t439 = t20 * t108 * t204 * t159
t441 = t183 * t315 * t17
t443 = -2 * t432 + 2 * t433 + 2 * t436 - 2 * t439 - 2 * t441 - 2 * t44
t444 = t135 * t443
t454 = t35 * t100
t461 = t17 * t17
t462 = t461 * t93
t469 = (-2 * t35 * t341 + 2 * t20 * t100 * t50 * t417 - 2 * t183 * t340 * t17 - 2 * t454 * t343 * t417 - 4 * t35 * t178 * t159 + 2 * t462 * t108 * t32 * t45) * t13 * t7
t471 = t349 * t199 * t7
t472 = 2 * t471
t474 = t44 * t46 * t195
t475 = 2 * t474
t477 = t44 * t46 * t38
t478 = 2 * t477
t480 = 2 * t36 * t371
t481 = t350 * t204
t482 = 2 * t481
t483 = t352 * t204
t484 = 2 * t483
t485 = 4 - t429 - t431 - t444 + t469 + t472 - t475 - t478 + t480 + t482 + t484
t486 = t107 * t315
t487 = 2 * t486
t488 = t443 * t118
t489 = t265 * t204
t490 = 2 * t489
t491 = t336 * t219
t492 = 2 * t491
t493 = 4 * dtS
t494 = 8 * dtRS
t495 = 4 * dtR
t496 = 4 * dtL
t497 = 8 * dtLS
t498 = 8 * dtLR
t499 = 12 * dtLRS
t500 = -6 + t493 + t494 + t495 + t496 + t497 + t498 + t499
t501 = t41 * t500
t516 = t38 * t417
t527 = t462 * t108
t532 = -2 * t222 * t253 - 4 * t35 * t71 + 2 * t416 * t252 * t417 + 4 * t20 * t108 * t70 * t159 - 2 * t184 * t252 * t17 + 2 * t454 * t74 * t516 - 2 * t222 * rRS * t38 * t159 + 2 * t222 * t74 * t159 - 2 * t527 * t75 - 2 * t35 * t260
t533 = t532 * t7
t534 = t38 * t199
t536 = t101 * t534 * t7
t537 = 4 * t536
t539 = t101 * t165 * t204
t540 = 4 * t539
t543 = t101 * t4 * t199 * t7
t544 = 4 * t543
t545 = t101 * t110
t546 = 4 * t545
t548 = t101 * t364 * t204
t549 = 4 * t548
t550 = t101 * t116
t551 = 4 * t550
t552 = t487 - t488 + t490 - t492 - t501 + t533 - t537 - t540 + t544 + t546 + t549 + t551
t555 = 2 * t36 * t368
t557 = t44 * t370 * t195
t558 = 2 * t557
t559 = 2 * t73
t560 = t277 * t270
t561 = 2 * t560
t562 = t35 * t273
t563 = t35 * t275
t564 = t100 * t13
t566 = t20 * t564 * t417
t568 = t20 * t236 * t159
t570 = t183 * t130 * t17
t572 = -2 * t562 + 2 * t563 + 2 * t566 - 2 * t568 - 2 * t570 - 2 * t44
t573 = t572 * t128
t574 = -t555 + t558 - t559 - t561 - t573 - t496 - t497 - t498 - t499 - t494 - t493
t576 = t173 * t534 * t174
t577 = 12 * t576
t578 = t204 * t17
t580 = t164 * t165 * t578
t581 = 12 * t580
t582 = t204 * t159
t584 = t173 * t165 * t582
t585 = 12 * t584
t590 = t7 * t417
t593 = 24 * t97 / t170 / t24 * t4 * t165 * t590
t599 = 2 * t20 * t100 * t45 * t59 * t10 * t417
t605 = 12 * t94 * t19 * t163 * t165 * t7 * t461
t610 = 2 * t183 * t178 * t59 * t10 * t17
t611 = t93 * t93
t615 = 12 * t611 * t96 * t172 * t167
t618 = 2 * t35 * t178 * t181
t621 = t179 * t59 * t195 * t159
t622 = 2 * t621
t624 = t164 * t534 * t166
t625 = 12 * t624
t626 = -t495 + t577 - t581 + t585 - t593 + t599 - t605 - t610 + t615 - t618 - t622 - t625
t629 = t183 * t163
t630 = t38 * t7
t631 = t17 * t159
t634 = 8 * t629 * t630 * t631
t635 = t249 * t320
t636 = 2 * t635
t637 = t123 * t443
t638 = 2 * t83
t639 = t107 * t130
t640 = 2 * t639
t642 = t107 * t153 * t199
t643 = 2 * t642
t645 = t107 * t150 * t199
t646 = 2 * t645
t648 = t107 * t150 * t38
t649 = 2 * t648
t678 = -2 * t222 * t281 - 4 * t35 * t81 + 2 * t416 * t280 * t417 + 4 * t20 * t108 * t80 * t159 - 2 * t184 * t280 * t17 + 2 * t454 * t84 * t516 - 2 * t222 * rLS * t38 * t159 + 2 * t222 * t84 * t159 - 2 * t527 * t85 - 2 * t35 * t287
t679 = t678 * t13
t680 = t292 * t199
t681 = 2 * t680
t683 = 2 * t527 * t116
t686 = 4 * t184 * t165 * t17
t689 = t184 * t59 * t199 * t17
t690 = 4 * t689
t693 = 4 * t189 * t165 * t159
t696 = t189 * t59 * t199 * t159
t697 = 4 * t696
t698 = t162 * t100
t700 = 4 * t698 * t296
t703 = 4 * t184 * t364 * t17
t706 = 4 * t189 * t364 * t159
t707 = 2 * t86
t710 = 8 * t629 * t165 * t631
t711 = t107 * t171
t715 = 6 * t711 * t59 * t13 * t417
t716 = 2 * rLS
t717 = -2 - t638 + t640 - t643 + t646 + t649 + t679 + t681 - t683 - t686 - t690 + t693 + t697 + t700 + t703 - t706 - t707 + t710 - t715 + t716
t718 = t114 * t717
t719 = t427 * t114
t720 = 2 * t76
t725 = 36 * t162 * t172 * t165 * t166 * t159
t726 = t320 * t309
t727 = 2 * t726
t728 = t249 * t241
t729 = 2 * t728
t730 = t427 * t133
t732 = t107 * t153 * t204
t733 = 2 * t732
t735 = t107 * t150 * t204
t736 = 2 * t735
t738 = 2 * t527 * t110
t741 = 4 * t184 * t630 * t17
t743 = t184 * t59 * t578
t744 = 4 * t743
t747 = 4 * t189 * t630 * t159
t749 = t189 * t59 * t582
t750 = 4 * t749
t752 = 4 * t698 * t185
t753 = t4 * t7
t756 = 4 * t184 * t753 * t17
t759 = 4 * t189 * t753 * t159
t762 = 6 * t711 * t59 * t590
t763 = 2 * rRS
t764 = -2 - t559 + t649 - t733 + t487 + t736 + t533 + t490 - t738 - t741 - t744 + t747 + t750 + t752 + t756 - t759 - t720 + t634 - t762 + t763
t765 = t127 * t764
t766 = t634 + t636 + t637 - t718 + t719 - t720 + t725 - t727 - t729 - t730 - t765
t767 = t35 * t388
t768 = 2 * t767
t769 = 2 * t64
t770 = 2 * rLR
t771 = t222 * t213
t772 = 2 * t771
t773 = t35 * t220
t774 = 2 * t773
t776 = t416 * t212 * t417
t777 = 2 * t776
t780 = t211 * t61 * t219 * t159
t781 = 2 * t780
t783 = t184 * t212 * t17
t784 = 2 * t783
t786 = t20 * t62 * t500
t788 = t454 * t65 * t590
t789 = 2 * t788
t791 = t222 * t225 * t174
t792 = 2 * t791
t794 = t222 * t65 * t582
t795 = 2 * t794
t796 = t527 * t66
t797 = 2 * t796
t798 = t25 * rLR
t800 = t35 * t798 * t7
t801 = 2 * t800
t803 = t36 * t225 * t204
t804 = 2 * t803
t806 = t35 * t798 * t13
t807 = 2 * t806
t808 = t770 - t772 + t774 + t777 - t781 - t784 + t786 + t789 - t792 - t795 - t797 - t801 + t804 - t807
t811 = t199 * t265 * t7
t812 = 2 * t811
t813 = t377 * t204
t816 = t13 * t532 * t7
t817 = t379 * t204
t818 = 2 * t817
t820 = t204 * t292 * t13
t821 = 2 * t820
t822 = t382 * t199
t825 = t7 * t678 * t13
t826 = t384 * t199
t827 = 2 * t826
t828 = t38 * t375
t830 = t4 * t375
t832 = 2 * t78
t833 = 2 * t88
t834 = 2 * t67
t835 = 2 * t60
t836 = 2 * t106
t837 = 2 * t115
t838 = -t769 + t59 * t808 + t812 + 2 * t813 + t816 + t818 + t821 + 2 * t822 + t825 + t827 + 2 * t828 - 2 * t830 - t832 - t833 - t834 + t835 - t836 - t837
t840 = t20 * t25 * t838
t843 = 2 * t183 * t156 * t17
t847 = 2 * t20 * t100 * t90 * t417
t850 = t20 * t108 * t387 * t159
t851 = 2 * t850
t852 = -t738 - t741 + t747 + t756 - t759 + t763 + t768 + t840 - t843 + t736 + t847 - t851
t856 = 2 * t20 * t346 * t10
t859 = 4 * t97 * t564 * t7
t861 = 2 * t35 * t160
t862 = t572 * t123
t863 = t862 * t114
t864 = t277 * t249
t865 = t864 * t114
t866 = 2 * t865
t867 = t355 * t320
t868 = 2 * t867
t871 = 12 * t698 * t364 * t166
t872 = t97 * t171
t875 = 12 * t872 * t364 * t174
t878 = 2 * t211 * t46 * t180
t879 = t36 * t197
t880 = 2 * t879
t881 = -t856 + t859 + t649 - t733 - t861 - t863 - t866 - t868 + t871 - t875 + t878 + t880
t884 = 2 * t211 * t370 * t180
t886 = 12 * t698 * t167
t888 = 12 * t872 * t175
t891 = t101 * t59 * t199 * t204
t892 = 4 * t891
t922 = (-2 * t222 * t325 - 4 * t35 * t27 + 2 * t416 * t324 * t417 + 4 * t20 * t108 * t26 * t159 - 2 * t184 * t324 * t17 + 2 * t454 * t37 * t516 - 2 * t222 * rLR_S * t38 * t159 + 2 * t222 * t37 * t159 - 2 * t527 * t39 - 2 * t35 * t331) * t42
t925 = 6 * t711 * t102 * t417
t927 = t184 * t200 * t17
t928 = 4 * t927
t930 = t184 * t205 * t17
t931 = 4 * t930
t933 = t189 * t200 * t159
t934 = 4 * t933
t936 = t189 * t205 * t159
t937 = 4 * t936
t939 = 4 * t698 * t230
t940 = -2 + t487 + t640 - t925 - t928 - t931 + t934 + t937 + t939 + t777 - t781 - t784 - t797
t942 = t107 * t236 * t204
t943 = 2 * t942
t945 = 2 * t462 * t131
t949 = 8 * t183 * t100 * t102 * t631
t950 = t804 - t772 + t770 - t943 - t945 + t774 + t786 - t801 - t807 + t949 + t789 - t792 - t795
t952 = t123 * (t940 + t950)
t953 = t56 * t7
t954 = 2 * t953
t955 = 2 * t57
t956 = -t884 - t886 + t888 - t892 - t744 + t750 + t752 - t762 - t922 - t952 - t954 - t955
t959 = t485 + t552 + t574 + t626 + t766 + t852 + t881 + t956
t964 = 2 * t563
t965 = -2 + t429 + t431 + t444 - t469 - t472 + t475 + t478 - t480 - t482 - t484 - t487 + t964 + t488 + t492
t966 = 4 * t639
t967 = t501 - t966 + t537 + t540 - t544 - t546 - t549 - t551 + t555 - t558 + t638 + t561 + t573 + t496 + t497 + t498
t969 = t499 + t494 + t493 + t495 - t577 + t581 - t585 + t593 - t599 + t605 + t610 - t615 + t618 + t622 + t625 - t710
t970 = t718 + t707 - t725 - t681 - t679 + t727 + t729 + t730 + t765 + t925 + t928 + t931 - t934 - t937 - t939 + t686
t973 = 2 * t864
t974 = -t693 - t703 + t706 + t683 - t777 + t781 + t784 + t797 - t804 + t772 - t716 - t770 - t862 - t973 - t428
t975 = t572 * t114
t976 = t277 * t320
t978 = t127 * t443
t979 = -t975 - 2 * t976 - t978 - t768 - t840 + t943 + t945 + t643 - t646 + t843 - t847 + t851 + t856 - t859 - t649 + t861
t981 = 2 * t562
t982 = 2 * t566
t983 = 2 * t568
t984 = 2 * t570
t985 = 2 * t44
t986 = -t981 + t982 - t983 - t984 - t774 - t786 + t801 + t807 - t985 + t863 + t866 + t868 - t871 + t875 - t878 - t880
t987 = t884 + t886 - t888 + t892 - t949 + t715 + t690 - t697 - t700 - t789 + t792 + t795 + t922 + t952 + t954 + t955
t990 = t965 + t967 + t969 + t970 + t974 + t979 + t986 + t987
t999 = Edelta_lhs(t148, p, 0, 0, 0, 0, 0, 0, 2)
ret[2] = t2 * (t1 * t959 * t142 + 2 * t394 * t405 + t138 * t990 - n * t990 * t137 - 2 * t407 * t393 - t144 * t959) * t999 / 2
t1001 = -t3
t1002 = t56 * t1001
t1003 = t1002 * t7
t1004 = t25 * t1001
t1005 = t20 * t1004
t1006 = t272 - t274 + t1005
t1007 = t1006 * t123
t1008 = t1007 * t114
t1009 = t38 * t1001
t1010 = t46 * t1009
t1011 = t44 * t1010
t1012 = t1001 * t7
t1015 = 2 * t101 * t59 * t1012
t1016 = rLR * t1001
t1017 = t4 * t1001
t1018 = t5 * t1001
t1019 = -t216 - dtLR - t31 - t1017 - dtLS - t1018
t1020 = t62 * t1019
t1021 = t20 * t1020
t1023 = t36 * t1016 * t7
t1024 = -t1016 + t210 - t214 + t1021 - t224 + t1023 + t229
t1026 = t1001 * t77
t1027 = t1026 * t7
t1028 = t88 * t1001
t1029 = t373 - t374 + t59 * t1024 + t1027 + t380 + t381 + t383 + t385 + t1028
t1030 = t25 * t1029
t1031 = t20 * t1030
t1032 = t87 * t1001
t1034 = t109 * t59 * t1001
t1035 = -dtL - dtLS - dtLR - dtLRS + t293 + t1032 - t298 + t302 - t304 + t306 - t1034
t1036 = t114 * t1035
t1037 = t1006 * t128
t1038 = t108 * t1001
t1040 = t107 * t1038 * t7
t1041 = -dtL - dtLS - dtLR - dtLRS - t1016 + t210 - t214 + t1021 - t224 + t1023 + t229 - t232 + t235 - t1040 - t240
t1042 = t123 * t1041
t1043 = 1 + t1003 - t1008 + t1011 - t1015 + t1031 + t1017 + t1018 - t1036 - t1037 - t1042
t1044 = t41 * t1019
t1045 = -t1044 + t152 - t155 - t161 - t30 - dtS - dtR - t169 + t177 - t182 - t187
t1047 = t192 + t193 - t208 - t250 - t271 + t311 + t321 - t322 + t267 - t337 + t266
t1048 = t351 + t354 - t358 - t360 - t269 - t363 + t367 - t369 + t372 + t390 + t216
t1050 = t1043 + t1045 + t1047 + t1048
t1051 = t1 * t1050
t1053 = -t1003 + t1008 - t1021 + t1040 - t1011 + t1015 - t1031 + t1005 + t1016 - t1017 - t1018 - t1032 + t1036 + t1037
t1054 = t1042 + t1044 + t161 - t210 + t396 + dtLS + dtLR + t169 - t177 + t182 - t193 + t208 + t224 + t298 - t302
t1056 = -t1023 + t1034 + t272 + t240 + t304 - t306 - t274 + t250 + t271 - t293 + t322 + t337 - t351 - t354 + t358
t1057 = t1006 * t114
t1058 = t360 + t232 - t235 + t363 - t367 + t369 - t372 + t214 - t229 - t390 - t216 - t1007 - t1057 - t402 - t357
t1060 = t1053 + t1054 + t1056 + t1058
t1062 = n * t1060
t1067 = Edelta_lhs(t148, p, 0, 0, 0, 0, 0, 1, 0)
ret[3] = t2 * (t1051 * t142 + t138 * t1060 - t1062 * t137 - t144 * t1050) * t1067
t1068 = 1 - t429 - t431 - t444 + t469 + t471 - t474 - t477 + t480 + t482 + t483 + t487 - t488 + t490
t1070 = t164 * t1009 * t166
t1071 = 6 * t1070
t1073 = t173 * t1009 * t174
t1074 = 6 * t1073
t1076 = t59 * t1001 * t159
t1077 = t179 * t1076
t1079 = t44 * t370 * t1001
t1081 = t101 * t1009 * t7
t1082 = 2 * t1081
t1084 = t44 * t46 * t1001
t1086 = t101 * t1017 * t7
t1087 = 2 * t1086
t1088 = 2 * t536
t1089 = 2 * t543
t1090 = 2 * t545
t1091 = -t491 + t533 - t1071 + t1074 - t1077 + t1079 - t1082 - t1084 + t1087 - t1088 - t540 + t1089 + t1090 + t549
t1093 = t292 * t1001
t1096 = t184 * t59 * t1001 * t17
t1097 = 2 * t1096
t1098 = t189 * t1076
t1099 = 2 * t1098
t1101 = t107 * t153 * t1001
t1103 = t107 * t150 * t1001
t1104 = -1 + t640 + t1093 - t1097 + t1099 - t1101 + t1103 - t83 + t710 - t86 + t680 + t679
t1105 = 2 * t689
t1106 = 2 * t696
t1107 = -t686 + t693 + t703 - t706 - t683 + rLS - t642 + t645 + t648 - t715 - t1105 + t1106 + t700
t1109 = t114 * (t1104 + t1107)
t1110 = t320 * t1035
t1111 = 4 * dtRS
t1112 = 2 * dtR
t1113 = 6 * dtLS
t1114 = 6 * dtLR
t1115 = 8 * dtLRS
t1116 = -3 + t28 + t1111 + t1112 + t496 + t1113 + t1114 + t1115
t1117 = t41 * t1116
t1118 = t336 * t1019
t1121 = t211 * t61 * t1019 * t159
t1123 = t184 * t1012 * t17
t1124 = 2 * t1123
t1126 = t189 * t1012 * t159
t1127 = 2 * t1126
t1129 = t107 * t1038 * t204
t1131 = t222 * t1016 * t174
t1133 = t36 * t1016 * t204
t1134 = 2 * t927
t1135 = 2 * t933
t1136 = -1 - t1121 + t486 + t640 - t1124 + t1127 - t1129 - t1131 + t1133 - t925 - t1134 - t931 + t1135 + t937 + t939 + t777
t1137 = t35 * t1020
t1139 = t20 * t62 * t1116
t1140 = -t780 - t784 - t797 + t803 - t772 + rLR - t942 - t945 + t773 - t800 - t807 + t949 + t789 - t791 - t795 + t1137 + t1139
t1142 = t123 * (t1136 + t1140)
t1143 = t249 * t1041
t1144 = t1006 * t270
t1145 = t35 * t1004
t1147 = t20 * t1038 * t159
t1148 = -t981 + t563 + t982 - t568 - t984 + t1145 - t1147 - t44
t1149 = t1148 * t128
t1150 = t36 * t1010
t1153 = t101 * t59 * t1001 * t204
t1154 = 2 * t1153
t1157 = t20 * t108 * t1029 * t159
t1158 = t551 - t555 + t557 - t1109 - t1110 - t1117 - t1118 - t1142 - t1143 - t1144 - t1149 + t1150 - t1154 - t1157
t1159 = 6 * t576
t1160 = -t559 - t560 - t496 - t1113 - t1114 - t1115 - t1111 - t28 - t1112 + t1159 - t581 + t585 - t593 + t599
t1163 = 6 * t624
t1164 = t35 * t1030
t1165 = t38 * t1024
t1166 = rLR - t772 + t773 + t777 - t780 - t784 + t1137 - t1121 + t1139 + t789 - t791 - t795 - t797 - t1131 - t800 + t1133 + t803 - t807
t1169 = t1001 * t265 * t7
t1170 = t1026 * t204
t1171 = t382 * t1001
t1172 = t384 * t1001
t1173 = -t769 + t1165 + t59 * t1166 + t1169 + t1170 + t1171 + t1172 + t811 + t813 + t816 + t818 + t821
t1174 = t4 * t1024
t1175 = t822 + t825 + t826 - t1174 + t828 - t830 - t832 - t88 - t834 + t835 - t106 - t837
t1178 = t20 * t25 * (t1173 + t1175)
t1179 = -t605 - t610 + t615 - t618 - t621 - t1163 + t634 + t636 + t637 + t719 - t720 + t1164 + t1178 + t725
t1180 = t1148 * t123
t1181 = t1180 * t114
t1182 = t1006 * t249
t1183 = t1182 * t114
t1184 = t1007 * t320
t1185 = -t726 - t728 - t730 - t765 - t738 - t741 + t747 + t756 - t759 + t763 + t767 - t1181 - t1183 - t1184
t1188 = t349 * t1001 * t7
t1189 = t1002 * t204
t1190 = t1188 + t1189 - t843 + t736 + t847 - t850 - t856 + t859 + t649 - t733 - t861 - t865 - t867 + t871
t1191 = 2 * t891
t1192 = -t875 + t878 + t879 - t884 - t886 + t888 - t1191 - t744 + t750 + t752 - t762 - t922 - t953 - t955
t1195 = t1068 + t1091 + t1158 + t1160 + t1179 + t1185 + t1190 + t1192
t1200 = -1 + t429 + t431 + t444 - t469 - t471 + t474 + t477 - t480 - t482 - t483 + t1121 - t486 + t563 + t488 + t491 - t966 + t1071 - t1074 + t1077
t1201 = -t1079 + t1082 + t1084 - t1087 + t1124 - t1127 + t1088 + t540 - t1089 - t1090 - t549 - t551 + t555 - t557 + t1109 - t1093 + t1110 + t1117 + t1118 + t1142
t1203 = t1143 + t1144 + t1149 - t1150 + t1154 + t1097 - t1099 + t1101 - t1103 + t1129 + t1157 + t1145 + t1131 + t83 + t560 + t496 + t1113 + t1114 + t1115 + t1111
t1204 = t28 + t1112 - t1159 + t581 - t585 + t593 - t599 + t605 + t610 - t615 + t618 + t621 + t1163 - t710 + t86 - t1164 - t1178 - t725 - t1133 - t680
t1207 = -t679 + t726 + t728 + t730 + t765 + t925 + t1134 + t931 - t1135 - t937 - t939 + t686 - t693 - t703 + t706 + t683 - t777 + t780 + t784 + t797
t1208 = -t803 + t772 - rLS - rLR - t864 - t428 - t976 - t978 - t767 + t1181 + t1183 + t1184 - t1188 - t1189 + t942 + t945 + t642 - t645 + t843 - t847
t1210 = t850 + t856 - t859 - t648 + t861 - t981 + t982 - t568 - t984 - t773 + t800 + t807 - t44 + t865 + t867 - t871 + t875 - t878 - t879 + t884
t1212 = t1006 * t320
t1213 = t1148 * t114
t1214 = t795 + t922 + t953 + t955 - t1137 - t1139 - t1147 - t1212 - t1213 - t1182 - t1180
t1218 = t1200 + t1201 + t1203 + t1204 + t1207 + t1208 + t1210 + t886 - t888 + t1191 - t949 + t715 + t1105 - t1106 - t700 - t789 + t791 + t1214
t1227 = Edelta_lhs(t148, p, 0, 0, 0, 0, 0, 1, 1)
ret[4] = t2 * (t1 * t1195 * t142 + t1051 * t405 + t394 * t1060 + t138 * t1218 - n * t1218 * t137 - t1062 * t393 - t407 * t1050 - t144 * t1195) * t1227
t1229 = 12 * t1070
t1230 = 12 * t1073
t1231 = 2 * t1077
t1232 = 2 * t1079
t1233 = 4 * t1081
t1234 = 2 * t1084
t1235 = 4 * t1086
t1236 = t533 - t1229 + t1230 - t1231 + t1232 - t1233 - t1234 + t1235 - t540 + t549 + t551
t1238 = 2 * t1137
t1239 = 2 * t1121
t1240 = 4 * t3
t1242 = t20 * t62 * t1240
t1243 = 2 * t1131
t1244 = 2 * t1133
t1245 = -t772 + t1238 + t777 - t1239 - t784 + t1242 + t789 - t1243 - t795 - t797 + t1244 - t807
t1248 = 2 * t1169
t1251 = 2 * t1172
t1253 = -t769 + t59 * t1245 + 2 * t1165 + t1248 + 2 * t1170 + 2 * t1171 + t1251 + t816 + t818 + t821 + t825 - 2 * t1174 - t832 - t834 + t835 - t837
t1255 = t20 * t25 * t1253
t1256 = 2 * t1110
t1257 = 2 * t1118
t1258 = 2 * t1143
t1259 = 2 * t1144
t1260 = 2 * t1150
t1261 = 4 * t1153
t1263 = -2 * t562 + 2 * t1145 + 2 * t566 - 2 * t1147 - 2 * t570
t1264 = t1263 * t123
t1265 = t1264 * t114
t1266 = 2 * t1157
t1267 = -t555 + t1255 - t1256 - t1257 - t1258 - t1259 + t1260 - t1261 - t1265 - t1266 - t559
t1268 = 4 * dtLS
t1269 = 4 * dtLR
t1270 = 4 * dtLRS
t1271 = -t496 - t1268 - t1269 - t1270 - t581 + t585 - t593 + t599 - t605 - t610 + t615
t1274 = 2 * t1164
t1275 = -t618 + t634 + t636 + t637 + t719 - t720 + t1274 + t725 - t730 - t765 - t738
t1276 = 2 * t1183
t1277 = 2 * t1184
t1278 = 2 * t1188
t1279 = 2 * t1189
t1280 = -t741 + t747 + t756 - t759 + t763 - t1276 - t1277 + t1278 + t1279 - t843 + t736
t1282 = 2 * t1129
t1283 = t640 + t1242 + t1238 - t1282 - t807 - t1243 + t949 - t925 - t795 + t777 + t1244
t1284 = 4 * t1123
t1285 = 4 * t1126
t1286 = -t1284 + t1285 - t1239 - t945 - t931 + t937 + t939 - t784 - t797 - t772 + t789
t1288 = t123 * (t1283 + t1286)
t1289 = t41 * t1240
t1290 = t1263 * t128
t1291 = 2 * t1103
t1292 = 2 * t1093
t1293 = 4 * t1096
t1294 = 4 * t1098
t1295 = 2 * t1101
t1296 = t640 + t1291 + t1292 + t679 - t1293 + t1294 - t683 - t686 + t693 + t700 - t1295 + t703 - t706 + t710 - t715
t1297 = t114 * t1296
t1298 = t847 - t856 + t859 + t649 - t733 - t861 - t1288 - t1289 - t1290 - t1297 + t871
t1299 = -t875 + t878 - t884 - t886 + t888 - t744 + t750 + t752 - t762 - t922 - t955
t1302 = -2 - t429 - t431 - t444 + t469 + t480 + t482 + t487 - t488 + t490 + t1236 + t1267 + t1271 + t1275 + t1280 + t1298 + t1299
t1307 = t429 + t431 + t444 - t469 - t480 - t482 + t1239 + t488 - t966 + t1229 - t1230 + t1231 - t1232
t1308 = t1233 + t1234 - t1235 + t1284 - t1285 + t540 - t549 - t551 + t555 - t1242 - t1255 - t1292 + t1256 + t1257
t1310 = 2 * t1145
t1311 = t1258 + t1259 - t1260 + t1261 + t1293 - t1294 + t1265 + t1295 - t1291 + t1282 + t1266 + t1310 + t1243 + t496
t1312 = t1268 + t1269 + t1270 + t581 - t585 + t593 - t599 + t605 + t610 - t615 + t618 - t710 - t1274 - t725
t1315 = -t1244 - t679 + t730 + t765 + t925 + t931 - t937 - t939 + t686 - t693 - t703 + t706 + t683 - t777
t1316 = t1263 * t114
t1317 = t784 + t797 + t772 - t1316 - t1264 - t428 - t978 + t1276 + t1277 - t1278 - t1279 + t945 + t843 - t847
t1319 = t856 - t859 + t861 - t981 + t982 - t984 + t807 + t1288 + t1289 + t1290 + t1297 - t871 + t875 - t878
t1320 = 2 * t1147
t1322 = 2 * t1182
t1323 = t884 + t886 - t888 - t949 + t715 - t700 - t789 + t795 + t922 + t955 - t1238 - t1320 - 2 * t1212 - t1322
t1326 = t1307 + t1308 + t1311 + t1312 + t1315 + t1317 + t1319 + t1323
t1335 = Edelta_lhs(t148, p, 0, 0, 0, 0, 0, 2, 0)
ret[5] = t2 * (t1 * t1302 * t142 + 2 * t1051 * t1060 + t138 * t1326 - n * t1326 * t137 - 2 * t1062 * t1050 - t144 * t1302) * t1335 / 2
t1337 = -t4
t1338 = t3 * t1337
t1339 = t5 * t1337
t1340 = -dtRS - t31 - t1338 - t217 - dtLS - t1339
t1341 = t62 * t1340
t1342 = t20 * t1341
t1343 = rLR * t1337
t1345 = t36 * t1343 * t7
t1347 = t36 * t65 * t1337
t1348 = -t209 + t1342 + t1345 + t1347
t1350 = t1337 * t77
t1351 = t1350 * t7
t1352 = t78 * t1337
t1353 = t1337 * t87
t1354 = t1353 * t13
t1355 = t88 * t1337
t1356 = t59 * t1348 + t1351 + t1352 + t1354 + t1355
t1357 = t25 * t1356
t1358 = t20 * t1357
t1359 = t1337 * t7
t1362 = 2 * t101 * t59 * t1359
t1363 = t13 * t1337
t1366 = 2 * t101 * t59 * t1363
t1368 = t109 * t59 * t1337
t1369 = t56 * t1337
t1370 = t1369 * t7
t1371 = t57 * t1337
t1372 = t25 * t1337
t1373 = t20 * t1372
t1374 = 1 + t1373
t1375 = t1374 * t123
t1376 = t1375 * t114
t1377 = t135 * t1374
t1378 = t41 * t1340
t1379 = t1358 - t1362 - t1366 - t1368 + t1370 + t1371 - t1376 - t1377 + t1338 + t1339 - t1378
t1380 = t1374 * t118
t1381 = -dtS - dtLS - dtRS - dtLRS + t1353 - t1368
t1382 = t114 * t1381
t1383 = t1374 * t128
t1384 = -dtS - dtLS - dtRS - dtLRS + t1350 - t1368
t1385 = t127 * t1384
t1386 = t108 * t1337
t1388 = t107 * t1386 * t7
t1390 = t107 * t130 * t1337
t1391 = 1 - dtR - t194 - dtRS - t31 - dtL - dtLS - t209 + t1342 + t1345 + t1347 - t1388 - t1390
t1392 = t123 * t1391
t1393 = t1350 - t1380 - t1382 + t1375 - t1383 - t1385 - t1392 + t217 + t198 - dtS + dtLRS
t1394 = t1379 + t1393
t1395 = t1 * t1394
t1397 = dtL + dtLS + t194 + dtLRS + dtRS + dtS + dtR - t198 + t209 - t217 - t1345 - t1347 + t1368 + t1392 + t1383 + t1385 + t1382 - t1375
t1398 = t1374 * t114
t1399 = t127 * t1374
t1400 = t1380 - t1353 + t1378 - t1338 - t1339 - t1370 - t1371 + t1376 + t1377 + t1373 - t1358 + t1388 + t1390 - t1342 + t1362 + t1366 - t1398 - t1399
t1401 = t1397 + t1400
t1403 = n * t1401
t1408 = Edelta_lhs(t148, p, 0, 0, 0, 0, 1, 0, 0)
ret[6] = t2 * (t1395 * t142 + t138 * t1401 - t1403 * t137 - t144 * t1394) * t1408
t1409 = 2 * t550
t1410 = t38 * t1337
t1413 = 6 * t164 * t1410 * t166
t1416 = 6 * t173 * t1410 * t174
t1417 = t1337 * t17
t1420 = 6 * t164 * t165 * t1417
t1421 = t1337 * t159
t1424 = 6 * t173 * t165 * t1421
t1425 = 2 - t474 - t478 + t1090 + t1409 + t557 - t1413 + t1416 - t1420 + t1424 - t73 - t396 - t1113 - t1269 - t1115
t1426 = 6 * dtRS
t1430 = 2 * t101 * t59 * t199 * t1337
t1433 = 2 * t184 * t59 * t1417
t1436 = 2 * t189 * t59 * t1421
t1440 = 2 * t101 * t59 * t1337 * t204
t1441 = -3 + t493 + t1426 + t1112 + t396 + t1113 + t1269 + t1115
t1442 = t41 * t1441
t1443 = t336 * t1340
t1444 = -t1426 - t493 - t1112 - t621 - t76 + rRS + t648 + t879 - t953 - t57 - t1430 - t1433 + t1436 - t1440 - t1442 - t1443
t1446 = t35 * t1341
t1449 = t211 * t61 * t1340 * t159
t1451 = t20 * t62 * t1441
t1453 = t222 * t1343 * t174
t1455 = t36 * t1343 * t204
t1457 = t222 * t65 * t1421
t1459 = t36 * t225 * t1337
t1462 = 2 * t184 * t1359 * t17
t1465 = 2 * t189 * t1359 * t159
t1467 = t107 * t1386 * t204
t1470 = 2 * t184 * t1363 * t17
t1473 = 2 * t189 * t1363 * t159
t1475 = t107 * t236 * t1337
t1476 = -2 + t770 + t1446 - t1449 + t1451 - t1453 - t800 + t1455 - t1457 + t1459 - t806 - t1462 + t1465 + t486 - t1467 - t1470 + t1473 - t1475 + t639
t1477 = t123 * t1476
t1478 = t249 * t1391
t1479 = t265 * t1337
t1481 = t107 * t153 * t1337
t1483 = t107 * t150 * t1337
t1485 = t127 * (-1 + t1479 + rRS - t73 - t76 - t1433 + t1436 - t1481 + t1483 + t648)
t1486 = t277 * t1384
t1487 = t1374 * t270
t1488 = t35 * t1372
t1490 = t20 * t1386 * t159
t1491 = t1488 - t1490 - t44
t1492 = t1491 * t128
t1493 = t123 * t1491
t1494 = t292 * t1337
t1496 = t114 * (-1 + t1494 + rLS - t83 - t86 - t1433 + t1436 - t1481 + t1483 + t648)
t1497 = t249 * t1374
t1498 = t320 * t1381
t1499 = t1374 * t309
t1500 = t1491 * t118
t1501 = t38 * t1348
t1502 = t4 * t1348
t1505 = t1479 * t7
t1506 = t1350 * t204
t1507 = t377 * t1337
t1508 = t379 * t1337
t1509 = t1494 * t13
t1510 = t1353 * t199
t1511 = t382 * t1337
t1512 = t384 * t1337
t1513 = t1501 - t1502 + t59 * (t770 + t1446 - t1449 + t1451 - t1453 - t800 + t1455 - t1457 + t1459 - t806) - t106 + t1505 + t1506 + t1507 + t1508 - t78 - t115 + t1509 + t1510 + t1511 + t1512 - t88
t1515 = t20 * t25 * t1513
t1518 = t20 * t108 * t1356 * t159
t1519 = -t1477 - t1478 - t1485 - t1486 + t1479 - t1487 - t1492 + t1493 - t1496 + t1497 - t1498 - t1499 - t1500 + t1515 - t1518 + t1483
t1520 = t1375 * t320
t1521 = t355 * t1374
t1522 = t357 * t1374
t1523 = t135 * t1491
t1525 = t349 * t1337 * t7
t1526 = t1369 * t204
t1527 = t350 * t1337
t1528 = t352 * t1337
t1529 = t1493 * t114
t1530 = t1497 * t114
t1531 = t35 * t1357
t1534 = 2 * t101 * t1410 * t7
t1537 = 2 * t101 * t165 * t1337
t1541 = 2 * t101 * t4 * t1337 * t7
t1544 = 2 * t101 * t364 * t1337
t1545 = -t1481 - t1520 - t1521 - t1522 - t1523 + t1525 + t1526 + t1527 + t1528 - t1529 - t1530 + t1531 - t1534 - t1537 + t1541 + t1544
t1547 = t1425 + t1444 + t1519 + t1545
t1553 = -t1424 + t83 + t396 + t1113 + t1269 + t1115 + t1426 + t493 + t1112 + t621 + t86
t1555 = -rLS - t770 - t648 + t800 + t806 - t44 - t879 + t953 + t57 + t1430 + t1433
t1556 = -t1436 + t1453 + t1457 + t1440 + t1442 + t1443 + t1477 + t1478 + t1485 + t1486 + t1487
t1559 = t1492 - t1493 + t1496 - t1497 + t1498 - t1494 + t1499 + t1500 + t1488 - t1515 + t1467
t1560 = t1475 + t1518 - t1483 + t1481 - t1490 - t1446 - t1451 + t1520 + t1521 + t1522 + t1523
t1562 = -t1525 - t1526 - t1527 - t1528 + t1529 + t1530 - t1531 + t1462 - t1465 + t1470 - t1473
t1563 = t277 * t1374
t1564 = t127 * t1491
t1565 = t1491 * t114
t1566 = t1374 * t320
t1567 = t1449 - t1455 - t1459 + t1534 + t1537 - t1541 - t1544 - t1563 - t1564 - t1565 - t1566
t1570 = t474 + t478 - t486 - t639 - t1090 - t1409 - t557 + t1413 - t1416 + t1420 + t1553 + t1555 + t1556 + t1559 + t1560 + t1562 + t1567
t1579 = Edelta_lhs(t148, p, 0, 0, 0, 0, 1, 0, 1)
ret[7] = t2 * (t1 * t1547 * t142 + t1395 * t405 + t394 * t1401 + t138 * t1570 - n * t1570 * t137 - t1403 * t393 - t407 * t1394 - t144 * t1547) * t1579
t1580 = 6 * dtLRS
t1581 = 1 - t474 - t477 + t1090 + t1409 + t557 - t1413 + t1416 - t1420 + t1424 - t73 - t396 - t1268 - t1269 - t1580
t1582 = -t1111 - t28 - t1112 - t621 - t76 + rRS + t648 + t879 - t953 - t57 - t1433 + t1436 - t1440 - t1443 - t1478 - t1485
t1584 = t1479 - t1487 - t1492 + t1493 - t1496 + t1497 - t1498 - t1500 - t1518 + t1483 - t1481 - t1520 - t1522 - t1523 + t1525 + t1526
t1585 = -2 + t28 + t1111 + t1112 + t396 + t1268 + t1269 + t1580
t1587 = t20 * t62 * t1585
t1589 = t36 * t1016 * t1337
t1591 = t107 * t1038 * t1337
t1592 = -1 + rLR + t1446 - t1449 + t1587 - t1453 - t800 + t1455 - t1457 + t1589 - t806 - t1462 + t1465 + t486 - t1467 - t1470 + t1473 - t1591 + t639
t1593 = t123 * t1592
t1594 = t1006 * t1384
t1595 = t1374 * t1035
t1596 = t41 * t1585
t1599 = t1026 * t1337
t1600 = t1353 * t1001
t1601 = t1501 - t1502 + t59 * (rLR + t1446 - t1449 + t1587 - t1453 - t800 + t1455 - t1457 + t1589 - t806) - t106 + t1505 + t1506 + t1599 + t1508 - t78 - t115 + t1509 + t1600 + t1511 + t1512 - t88
t1603 = t20 * t25 * t1601
t1607 = 2 * t101 * t59 * t1001 * t1337
t1608 = t1002 * t1337
t1609 = t1007 * t1374
t1610 = t1527 - t1529 - t1530 + t1531 - t1534 - t1537 + t1541 + t1544 - t1593 - t1594 - t1595 - t1596 + t1603 - t1607 + t1608 - t1609
t1612 = t1581 + t1582 + t1584 + t1610
t1618 = -t1424 + t83 + t396 + t1268 + t1269 + t1580 + t1111 + t28 + t1112 + t621 + t86
t1620 = -rLS - rLR - t648 + t800 + t806 - t44 - t879 + t953 + t57 + t1433 - t1436
t1621 = t1453 + t1457 + t1440 + t1443 + t1478 + t1485 + t1487 + t1492 - t1493 + t1496 - t1497
t1624 = t1498 - t1494 + t1500 + t1488 + t1467 + t1518 - t1483 + t1481 - t1490 - t1446 + t1520
t1625 = t1522 + t1523 - t1525 - t1526 - t1527 + t1529 + t1530 - t1531 + t1462 - t1465 + t1470
t1627 = -t1473 + t1449 - t1455 + t1534 + t1537 - t1541 - t1544 - t1564 - t1565 - t1566 - t1589
t1628 = t1006 * t1374
t1629 = t1593 + t1594 + t1595 + t1596 - t1603 + t1607 - t1608 + t1609 + t1591 - t1587 - t1628
t1632 = t474 + t477 - t486 - t639 - t1090 - t1409 - t557 + t1413 - t1416 + t1420 + t1618 + t1620 + t1621 + t1624 + t1625 + t1627 + t1629
t1641 = Edelta_lhs(t148, p, 0, 0, 0, 0, 1, 1, 0)
ret[8] = t2 * (t1 * t1612 * t142 + t1395 * t1060 + t1051 * t1401 + t138 * t1632 - n * t1632 * t137 - t1403 * t1050 - t1062 * t1394 - t144 * t1612) * t1641
t1642 = t1337 * t1337
t1643 = t56 * t1642
t1644 = 2 * t1643
t1645 = t1374 * t1374
t1646 = t1645 * t123
t1647 = 2 * t1646
t1648 = 4 * t4
t1649 = t41 * t1648
t1650 = t1374 * t1381
t1651 = 2 * t1650
t1652 = t1374 * t1384
t1653 = 2 * t1652
t1655 = t20 * t62 * t1648
t1657 = t35 * t798 * t1642
t1658 = 2 * t1657
t1660 = t107 * t108 * t1642
t1661 = 2 * t1660
t1663 = t123 * (-2 + t770 + t1655 + t1658 - t1661)
t1666 = t1642 * t77
t1668 = t1642 * t87
t1672 = t20 * t25 * (t59 * (t770 + t1655 + t1658) + 2 * t1666 + 2 * t1668)
t1674 = t101 * t59 * t1642
t1675 = 4 * t1674
t1676 = t1644 - t1647 - t1649 - t1651 - t1653 - t1663 + t1672 - t1675 - t478 - t493 - t1111 - t1268 - t1270
t1682 = 2 - t1644 + t1647 + t1649 + t1651 + t1653 + t1663 - 2 * t1645 - t1672 - t1658 + t1675 - t1655 + t1661 + t478 + t493 + t1111 - t770 + t1268 + t1270
t1691 = Edelta_lhs(t148, p, 0, 0, 0, 0, 2, 0, 0)
ret[9] = t2 * (t1 * t1676 * t142 + 2 * t1395 * t1401 + t138 * t1682 - n * t1682 * t137 - 2 * t1403 * t1394 - t144 * t1676) * t1691 / 2
t1693 = -t5
t1694 = t25 * t1693
t1696 = t314 - t317 + t20 * t1694
t1697 = t135 * t1696
t1698 = t57 * t1693
t1700 = t109 * t59 * t1693
t1701 = t1696 * t118
t1702 = t123 * t1696
t1703 = t77 * t1693
t1704 = -dtR - dtLR - dtRS - dtLRS + t266 + t1703 - t187 + t192 - t155 + t152 - t1700
t1705 = t127 * t1704
t1706 = t3 * t1693
t1707 = t4 * t1693
t1708 = rLR * t1693
t1709 = -dtRS - t31 - t1706 - dtLR - t1707 - t218
t1710 = t62 * t1709
t1711 = t20 * t1710
t1713 = t36 * t65 * t1693
t1715 = t107 * t130 * t1693
t1716 = -dtR - dtLR - dtRS - dtLRS - t1708 + t210 - t214 + t1711 - t224 + t227 + t1713 - t232 + t235 - t238 - t1715
t1717 = t123 * t1716
t1718 = t41 * t1709
t1720 = t152 - t155 - t161 + dtLRS - dtR - t169 + t177 - t182 - t187 + t192 + t193
t1723 = -t1708 + t210 - t214 + t1711 - t224 + t227 + t1713
t1725 = t78 * t1693
t1726 = t1693 * t87
t1727 = t1726 * t13
t1728 = t373 - t374 + t59 * t1723 + t378 + t380 + t1725 + t1727 + t385 + t386
t1729 = t25 * t1728
t1730 = t20 * t1729
t1732 = t46 * t38 * t1693
t1733 = t44 * t1732
t1734 = t13 * t1693
t1737 = 2 * t101 * t59 * t1734
t1738 = -t358 - t363 + t367 - t369 + t372 + t390 + t218 + t1703 + t1730 + t1733 - t1737
t1740 = -t1697 + t1698 - t1700 - t1701 + t1702 - t1705 + t1706 + t1707 - t1717 - t1718 + t1720 - t203 - t250 - t278 - t310 + t311 - t337 + t266 + t351 + t353 - t356 + t1738
t1741 = t1 * t1740
t1743 = t1697 - t1698 - t1713 + t1701 + t1705 + t1708 - t1706 - t1707 + t1717 + t1718 + t161 - t210 + dtL + t29 + dtLR
t1744 = dtLRS + dtRS + dtS + dtR + t169 - t177 + t182 - t193 + t203 + t224 + t298 - t302 + t272 + t276 + t238 + t304
t1746 = -t306 - t274 + t250 + t278 + t310 - t294 - t293 + t337 - t351 - t353 + t356 + t358 + t308 + t232 - t235 + t363
t1747 = t127 * t1696
t1748 = -t367 + t369 - t372 + t214 - t227 - t390 - t218 - t1730 - t401 - t357 - t355 - t1747 - t1733 + t1737 - t1711 + t1715
t1750 = t1743 + t1744 + t1746 + t1748
t1752 = n * t1750
t1757 = Edelta_lhs(t148, p, 0, 0, 0, 1, 0, 0, 0)
ret[10] = t2 * (t1741 * t142 + t138 * t1750 - t1752 * t137 - t144 * t1740) * t1757
t1758 = t355 * t1696
t1759 = t357 * t1696
t1763 = t35 * t1694
t1766 = t20 * t108 * t1693 * t159
t1767 = -2 * t432 + t433 + 2 * t436 - t439 - 2 * t441 + t1763 - t1766 - t44
t1768 = t135 * t1767
t1769 = 2 - t429 - t430 + t469 + t472 - t474 - t477 + t480 + t481 + t483 + t487 - t1758 - t1759 - t1768
t1770 = t350 * t1693
t1771 = t352 * t1693
t1774 = t20 * t108 * t1728 * t159
t1776 = t107 * t153 * t1693
t1778 = t107 * t150 * t1693
t1780 = t44 * t46 * t1693
t1782 = t101 * t364 * t1693
t1783 = 2 * t1782
t1785 = t44 * t370 * t1693
t1787 = t101 * t165 * t1693
t1788 = 2 * t1787
t1789 = t36 * t1732
t1792 = t101 * t59 * t199 * t1693
t1793 = 2 * t1792
t1794 = t1693 * t159
t1795 = t59 * t1794
t1796 = t189 * t1795
t1797 = 2 * t1796
t1798 = t1770 + t1771 + t489 - t491 + t533 - t1774 - t1776 + t1778 - t1780 + t1783 + t1785 - t1788 + t1789 - t1793 + t1797
t1800 = t1693 * t17
t1802 = t184 * t59 * t1800
t1803 = 2 * t1802
t1804 = 2 * t539
t1805 = 2 * t548
t1806 = -t1803 - t537 - t1804 + t544 + t546 + t1805 + t1409 - t555 + t557 - t73 - t560 - t573 - t396 - t1268 - t1114
t1807 = 6 * t580
t1808 = 6 * t584
t1809 = -t1115 - t1426 - t28 - t495 + t577 - t1807 + t1808 - t593 + t599 - t605 - t610 + t615 - t618 - t621 - t625
t1812 = t634 + t635 - t718 + t719 - t76 + t725 - t726 - t728 - t730 - t738 - t741 + t747 + t756 - t759
t1813 = rRS + t767 - t843 + t735 + t847 - t850 - t856 + t859 + t648 - t732 - t861 - t863 - t866 - t867 + t871
t1815 = 2 * t743
t1816 = 2 * t749
t1817 = t35 * t1710
t1818 = -3 + t28 + t1426 + t495 + t396 + t1268 + t1114 + t1115
t1820 = t20 * t62 * t1818
t1822 = t107 * t236 * t1693
t1825 = t211 * t61 * t1709 * t159
t1827 = t36 * t225 * t1693
t1829 = t184 * t1734 * t17
t1830 = 2 * t1829
t1832 = t189 * t1734 * t159
t1833 = 2 * t1832
t1835 = t222 * t65 * t1794
t1836 = 2 * t930
t1837 = 2 * t936
t1838 = -1 + t487 + t1817 + t1820 - t1822 + t639 - t1825 + t1827 - t1830 + t1833 - t1835 - t925 - t928 - t1836 + t934 + t1837
t1839 = t939 + t777 - t780 - t784 - t797 + t803 - t772 + rLR - t942 - t945 + t773 - t801 - t806 + t949 + t789 - t792 - t794
t1841 = t123 * (t1838 + t1839)
t1842 = -t875 + t878 + t879 - t884 - t886 + t888 - t1191 - t1815 + t1816 + t752 - t762 - t922 - t954 - t57 - t1841
t1843 = t336 * t1709
t1844 = t41 * t1818
t1845 = t38 * t1723
t1846 = rLR - t772 + t773 + t777 - t780 - t784 + t1817 - t1825 + t1820 + t789 - t792 - t794 - t797 - t801 + t803 - t1835 + t1827 - t806
t1848 = t377 * t1693
t1849 = t379 * t1693
t1851 = t1693 * t292 * t13
t1852 = t1726 * t199
t1853 = t4 * t1723
t1854 = -t769 + t1845 + t59 * t1846 + t1848 + t1849 + t1851 + t1852 - t1853 + t812 + t813 + t816 + t817
t1855 = t820 + t822 + t825 + t827 + t828 - t830 - t78 - t833 - t834 + t835 - t836 - t115
t1858 = t20 * t25 * (t1854 + t1855)
t1859 = t35 * t1729
t1860 = t277 * t1704
t1861 = t265 * t1693
t1862 = -1 + t487 + t489 + t533 - t1776 + t1778 + t1797 - t1803 - t73 + t634 - t76 - t738
t1863 = -t741 + t747 + t756 - t759 + rRS + t735 + t648 - t732 - t1815 + t1816 + t752 - t762 + t1861
t1865 = t127 * (t1862 + t1863)
t1866 = t249 * t1716
t1867 = t1767 * t118
t1868 = t1696 * t309
t1869 = t249 * t1696
t1870 = t123 * t1767
t1872 = t173 * t165 * t1794
t1873 = 6 * t1872
t1874 = t179 * t1795
t1876 = t164 * t165 * t1800
t1877 = 6 * t1876
t1878 = -t1843 - t1844 + t1858 + t1859 - t1860 + t1861 - t1865 - t1866 - t1867 - t1868 + t1869 + t1870 + t1873 - t1874 - t1877
t1881 = t1769 + t1798 + t1806 + t1809 + t1812 + t1813 + t1842 + t1878
t1886 = t429 + t430 - t469 - t472 + t474 + t477 - t480 - t481 - t483 - t487 + t964 + t1758 + t1759 + t1768 - t1770 - t1771 + t491 - t1817 - t1820
t1887 = 3 * t639
t1888 = t1822 + t1774 + t1780 - t1783 - t1785 + t1788 - t1887 + t1825 - t1827 + t1830 - t1833 + t1835 - t1789 + t1793 + t537 + t1804 - t544 - t546 - t1805
t1890 = -t1409 + t555 - t557 + t638 + t560 + t573 + t396 + t1268 + t1114 + t1115 + t1426 + t28 + t495 - t577 + t1807 - t1808 + t593 - t599 + t605
t1891 = t610 - t615 + t618 + t621 + t625 - t710 + t718 + t707 - t725 - t681 - t679 + t726 + t728 + t730 + t925 + t928 + t1836 - t934 - t1837
t1894 = -t939 + t686 - t693 - t703 + t706 + t683 - t777 + t780 + t784 + t797 - t803 + t772 - t716 - rLR - t862 - t973 - t428 - t975 - t976
t1895 = -t767 + t942 + t945 + t643 - t646 + t843 - t847 + t850 + t856 - t859 - t649 + t861 - t981 + t982 - t983 - t984 - t773 + t801 + t806
t1897 = -t985 + t863 + t866 + t867 - t871 + t875 - t878 - t879 + t884 + t886 - t888 + t1191 - t949 + t715 + t690 - t697 - t700 - t789 + t792
t1898 = t277 * t1696
t1899 = t127 * t1767
t1900 = t794 + t922 + t954 + t57 + t1841 + t1843 + t1844 - t1858 - t1859 + t1860 + t1865 + t1866 + t1867 + t1868 - t1873 + t1874 + t1877 - t1898 - t1899
t1903 = t1886 + t1888 + t1890 + t1891 + t1894 + t1895 + t1897 + t1900
t1912 = Edelta_lhs(t148, p, 0, 0, 0, 1, 0, 0, 1)
ret[11] = t2 * (t1 * t1881 * t142 + t1741 * t405 + t394 * t1750 + t138 * t1903 - n * t1903 * t137 - t1752 * t393 - t407 * t1740 - t144 * t1881) * t1912
t1913 = 1 - t429 - t430 + t469 + t471 - t477 + t480 + t481 + t483 + t487 - t1759 - t1768 + t1770 + t489 + t533
t1914 = -t1774 - t1776 + t1778 - t1780 + t1783 + t1785 - t1788 - t1071 + t1074 - t1077 + t1079 - t1082 - t1084 + t1087 + t1789 + t1797
t1916 = t1002 * t1693
t1917 = -t1803 - t1088 - t1804 + t1089 + t1090 + t1805 + t1409 - t555 - t1109 - t1118 - t1143 - t1149 + t1150 - t1157 + t1916
t1918 = t1007 * t1696
t1919 = -t1918 - t73 - t560 - t396 - t1268 - t1269 - t1580 - t1111 - t28 - t1112 + t1159 - t1807 + t1808 - t593 + t599 - t605
t1922 = -t610 + t615 - t618 - t1163 + t634 + t635 + t719 - t76 + t1164 + t725 - t726 - t730 - t738 - t741 + t747
t1925 = t101 * t59 * t1001 * t1693
t1926 = 2 * t1925
t1927 = t756 - t759 + rRS - t1926 - t1181 - t1183 + t1188 - t843 + t735 + t847 - t856 + t859 + t648 - t732 - t861 - t865
t1929 = -t867 + t871 - t875 + t878 - t884 - t886 + t888 - t1191 - t1815 + t1816 + t752 - t762 - t922 - t953 - t57
t1930 = t1696 * t1035
t1931 = t1006 * t1704
t1933 = t36 * t1016 * t1693
t1935 = t107 * t1038 * t1693
t1936 = -1 - t1121 + t486 + t1817 + t639 - t1825 - t1830 + t1833 - t1124 + t1127 - t1835 + t1933 - t1935 - t1131 - t925 - t1134 - t1836 + t1135
t1937 = t1837 + t939 + t777 - t784 - t797 + t803 - t772 + rLR - t942 - t945 - t800 - t806 + t949 + t789 - t791 - t794 + t1137 + t1587
t1939 = t123 * (t1936 + t1937)
t1940 = t1169 + t1172 + t1165 - t78 - t88 - t1174 - t769 - t106 - t115 + t835 - t834 + t1849 + t1851
t1941 = rLR - t772 + t1137 + t777 - t1121 - t784 + t1817 - t1825 + t1587 + t789 - t1131 - t794 - t797 - t791 - t800 + t803 - t1835 + t1933 - t806
t1943 = t1026 * t1693
t1944 = t1726 * t1001
t1945 = t826 + t811 + t813 + t816 + t817 + t820 + t822 + t825 - t1853 + t1845 + t59 * t1941 + t1943 + t1944
t1948 = t20 * t25 * (t1940 + t1945)
t1949 = -t1930 - t1931 - t1939 - t1843 + t1859 - t1596 + t1861 - t1865 - t1866 - t1867 + t1869 + t1870 + t1948 + t1873 - t1874 - t1877
t1952 = t1913 + t1914 + t1917 + t1919 + t1922 + t1927 + t1929 + t1949
t1958 = t563 + t1759 + t1768 - t1770 - t1817 + t1774 + t1780 - t1783 - t1785 + t1788 - t1887
t1961 = t1124 - t1127 + t1835 - t1789 + t1088 + t1804 - t1089 - t1090 - t1805 - t1409 + t555
t1965 = t1006 * t1696
t1966 = -t1103 + t1157 + t1145 + t1935 + t1131 - t1916 + t1918 - t1965 + t83 + t560 + t396
t1969 = -t599 + t605 + t610 - t615 + t618 + t1163 - t710 + t86 - t1164 - t725 - t680
t1974 = -t693 - t703 + t706 + t683 - t777 + t784 + t797 - t803 + t772 - rLS - rLR
t1977 = -t645 + t843 - t847 + t856 - t859 - t648 + t861 - t981 + t982 - t568 - t984
t1981 = -t888 + t1191 - t949 + t715 + t1105 - t1106 - t700 - t789 + t791 + t794 + t922
t1983 = t953 + t57 - t1137 - t1147 - t1213 - t1182 - t1180 + t1930 + t1931 + t1939 + t1843
t1984 = -t1859 + t1596 + t1865 + t1866 - t1587 + t1867 - t1948 - t1873 + t1874 + t1877 - t1899
t1988 = -t679 + t686 + t1926 + t593 + t726 + t730 + t800 + t806 + t28 - t864 + t865 + t867 - t871 + t875 - t878 + t884 + t886 + t925 - t939 + t942 + t945 + t477 - t480 - t481 - t976 - t1933 - t469 - t471 + t1958 + t1961 + t1966 + t1969 + t1974 + t1977 + t1981 + t1983 + t1984 + t1071 - t1074 + t1077 - t1079 + t1082 + t1084 - t1087 - t1093 + t1097 - t1099 + t1101 + t1109 + t1111 + t1580 + t1112 + t…
t1997 = Edelta_lhs(t148, p, 0, 0, 0, 1, 0, 1, 0)
ret[12] = t2 * (t1 * t1952 * t142 + t1741 * t1060 + t1051 * t1750 + t138 * t1988 - n * t1988 * t137 - t1752 * t1050 - t1062 * t1740 - t144 * t1952) * t1997
t2001 = 2 * t101 * t59 * t1337 * t1693
t2002 = t1375 * t1696
t2003 = t1369 * t1693
t2004 = 1 - t474 - t477 + t1090 + t1409 + t557 - t1413 + t1416 - t1420 + t1424 - t2001 - t2002 + t2003 - t73 - t396
t2005 = -t1268 - t1269 - t1580 - t1111 - t28 - t1112 - t621 - t76 + rRS + t648 + t879 - t953 - t57 - t1430 - t1433 + t1436
t2007 = -t1443 - t1478 - t1485 - t1486 + t1479 - t1492 + t1493 - t1496 + t1497 - t1499 - t1500 - t1518 + t1483 - t1481 - t1521 - t1522
t2009 = t36 * t1343 * t1693
t2011 = t107 * t1386 * t1693
t2012 = -1 + rLR + t1446 - t1449 + t1587 - t1453 - t1457 - t800 + t1459 + t2009 - t806 - t1462 - t1470 + t1465 + t1473 + t486 - t1475 - t2011 + t639
t2013 = t123 * t2012
t2014 = t1374 * t1704
t2015 = t1696 * t1381
t2018 = t1350 * t1693
t2019 = t1726 * t1337
t2020 = t1501 - t1502 + t59 * (rLR + t1446 - t1449 + t1587 - t1453 - t1457 - t800 + t1459 + t2009 - t806) - t106 + t1507 + t1505 + t1508 + t2018 - t78 - t115 + t2019 + t1509 + t1512 + t1510 - t88
t2022 = t20 * t25 * t2020
t2023 = -t1523 + t1525 + t1527 + t1528 - t1529 - t1530 + t1531 - t1534 - t1537 + t1541 + t1544 - t1596 - t2013 - t2014 - t2015 + t2022
t2025 = t2004 + t2005 + t2007 + t2023
t2030 = t1374 * t1696
t2032 = t1420 - t1424 + t2001 + t2002 - t2003 + t83 + t396 + t1268 + t1269 + t1580 + t1111
t2034 = t28 + t1112 + t621 + t86 - rLS - rLR - t648 + t800 + t806 - t44 - t879
t2035 = t953 + t57 + t1430 + t1433 - t1436 + t1453 + t1457 + t1443 + t1478 + t1485 + t1486
t2038 = t1492 - t1493 + t1496 - t1497 - t1494 + t1499 + t1500 + t1488 + t1475 + t1518 - t1483
t2039 = t1481 - t1490 - t1446 + t1521 + t1522 + t1523 - t1525 - t1527 - t1528 + t1529 + t1530
t2041 = -t1531 + t1462 - t1465 + t1470 - t1473 + t1449 - t1459 + t1534 + t1537 - t1541 - t1544
t2042 = -t1563 - t1564 - t1565 + t1596 - t2009 - t1587 + t2013 + t2014 + t2015 - t2022 + t2011
t2045 = t474 + t477 - t486 - t2030 - t639 - t1090 - t1409 - t557 + t1413 - t1416 + t2032 + t2034 + t2035 + t2038 + t2039 + t2041 + t2042
t2054 = Edelta_lhs(t148, p, 0, 0, 0, 1, 1, 0, 0)
ret[13] = t2 * (t1 * t2025 * t142 + t1741 * t1401 + t1395 * t1750 + t138 * t2045 - n * t2045 * t137 - t1752 * t1394 - t1403 * t1740 - t144 * t2025) * t2054
t2056 = -2 * t432 + 2 * t1763 + 2 * t436 - 2 * t1766 - 2 * t441
t2057 = t135 * t2056
t2058 = 2 * t1758
t2059 = 2 * t1759
t2060 = 2 * t1770
t2061 = 2 * t1771
t2062 = 2 * t1774
t2063 = 2 * t1776
t2064 = 2 * t1778
t2065 = 2 * t1780
t2066 = 4 * t1782
t2067 = 2 * t1785
t2068 = 4 * t1787
t2069 = 2 * t1789
t2070 = 4 * t1792
t2071 = -t429 + t469 + t472 + t480 + t487 - t2057 - t2058 - t2059 + t2060 + t2061 + t533 - t2062 - t2063 + t2064 - t2065 + t2066 + t2067 - t2068 + t2069 - t2070
t2072 = 4 * t1796
t2073 = 4 * t1802
t2075 = -t495 + t577 - t593 + t599 - t605 - t610 + t615 - t618 - t625 + t634 - t718
t2078 = t719 + t725 - t730 - t738 - t741 + t747 + t756 - t759 - t843 + t847 - t856 + t859 - t861 - t863 - t866 + t871 - t875 + t878 - t884 - t886
t2079 = 2 * t1861
t2080 = t2079 - t2063 + t2072 - t2073 + t2064 + t487 + t533 - t738 - t741 + t747 + t752 + t756 - t759 + t634 - t762
t2081 = t127 * t2080
t2082 = 4 * t5
t2084 = t20 * t62 * t2082
t2085 = 2 * t1827
t2086 = 4 * t1829
t2087 = 4 * t1832
t2088 = 2 * t1825
t2089 = 2 * t1835
t2090 = 2 * t1817
t2091 = 2 * t1822
t2092 = t2084 + t2085 - t2086 + t2087 - t2088 - t2089 + t2090 - t2091 - t801 + t487 + t949
t2093 = -t925 - t792 + t777 - t945 - t928 + t934 + t939 - t784 - t797 - t772 + t789
t2095 = t123 * (t2092 + t2093)
t2096 = -t772 + t2090 + t777 - t2088 - t784 + t2084 + t789 - t792 - t2089 - t797 - t801 + t2085
t2100 = 2 * t1849
t2101 = 2 * t1851
t2104 = -t769 + t59 * t2096 + 2 * t1845 + 2 * t1848 + t2100 + t2101 + 2 * t1852 - 2 * t1853 + t812 + t816 + t825 + t827 - t833 - t834 + t835 - t836
t2106 = t20 * t25 * t2104
t2107 = 2 * t1843
t2108 = 2 * t1859
t2110 = 2 * t1860
t2111 = 2 * t1866
t2112 = 2 * t1868
t2113 = 2 * t1869
t2114 = t41 * t2082
t2115 = t2056 * t118
t2116 = t123 * t2056
t2117 = 12 * t1872
t2118 = 2 * t1874
t2119 = 12 * t1876
t2120 = -t2110 + t2079 - t2111 - t2112 + t2113 - t2114 - t2115 + t2116 + t2117 - t2118 - t2119
t2123 = t2071 + t2072 - t2073 - t537 + t544 + t546 - t555 - t573 - t1269 - t1270 - t1111 + t2075 + t2078 + t888 + t752 - t762 - t2081 - t922 - t954 - t2095 + t2106 - t2107 + t2108 + t2120
t2128 = 2 + t429 - t469 - t472 - t480 - t487 + t964 + t2057 + t2058 + t2059 - t2060 - t2061 - t2090 + t2091
t2129 = t2062 + t2065 - t2066 - t2067 + t2068 - t640 + t2088 - t2085 + t2086 - t2087 + t2089 - t2069 + t2070 + t537 - t544
t2131 = -t546 + t555 + t638 + t573 + t1269 + t1270 + t1111 + t495 - t577 + t593 - t599 + t605 + t610 - t615 + t618
t2132 = t625 - t710 + t718 + t707 - t725 - t681 - t679 + t730 + t925 + t928 - t934 - t939 + t686 - t693 - t703
t2135 = t706 + t683 - t777 + t784 + t797 + t772 - t716 - t862 - t973 - t428 - t975 - t2084 + t945 + t643
t2136 = -t646 + t843 - t847 + t856 - t859 - t649 + t861 - t981 + t982 - t983 - t984 + t801 - t985 + t863 + t866
t2138 = t127 * t2056
t2139 = -t871 + t875 - t878 + t884 + t886 - t888 - t949 + t715 + t690 - t697 - t700 - t789 + t792 + t2081 - t2138
t2141 = t922 + t954 + t2095 - t2106 + t2107 - t2108 + t2110 + t2111 + t2112 + t2114 + t2115 - t2117 + t2118 + t2119 - 2 * t1898
t2144 = t2128 + t2129 + t2131 + t2132 + t2135 + t2136 + t2139 + t2141
t2153 = Edelta_lhs(t148, p, 0, 0, 0, 2, 0, 0, 0)
ret[14] = t2 * (t1 * t2123 * t142 + 2 * t1741 * t1750 + t138 * t2144 - n * t2144 * t137 - 2 * t1752 * t1740 - t144 * t2123) * t2153 / 2
t2155 = -t1338 - t1017 - dtLS - dtLRS
t2156 = t41 * t2155
t2157 = t62 * t2155
t2158 = t20 * t2157
t2159 = -dtL - dtLS - dtLR - dtLRS - t1016 + t2158 + t1347 - t1390
t2160 = t123 * t2159
t2161 = -t1016 + t2158 + t1347
t2163 = t59 * t2161 + t1352 + t1354
t2164 = t25 * t2163
t2165 = t20 * t2164
t2166 = -t2156 - t2160 + t2165 - t1366 - t1368 + t1371 - t1377 + t1338 + t1350 - t1380 + t1375 - t1385 + t1017 + t1011 - dtS - dtRS
t2167 = t1 * t2166
t2169 = t2156 + t2160 - t2158 - t2165 + t1366 + t1390 - t1347 - t1371 + t1377 - t1338 + t1380 + t1385 - t1399 - t1017 + t1016 - t1011 + dtL + dtLR
t2171 = n * t2169
t2176 = Edelta_lhs(t148, p, 0, 0, 1, 0, 0, 0, 0)
ret[15] = t2 * (t2167 * t142 + t138 * t2169 - t2171 * t137 - t144 * t2166) * t2176
t2179 = t20 * t108 * t2163 * t159
t2180 = -t477 - t1077 + t1079 - t1084 - t2179 + t1409 - t1420 + t1424 + t1150 - t73 - t396
t2181 = -t1268 - t194 - t1270 - t30 - t28 - t76 + rRS + t648 - t57 - t1430 - t1433
t2183 = t38 * t2161
t2184 = t4 * t2161
t2185 = t35 * t2157
t2188 = t211 * t61 * t2155 * t159
t2189 = -1 + t28 + t30 + t396 + t1268 + t194 + t1270
t2191 = t20 * t62 * t2189
t2196 = t20 * t25 * (t2183 - t2184 + t59 * (rLR + t2185 - t2188 + t2191 - t1457 + t1459 - t806) + t1507 + t1508 - t78 - t115 + t1509 + t1510)
t2197 = t35 * t2164
t2198 = t1436 - t1485 - t1486 + t1479 + t2196 + t2197 + t1493 + t1497 - t1499 - t1500 + t1483
t2199 = -1 + rLR + t2185 - t2188 + t2191 - t1457 + t1459 - t806 - t1470 + t1473 - t1475 + t639
t2200 = t123 * t2199
t2201 = t249 * t2159
t2202 = t41 * t2189
t2203 = t336 * t2155
t2204 = -t1481 - t1521 - t1522 - t1523 + t1527 + t1528 - t1537 + t1544 - t2200 - t2201 - t2202 - t2203
t2206 = t2180 + t2181 + t2198 + t2204
t2208 = t1 * t2206 * t142
t2211 = t477 - t639 + t1077 - t1079 + t1084 - t2185 - t2191 + t2179 - t1409 + t1420 - t1424
t2212 = -t1150 + t2188 + t396 + t1268 + t194 + t1270 + t30 + t28 - rLR + t806 + t57 + t1430
t2214 = t1457 + t1485 + t1486 - t2196 - t2197 + t1499 + t1500 + t1475 + t1521 + t1522 + t1523 - t1527
t2215 = -t1528 + t1470 - t1473 - t1459 + t1537 - t1544 + t2200 + t2201 + t2202 + t2203 - t1563 - t1564
t2217 = t2211 + t2212 + t2214 + t2215
t2218 = t138 * t2217
t2220 = n * t2217 * t137
t2223 = t144 * t2206
t2226 = Edelta_lhs(t148, p, 0, 0, 1, 0, 0, 0, 1)
ret[16] = t2 * (t2208 + t2167 * t405 + t394 * t2169 + t2218 - t2220 - t2171 * t393 - t407 * t2166 - t2223) * t2226
t2228 = 2 * t3
t2229 = t41 * t2228
t2231 = t20 * t62 * t2228
t2233 = t123 * (t2185 - t2188 + t2231 - t1457 + t1589 - t806 - t1470 + t1473 - t1591 + t639)
t2238 = t20 * t25 * (t2183 - t2184 + t59 * (t2185 - t2188 + t2231 - t1457 + t1589 - t806) + t1599 + t1508 - t78 - t115 + t1509 + t1600)
t2239 = -t396 - t29 - t194 - t31 - t76 + rRS - t2229 - t2233 + t2238 + t648 - t57
t2241 = -t1433 + t1436 - t1485 + t1479 + t2197 + t1493 + t1497 - t1500 + t1483 - t1481 - t1522
t2242 = -t1523 + t1527 - t1537 + t1544 - t2201 - t2203 - t1594 - t1595 - t1607 + t1608 - t1609
t2244 = -1 - t1077 + t1079 - t1084 - t2179 + t1409 - t1420 + t1424 + t1150 - t73 + t2239 + t2241 + t2242
t2246 = t1 * t2244 * t142
t2250 = t2188 + t396 + t29 + t194 + t31 - t2231 + t2229 + t2233 - t2238 + t806 + t57
t2252 = t1457 + t1485 - t2197 + t1500 + t1522 + t1523 - t1527 + t1470 - t1473 + t1537 - t1544
t2253 = t2201 + t2203 - t1564 - t1589 + t1594 + t1595 + t1607 - t1608 + t1609 + t1591 - t1628
t2255 = -t639 + t1077 - t1079 + t1084 - t2185 + t2179 - t1409 + t1420 - t1424 - t1150 + t2250 + t2252 + t2253
t2256 = t138 * t2255
t2258 = n * t2255 * t137
t2261 = t144 * t2244
t2264 = Edelta_lhs(t148, p, 0, 0, 1, 0, 0, 1, 0)
ret[17] = t2 * (t2246 + t2167 * t1060 + t1051 * t2169 + t2256 - t2258 - t2171 * t1050 - t1062 * t2166 - t2261) * t2264
t2265 = 2 * t4
t2266 = t41 * t2265
t2268 = t20 * t62 * t2265
t2270 = t123 * (-1 + rLR + t2268 + t1657 - t1660)
t2275 = t20 * t25 * (t59 * (rLR + t2268 + t1657) + t1666 + t1668)
t2276 = 2 * t1674
t2277 = -t2266 - t2270 + t1643 - t1646 - t1650 - t1652 + t2275 - t2276 - t477 - t28 - t30 - t29 - t31
t2279 = t1 * t2277 * t142
t2282 = 1 + t2266 + t2270 - t2268 - t1643 + t1646 + t1650 + t1652 - t1645 - t2275 - t1657 + t2276 + t1660 + t477 + t28 + t30 - rLR + t29 + t31
t2283 = t138 * t2282
t2285 = n * t2282 * t137
t2288 = t144 * t2277
t2291 = Edelta_lhs(t148, p, 0, 0, 1, 0, 1, 0, 0)
ret[18] = t2 * (t2279 + t2167 * t1401 + t1395 * t2169 + t2283 - t2285 - t2171 * t1394 - t1403 * t2166 - t2288) * t2291
t2298 = Edelta_lhs(t148, p, 0, 0, 1, 1, 0, 0, 0)
ret[19] = t2 * (t2208 + t2167 * t1750 + t1741 * t2169 + t2218 - t2220 - t2171 * t1740 - t1752 * t2166 - t2223) * t2298
t2304 = Edelta_lhs(t148, p, 0, 0, 2, 0, 0, 0, 0)
ret[20] = t2 * (2 * t2167 * t2169 - 2 * t2171 * t2166) * t2304 / 2
t2306 = -t1697 + t1698 - t1700 + t1003 - t1008 - t1015 - t1701 + t1702 + t1018 - t1705 - t1036 + t1706 - t1037 + t152 - t155 - t161 - dtRS - dtR - t169 + t177
t2307 = -t1706 - dtLR - dtLRS - t1018
t2308 = t62 * t2307
t2309 = t20 * t2308
t2310 = t210 - t214 + t2309 - t224 + t1023 + t1713 - t232 + t235 - t1040 - t1715
t2311 = t123 * t2310
t2312 = t41 * t2307
t2313 = t210 - t214 + t2309 - t224 + t1023 + t1713
t2315 = t373 - t374 + t59 * t2313 + t1027 + t380 + t1725 + t1727 + t385 + t1028
t2316 = t25 * t2315
t2317 = t20 * t2316
t2318 = -t182 - t187 + t192 + t193 - t250 + t311 - t337 + t266 + t351 - t358 - t363 + t367 - t369 + t372 + t390 + t1703 - t2311 - t2312 + t2317 - t1737
t2319 = t2306 + t2318
t2320 = t1 * t2319
t2322 = t1697 - t1698 - t1713 - t1003 + t1008 + t1040 + t1015 + t1005 + t1701 - t1018 - t1032 + t1705 + t1036
t2323 = -t1706 + t1037 + t161 - t210 + dtL + dtLS + t169 - t177 + t182 - t193 + t224 + t298 - t302 - t1023
t2325 = t1034 + t272 + t304 - t306 - t274 + t250 - t293 + t337 - t351 + t358 + t232 - t235 + t363 - t367
t2326 = t369 - t372 + t214 - t390 - t1007 - t1057 - t357 + t2311 + t2312 - t2317 - t1747 - t2309 + t1737 + t1715
t2328 = t2322 + t2323 + t2325 + t2326
t2330 = n * t2328
t2335 = Edelta_lhs(t148, p, 0, 1, 0, 0, 0, 0, 0)
ret[21] = t2 * (t2320 * t142 + t138 * t2328 - t2330 * t137 - t144 * t2319) * t2335
t2336 = t4 * t2313
t2337 = t38 * t2313
t2338 = t1169 + t1170 + t1171 + t1172 - t2336 + t2337 - t830 - t78 - t88 + t828 - t769 - t106 - t115
t2339 = t35 * t2308
t2342 = t211 * t61 * t2307 * t159
t2343 = -1 + t30 + t1112 + t396 + t29 + t1269 + t1270
t2345 = t20 * t62 * t2343
t2346 = -t772 + t773 + t777 - t780 - t784 + t2339 - t2342 + t2345 + t789 - t791 - t794 - t797 - t1131 - t800 + t1133 - t1835 + t1827 - t806
t2348 = t835 - t834 + t1848 + t1849 + t1851 + t1852 + t826 + t811 + t816 + t817 + t820 + t825 + t59 * t2346
t2351 = t20 * t25 * (t2338 + t2348)
t2352 = -t429 - t430 + t469 + t471 - t474 + t480 + t481 + t487 + t2351 - t1758 - t1759 - t1768 + t1770 + t1771
t2353 = t249 * t2310
t2354 = t336 * t2307
t2355 = t41 * t2343
t2356 = -t2353 - t2354 - t2355 + t489 - t491 + t533 - t1776 + t1778 + t1783 - t1788 - t1071 + t1074 - t1082 + t1087 - t1793
t2358 = t35 * t2316
t2359 = t1797 - t1803 - t1088 - t1804 + t1089 + t1090 + t1805 + t1409 - t555 + t557 + t2358 - t1109 - t1110 - t1144
t2360 = -t1149 - t1154 - t73 - t396 - t29 - t1269 - t1270 - t30 - t1112 + t1159 - t1807 + t1808 - t593 + t599 - t605
t2363 = t486 - t1822 + t639 + t1827 - t1830 + t1833 - t1124 + t1127 - t1835 - t2342 - t1129 - t1131 + t1133 - t925 - t1134 - t1836 + t1135
t2364 = t1837 + t939 + t777 - t780 - t784 - t797 - t772 - t945 + t773 - t800 - t806 + t949 + t789 - t791 - t794 + t2339 + t2345
t2366 = t123 * (t2363 + t2364)
t2367 = -t610 + t615 - t618 - t621 - t1163 + t634 + t635 - t2366 + t719 - t76 + t725 - t728 - t730 - t738
t2368 = -t741 + t747 + t756 - t759 + rRS + t767 - t1181 - t1183 - t1184 + t1188 + t1189 - t843 + t735 + t847 - t850
t2370 = -t856 + t859 + t648 - t732 - t861 - t865 + t871 - t875 + t878 + t879 - t884 - t886 + t888 - t1815 + t1816
t2373 = t20 * t108 * t2315 * t159
t2374 = t752 - t762 - t922 - t953 - t57 - t2373 - t1860 + t1861 - t1865 - t1867 - t1868 + t1869 + t1870 + t1873 - t1877
t2377 = t2352 + t2356 + t2359 + t2360 + t2367 + t2368 + t2370 + t2374
t2382 = t429 + t430 - t469 - t471 + t474 - t480 - t481 - t486 + t563 - t2351 + t1758 + t1759 + t1768 - t1770 - t1771 + t2353 + t2354 + t2355 + t491 + t1822
t2383 = -t1783 + t1788 - t1887 - t1827 + t1830 - t1833 + t1071 - t1074 + t1082 - t1087 + t1124 - t1127 + t1835 + t1793 + t1088 + t1804 - t1089 - t1090 - t1805 - t1409
t2385 = t555 - t557 + t2342 - t2358 + t1109 - t1093 + t1110 + t1144 + t1149 + t1154 + t1097 - t1099 + t1101 - t1103 + t1129 + t1145 + t1131 + t83 + t396 + t29
t2387 = t610 - t615 + t618 + t621 + t1163 - t710 + t2366 + t86 - t725 - t1133 - t680
t2391 = -t679 + t728 + t730 + t925 + t1134 + t1836 - t1135 - t1837 - t939 + t686 - t693 - t703 + t706 + t683 - t777 + t780 + t784 + t797 + t772 - rLS
t2392 = -t864 - t428 - t767 + t1181 + t1183 + t1184 - t1188 - t1189 + t945 + t642 - t645 + t843 - t847 + t850 + t856 - t859 - t648 + t861 - t981 + t982
t2394 = -t568 - t984 - t773 + t800 + t806 - t44 + t865 - t871 + t875 - t878 - t879 + t884 + t886 - t888 - t949 + t715 + t1105 - t1106 - t700 - t789
t2396 = -t2339 - t2345 + t2373 + t1860 + t1865 + t1867 + t1868 - t1873 + t1877 - t1898 - t1899
t2400 = t593 + t791 + t794 + t30 + t922 + t953 + t2387 + t2391 + t2392 + t2394 + t2396 + t1112 - t1147 - t1159 - t1180 - t1182 - t1212 - t1213 + t57 + t1269 + t1270 + t1807 - t1808 + t2382 + t2383 + t2385 + t605 - t599
t2409 = Edelta_lhs(t148, p, 0, 1, 0, 0, 0, 0, 1)
ret[22] = t2 * (t1 * t2377 * t142 + t2320 * t405 + t394 * t2328 + t138 * t2400 - n * t2400 * t137 - t2330 * t393 - t407 * t2319 - t144 * t2377) * t2409
t2410 = -1 - t429 - t430 + t469 + t480 + t481 + t487 - t1759 - t1768 + t1770 - t2353 - t2354 + t489
t2411 = t533 - t1776 + t1778 + t1783 - t1788 - t1229 + t1230 - t1077 + t1079 - t1233 - t1084 + t1235 + t1797 - t1803
t2413 = -t1804 + t1805 + t1409 - t555 + t2358 - t1110 - t1118 - t1143 - t1144 + t1150 - t1154 - t1265 - t1157
t2414 = t1916 - t1918 - t73 - t396 - t29 - t194 - t31 - t1807 + t1808 - t593 + t599 - t605 - t610 + t615
t2417 = -t618 + t634 + t635 + t719 - t76 + t1164 + t725 - t730 - t738 - t741 + t747 + t756 - t759
t2418 = rRS - t2229 - t1926 - t1276 - t1184 + t1278 + t1189 - t843 + t735 + t847 - t856 + t859 + t648 - t732
t2420 = -t861 - t1290 - t1297 + t871 - t875 + t878 - t884 - t886 + t888 - t1815 + t1816 + t752 - t762
t2421 = -t772 + t1137 + t777 - t1121 - t784 + t2339 - t2342 + t2231 + t789 - t1243 - t794 - t797 + t1133 - t1835 + t1933 - t806
t2423 = -t769 + t59 * t2421 + t2337 - t2336 + t1943 + t1944 + t1849 + t1851 + t1165 + t1248 + t1170
t2424 = t1171 + t1251 + t816 + t817 + t820 + t825 - t1174 - t78 - t834 + t835 - t115
t2427 = t20 * t25 * (t2423 + t2424)
t2428 = -t1121 + t639 - t1830 + t1833 - t1284 + t1285 - t1835 - t2342 + t1933 - t1129 - t1935 - t1243 + t1133 + t2231
t2429 = -t925 - t1836 + t1837 + t939 + t777 - t784 - t797 - t772 - t945 - t806 + t949 + t789 - t794 + t1137 + t2339
t2431 = t123 * (t2428 + t2429)
t2432 = -t922 - t57 + t2427 - t1930 - t1931 - t2373 + t1861 - t1865 - t2431 - t1867 + t1869 + t1870 + t1873 - t1877
t2435 = t2410 + t2411 + t2413 + t2414 + t2417 + t2418 + t2420 + t2432
t2440 = t429 + t430 - t469 - t480 - t481 + t1121 + t1759 + t1768 - t1770 + t2353 + t2354 - t1783 + t1788 - t1887 + t1830 - t1833
t2441 = t1229 - t1230 + t1077 - t1079 + t1233 + t1084 - t1235 + t1284 - t1285 + t1835 + t1804 - t1805 - t1409 + t555 + t2342 - t2358 - t1292
t2443 = t1110 + t1118 + t1143 + t1144 - t1150 + t1154 + t1293 - t1294 + t1265 - t1933 + t1295 - t1291 + t1129 + t1157 + t1310 + t1935 + t1243
t2444 = -t1916 + t1918 - t1965 + t396 + t29 + t194 + t31 + t1807 - t1808 + t593 - t599 + t605 + t610 - t615 + t618 - t710 - t1164
t2447 = -t725 - t1133 - t679 - t2231 + t730 + t925 + t1836 - t1837 - t939 + t686 - t693 - t703 + t706 + t683 - t777 + t784
t2448 = t797 + t772 - t1316 - t1264 + t2229 + t1926 - t428 + t1276 + t1184 - t1278 - t1189 + t945 + t843 - t847 + t856 - t859 + t861
t2450 = -t981 + t982 - t984 + t806 + t1290 + t1297 - t871 + t875 - t878 + t884 + t886 - t888 - t949 + t715 - t700 - t789 + t794
t2451 = t922 + t57 - t1137 - t1320 - t1212 - t1322 - t2427 + t1930 + t1931 - t2339 + t2373 + t1865 + t2431 + t1867 - t1873 + t1877 - t1899
t2454 = t2440 + t2441 + t2443 + t2444 + t2447 + t2448 + t2450 + t2451
t2463 = Edelta_lhs(t148, p, 0, 1, 0, 0, 0, 1, 0)
ret[23] = t2 * (t1 * t2435 * t142 + t2320 * t1060 + t1051 * t2328 + t138 * t2454 - n * t2454 * t137 - t2330 * t1050 - t1062 * t2319 - t144 * t2435) * t2463
t2466 = t1501 - t1502 + t59 * (t1446 - t1449 + t2345 - t1453 - t1457 - t800 + t1589 + t2009 - t806) - t106 + t1599 + t1505 + t1508 + t2018 - t78 - t115 + t2019 + t1509 + t1512 + t1600 - t88
t2468 = t20 * t25 * t2466
t2469 = -t474 - t2355 + t1090 + t1409 + t557 - t1413 + t1416 - t1420 + t1424 + t2468 - t2001 - t2002 + t2003 - t73 - t396
t2470 = -t29 - t1269 - t1270 - t30 - t1112 - t621 - t76 + rRS + t648 + t879 - t953 - t57 - t1433 + t1436 - t1443
t2472 = -t1478 - t1485 + t1479 - t1492 + t1493 - t1496 + t1497 - t1500 - t1518 + t1483 - t1481 - t1522 - t1523 + t1525 + t1527
t2473 = t1446 - t1449 + t2345 - t1453 - t1457 - t800 + t1589 + t2009 - t806 - t1462 - t1470 + t1465 + t1473 + t486 - t1591 - t2011 + t639
t2474 = t123 * t2473
t2475 = -t1529 - t1530 + t1531 - t1534 - t1537 + t1541 + t1544 - t1594 - t1595 - t1607 + t1608 - t1609 - t2474 - t2014 - t2015
t2477 = t2469 + t2470 + t2472 + t2475
t2483 = t1420 - t1424 - t2468 + t2001 + t2002 - t2003 + t83 + t396 + t29 + t1269 + t1270
t2486 = t953 + t57 - t2345 + t1433 - t1436 + t1453 + t1457 + t1443 + t1478 + t1485 + t1492
t2490 = -t1446 + t1522 + t1523 - t1525 - t1527 + t1529 + t1530 - t1531 + t1462 - t1465 + t1470
t2493 = t1595 + t1607 - t2009 - t1608 + t1609 + t1591 + t2474 - t1628 + t2014 + t2015 + t2011
t2496 = t800 + t806 - rLS + t1534 + t1537 - t1541 - t1544 + t30 - t879 + t474 - t1473 + t2483 + t2486 + t2490 + t2493 - t1090 - t1564 - t1565 - t1589 + t1594 + t1112 - t2030 + t86 - t486 - t44 - t648 - t639 - t557 + t621 + t1481 - t1483 + t1488 - t1490 - t1493 - t1494 + t1496 - t1497 + t1500 + t1518 - t1409 + t1413 - t1416 + t1449 + t2355
t2505 = Edelta_lhs(t148, p, 0, 1, 0, 0, 1, 0, 0)
ret[24] = t2 * (t1 * t2477 * t142 + t2320 * t1401 + t1395 * t2328 + t138 * t2496 - n * t2496 * t137 - t2330 * t1394 - t1403 * t2319 - t144 * t2477) * t2505
t2506 = 2 * t5
t2508 = t20 * t62 * t2506
t2509 = -t772 + t1817 + t777 - t1825 - t784 + t2339 - t2342 + t2508 + t789 - t791 - t2089 - t797 - t1131 - t800 + t1933 + t1827
t2511 = -t769 + t59 * t2509 + t2337 - t2336 + t1943 + t1944 + t1845 + t1848 + t2100 + t2101 + t1852
t2512 = -t1853 + t1169 + t1172 + t811 + t816 + t825 + t826 - t88 - t834 + t835 - t106
t2515 = t20 * t25 * (t2511 + t2512)
t2516 = -t429 + t469 + t471 + t480 + t487 + t2515 - t2057 - t1758 - t2059 + t2060 + t1771 - t2353
t2517 = -t2354 + t533 - t1774 - t2063 + t2064 - t1780 + t2066 + t1785 - t2068 - t1071 + t1074 - t1082
t2519 = t1087 + t1789 - t1793 + t2072 - t2073 - t1088 + t1089 + t1090 - t555 + t2358 - t1109 - t1149
t2520 = t1916 - t1918 - t194 - t31 - t30 - t1112 + t1159 - t593 + t599 - t605 - t610 + t615
t2523 = -t618 - t1163 + t634 + t719 + t725 - t730 - t738 - t741 + t747 + t756 - t759 - t1926
t2524 = -t1181 - t1183 + t1188 - t843 + t847 - t856 + t859 - t861 - t865 + t871 - t875 + t878
t2526 = -t884 - t886 + t888 + t752 - t762 - t2081 - t922 - t953 - t1930 - t1931 - t2373 - t1843
t2527 = t41 * t2506
t2528 = t486 + t1817 - t1822 - t1825 + t1827 - t2086 + t2087 - t1124 + t1127 - t2089 - t2342 + t2508 + t1933 - t1935
t2529 = -t1131 - t925 - t1134 + t1135 + t939 + t777 - t784 - t797 - t772 - t945 - t800 + t949 + t789 - t791 + t2339
t2531 = t123 * (t2528 + t2529)
t2532 = t1859 - t1860 + t2079 - t1866 - t2527 - t2531 - t1868 + t2113 - t2115 + t2116 + t2117 - t1874 - t2119
t2535 = t2516 + t2517 + t2519 + t2520 + t2523 + t2524 + t2526 + t2532
t2540 = 1 + t429 - t469 - t471 - t480 - t486 + t563 - t2515 + t2057 + t1758 + t2059 - t2060 - t1771 + t2353 + t2354 - t1817 + t1822 + t1774
t2541 = t1780 - t2066 - t1785 + t2068 - t640 + t1825 - t1827 + t2086 - t2087 + t1071 - t1074 + t1082 - t1087 + t1124 - t1127 + t2089 - t1789 + t1793 + t1088
t2543 = -t1089 - t1090 + t555 + t2342 - t2358 - t2508 + t1109 - t1093 + t1149 + t1097 - t1099 - t1933 + t1101 - t1103 + t1145 + t1935 + t1131 - t1916
t2544 = t1918 - t1965 + t83 + t194 + t31 + t30 + t1112 - t1159 + t593 - t599 + t605 + t610 - t615 + t618 + t1163 - t710 + t86 - t725 - t680
t2547 = -t679 + t730 + t925 + t1134 - t1135 - t939 + t686 - t693 - t703 + t706 + t683 - t777 + t784 + t797 + t772 - rLS + t1926 - t864
t2548 = -t428 + t1181 + t1183 - t1188 + t945 + t642 - t645 + t843 - t847 + t856 - t859 - t648 + t861 - t981 + t982 - t568 - t984 + t800 - t44
t2550 = t865 - t871 + t875 - t878 + t884 + t886 - t888 - t949 + t715 + t1105 - t1106 - t700 - t789 + t791 + t2081 - t2138 + t922 + t953 - t1147
t2551 = -t1213 - t1182 - t1180 + t1930 + t1931 - t2339 + t2373 + t1843 - t1859 + t1860 + t1866 + t2527 + t2531 + t1868 + t2115 - t2117 + t1874 + t2119 - t1898
t2554 = t2540 + t2541 + t2543 + t2544 + t2547 + t2548 + t2550 + t2551
t2563 = Edelta_lhs(t148, p, 0, 1, 0, 1, 0, 0, 0)
ret[25] = t2 * (t1 * t2535 * t142 + t2320 * t1750 + t1741 * t2328 + t138 * t2554 - n * t2554 * t137 - t2330 * t1740 - t1752 * t2319 - t144 * t2535) * t2563
t2570 = Edelta_lhs(t148, p, 0, 1, 1, 0, 0, 0, 0)
ret[26] = t2 * (t2246 + t2320 * t2169 + t2167 * t2328 + t2256 - t2258 - t2330 * t2166 - t2171 * t2319 - t2261) * t2570
t2571 = 2 * t2353
t2572 = 2 * t2354
t2573 = -t429 + t469 + t480 + t487 - t2057 - t2059 + t2060 - t2571 - t2572 + t533 - t2063 + t2064 + t2066 - t2068 - t1229 + t1230 - t1233
t2574 = 2 * t2358
t2582 = -t769 + 2 * t2337 - 2 * t2336 + 2 * t1943 + 2 * t1944 + t2100 + t2101 + t1248 + t1251 + t816 + t825 - t834 + t835 + t59 * (-2 * t771 + 2 * t2339 + 2 * t776 - 2 * t2342 - 2 * t783 + 2 * t788 - 2 * t1131 - 2 * t1835 - 2 * t796 + 2 * t1933)
t2584 = t20 * t25 * t2582
t2585 = 2 * t1916
t2586 = 2 * t1918
t2587 = t1235 + t2072 - t2073 - t555 + t2574 - t1265 + t2584 + t2585 - t2586 - t593 + t599 - t605 - t610 + t615 - t618 + t634 + t719 + t725
t2589 = 4 * t1925
t2590 = -t730 - t738 - t741 + t747 + t756 - t759 - t2589 - t1276 + t1278 - t843 + t847 - t856 + t859 - t861 - t1290 - t1297 + t871 - t875
t2591 = 2 * t1930
t2592 = 2 * t1931
t2593 = 2 * t2373
t2594 = 2 * t2339
t2595 = 2 * t2342
t2596 = 2 * t1935
t2597 = 2 * t1933
t2598 = t2594 - t2595 - t2596 + t2597 - t2086 + t2087 - t2089 - t1243 + t949 - t925 + t777 - t1284 + t1285 - t945 + t939 - t784 - t797 - t772 + t789
t2599 = t123 * t2598
t2600 = t878 - t884 - t886 + t888 + t752 - t762 - t2081 - t922 - t2591 - t2592 - t2593 + t2079 + t2113 - t2115 + t2116 - t2599 + t2117 - t2119
t2602 = t2573 + t2587 + t2590 + t2600
t2607 = t429 - t469 - t480 + t2057 + t2059 - t2060 + t2571 + t2572 - t2066 + t2068 - t640 + t2086
t2608 = -t2087 + t1229 - t1230 + t1233 - t1235 + t1284 - t1285 + t2089 + t555 + t2595 - t2574 - t1292
t2610 = t1293 - t1294 + t1265 - t2597 + t1295 - t1291 + t1310 - t2584 + t2596 + t1243 - t2585 + t2586
t2612 = -2 * t1965 + t593 - t599 + t605 + t610 - t615 + t618 - t710 - t725 - t679 + t730 + t925 - t939
t2615 = t686 - t693 - t703 + t706 + t683 - t777 + t784 + t797 + t772 - t1316 - t1264 + t2589
t2616 = -t428 + t1276 - t1278 + t945 + t843 - t847 + t856 - t859 + t861 - t981 + t982 - t984
t2618 = t1290 + t1297 - t871 + t875 - t878 + t884 + t886 - t888 - t949 + t715 - t700 - t789
t2619 = t2081 - t2138 + t922 - t1320 - t1322 + t2591 + t2592 - t2594 + t2593 + t2115 + t2599 - t2117 + t2119
t2622 = t2607 + t2608 + t2610 + t2612 + t2615 + t2616 + t2618 + t2619
t2631 = Edelta_lhs(t148, p, 0, 2, 0, 0, 0, 0, 0)
ret[27] = t2 * (t1 * t2602 * t142 + 2 * t2320 * t2328 + t138 * t2622 - n * t2622 * t137 - 2 * t2330 * t2319 - t144 * t2602) * t2631 / 2
t2633 = -dtRS - dtLRS - t1707 - t1339
t2634 = t41 * t2633
t2635 = t62 * t2633
t2636 = t20 * t2635
t2637 = -t1708 + t2636 + t1345
t2639 = t59 * t2637 + t1351 + t1355
t2640 = t25 * t2639
t2641 = t20 * t2640
t2642 = -dtR - dtLR - dtRS - dtLRS - t1708 + t2636 + t1345 - t1388
t2643 = t123 * t2642
t2644 = dtRS + dtLRS + t1707 + t1339 - t2634 + t1733 + t1370 + t2641 - t1362 - t1382 - t1383 - t2643 - t1376
t2645 = t1 * t2644
t2647 = 1 + t1708 - t1707 + dtLS + dtLR + dtLRS + dtRS + dtS + dtR - t1345 + t1368 + t2643 - t2636
t2648 = t1383 + t1382 - t1375 - t1353 - t1339 - t1370 + t1376 + t1373 + t1388 + t1362 - t2641 - t1398 + t2634 - t1733
t2649 = t2647 + t2648
t2651 = n * t2649
t2656 = Edelta_lhs(t148, p, 1, 0, 0, 0, 0, 0, 0)
ret[28] = t2 * (t2645 * t142 + t138 * t2649 - t2651 * t137 - t144 * t2644) * t2656
t2657 = t336 * t2633
t2658 = -1 + t28 + t1111 + t1112 + t29 + t194 + t1270
t2659 = t41 * t2658
t2660 = t38 * t2637
t2661 = t4 * t2637
t2662 = t35 * t2635
t2665 = t211 * t61 * t2633 * t159
t2667 = t20 * t62 * t2658
t2672 = t20 * t25 * (t2660 - t2661 + t59 * (rLR + t2662 - t2665 + t2667 - t1453 - t800 + t1455) - t106 + t1505 + t1506 + t1511 + t1512 - t88)
t2673 = t35 * t2640
t2674 = 1 - t477 - t1780 + t1785 + t1789 + t1090 - t1413 + t1416 - t2657 - t2659 + t2672 + t2673 - t29 - t194 - t1270 - t1111 - t28
t2677 = t20 * t108 * t2639 * t159
t2678 = -1 + rLR + t2662 - t2665 + t2667 - t1453 - t800 + t1455 - t1462 + t1465 + t486 - t1467
t2679 = t123 * t2678
t2680 = t249 * t2642
t2681 = -t1112 - t953 - t2677 - t1440 - t1487 - t1492 - t1496 - t1498 - t1520 + t1525 + t1526 - t1529 - t1530 - t1534 + t1541 - t2679 - t2680 - t1874
t2682 = t2674 + t2681
t2684 = t1 * t2682 * t142
t2687 = 1 + t477 - t486 + t1780 - t1785 - t1789 - t1090 + t1413 - t1416 + t2657 + t2659 - t2672 - t2673 + t83 + t29
t2688 = t194 + t1270 + t1111 + t28 + t1112 + t86 - rLS - rLR - t648 + t800 - t44 + t953 + t2665 + t2677 - t2662 - t2667
t2690 = t1433 - t1436 + t1453 + t1440 + t1487 + t1492 - t1493 + t1496 - t1497 + t1498 - t1494 + t1488 + t1467 - t1483 + t1481
t2691 = -t1490 + t1520 - t1525 - t1526 + t1529 + t1530 + t1462 - t1465 - t1455 + t1534 - t1541 - t1565 - t1566 + t2679 + t2680 + t1874
t2693 = t2687 + t2688 + t2690 + t2691
t2694 = t138 * t2693
t2696 = n * t2693 * t137
t2699 = t144 * t2682
t2702 = Edelta_lhs(t148, p, 1, 0, 0, 0, 0, 0, 1)
ret[29] = t2 * (t2684 + t2645 * t405 + t394 * t2649 + t2694 - t2696 - t2651 * t393 - t407 * t2644 - t2699) * t2702
t2709 = Edelta_lhs(t148, p, 1, 0, 0, 0, 0, 1, 0)
ret[30] = t2 * (t2684 + t2645 * t1060 + t1051 * t2649 + t2694 - t2696 - t2651 * t1050 - t1062 * t2644 - t2699) * t2709
t2716 = Edelta_lhs(t148, p, 1, 0, 0, 0, 1, 0, 0)
ret[31] = t2 * (t2279 + t2645 * t1401 + t1395 * t2649 + t2283 - t2285 - t2651 * t1394 - t1403 * t2644 - t2288) * t2716
t2718 = t123 * (t2662 - t2665 + t2508 - t1453 - t800 + t2009 - t1462 + t1465 + t486 - t2011)
t2719 = -t1780 + t1785 + t1789 + t1090 - t1413 + t1416 - t2657 - t2718 - t2001 + t2673 - t2002 + t2003 - t194 - t31 - t30
t2724 = t20 * t25 * (t2660 - t2661 + t59 * (t2662 - t2665 + t2508 - t1453 - t800 + t2009) - t106 + t1505 + t2018 + t2019 + t1512 - t88)
t2725 = -t1112 + t2724 - t953 - t2677 - t1492 - t1496 + t1525 - t1529 - t1530 - t1534 + t1541 - t2527 - t2014 - t2015 - t2680 - t1874
t2726 = t2719 + t2725
t2728 = t1 * t2726 * t142
t2731 = 1 - t486 - t2030 + t1780 - t1785 - t1789 - t1090 + t1413 - t1416 + t2657 + t2718 - t2508 + t2001 - t2673
t2732 = t2002 - t2003 + t83 + t194 + t31 + t30 + t1112 + t86 - t2724 - rLS - t648 + t800 - t44 + t953 + t2665
t2734 = t2677 - t2662 + t1433 - t1436 + t1453 + t1492 - t1493 + t1496 - t1497 - t1494 + t1488 - t1483 + t1481 - t1490
t2735 = -t1525 + t1529 + t1530 + t1462 - t1465 + t1534 - t1541 - t1565 - t2009 + t2527 + t2014 + t2015 + t2011 + t2680 + t1874
t2737 = t2731 + t2732 + t2734 + t2735
t2738 = t138 * t2737
t2740 = n * t2737 * t137
t2743 = t144 * t2726
t2746 = Edelta_lhs(t148, p, 1, 0, 0, 1, 0, 0, 0)
ret[32] = t2 * (t2728 + t2645 * t1750 + t1741 * t2649 + t2738 - t2740 - t2651 * t1740 - t1752 * t2644 - t2743) * t2746
t2753 = Edelta_lhs(t148, p, 1, 0, 1, 0, 0, 0, 0)
ret[33] = t2 * (t2279 + t2645 * t2169 + t2167 * t2649 + t2283 - t2285 - t2651 * t2166 - t2171 * t2644 - t2288) * t2753
t2760 = Edelta_lhs(t148, p, 1, 1, 0, 0, 0, 0, 0)
ret[34] = t2 * (t2728 + t2645 * t2328 + t2320 * t2649 + t2738 - t2740 - t2651 * t2319 - t2330 * t2644 - t2743) * t2760
t2766 = Edelta_lhs(t148, p, 2, 0, 0, 0, 0, 0, 0)
ret[35] = t2 * (2 * t2645 * t2649 - 2 * t2651 * t2644) * t2766 / 2
