# Supplementary material for: Multi-locus Analysis of Genomic Time Series Data from Experimental Evolution
Source: PLoS Genet. 2015 Apr 7;11(4):e1005069. doi: 10.1371/journal.pgen.1005069 (PMC4388667; doi:10.1371/journal.pgen.1005069)
Supplement: S1 Code — (ZIP) [file pgen.1005069.s008.zip › code/threelocus/include/_lhs_1000100.cii]

t1 = n * n
t2 = 0.1e1 / t1
t3 = 2 * h
t4 = 1 - t3
t5 = dtS + dtLS + dtRS + dtLRS
t6 = t4 * t5
t7 = h + t6
t8 = s * t7
t9 = s * t5
t10 = t3 + t6
t12 = 1 + t9 * t10
t13 = 0.1e1 / t12
t14 = dtL + dtLS + dtLR + dtLRS
t15 = t14 * t5
t16 = dtLS + dtLRS - t15
t17 = t13 * t16
t18 = t8 * t17
t19 = dtL + dtLS + dtLR + dtLRS + t18
t20 = t13 * t5
t21 = 1 - dtS - dtLS - dtRS - dtLRS
t22 = t20 * t21
t24 = dtS + dtLS + dtRS + dtLRS + t8 * t22
t25 = t19 * t24
t26 = dtR + dtLR + dtRS + dtLRS
t27 = t5 * t26
t28 = dtRS + dtLRS - t27
t29 = t13 * t28
t31 = dtR + dtLR + dtRS + dtLRS + t8 * t29
t32 = t25 * t31
t33 = t19 * t31
t34 = 1 - rRS
t35 = t13 * t34
t36 = 2 * dtS
t37 = 2 * dtLS
t38 = 2 * dtRS
t39 = 2 * dtLRS
t40 = 1 - t36 - t37 - t38 - t39
t41 = t35 * t40
t42 = t8 * t41
t43 = t4 * s
t44 = t43 * t13
t45 = rRS * t5
t46 = t45 * t21
t47 = t44 * t46
t48 = -rRS + t42 + t47
t49 = t48 * t28
t50 = s * s
t51 = t7 * t7
t52 = t50 * t51
t53 = t12 * t12
t54 = 0.1e1 / t53
t55 = t52 * t54
t56 = t5 * t21
t57 = t56 * t28
t59 = dtRS + dtLRS - t27 + t49 - t55 * t57
t60 = t19 * t59
t61 = t14 * t26
t62 = dtLR + dtLRS - t61
t63 = rLR * t62
t64 = 1 - rLR
t65 = t13 * t64
t66 = t14 * t28
t67 = t5 * t62
t68 = t26 * t16
t69 = t15 * t26
t70 = dtLRS - t66 - t67 - t68 - t69
t71 = t65 * t70
t72 = t8 * t71
t73 = rLR * t16
t74 = t73 * t28
t75 = t44 * t74
t76 = t54 * t16
t77 = t76 * t28
t78 = t52 * t77
t79 = dtLR + dtLRS - t61 - t63 + t72 + t75 - t78
t80 = t24 * t79
t81 = 1 - rLS
t82 = t13 * t81
t83 = t82 * t40
t84 = t8 * t83
t85 = rLS * t5
t86 = t85 * t21
t87 = t44 * t86
t88 = -rLS + t84 + t87
t89 = t88 * t16
t90 = t56 * t16
t91 = t55 * t90
t92 = dtLS + dtLRS - t15 + t89 - t91
t93 = t31 * t92
t94 = 1 - rLS_R - rRS_L - rLR_S
t95 = t13 * t94
t96 = t95 * t40
t98 = rLR_S * t5
t99 = t98 * t21
t101 = -rLS_R - rRS_L - rLR_S + t8 * t96 + t44 * t99
t102 = t101 * t70
t103 = t8 * t13
t104 = rLS_R + rRS_L
t105 = t104 * t5
t107 = t105 * t21 * t62
t108 = t103 * t107
t109 = 2 - rLS_R - rRS_L
t110 = t13 * t109
t115 = t8 * t110 - t43 * t13 * t40 * t104
t116 = t115 * t16
t117 = t116 * t28
t118 = -t63 + t72 + t75
t120 = t16 * t48
t122 = t28 * t88
t124 = t56 * t118 + t120 * t28 + t122 * t16
t125 = t13 * t124
t126 = t8 * t125
t127 = t50 * s
t128 = t51 * t7
t129 = t127 * t128
t131 = 0.1e1 / t53 / t12
t132 = t129 * t131
t133 = t16 * t28
t136 = 2 * t132 * t56 * t133
t137 = -t32 + t33 - t60 - t80 - t93 + dtLR - t61 - t63 + t72 + t75 - t78 + t66 + t67 + t68 + t69 - t102 + t108 + t117 + t126 - t136
t138 = t1 * t137
t139 = -t72 + t78 + dtL - t117 + t32 - t69 - t67 - t68 + t80 - t89 + t93 + t60
t140 = t61 + t63 - t66 + t15 - t33 - t126 + t18 - t108 + t136 - t75 + t91 - t25 + t102
t141 = t139 + t140
t143 = n * t141
t147 = t - 1
t148 = Edelta_lhs(t147, p, 0, 0, 0, 0, 0, 0, 0)
ret[0] = t2 * (t138 * t141 - t143 * t137) * t148
t149 = t43 * t71
t151 = 1 - dtR - dtLR - t38 - t39 - dtS - dtLS
t152 = t14 * t151
t153 = 2 * dtLR
t154 = 1 - dtR - t153 - dtRS - t39 - dtL - dtLS
t155 = t5 * t154
t156 = 1 - dtS - t37 - dtRS - t39 - dtL - dtLR
t157 = t26 * t156
t158 = 1 - dtRS - 3 * dtLRS - t152 - dtLR - t155 - dtLS - t157
t159 = t65 * t158
t160 = t8 * t159
t161 = t54 * t156
t163 = t52 * t161 * t28
t165 = t52 * t76 * t151
t166 = t54 * t124
t169 = s * t10 + t9 * t4
t170 = t166 * t169
t171 = t8 * t170
t172 = t54 * t104
t173 = t8 * t172
t174 = t62 * t169
t175 = t56 * t174
t176 = t173 * t175
t177 = t127 * t51
t178 = t131 * t5
t179 = t177 * t178
t180 = t21 * t16
t181 = t28 * t4
t182 = t180 * t181
t184 = 6 * t179 * t182
t185 = t53 * t53
t186 = 0.1e1 / t185
t187 = t186 * t5
t188 = t129 * t187
t189 = t28 * t169
t190 = t180 * t189
t192 = 6 * t188 * t190
t193 = t149 + t160 - t163 - t165 - t171 - dtR - dtL - dtLR + dtLRS - t176 - t184 + t192
t194 = t44 * t107
t196 = t105 * t21 * t154
t197 = t103 * t196
t198 = t156 * t28
t201 = 2 * t132 * t56 * t198
t202 = t16 * t151
t205 = 2 * t132 * t56 * t202
t206 = t43 * t54
t208 = t206 * t73 * t189
t209 = t101 * t158
t211 = t8 * t54
t212 = t94 * t40
t213 = t212 * t169
t217 = t21 * t169
t220 = t13 * rLR_S
t225 = t43 * t96 - t211 * t213 - 2 * t8 * t95 - t206 * t98 * t217 + t43 * t220 * t21 - t43 * t220 * t5
t226 = t225 * t70
t228 = t81 * t40
t229 = t228 * t169
t235 = t13 * rLS
t240 = t43 * t83 - t211 * t229 - 2 * t8 * t82 - t206 * t85 * t217 + t43 * t235 * t21 - t43 * t235 * t5
t241 = t240 * t16
t242 = t88 * t156
t243 = t50 * t7
t244 = t243 * t54
t246 = t56 * t16 * t4
t248 = 2 * t244 * t246
t249 = t52 * t131
t253 = 2 * t249 * t56 * t16 * t169
t254 = t54 * t21
t256 = t52 * t254 * t16
t257 = t54 * t5
t259 = t52 * t257 * t16
t261 = t55 * t56 * t156
t262 = 1 - dtS - t37 - dtRS - t39 - dtL - dtLR + t241 + t242 - t248 + t253 - t256 + t259 - t261
t263 = t31 * t262
t264 = t43 * t29
t265 = t54 * t28
t266 = t265 * t169
t267 = t8 * t266
t268 = t13 * t151
t270 = 1 + t264 - t267 + t8 * t268
t271 = t270 * t92
t272 = rLR * t154
t273 = t64 * t70
t274 = t273 * t169
t275 = t211 * t274
t276 = rLR * t156
t278 = t44 * t276 * t28
t280 = t44 * t73 * t151
t281 = t133 * t4
t283 = 2 * t244 * t281
t286 = 2 * t249 * t133 * t169
t287 = 1 - dtR - t153 - dtRS - t39 - dtL - dtLS - t272 + t149 - t275 + t160 - t208 + t278 + t280 - t283 + t286 - t163 - t165
t288 = t24 * t287
t290 = t56 * t169
t292 = t13 * t21
t295 = 1 + t43 * t22 - t211 * t290 + t8 * t292 - t8 * t20
t296 = t295 * t79
t298 = t34 * t40
t299 = t298 * t169
t305 = t13 * rRS
t310 = t43 * t41 - t211 * t299 - 2 * t8 * t35 - t206 * t45 * t217 + t43 * t305 * t21 - t43 * t305 * t5
t311 = t310 * t28
t313 = t56 * t181
t315 = 2 * t244 * t313
t318 = 2 * t249 * t56 * t189
t320 = t52 * t254 * t28
t322 = t52 * t257 * t28
t325 = 1 - dtR - dtLR - t38 - t39 - dtS - dtLS + t311 + t48 * t151 - t315 + t318 - t320 + t322 - t55 * t56 * t151
t326 = t19 * t325
t327 = t194 + t197 - t201 - t205 - t208 - t209 - t226 - t263 - t271 - t288 - t296 - t326
t329 = t43 * t17
t330 = t76 * t169
t331 = t8 * t330
t332 = t13 * t156
t333 = t8 * t332
t334 = 1 + t329 - t331 + t333
t335 = t334 * t59
t336 = t334 * t31
t337 = t19 * t270
t338 = t104 * t21
t339 = t338 * t62
t340 = t103 * t339
t343 = 2 * t132 * t180 * t28
t344 = t105 * t62
t345 = t103 * t344
t346 = t5 * t16
t349 = 2 * t132 * t346 * t28
t350 = -t335 + t336 + t337 + t157 - t272 + t152 + t155 + t340 - t343 - t345 + t349 - t283
t351 = t21 * t118
t352 = t5 * t118
t353 = -t272 + t149 - t275 + t160 - t208 + t278 + t280
t355 = t156 * t48
t356 = t355 * t28
t357 = t16 * t310
t358 = t357 * t28
t359 = t120 * t151
t360 = t151 * t88
t361 = t360 * t16
t362 = t28 * t240
t363 = t362 * t16
t364 = t122 * t156
t365 = t351 - t352 + t56 * t353 + t356 + t358 + t359 + t361 + t363 + t364
t366 = t13 * t365
t367 = t8 * t366
t368 = t43 * t125
t369 = t19 * t295
t370 = t369 * t31
t371 = t25 * t270
t373 = t54 * t109
t374 = t373 * t169
t376 = t40 * t104
t379 = t13 * t104
t382 = t43 * t110 - t8 * t374 + t206 * t376 * t169 + 2 * t43 * t379
t383 = t382 * t16
t384 = t383 * t28
t385 = t115 * t156
t386 = t385 * t28
t387 = t116 * t151
t388 = t334 * t24
t389 = t388 * t31
t390 = t286 - t275 + t278 + t280 + t367 + t368 - t370 - t371 + t384 + t386 + t387 - t389
t392 = t193 + t327 + t350 + t390
t393 = t1 * t392
t395 = 2 * dtL
t396 = -t149 - t160 + t163 + t165 + t171 + dtR + t395 + t37 + t153 + dtLRS + dtS + dtRS + t176 + t184 - t192
t397 = t248 - t253 - t194 - t197 + t201 + t205 + t208 + t209 + t226 + t263 - t242 + t271 - t241 + t288 + t296 + t256
t399 = -t259 - t331 + t326 + t335 - t336 - t337 - t157 + t272 - t152 - t155 - t340 + t343 + t345 - t349 + t283 - t286
t400 = t261 + t275 - t278 - t280 + t329 + t333 - t367 - t368 + t370 + t371 - t384 - t386 - t387 + t389 - t369 - t388
t402 = t396 + t397 + t399 + t400
t404 = n * t402
t409 = Edelta_lhs(t147, p, 0, 0, 0, 0, 0, 0, 1)
ret[1] = t2 * (t393 * t141 + t138 * t402 - t404 * t137 - t143 * t392) * t409
t411 = 2 * t44 * t339
t412 = t21 * t156
t414 = t132 * t412 * t28
t415 = 4 * t414
t417 = t132 * t180 * t151
t418 = 4 * t417
t421 = t132 * t5 * t156 * t28
t422 = 4 * t421
t423 = t132 * t57
t424 = 4 * t423
t426 = t132 * t346 * t151
t427 = 4 * t426
t428 = t132 * t90
t429 = 4 * t428
t431 = 2 * t44 * t344
t433 = t103 * t338 * t154
t434 = 2 * t433
t436 = t103 * t105 * t154
t437 = 2 * t436
t439 = t103 * t105 * t21
t440 = 2 * t439
t441 = 4 + t411 - t415 - t418 + t422 + t424 + t427 + t429 - t431 + t434 - t437 - t440
t445 = t8 * t131
t446 = t169 * t169
t456 = -2 * t206 * t290 + 2 * t43 * t292 - 2 * t43 * t20 + 2 * t445 * t56 * t446 - 2 * t8 * t254 * t169 + 2 * t8 * t257 * t169 - 2 * t244 * t56 * t4 - 2 * t103
t457 = t456 * t79
t459 = t52 * t265
t460 = 2 * t459
t462 = t52 * t254 * t151
t465 = t52 * t257 * t151
t468 = t52 * t257 * t21
t469 = 2 * t468
t484 = t43 * t131
t485 = t21 * t446
t496 = t4 * t4
t497 = t496 * t50
t498 = t497 * t54
t503 = -2 * t206 * t299 - 4 * t43 * t35 + 2 * t445 * t298 * t446 + 4 * t8 * t54 * t34 * t169 - 2 * t244 * t298 * t4 + 2 * t484 * t45 * t485 - 2 * t206 * rRS * t21 * t169 + 2 * t206 * t45 * t169 - 2 * t498 * t46 - 2 * t43 * t305
t504 = t503 * t28
t505 = t310 * t151
t507 = t151 * t169
t509 = t249 * t56 * t507
t511 = t177 * t131
t513 = 4 * t511 * t313
t515 = 2 * t498 * t57
t516 = t21 * t28
t519 = 4 * t244 * t516 * t4
t520 = t151 * t4
t522 = t244 * t56 * t520
t526 = 4 * t249 * t516 * t169
t527 = t5 * t28
t530 = 4 * t244 * t527 * t4
t533 = 4 * t249 * t527 * t169
t535 = t243 * t178
t536 = t4 * t169
t539 = 8 * t535 * t516 * t536
t540 = t52 * t186
t541 = t28 * t446
t544 = 6 * t540 * t56 * t541
t546 = -2 - 2 * t42 + t460 - 2 * t462 + 2 * t465 + t469 + t504 + 2 * t505 + 4 * t509 + t513 - t515 - t519 - 4 * t522 + t526 + t530 - t533 - 2 * t47 + t539 - t544 + 2 * rRS
t547 = t19 * t546
t548 = 4 * dtR
t549 = 4 * dtL
t550 = 8 * dtLS
t551 = 8 * dtLR
t552 = 12 * dtLRS
t553 = 4 * dtS
t554 = 8 * dtRS
t555 = t43 * t266
t556 = t43 * t268
t559 = t8 * t131 * t28 * t446
t562 = t8 * t54 * t151 * t169
t564 = t243 * t265 * t4
t566 = -2 * t555 + 2 * t556 + 2 * t559 - 2 * t562 - 2 * t564 - 2 * t103
t567 = t566 * t92
t569 = t249 * t198 * t169
t570 = 4 * t569
t572 = t244 * t202 * t4
t573 = 4 * t572
t575 = t249 * t202 * t169
t576 = 4 * t575
t579 = 6 * t540 * t133 * t446
t581 = 4 * t511 * t281
t583 = t244 * t198 * t4
t584 = 4 * t583
t585 = t206 * t274
t586 = 2 * t585
t588 = t445 * t273 * t446
t589 = 2 * t588
t592 = t211 * t64 * t158 * t169
t593 = 2 * t592
t595 = t244 * t273 * t4
t596 = 2 * t595
t597 = t498 * t74
t598 = 2 * t597
t600 = t44 * t276 * t151
t601 = 2 * t600
t602 = -2 + t570 - t573 + t576 - t579 + t581 - t584 - t586 + t589 - t593 - t596 - t598 + t601
t603 = 2 * rLR
t604 = t52 * t76
t605 = 2 * t604
t607 = t52 * t161 * t151
t608 = 2 * t607
t610 = 2 * t497 * t77
t611 = t43 * t159
t612 = 2 * t611
t613 = -6 + t553 + t554 + t548 + t549 + t550 + t551 + t552
t615 = t8 * t65 * t613
t616 = t13 * rLR
t618 = t43 * t616 * t28
t619 = 2 * t618
t621 = t43 * t616 * t16
t622 = 2 * t621
t626 = 8 * t243 * t131 * t133 * t536
t628 = t484 * t73 * t541
t629 = 2 * t628
t631 = t206 * t276 * t189
t632 = 2 * t631
t634 = t206 * t73 * t507
t635 = 2 * t634
t636 = t603 + t605 + t460 - t608 - t610 + t612 + t615 - t619 - t622 + t626 + t629 - t632 - t635
t638 = t24 * (t602 + t636)
t640 = t179 * t412 * t181
t641 = 12 * t640
t642 = -t457 - t547 - t548 - t549 - t550 - t551 - t552 - t553 - t554 - t567 - t638 - t641
t645 = t188 * t412 * t189
t646 = 12 * t645
t648 = t179 * t180 * t520
t649 = 12 * t648
t651 = t188 * t180 * t507
t652 = 12 * t651
t658 = 12 * t127 * t7 * t178 * t180 * t28 * t496
t665 = 24 * t129 / t185 / t12 * t5 * t180 * t541
t671 = 2 * t8 * t131 * t104 * t56 * t62 * t446
t676 = 2 * t243 * t172 * t56 * t62 * t4
t677 = t50 * t50
t681 = 12 * t677 * t128 * t187 * t182
t684 = 2 * t43 * t172 * t175
t687 = t173 * t56 * t154 * t169
t688 = 2 * t687
t689 = t295 * t287
t690 = 2 * t689
t695 = 36 * t177 * t187 * t180 * t181 * t169
t696 = t646 - t649 + t652 - t658 - t665 + t671 - t676 + t681 - t684 - t688 - t690 + t695
t697 = t334 * t270
t698 = 2 * t697
t699 = t19 * t566
t700 = t115 * t28
t701 = 2 * t700
t702 = 2 * t116
t703 = t43 * t330
t704 = t43 * t332
t705 = t131 * t16
t707 = t8 * t705 * t446
t709 = t8 * t161 * t169
t711 = t243 * t76 * t4
t713 = -2 * t703 + 2 * t704 + 2 * t707 - 2 * t709 - 2 * t711 - 2 * t103
t714 = t713 * t31
t715 = t225 * t158
t716 = 2 * t715
t717 = t101 * t613
t747 = (-2 * t206 * t213 - 4 * t43 * t95 + 2 * t445 * t212 * t446 + 4 * t8 * t54 * t94 * t169 - 2 * t244 * t212 * t4 + 2 * t484 * t98 * t485 - 2 * t206 * rLR_S * t21 * t169 + 2 * t206 * t98 * t169 - 2 * t498 * t99 - 2 * t43 * t220) * t70
t748 = 2 * t84
t750 = t52 * t254 * t156
t751 = 2 * t750
t753 = t52 * t257 * t156
t754 = 2 * t753
t783 = -2 * t206 * t229 - 4 * t43 * t82 + 2 * t445 * t228 * t446 + 4 * t8 * t54 * t81 * t169 - 2 * t244 * t228 * t4 + 2 * t484 * t85 * t485 - 2 * t206 * rLS * t21 * t169 + 2 * t206 * t85 * t169 - 2 * t498 * t86 - 2 * t43 * t235
t784 = t783 * t16
t785 = t240 * t156
t786 = 2 * t785
t788 = 2 * t498 * t90
t791 = 4 * t244 * t180 * t4
t794 = t244 * t56 * t156 * t4
t795 = 4 * t794
t798 = 4 * t249 * t180 * t169
t801 = t249 * t56 * t156 * t169
t802 = 4 * t801
t804 = 4 * t511 * t246
t807 = 4 * t244 * t346 * t4
t810 = 4 * t249 * t346 * t169
t811 = 2 * t87
t814 = 8 * t535 * t180 * t536
t818 = 6 * t540 * t56 * t16 * t446
t819 = 2 * rLS
t820 = -2 - t748 + t605 + t469 - t751 + t754 + t784 + t786 - t788 - t791 - t795 + t798 + t802 + t804 + t807 - t810 - t811 + t814 - t818 + t819
t821 = t31 * t820
t822 = t270 * t262
t823 = 2 * t822
t824 = t698 + t699 - t701 - t702 + t714 - t716 - t717 - t747 - t821 - t823 + t570 - t573 + t576
t827 = t334 * t295
t828 = t827 * t31
t829 = 2 * t828
t830 = t388 * t270
t831 = 2 * t830
t832 = -t579 + t581 - t584 - t586 + t589 - t593 - t596 - t598 + t601 + t603 - t829 - t831
t833 = t25 * t566
t855 = (-2 * t43 * t374 + 2 * t8 * t131 * t109 * t446 - 2 * t243 * t373 * t4 - 2 * t484 * t376 * t446 - 4 * t43 * t172 * t169 + 2 * t497 * t54 * t40 * t104) * t16 * t28
t857 = t382 * t156 * t28
t858 = 2 * t857
t859 = t383 * t151
t860 = 2 * t859
t861 = t385 * t151
t862 = 2 * t861
t863 = t713 * t24
t864 = t863 * t31
t865 = t19 * t456
t866 = t865 * t31
t867 = t369 * t270
t868 = 2 * t867
t869 = t43 * t366
t870 = 2 * t869
t871 = 2 * t72
t872 = t603 - t586 + t612 + t589 - t593 - t596 + t615 + t629 - t632 - t635 - t598 - t619 + t601 - t622
t875 = t156 * t310 * t28
t876 = 2 * t875
t877 = t355 * t151
t880 = t16 * t503 * t28
t881 = t357 * t151
t882 = 2 * t881
t884 = t151 * t240 * t16
t885 = 2 * t884
t886 = t360 * t156
t889 = t28 * t783 * t16
t890 = t362 * t156
t891 = 2 * t890
t892 = t21 * t353
t894 = t5 * t353
t896 = 2 * t120
t897 = 2 * t122
t898 = 2 * t75
t899 = 2 * t49
t900 = 2 * t63
t901 = 2 * t89
t902 = -t871 + t56 * t872 + t876 + 2 * t877 + t880 + t882 + t885 + 2 * t886 + t889 + t891 + 2 * t892 - 2 * t894 - t896 - t897 - t898 - t899 + t900 - t901
t904 = t8 * t13 * t902
t905 = t334 * t325
t906 = 2 * t905
t907 = -t833 + t855 + t858 + t860 + t862 - t864 - t866 - t868 + t870 + t904 + t605 + t460 - t906
t911 = t8 * t54 * t365 * t169
t912 = 2 * t911
t915 = 2 * t243 * t166 * t4
t919 = 2 * t8 * t131 * t124 * t446
t922 = 2 * t8 * t379 * t62
t925 = 4 * t129 * t705 * t28
t927 = 2 * t43 * t170
t928 = -t912 - t915 - t608 - t610 + t919 - t922 + t925 - t927 + t612 + t615 - t619 - t622
t931 = t132 * t56 * t156 * t151
t932 = 4 * t931
t935 = 2 * t211 * t105 * t174
t938 = 12 * t511 * t346 * t181
t939 = t129 * t186
t942 = 12 * t939 * t346 * t189
t943 = t44 * t196
t944 = 2 * t943
t947 = 2 * t211 * t338 * t174
t949 = 12 * t511 * t182
t951 = 12 * t939 * t190
t952 = t713 * t59
t953 = -t932 + t935 + t938 - t942 + t944 - t947 - t949 + t951 + t626 + t629 - t632 - t635 - t952
t956 = t441 + t642 + t696 + t824 + t832 + t907 + t928 + t953
t961 = 2 * t704
t962 = -2 + t961 - t411 + t415 + t418 - t422 - t424 - t427 - t429 + t431 - t434 + t437 + t440 + t457 + t547
t963 = t748 + t548 + t549 + t550 + t551 + t552 + t553 + t554 + t567 + t638 + t641 - t646 + t649 - t652 + t658 + t665
t965 = -t671 + t676 - t681 + t684 + t688 - t814 + t811 + t690 - t695 - t698 - t699 + t701 + t702 - t714 + t716 + t717
t966 = t747 + t821 - t786 - t784 + t823 + t788 + t791 - t798 - t807 + t810 - t570 + t573 - t576 + t579 - t581 + t584
t969 = t586 - t589 + t593 + t596 + t598 - t601 - t819 - t603 + t829 + t831 + t833 - t855 - t858 - t860 - t862
t970 = 2 * t103
t971 = 4 * t604
t972 = t864 - t970 + t866 + t868 - t870 - t904 - t971 - t460 + t906 - t863 - t469 + t751 - t754 + t912 + t915 + t608
t974 = 2 * t703
t975 = 2 * t707
t976 = 2 * t709
t977 = 2 * t711
t978 = t610 - t919 + t922 - t925 + t927 - t974 + t975 - t976 - t977 - t612 - t615 + t619 + t622 + t932 - t935 - t938
t979 = 2 * t827
t980 = t942 - t944 + t947 + t949 - t951 + t818 + t795 - t802 - t804 - t626 - t629 + t632 + t635 - t979 - t865 + t952
t983 = t962 + t963 + t965 + t966 + t969 + t972 + t978 + t980
t992 = Edelta_lhs(t147, p, 0, 0, 0, 0, 0, 0, 2)
ret[2] = t2 * (t1 * t956 * t141 + 2 * t393 * t402 + t138 * t983 - n * t983 * t137 - 2 * t404 * t392 - t143 * t956) * t992 / 2
t994 = -t14
t995 = t5 * t994
t996 = t26 * t994
t997 = -t152 - dtLR - t39 - t995 - dtLS - t996
t998 = t65 * t997
t999 = t8 * t998
t1000 = t54 * t994
t1002 = t52 * t1000 * t28
t1003 = t21 * t994
t1004 = t105 * t1003
t1005 = t103 * t1004
t1006 = t994 * t28
t1009 = 2 * t132 * t56 * t1006
t1010 = rLR * t994
t1012 = t44 * t1010 * t28
t1013 = -t1010 + t149 - t275 + t999 - t208 + t1012 + t280
t1015 = t994 * t48
t1016 = t1015 * t28
t1017 = t122 * t994
t1018 = t351 - t352 + t56 * t1013 + t1016 + t358 + t359 + t361 + t363 + t1017
t1019 = t13 * t1018
t1020 = t8 * t1019
t1021 = -dtL - dtLS - dtLR - dtLRS - t1010 + t149 - t275 + t999 - t208 + t1012 + t280 - t283 + t286 - t1002 - t165
t1022 = t24 * t1021
t1023 = t88 * t994
t1025 = t55 * t56 * t994
t1026 = -dtL - dtLS - dtLR - dtLRS + t241 + t1023 - t248 + t253 - t256 + t259 - t1025
t1027 = t31 * t1026
t1028 = t13 * t994
t1029 = t8 * t1028
t1030 = t329 - t331 + t1029
t1031 = t1030 * t24
t1032 = t1031 * t31
t1033 = t999 - t1002 + t1005 - t1009 + t1020 - t1010 + t995 + t996 - t1022 - t1027 - t1032
t1034 = t115 * t994
t1035 = t1034 * t28
t1036 = t101 * t997
t1037 = t1030 * t31
t1038 = t1030 * t59
t1039 = t1035 - t1036 + t1037 - t1038 + t149 - t165 - t171 - dtL + dtLRS - t176 - t184 + t192
t1041 = t194 - t205 - t208 + t1012 - t226 - t271 - t296 - t326 + t337 + t152 + t340
t1042 = -t343 - t345 + t349 - t283 + t286 - t275 + t280 + t368 - t370 - t371 + t384 + t387
t1044 = t1033 + t1039 + t1041 + t1042
t1045 = t1 * t1044
t1047 = -t999 + t1002 - t1005 + t1009 - t1020 + t1029 + t1010 - t995 - t996 + t1022 - t1023 + t1027 + t1032 - t1035
t1048 = t1036 - t1037 + t1038 - t149 + t165 + t171 + t395 + dtLS + dtLR + t176 + t184 - t192 + t248 - t253 - t194
t1050 = t205 + t208 - t1012 + t1025 + t226 + t271 - t241 + t296 + t256 - t259 - t331 + t326 - t337 - t152 - t340
t1051 = t343 + t345 - t349 + t283 - t286 + t275 - t280 + t329 - t368 + t370 + t371 - t384 - t387 - t1031 - t369
t1053 = t1047 + t1048 + t1050 + t1051
t1055 = n * t1053
t1060 = Edelta_lhs(t147, p, 0, 0, 0, 0, 0, 1, 0)
ret[3] = t2 * (t1045 * t141 + t138 * t1053 - t1055 * t137 - t143 * t1044) * t1060
t1061 = t43 * t1019
t1063 = t56 * t994 * t169
t1064 = t173 * t1063
t1066 = t179 * t1003 * t181
t1067 = 6 * t1066
t1069 = t188 * t1003 * t189
t1070 = 6 * t1069
t1071 = 2 * t414
t1072 = 2 * t421
t1073 = 2 * t423
t1074 = 2 + t1061 - t1064 - t1067 + t1070 + t411 - t1071 - t418 + t1072 + t1073 + t427 + t429 - t431 + t433 - t436
t1075 = t43 * t1028
t1077 = t8 * t1000 * t169
t1078 = -t974 + t704 + t975 - t709 - t977 + t1075 - t1077 - t103
t1079 = t1078 * t59
t1080 = t1030 * t270
t1081 = t225 * t997
t1082 = 4 * dtRS
t1083 = 2 * dtR
t1084 = 6 * dtLS
t1085 = 6 * dtLR
t1086 = 8 * dtLRS
t1087 = -3 + t36 + t1082 + t1083 + t549 + t1084 + t1085 + t1086
t1088 = t101 * t1087
t1089 = t1078 * t31
t1090 = t240 * t994
t1092 = t52 * t257 * t994
t1094 = t52 * t254 * t994
t1097 = t244 * t56 * t994 * t4
t1098 = 2 * t1097
t1099 = t249 * t1063
t1100 = 2 * t1099
t1101 = -1 + t1090 + t1092 - t1094 - t1098 + t1100 - t84 + t814 - t87 + t785 + t784 - t788
t1102 = 2 * t794
t1103 = 2 * t801
t1104 = -t791 + t798 + t807 - t810 + rLS + t605 + t468 - t750 + t753 - t818 - t1102 + t1103 + t804
t1106 = t31 * (t1101 + t1104)
t1107 = t270 * t1026
t1109 = t52 * t1000 * t151
t1111 = t244 * t1006 * t4
t1112 = 2 * t1111
t1114 = t249 * t1006 * t169
t1115 = 2 * t1114
t1118 = t211 * t64 * t997 * t169
t1120 = t44 * t1010 * t151
t1122 = t206 * t1010 * t189
t1123 = t43 * t998
t1125 = t8 * t65 * t1087
t1126 = 2 * t569
t1127 = 2 * t583
t1128 = -1 - t1109 - t1112 + t1115 - t1118 + t1120 - t1122 + t1123 + t1125 + t1126 - t573 + t576 - t579 + t581 - t1127 - t586
t1129 = t589 - t592 - t596 - t598 + t600 + rLR + t605 + t459 - t607 - t610 + t611 - t618 - t622 + t626 + t629 - t631 - t635
t1131 = t24 * (t1128 + t1129)
t1132 = t295 * t1021
t1133 = t1030 * t325
t1136 = t8 * t54 * t1018 * t169
t1139 = t132 * t56 * t994 * t151
t1140 = 2 * t1139
t1141 = -t439 - t457 - t547 - t1079 + t1080 - t1081 - t1088 + t1089 - t1106 - t1107 - t1131 - t1132 - t1133 - t1136 - t1109 - t1140
t1143 = t44 * t1004
t1145 = t103 * t105 * t994
t1147 = t132 * t995 * t28
t1148 = 2 * t1147
t1150 = t132 * t1003 * t28
t1151 = 2 * t1150
t1153 = t103 * t338 * t994
t1155 = t994 * t310 * t28
t1156 = t1015 * t151
t1157 = t360 * t994
t1158 = t362 * t994
t1159 = t21 * t1013
t1160 = rLR - t586 + t611 + t589 - t592 - t596 + t1123 - t1118 + t1125 + t629 - t631 - t635 - t598 - t1122 - t618 + t1120 + t600 - t622
t1162 = -t871 + t1155 + t1156 + t1157 + t1158 + t1159 + t56 * t1160 + t875 + t877 + t880 + t882 + t885
t1163 = t5 * t1013
t1164 = t886 + t889 + t890 - t1163 + t892 - t894 - t896 - t122 - t898 - t49 + t900 - t901
t1167 = t8 * t13 * (t1162 + t1164)
t1168 = t1078 * t24
t1169 = t1168 * t31
t1170 = t1030 * t295
t1171 = t1170 * t31
t1172 = t1031 * t270
t1174 = t382 * t994 * t28
t1175 = t1034 * t151
t1176 = t1143 - t1145 + t1148 - t1112 + t1115 - t1151 + t1153 - t1118 + t1120 + t1167 - t1169 - t1171 - t1172 + t1174 + t1175 - t1122
t1177 = 6 * t640
t1178 = 6 * t645
t1179 = -t1083 - t549 - t1084 - t1085 - t1086 - t36 - t1082 - t567 - t1177 + t1178 - t649 + t652 - t658 - t665 + t671 - t676
t1182 = t681 - t684 - t687 - t689 + t695 + t1123 + t1125 + t697 + t699 - t700 - t702 - t715 - t747 - t822 + t1126
t1183 = -t573 + t576 - t579 + t581 - t1127 - t586 + t589 - t592 - t596 - t598 + t600 + rLR - t828 - t830 - t833 + t855
t1185 = t857 + t860 + t861 - t866 - t868 + t869 + t605 + t459 - t905 - t911 - t915 - t607 - t610 + t919 - t922 + t925
t1186 = 2 * t931
t1187 = -t927 + t611 - t618 - t622 - t1186 + t935 + t938 - t942 + t943 - t947 - t949 + t951 + t626 + t629 - t631 - t635
t1190 = t1074 + t1141 + t1176 + t1179 + t1182 + t1183 + t1185 + t1187
t1195 = -1 + t704 - t1061 + t1064 + t1067 - t1070 - t411 + t1071 + t418 - t1072 - t1073 - t427 - t429 + t431 - t433 + t436 + t439 + t457 + t547 + t1079
t1196 = -t1080 + t1081 + t1088 - t1089 + t1106 - t1090 + t1107 + t1131 + t1132 + t1133 - t1092 + t1094 + t1136 + t1109 + t1140 - t1143 + t1098 - t1100 + t1145 - t1148
t1198 = t1112 - t1115 + t1151 - t1153 + t1118 - t1120 + t1075 - t1167 + t1169 + t1171 + t1172 - t1174 - t1175 + t1122 + t84 + t1083 + t549 + t1084 + t1085 + t1086
t1199 = t36 + t1082 + t567 + t1177 - t1178 + t649 - t652 + t658 + t665 - t671 + t676 - t681 + t684 + t687 - t814 + t87 + t689 - t695 - t1123 - t1125
t1202 = -t1077 - t697 - t699 + t700 + t702 + t715 + t747 - t785 - t784 + t822 + t788 + t791 - t798 - t807 + t810 - t1126 + t573 - t576 + t579 - t581
t1203 = t1127 + t586 - t589 + t592 + t596 + t598 - t600 - rLS - rLR + t828 + t830 + t833 - t855 - t857 - t860 - t861 - t103 + t866 + t868 - t869
t1205 = -t971 - t459 + t905 - t468 + t750 - t753 + t911 + t915 + t607 + t610 - t919 + t922 - t925 + t927 - t974 + t975 - t709 - t977 - t611 + t618
t1207 = t1102 - t1103 - t804 - t626 - t629 + t631 + t635 - t827 - t865 - t1170 - t1168
t1211 = t1195 + t1196 + t1198 + t1199 + t1202 + t1203 + t1205 + t622 + t1186 - t935 - t938 + t942 - t943 + t947 + t949 - t951 + t818 + t1207
t1220 = Edelta_lhs(t147, p, 0, 0, 0, 0, 0, 1, 1)
ret[4] = t2 * (t1 * t1190 * t141 + t1045 * t402 + t393 * t1053 + t138 * t1211 - n * t1211 * t137 - t1055 * t392 - t404 * t1044 - t143 * t1190) * t1220
t1221 = 2 * t1061
t1223 = -2 * t703 + 2 * t1075 + 2 * t707 - 2 * t1077 - 2 * t711
t1224 = t1223 * t59
t1225 = 2 * t1064
t1226 = 12 * t1066
t1227 = 12 * t1069
t1228 = t1221 - t1224 - t1225 - t1226 + t1227 + t411 - t418 + t427 + t429 - t431 - t457
t1229 = 2 * t1123
t1230 = 2 * t1118
t1231 = 4 * t14
t1233 = t8 * t65 * t1231
t1234 = 2 * t1122
t1235 = 2 * t1120
t1236 = -t586 + t1229 + t589 - t1230 - t596 + t1233 + t629 - t1234 - t635 - t598 + t1235 - t622
t1238 = 2 * t1155
t1241 = 2 * t1158
t1244 = -t871 + t56 * t1236 + t1238 + 2 * t1156 + 2 * t1157 + t1241 + 2 * t1159 + t880 + t882 + t885 + t889 - 2 * t1163 - t896 - t898 + t900 - t901
t1246 = t8 * t13 * t1244
t1247 = 2 * t1080
t1248 = 2 * t1081
t1249 = 2 * t1107
t1250 = 2 * t1132
t1251 = 2 * t1133
t1252 = 2 * t1136
t1253 = 2 * t1109
t1254 = 4 * t1139
t1255 = -t547 + t1246 + t1247 - t1248 + t1233 - t1249 - t1250 - t1251 - t1252 - t1253 - t1254
t1257 = 2 * t1143
t1258 = 2 * t1145
t1259 = 4 * t1147
t1260 = 4 * t1111
t1261 = 4 * t1114
t1262 = 4 * t1150
t1263 = 2 * t1153
t1264 = 2 * t1171
t1265 = 2 * t1172
t1266 = t1257 - t1258 + t1259 - t1260 + t1261 - t1262 + t1263 - t1230 + t1235 - t1264 - t1265
t1267 = 2 * t1174
t1268 = 2 * t1175
t1269 = t1223 * t24
t1270 = t1269 * t31
t1271 = 4 * dtLS
t1272 = 4 * dtLR
t1273 = 4 * dtLRS
t1274 = t1267 + t1268 - t1270 - t1234 - t549 - t1271 - t1272 - t1273 - t567 - t649 + t652
t1277 = -t658 - t665 + t671 - t676 + t681 - t684 + t695 + t1229 + t699 - t702 - t747
t1278 = -t573 + t576 - t579 + t581 - t586 + t589 - t596 - t598 - t833 + t855 + t860
t1280 = -t866 - t868 + t605 - t915 - t610 + t919 - t922 + t925 - t927 - t622 + t935
t1281 = 2 * t1092
t1282 = 2 * t1090
t1283 = 4 * t1097
t1284 = 4 * t1099
t1285 = 2 * t1094
t1286 = t605 + t1281 + t1282 + t784 - t1283 + t1284 - t788 - t791 + t798 + t804 - t1285 + t807 - t810 + t814 - t818
t1287 = t31 * t1286
t1288 = t101 * t1231
t1289 = t1223 * t31
t1290 = t605 + t1233 + t1229 - t1253 - t622 - t1234 + t626 - t579 - t635 + t589 + t1235
t1291 = -t1260 + t1261 - t1230 + t581 - t610 - t596 - t598 - t586 - t573 + t576 + t629
t1293 = t24 * (t1290 + t1291)
t1294 = t938 - t942 - t947 - t949 + t951 + t626 + t629 - t635 - t1287 - t1288 + t1289 - t1293
t1297 = t1228 + t1255 + t1266 + t1274 + t1277 + t1278 + t1280 + t1294
t1302 = -t1221 + t1224 + t1225 + t1226 - t1227 - t411 + t418 - t427 - t429 + t431 + t457 + t547 - t1246
t1303 = -t1247 + t1248 - t1233 - t1282 + t1249 + t1250 + t1251 - t1281 + t1285 + t1252 + t1253 + t1254 - t1257 + t1283
t1305 = 2 * t1075
t1306 = -t1284 + t1258 - t1259 + t1260 - t1261 + t1262 - t1263 + t1230 - t1235 + t1305 + t1264 + t1265 - t1267 - t1268
t1307 = t1270 + t1234 + t549 + t1271 + t1272 + t1273 + t567 + t649 - t652 + t658 + t665 - t671 + t676 - t681
t1310 = 2 * t1077
t1311 = t684 - t814 - t695 - t1229 - t1310 - t699 + t702 + t747 - t784 + t788 + t791 - t798 - t807 + t810
t1312 = t573 - t576 + t579 - t581 + t586 - t589 + t596 + t598 + t833 - t855 - t860 + t866 + t868 - t1269
t1314 = -t971 + t915 + t610 - t919 + t922 - t925 + t927 - t974 + t975 - t977 + t622 - t935 - t938 + t942
t1315 = 2 * t1170
t1316 = t947 + t949 - t951 + t818 - t804 - t626 - t629 + t635 + t1287 + t1288 - t1289 + t1293 - t865 - t1315
t1319 = t1302 + t1303 + t1306 + t1307 + t1311 + t1312 + t1314 + t1316
t1328 = Edelta_lhs(t147, p, 0, 0, 0, 0, 0, 2, 0)
ret[5] = t2 * (t1 * t1297 * t141 + 2 * t1045 * t1053 + t138 * t1319 - n * t1319 * t137 - 2 * t1055 * t1044 - t143 * t1297) * t1328 / 2
t1330 = -t5
t1331 = rLR * t1330
t1333 = t44 * t1331 * t28
t1335 = t44 * t73 * t1330
t1336 = t88 * t1330
t1338 = t55 * t56 * t1330
t1339 = -dtS - dtLS - dtRS - dtLRS + t1336 - t1338
t1340 = t31 * t1339
t1341 = t14 * t1330
t1342 = t26 * t1330
t1343 = -dtRS - t39 - t1341 - t155 - dtLS - t1342
t1344 = t101 * t1343
t1345 = t13 * t1330
t1346 = t8 * t1345
t1347 = 1 + t1346
t1348 = t1347 * t92
t1349 = t65 * t1343
t1350 = t8 * t1349
t1351 = t54 * t1330
t1353 = t52 * t1351 * t28
t1355 = t52 * t76 * t1330
t1356 = 1 - dtR - t153 - dtRS - t39 - dtL - dtLS - t272 + t1350 + t1333 + t1335 - t1353 - t1355
t1357 = t24 * t1356
t1358 = t1347 * t59
t1359 = 1 - dtR - dtL - t153 + t197 - t272 + t155 + t1333 + t1335 - t1340 - t1344 - t1348 - t1357 - t1358
t1360 = t48 * t1330
t1361 = -dtS - dtLS - dtRS - dtLRS + t1360 - t1338
t1362 = t19 * t1361
t1363 = t19 * t1347
t1364 = t1347 * t31
t1365 = -t272 + t1350 + t1333 + t1335
t1367 = t1360 * t28
t1368 = t120 * t1330
t1369 = t1336 * t16
t1370 = t122 * t1330
t1371 = t56 * t1365 + t1367 + t1368 + t1369 + t1370
t1372 = t13 * t1371
t1373 = t8 * t1372
t1374 = t116 * t1330
t1375 = t1347 * t24
t1376 = t1375 * t31
t1377 = t25 * t1347
t1378 = t115 * t1330
t1379 = t1378 * t28
t1380 = t1330 * t28
t1383 = 2 * t132 * t56 * t1380
t1384 = t16 * t1330
t1387 = 2 * t132 * t56 * t1384
t1388 = -t1362 + t1363 + t1364 + t1341 + t1342 + t1350 - t1353 - t1355 + t1373 + t1374 - t1376 - t1377 + t1379 - t1383 - t1387
t1389 = t1359 + t1388
t1390 = t1 * t1389
t1392 = dtR + dtL + dtLS + t153 + dtLRS + dtS + dtRS - t197 + t272 - t155 - t1333 - t1335 + t1338 + t1340 + t1344 + t1348 - t1336 + t1357
t1393 = t1358 + t1362 + t1346 - t1363 - t1364 - t1341 - t1342 - t1350 + t1353 + t1355 - t1373 - t1374 + t1376 + t1377 - t1379 + t1383 + t1387 - t1375
t1394 = t1392 + t1393
t1396 = n * t1394
t1401 = Edelta_lhs(t147, p, 0, 0, 0, 0, 1, 0, 0)
ret[6] = t2 * (t1390 * t141 + t138 * t1394 - t1396 * t137 - t143 * t1389) * t1401
t1402 = t21 * t1330
t1405 = 6 * t188 * t1402 * t189
t1406 = t1330 * t4
t1409 = 6 * t179 * t180 * t1406
t1410 = t1330 * t169
t1413 = 6 * t188 * t180 * t1410
t1416 = 6 * t179 * t1402 * t181
t1417 = 2 * t428
t1418 = 6 * dtRS
t1419 = 1 + t1405 - t1409 + t1413 - t1416 + t1073 + t1417 + t433 - t436 - t440 - t1083 - t395 - t1084 - t1272 - t1086 - t553 - t1418 - t687
t1422 = t8 * t54 * t1371 * t169
t1424 = t52 * t1351 * t151
t1426 = t52 * t161 * t1330
t1427 = t43 * t1349
t1428 = -3 + t553 + t1418 + t1083 + t395 + t1084 + t1272 + t1086
t1430 = t8 * t65 * t1428
t1434 = 2 * t132 * t56 * t1330 * t151
t1438 = 2 * t132 * t56 * t156 * t1330
t1440 = t206 * t1331 * t189
t1442 = t206 * t73 * t1410
t1443 = t334 * t1347
t1444 = t43 * t1345
t1446 = t8 * t1351 * t169
t1447 = t1444 - t1446 - t103
t1448 = t19 * t1447
t1449 = -t700 - t116 + t603 + t604 + t459 - t618 - t621 + t943 - t1422 - t1424 - t1426 + t1427 + t1430 - t1434 - t1438 - t1440 - t1442 + t1443 + t1448
t1451 = t101 * t1428
t1452 = t1447 * t31
t1453 = t1347 * t270
t1454 = t225 * t1343
t1455 = t240 * t1330
t1458 = 2 * t244 * t56 * t1406
t1461 = 2 * t249 * t56 * t1410
t1463 = t52 * t254 * t1330
t1465 = t52 * t257 * t1330
t1467 = t31 * (-1 + t1455 + rLS - t84 - t87 - t1458 + t1461 - t1463 + t1465 + t468)
t1468 = t270 * t1339
t1469 = t1347 * t262
t1470 = t1447 * t92
t1473 = t211 * t64 * t1343 * t169
t1475 = t44 * t1331 * t151
t1477 = t44 * t276 * t1330
t1480 = 2 * t244 * t1380 * t4
t1483 = 2 * t249 * t1380 * t169
t1486 = 2 * t244 * t1384 * t4
t1489 = 2 * t249 * t1384 * t169
t1490 = -2 + t603 + t1427 - t1473 + t1430 - t1440 - t618 + t1475 - t1442 + t1477 - t621 - t1480 + t1483 + t459 - t1424 - t1486 + t1489 - t1426 + t604
t1491 = t24 * t1490
t1492 = t295 * t1356
t1493 = t310 * t1330
t1495 = t19 * (-1 + t1493 + rRS - t42 - t47 - t1458 + t1461 - t1463 + t1465 + t468)
t1496 = t334 * t1361
t1497 = t1347 * t325
t1498 = t1447 * t59
t1499 = t1375 * t270
t1500 = t388 * t1347
t1501 = t369 * t1347
t1502 = t25 * t1447
t1503 = -t1451 + t1452 + t1453 - t1454 - t1467 - t1468 - t1469 - t1470 - t1491 - t1492 - t1495 - t1496 - t1497 - t1498 - t1499 - t1500 - t1501 - t1502
t1505 = t382 * t1330 * t28
t1506 = t1378 * t151
t1507 = t383 * t1330
t1508 = t385 * t1330
t1509 = t1447 * t24
t1510 = t1509 * t31
t1511 = t1347 * t295
t1512 = t1511 * t31
t1513 = t21 * t1365
t1514 = t5 * t1365
t1517 = t1493 * t28
t1518 = t1360 * t151
t1519 = t355 * t1330
t1520 = t357 * t1330
t1521 = t1455 * t16
t1522 = t1336 * t156
t1523 = t360 * t1330
t1524 = t362 * t1330
t1525 = t1513 - t1514 + t56 * (t603 + t1427 - t1473 + t1430 - t1440 - t618 + t1475 - t1442 + t1477 - t621) - t49 + t1517 + t1518 + t1519 + t1520 - t120 - t89 + t1521 + t1522 + t1523 + t1524 - t122
t1527 = t8 * t13 * t1525
t1528 = t43 * t1372
t1531 = 2 * t132 * t180 * t1330
t1534 = 2 * t132 * t1402 * t28
t1538 = 2 * t132 * t5 * t1330 * t28
t1541 = 2 * t132 * t346 * t1330
t1542 = t1505 + t1506 + t1507 + t1508 - t1510 - t1512 + t1527 + t1528 - t1531 - t1534 - t1486 + t1489 + t1538 + t1541 - t1480 + t1483 - t1473 + t1475 + t1477
t1544 = t1419 + t1449 + t1503 + t1542
t1550 = t1083 + t395 + t1084 + t1272 + t1086 + t553 + t1418 + t687 + t87 + t700 + t116
t1552 = -rLS - t603 - t103 - t604 - t459 - t468 + t618 + t621 - t943 - t1446 + t1422
t1553 = t1424 + t1426 - t1427 - t1430 + t1458 - t1461 + t1434 + t1438 + t1440 + t1442 - t1443
t1556 = -t1448 + t1451 - t1452 - t1453 + t1454 + t1467 + t1468 - t1455 + t1469 + t1463 - t1465
t1557 = t1470 + t1491 + t1492 + t1495 + t1496 + t1497 + t1498 + t1444 + t1499 + t1500 + t1501
t1559 = t1502 - t1505 - t1506 - t1507 - t1508 + t1510 + t1512 - t1527 - t1528 + t1531 + t1534
t1560 = t1486 - t1489 - t1538 - t1541 + t1480 - t1483 + t1473 - t1475 - t1477 - t1511 - t1509
t1563 = -t1405 + t1409 - t1413 + t1416 - t1073 - t1417 - t433 + t436 + t440 + t84 + t1550 + t1552 + t1553 + t1556 + t1557 + t1559 + t1560
t1572 = Edelta_lhs(t147, p, 0, 0, 0, 0, 1, 0, 1)
ret[7] = t2 * (t1 * t1544 * t141 + t1390 * t402 + t393 * t1394 + t138 * t1563 - n * t1563 * t137 - t1396 * t392 - t404 * t1389 - t143 * t1544) * t1572
t1573 = 6 * dtLRS
t1574 = 1 + t1405 - t1409 + t1413 - t1416 + t1073 + t1417 + t433 - t436 - t439 - t1083 - t395 - t1271 - t1272 - t1573 - t36 - t1082 - t687
t1575 = -t700 - t116 + rLR + t604 + t459 - t618 - t621 + t943 - t1422 - t1424 + t1427 - t1434 - t1440 - t1442 + t1448 + t1452 + t1453 - t1454 - t1467
t1577 = -t1468 - t1470 - t1492 - t1495 - t1497 - t1498 - t1499 - t1501 - t1502 + t1505 + t1506 + t1507 - t1510 - t1512 + t1528 - t1531 - t1534 - t1486
t1579 = t44 * t1010 * t1330
t1580 = t1347 * t1026
t1581 = -2 + t36 + t1082 + t1083 + t395 + t1271 + t1272 + t1573
t1582 = t101 * t1581
t1584 = t8 * t65 * t1581
t1586 = t52 * t1000 * t1330
t1587 = -1 + rLR + t1427 - t1473 + t1584 - t1440 - t618 + t1475 - t1442 + t1579 - t621 - t1480 + t1483 + t459 - t1424 - t1486 + t1489 - t1586 + t604
t1588 = t24 * t1587
t1589 = t1030 * t1361
t1590 = t1030 * t1347
t1593 = t1015 * t1330
t1594 = t1336 * t994
t1595 = t1513 - t1514 + t56 * (rLR + t1427 - t1473 + t1584 - t1440 - t618 + t1475 - t1442 + t1579 - t621) - t49 + t1517 + t1518 + t1593 + t1520 - t120 - t89 + t1521 + t1594 + t1523 + t1524 - t122
t1597 = t8 * t13 * t1595
t1598 = t1031 * t1347
t1599 = t1034 * t1330
t1603 = 2 * t132 * t56 * t994 * t1330
t1604 = t1489 + t1538 + t1541 - t1480 + t1483 - t1473 + t1475 + t1579 - t1580 - t1582 - t1588 - t1589 + t1590 + t1597 - t1586 + t1584 - t1598 + t1599 - t1603
t1606 = t1574 + t1575 + t1577 + t1604
t1612 = t1083 + t395 + t1271 + t1272 + t1573 + t36 + t1082 + t687 + t87 + t700 + t116
t1614 = -rLS - rLR - t103 - t604 - t459 - t468 + t618 + t621 - t943 - t1446 + t1422
t1615 = t1424 - t1427 + t1458 - t1461 + t1434 + t1440 + t1442 - t1448 - t1452 - t1453 + t1454
t1618 = t1467 + t1468 - t1455 + t1463 - t1465 + t1470 + t1492 + t1495 + t1497 + t1498 + t1444
t1619 = t1499 + t1501 + t1502 - t1505 - t1506 - t1507 + t1510 + t1512 - t1528 + t1531 + t1534
t1621 = t1486 - t1489 - t1538 - t1541 + t1480 - t1483 + t1473 - t1475 - t1511 - t1509 - t1579
t1622 = t1580 + t1582 + t1588 + t1589 - t1590 - t1597 + t1586 - t1584 + t1598 - t1599 + t1603
t1625 = -t1405 + t1409 - t1413 + t1416 - t1073 - t1417 - t433 + t436 + t439 + t84 + t1612 + t1614 + t1615 + t1618 + t1619 + t1621 + t1622
t1634 = Edelta_lhs(t147, p, 0, 0, 0, 0, 1, 1, 0)
ret[8] = t2 * (t1 * t1606 * t141 + t1390 * t1053 + t1045 * t1394 + t138 * t1625 - n * t1625 * t137 - t1396 * t1044 - t1055 * t1389 - t143 * t1606) * t1634
t1635 = t1347 * t1347
t1637 = t1347 * t1361
t1639 = 4 * t5
t1641 = t8 * t65 * t1639
t1642 = t1330 * t1330
t1644 = t43 * t616 * t1642
t1645 = 2 * t1644
t1647 = t52 * t54 * t1642
t1648 = 2 * t1647
t1651 = t1347 * t1339
t1654 = t1635 * t24
t1656 = t115 * t1642
t1660 = t1642 * t48
t1662 = t1642 * t88
t1668 = t132 * t56 * t1642
t1670 = -2 + 2 * t1635 - 2 * t1637 - t24 * (-2 + t603 + t1641 + t1645 - t1648) - 2 * t1651 - t101 * t1639 - 2 * t1654 + 2 * t1656 + t8 * t13 * (t56 * (t603 + t1641 + t1645) + 2 * t1660 + 2 * t1662) + t1645 - 4 * t1668 + t1641 - t1648 - t440 - t553 - t1082 + t603 - t1271 - t1273
t1675 = -t1670
t1684 = Edelta_lhs(t147, p, 0, 0, 0, 0, 2, 0, 0)
ret[9] = t2 * (t1 * t1670 * t141 + 2 * t1390 * t1394 + t138 * t1675 - n * t1675 * t137 - 2 * t1396 * t1389 - t143 * t1670) * t1684 / 2
t1686 = -t26
t1690 = -dtR - dtLR - dtRS - dtLRS + t311 + t48 * t1686 - t315 + t318 - t320 + t322 - t55 * t56 * t1686
t1691 = t19 * t1690
t1692 = t13 * t1686
t1694 = t264 - t267 + t8 * t1692
t1695 = t25 * t1694
t1696 = t116 * t1686
t1697 = t14 * t1686
t1698 = t5 * t1686
t1699 = -dtRS - t39 - t1697 - dtLR - t1698 - t157
t1700 = t65 * t1699
t1701 = t8 * t1700
t1703 = t52 * t76 * t1686
t1705 = t44 * t73 * t1686
t1706 = t1694 * t92
t1707 = t101 * t1699
t1708 = rLR * t1686
t1709 = -dtR - dtLR - dtRS - dtLRS - t1708 + t149 - t275 + t1701 - t208 + t278 + t1705 - t283 + t286 - t163 - t1703
t1710 = t24 * t1709
t1711 = -t1691 - t1695 + t1696 + t1701 - t1703 + t1705 - t1706 - t1707 - t1710 - t1708 + t1697
t1712 = -t1708 + t149 - t275 + t1701 - t208 + t278 + t1705
t1714 = t120 * t1686
t1715 = t1686 * t88
t1716 = t1715 * t16
t1717 = t351 - t352 + t56 * t1712 + t356 + t358 + t1714 + t1716 + t363 + t364
t1718 = t13 * t1717
t1719 = t8 * t1718
t1720 = t19 * t1694
t1721 = t1698 + t1719 + t1720 + t149 - t163 - t171 - dtR + dtLRS - t176 - t184 + t192 + t194
t1723 = -t201 - t208 - t226 - t263 - t296 - t335 + t336 + t157 + t340 - t343 - t345
t1725 = t105 * t21 * t1686
t1726 = t103 * t1725
t1727 = t16 * t1686
t1730 = 2 * t132 * t56 * t1727
t1731 = t349 - t283 + t286 - t275 + t278 + t368 - t370 + t384 + t386 - t389 + t1726 - t1730
t1733 = t1711 + t1721 + t1723 + t1731
t1734 = t1 * t1733
t1736 = t1691 + t1695 - t1696 - t1701 + t1703 - t1705 + t1706 + t1707 + t1710 + t1708 - t1697 - t1698 - t1719 - t1720 - t149
t1737 = t163 + t171 + dtR + dtL + t37 + dtLR + dtLRS + dtS + dtRS + t176 + t184 - t192 + t248 - t253 - t194 + t201
t1739 = t208 + t226 + t263 - t242 - t241 + t296 + t256 - t259 - t331 + t335 - t336 - t157 - t340 + t343 + t345 - t349
t1740 = t283 - t286 + t261 + t275 - t278 + t329 + t333 - t368 + t370 - t384 - t386 + t389 - t369 - t388 - t1726 + t1730
t1742 = t1736 + t1737 + t1739 + t1740
t1744 = n * t1742
t1749 = Edelta_lhs(t147, p, 0, 0, 0, 1, 0, 0, 0)
ret[10] = t2 * (t1734 * t141 + t138 * t1742 - t1744 * t137 - t143 * t1733) * t1749
t1753 = t43 * t1692
t1756 = t8 * t54 * t1686 * t169
t1757 = -2 * t555 + t556 + 2 * t559 - t562 - 2 * t564 + t1753 - t1756 - t103
t1758 = t25 * t1757
t1759 = t383 * t1686
t1760 = t385 * t1686
t1761 = t388 * t1694
t1762 = t369 * t1694
t1764 = t103 * t105 * t1686
t1766 = t132 * t346 * t1686
t1767 = 2 * t1766
t1769 = t103 * t338 * t1686
t1771 = t132 * t180 * t1686
t1772 = 2 * t1771
t1775 = t211 * t64 * t1699 * t169
t1777 = t44 * t276 * t1686
t1779 = t244 * t1727 * t4
t1780 = 2 * t1779
t1782 = t249 * t1727 * t169
t1783 = 2 * t1782
t1784 = t1686 * t169
t1786 = t206 * t73 * t1784
t1787 = 2 - t1758 + t1759 + t1760 - t1761 - t1762 - t1764 + t1767 + t1769 - t1772 - t1775 + t1777 - t1780 + t1783 - t1786
t1790 = t132 * t56 * t156 * t1686
t1791 = 2 * t1790
t1792 = t44 * t1725
t1793 = 2 * t417
t1794 = 2 * t426
t1795 = -t1791 + t1792 + t411 - t415 - t1793 + t422 + t424 + t1794 + t1417 - t431 + t433 - t436 - t439 - t457 - t548 - t395
t1797 = 6 * t648
t1798 = 6 * t651
t1799 = -t1271 - t1085 - t1086 - t36 - t1418 - t641 + t646 - t1797 + t1798 - t658 - t665 + t671 - t676 + t681 - t684 - t687
t1801 = t52 * t161 * t1686
t1802 = -3 + t36 + t1418 + t548 + t395 + t1271 + t1085 + t1086
t1804 = t8 * t65 * t1802
t1805 = t43 * t1700
t1808 = t8 * t54 * t1717 * t169
t1809 = 2 * t572
t1810 = -t1801 + t1804 + t1805 - t1808 - t689 + t695 + t697 - t701 - t116 + t714 - t715 - t747 - t821 - t822 + t570 - t1809
t1813 = 2 * t575
t1814 = t1813 - t579 + t581 - t584 - t586 + t589 - t592 - t596 - t598 + t600 + rLR - t829 - t830 + t855 + t858
t1815 = t859 + t861 - t864 - t866 - t867 + t869 + t604 + t460 - t905 - t911 - t915 - t607 - t610 + t919 - t922 + t925
t1817 = -t927 + t611 - t619 - t621 - t1186 + t935 + t938 - t942 + t943 - t947 - t949 + t951 + t626 + t629 - t632 - t634
t1818 = t43 * t1718
t1819 = t5 * t1712
t1820 = t21 * t1712
t1821 = rLR - t586 + t611 + t589 - t592 - t596 + t1805 - t1775 + t1804 + t629 - t632 - t634 - t598 - t619 + t600 - t1786 + t1777 - t621
t1823 = t355 * t1686
t1824 = t357 * t1686
t1826 = t1686 * t240 * t16
t1827 = t1715 * t156
t1828 = -t871 - t1819 + t1820 + t56 * t1821 + t1823 + t1824 + t1826 + t1827 + t876 + t877 + t880 + t881
t1829 = t884 + t886 + t889 + t891 + t892 - t894 - t120 - t897 - t898 - t899 + t900 - t89
t1832 = t8 * t13 * (t1828 + t1829)
t1833 = -1 - t1775 + t1777 - t1780 + t1783 - t1786 - t1801 + t1804 + t1805 + t570 - t1809 + t1813 - t579 + t581 - t584 - t586
t1834 = t589 - t592 - t596 - t598 + t600 + rLR + t604 + t460 - t607 - t610 + t611 - t619 - t621 + t626 + t629 - t632 - t634
t1836 = t24 * (t1833 + t1834)
t1837 = t1757 * t92
t1838 = t1694 * t262
t1839 = t225 * t1699
t1840 = t101 * t1802
t1841 = t1686 * t4
t1843 = t179 * t180 * t1841
t1844 = 6 * t1843
t1846 = t188 * t180 * t1784
t1847 = 6 * t1846
t1848 = t56 * t1784
t1849 = t173 * t1848
t1850 = t334 * t1690
t1852 = t244 * t56 * t1841
t1854 = t249 * t1848
t1857 = t52 * t254 * t1686
t1858 = -1 - t515 - t519 + t526 + t530 - t533 - 2 * t1852 + 2 * t1854 + t505 - t42 + t539 - t1857
t1860 = t52 * t257 * t1686
t1863 = t310 * t1686
t1864 = t1860 - t47 + rRS + t460 + t504 - t462 + t465 + t468 + 2 * t509 + t513 - 2 * t522 - t544 + t1863
t1866 = t19 * (t1858 + t1864)
t1867 = t295 * t1709
t1868 = t334 * t1694
t1869 = t19 * t1757
t1870 = -t952 + t1818 + t1832 - t1836 - t1837 - t1838 - t1839 - t1840 - t1844 + t1847 - t1849 - t1850 - t1866 - t1867 + t1868 + t1869
t1873 = t1787 + t1795 + t1799 + t1810 + t1814 + t1815 + t1817 + t1870
t1878 = t961 + t1758 - t1759 - t1760 + t1761 + t1762 + t1764 - t1767 - t1769 + t1772 + t1775 - t1777 + t1780 - t1783 + t1786 + t1791 - t1792 - t411 + t415
t1879 = t1793 - t422 - t424 - t1794 - t1417 + t431 - t433 + t436 + t439 + t457 + t748 + t548 + t395 + t1271 + t1085 + t1086 + t36 + t1418 + t641
t1881 = -t646 + t1797 - t1798 + t658 + t665 - t671 + t676 - t681 + t684 + t687 - t814 + t1801 - t1804 - t1805 + t1808 + t811 + t689 - t695 - t697
t1882 = t701 + t116 - t714 + t715 + t747 + t821 - t786 - t784 + t822 + t788 + t791 - t798 - t807 + t810 - t570 + t1809 - t1813 + t579 - t581
t1885 = t584 + t586 - t589 + t592 + t596 + t598 - t600 - t819 - rLR + t829 + t830 - t855 - t858 - t859 - t861 + t864 - t970 + t866 + t867
t1886 = 3 * t604
t1887 = -t869 - t1886 - t460 + t905 - t863 - t469 + t751 - t754 + t911 + t915 + t607 + t610 - t919 + t922 - t925 + t927 - t974 + t975 - t976
t1889 = -t977 - t611 + t619 + t621 + t1186 - t935 - t938 + t942 - t943 + t947 + t949 - t951 + t818 + t795 - t802 - t804 - t626 - t629 + t632
t1890 = t634 - t979 - t865 + t952 - t1818 - t1832 + t1836 + t1837 + t1838 + t1839 + t1840 + t1844 - t1847 + t1849 + t1850 + t1866 + t1867 - t1868 - t1869
t1893 = t1878 + t1879 + t1881 + t1882 + t1885 + t1887 + t1889 + t1890
t1902 = Edelta_lhs(t147, p, 0, 0, 0, 1, 0, 0, 1)
ret[11] = t2 * (t1 * t1873 * t141 + t1734 * t402 + t393 * t1742 + t138 * t1893 - n * t1893 * t137 - t1744 * t392 - t404 * t1733 - t143 * t1873) * t1902
t1903 = 1 - t1758 + t1759 - t1762 + t1061 - t1064 - t1067 + t1070 - t1764 + t1767 + t1769 - t1772 - t1775 - t1780 + t1783 - t1786
t1905 = t52 * t1000 * t1686
t1906 = t1792 + t411 - t1071 - t1793 + t1072 + t1073 + t1794 + t1417 - t431 - t439 - t457 - t1905 - t1079 - t1081 + t1089 - t1106 - t1132
t1910 = t132 * t56 * t994 * t1686
t1911 = 2 * t1910
t1912 = -t1136 + t1143 - t1911 - t1145 + t1148 - t1112 + t1115 - t1151 + t1153 - t1118 - t1169 - t1171 + t1174 - t1122 - t1083 - t395 - t1271
t1913 = -t1272 - t1573 - t36 - t1082 - t1177 + t1178 - t1797 + t1798 - t658 - t665 + t671 - t676 + t681 - t684 + t1805 - t1808 + t695
t1917 = t44 * t1010 * t1686
t1918 = t1917 + t1123 + t697 - t700 - t116 - t747 - t822 + t1126 - t1809 + t1813 - t579 + t581 - t1127 - t586 + t589 - t596 - t598
t1919 = t600 + rLR - t828 - t830 + t855 + t857 + t859 + t861 - t866 - t867 + t604 + t459 - t905 - t915 - t607 - t610 + t919
t1921 = t1031 * t1694
t1922 = -t922 + t925 - t927 - t618 - t621 - t1186 + t935 + t938 - t942 - t947 - t949 + t951 + t626 + t629 - t631 - t634 - t1921
t1923 = t1034 * t1686
t1924 = -1 - t1775 - t1780 + t1783 - t1786 - t1905 - t1112 + t1115 - t1118 - t1122 + t1805 + t1917 + t1123 + t1126 - t1809 + t1813 - t579 + t581
t1925 = -t1127 - t586 + t589 - t596 - t598 + t600 + rLR + t604 + t459 - t607 - t610 - t618 - t621 + t626 + t629 - t631 - t634 + t1584
t1927 = t24 * (t1924 + t1925)
t1928 = t1694 * t1026
t1929 = t1030 * t1694
t1930 = t1030 * t1690
t1931 = t1159 + t1824 + t1826 - t122 - t120 - t1163 + t1155 + t1158 - t871 - t89 - t49 + t900 - t898
t1932 = t1715 * t994
t1933 = rLR - t586 + t1123 + t589 - t1118 - t596 + t1805 - t1775 + t1584 + t629 - t1122 - t634 - t598 - t631 - t618 + t600 - t1786 + t1917 - t621
t1935 = t1015 * t1686
t1936 = t881 + t884 + t886 + t889 + t890 + t875 + t877 + t880 + t1932 + t56 * t1933 + t1935 - t1819 + t1820
t1939 = t8 * t13 * (t1931 + t1936)
t1940 = t1923 + t1818 - t1837 - t1839 - t1582 + t1584 - t1844 + t1847 - t1849 - t1866 - t1867 + t1869 - t1927 - t1928 + t1929 - t1930 + t1939
t1943 = t1903 + t1906 + t1912 + t1913 + t1918 + t1919 + t1922 + t1940
t1949 = -t1769 + t1772 + t1775 + t1780 - t1783 + t1786 - t1792 - t411 + t1071 + t1793 - t1072
t1952 = t1106 - t1090 + t1132 - t1092 + t1094 + t1136 - t1143 + t1098 - t1100 + t1911 + t1145
t1956 = t1122 + t84 + t1083 + t395 + t1271 + t1272 + t1573 + t36 + t1082 + t1177 - t1178
t1959 = t1808 + t87 - t695 - t1917 - t1123 - t1077 - t697 + t700 + t116 + t747 - t785
t1964 = t579 - t581 + t1127 + t586 - t589 + t596 + t598 - t600 - rLS - rLR + t828
t1967 = t905 - t468 + t750 - t753 + t915 + t607 + t610 - t919 + t922 - t925 + t927
t1971 = t947 + t949 - t951 + t818 + t1102 - t1103 - t804 - t626 - t629 + t631 + t634
t1973 = -t827 - t865 - t1170 - t1168 + t1921 - t1923 - t1818 + t1837 + t1839 + t1582 - t1584
t1974 = t1844 - t1847 + t1849 + t1866 + t1867 - t1869 + t1927 + t1928 - t1929 + t1930 - t1939
t1978 = -t935 - t938 + t942 - t974 + t975 - t977 + t618 + t621 - t1417 + t658 - t1061 + t1064 + t1067 - t1070 - t1073 + t1075 + t1079 + t1081 - t1089 + t665 - t671 + t676 - t681 + t684 + t704 - t709 + t1758 - t1759 - t784 + t788 + t791 - t798 + t1762 + t1764 - t1767 - t103 - t1794 + t1797 - t1798 - t1805 + t1809 - t1813 + t1112 - t1115 + t1118 - t1126 - t1148 + t1151 - t1153 + t1169 + t1171 - t11…
t1987 = Edelta_lhs(t147, p, 0, 0, 0, 1, 0, 1, 0)
ret[12] = t2 * (t1 * t1943 * t141 + t1734 * t1053 + t1045 * t1742 + t138 * t1978 - n * t1978 * t137 - t1744 * t1044 - t1055 * t1733 - t143 * t1943) * t1987
t1988 = t1378 * t1686
t1989 = t1375 * t1694
t1991 = t52 * t1351 * t1686
t1992 = 1 + t1405 - t1409 + t1413 - t1416 + t1073 + t1417 + t433 - t436 - t439 + t1988 - t1989 - t1991 - t1083 - t395 - t1271 - t1272 - t1573
t1996 = 2 * t132 * t56 * t1330 * t1686
t1997 = -t36 - t1082 - t687 - t1996 - t700 - t116 + rLR + t604 + t459 - t618 - t621 + t943 - t1422 - t1426 + t1427 - t1438 - t1440 - t1442 + t1443
t2000 = t44 * t1331 * t1686
t2001 = t1448 + t1452 - t1454 - t1467 - t1469 - t1470 - t1492 - t1495 - t1496 - t1498 + t2000 - t1500 - t1501 - t1502 + t1505 + t1507 + t1508 - t1510
t2002 = -1 + rLR + t1427 - t1473 + t1584 - t1440 - t1442 - t618 + t1477 + t2000 - t621 - t1480 - t1486 + t1483 + t1489 + t459 - t1426 - t1991 + t604
t2003 = t24 * t2002
t2004 = t1347 * t1690
t2005 = t1694 * t1339
t2006 = t1347 * t1694
t2009 = t1360 * t1686
t2010 = t1715 * t1330
t2011 = t1513 - t1514 + t56 * (rLR + t1427 - t1473 + t1584 - t1440 - t1442 - t618 + t1477 + t2000 - t621) - t49 + t1519 + t1517 + t1520 + t2009 - t120 - t89 + t2010 + t1521 + t1524 + t1522 - t122
t2013 = t8 * t13 * t2011
t2014 = -t1512 + t1528 - t1531 - t1534 - t1486 + t1489 + t1538 + t1541 - t1480 + t1483 - t1473 + t1477 - t2003 - t2004 - t2005 + t2006 - t1582 + t2013 + t1584
t2016 = t1992 + t1997 + t2001 + t2014
t2022 = t1989 + t1991 + t84 + t1083 + t395 + t1271 + t1272 + t1573 + t36 + t1082 + t687
t2024 = t87 + t1996 + t700 + t116 - rLS - rLR - t103 - t604 - t459 - t468 + t618
t2025 = t621 - t943 - t1446 + t1422 + t1426 - t1427 + t1458 - t1461 + t1438 + t1440 + t1442
t2028 = -t1443 - t1448 - t1452 + t1454 + t1467 - t1455 + t1469 + t1463 - t1465 + t1470 + t1492
t2029 = t1495 + t1496 + t1498 + t1444 - t2000 + t1500 + t1501 + t1502 - t1505 - t1507 - t1508
t2031 = t1510 + t1512 - t1528 + t1531 + t1534 + t1486 - t1489 - t1538 - t1541 + t1480 - t1483
t2032 = t1473 - t1477 - t1511 - t1509 + t2003 + t2004 + t2005 - t2006 + t1582 - t2013 - t1584
t2035 = -t1405 + t1409 - t1413 + t1416 - t1073 - t1417 - t433 + t436 + t439 - t1988 + t2022 + t2024 + t2025 + t2028 + t2029 + t2031 + t2032
t2044 = Edelta_lhs(t147, p, 0, 0, 0, 1, 1, 0, 0)
ret[13] = t2 * (t1 * t2016 * t141 + t1734 * t1394 + t1390 * t1742 + t138 * t2035 - n * t2035 * t137 - t1744 * t1389 - t1396 * t1733 - t143 * t2016) * t2044
t2045 = 2 * t1759
t2046 = 2 * t1760
t2047 = 2 * t1761
t2048 = 2 * t1762
t2049 = 2 * t1764
t2050 = 4 * t1766
t2051 = 2 * t1769
t2052 = 4 * t1771
t2053 = 2 * t1775
t2054 = 2 * t1777
t2055 = 4 * t1779
t2056 = t2045 + t2046 - t2047 - t2048 - t2049 + t2050 + t2051 - t2052 - t2053 + t2054 - t2055
t2057 = 4 * t1782
t2058 = 2 * t1786
t2059 = 4 * t1790
t2060 = 2 * t1792
t2061 = t2057 - t2058 - t2059 + t2060 + t411 - t415 + t422 + t424 - t431 - t457 - t548
t2064 = -2 * t555 + 2 * t1753 + 2 * t559 - 2 * t1756 - 2 * t564
t2065 = t25 * t2064
t2066 = -t1272 - t1273 - t1082 - t2065 - t641 + t646 - t658 - t665 + t671 - t676 + t681
t2067 = 2 * t1801
t2068 = 2 * t1805
t2069 = 2 * t1808
t2070 = 4 * t26
t2072 = t8 * t65 * t2070
t2073 = t19 * t2064
t2074 = -t684 - t2067 + t2068 - t2069 + t2072 + t695 - t701 + t714 - t747 + t2073 - t821
t2077 = t570 - t579 + t581 - t584 - t586 + t589 - t596 - t598 - t829 + t855 + t858
t2079 = -t586 + t2068 + t589 - t2053 - t596 + t2072 + t629 - t632 - t2058 - t598 - t619 + t2054
t2083 = 2 * t1824
t2084 = 2 * t1826
t2086 = -t871 - 2 * t1819 + t56 * t2079 + 2 * t1820 + 2 * t1823 + t2083 + t2084 + 2 * t1827 + t876 + t880 + t889 + t891 - t897 - t898 - t899 + t900
t2088 = t8 * t13 * t2086
t2089 = -t864 - t866 + t460 - t915 - t610 + t919 - t922 + t925 - t927 - t619 + t2088
t2091 = 2 * t1818
t2092 = t935 + t938 - t942 - t947 - t949 + t951 + t626 + t629 - t632 - t952 + t2091
t2093 = 2 * t1838
t2094 = 2 * t1839
t2095 = 12 * t1843
t2096 = 12 * t1846
t2097 = 2 * t1849
t2098 = 2 * t1850
t2099 = 2 * t1867
t2100 = 2 * t1868
t2101 = t2064 * t92
t2102 = t101 * t2070
t2103 = t460 + t2072 - t2053 + t2054 - t2055 + t2057 - t2058 + t2068 - t2067 - t619 + t626
t2104 = -t579 - t632 + t589 + t581 - t610 - t596 - t598 - t586 - t584 + t570 + t629
t2106 = t24 * (t2103 + t2104)
t2112 = t460 + 2 * t1863 - 2 * t1857 - 4 * t1852 + 4 * t1854 + 2 * t1860 + t504 + t513 - t515 - t519 + t526 + t530 - t533 + t539 - t544
t2113 = t19 * t2112
t2114 = -t2093 - t2094 - t2095 + t2096 - t2097 - t2098 - t2099 + t2100 - t2101 - t2102 - t2106 - t2113
t2117 = t2056 + t2061 + t2066 + t2074 + t2077 + t2089 + t2092 + t2114
t2122 = 2 + t961 - t2045 - t2046 + t2047 + t2048 + t2049 - t2050 - t2051 + t2052 + t2053 - t2054 + t2055 - t2057
t2123 = t2058 + t2059 - t2060 - t411 + t415 - t422 - t424 + t431 + t457 + t748 + t548 + t1272 + t1273 + t1082 + t2065
t2125 = t641 - t646 + t658 + t665 - t671 + t676 - t681 + t684 - t814 + t2067 - t2068 + t2069 + t811 - t2072 - t695
t2126 = t701 - t714 + t747 - t2073 + t821 - t786 - t784 + t788 + t791 - t798 - t807 + t810 - t570 + t579 - t581
t2129 = t584 + t586 - t589 + t596 + t598 - t819 + t829 - t855 - t858 + t864 - t970 + t866 - t605 - t460
t2130 = -t863 - t469 + t751 - t754 + t915 + t610 - t919 + t922 - t925 + t927 - t974 + t975 - t976 - t977 + t619
t2132 = -t2088 - t935 - t938 + t942 + t947 + t949 - t951 + t818 + t795 - t802 - t804 - t626 - t629 + t632 - t979
t2133 = -t865 + t952 - t2091 + t2093 + t2094 + t2095 - t2096 + t2097 + t2098 + t2099 - t2100 + t2101 + t2102 + t2106 + t2113
t2136 = t2122 + t2123 + t2125 + t2126 + t2129 + t2130 + t2132 + t2133
t2145 = Edelta_lhs(t147, p, 0, 0, 0, 2, 0, 0, 0)
ret[14] = t2 * (t1 * t2117 * t141 + 2 * t1734 * t1742 + t138 * t2136 - n * t2136 * t137 - 2 * t1744 * t1733 - t143 * t2117) * t2145 / 2
t2147 = -t1341 - t995 - dtLS - dtLRS
t2148 = t65 * t2147
t2149 = t8 * t2148
t2151 = -dtL - dtLS - dtLR - dtLRS - t1010 + t2149 + t1335 - t1355
t2153 = -t1010 + t2149 + t1335
t2155 = t56 * t2153 + t1368 + t1369
t2156 = t13 * t2155
t2158 = t2149 - t101 * t2147 - t24 * t2151 + t8 * t2156 - t1387 - t1355 + t1335 - t1377 + t1374 + t1363 - t1362 + t1341 - t1348 - t1010 + t995 + t1005 - dtL - dtLR
t2159 = t1 * t2158
t2161 = -t2158
t2163 = n * t2161
t2168 = Edelta_lhs(t147, p, 0, 0, 1, 0, 0, 0, 0)
ret[15] = t2 * (t2159 * t141 + t138 * t2161 - t2163 * t137 - t143 * t2158) * t2168
t2169 = t43 * t2148
t2170 = -1 + t36 + t38 + t395 + t1271 + t153 + t1273
t2172 = t8 * t65 * t2170
t2175 = t8 * t54 * t2155 * t169
t2176 = t2169 + t2172 - t2175 - t1064 - t1409 + t1413 + t1417 - t439 + t1143 - t1145 + t1153
t2179 = t211 * t64 * t2147 * t169
t2180 = -t395 - t1271 - t153 - t1273 - t36 - t38 - t116 + rLR + t604 - t621 - t2179 - t1426
t2182 = -t1438 - t1442 + t1443 + t1448 - t1469 - t1470 - t1495 - t1496 - t1500 - t1501 - t1502 + t1507
t2183 = t21 * t2153
t2184 = t5 * t2153
t2190 = t43 * t2156
t2191 = t295 * t2151
t2192 = t225 * t2147
t2194 = -1 + rLR + t2169 - t2179 + t2172 - t1442 + t1477 - t621 - t1486 + t1489 - t1426 + t604
t2196 = t1508 - t1531 - t1486 + t1489 + t1541 + t1477 + t8 * t13 * (t2183 - t2184 + t56 * (rLR + t2169 - t2179 + t2172 - t1442 + t1477 - t621) + t1519 + t1520 - t120 - t89 + t1521 + t1522) + t2190 - t2191 - t2192 - t101 * t2170 - t24 * t2194
t2198 = t2176 + t2180 + t2182 + t2196
t2200 = t1 * t2198 * t141
t2203 = -t2198
t2204 = t138 * t2203
t2206 = n * t2203 * t137
t2209 = t143 * t2198
t2212 = Edelta_lhs(t147, p, 0, 0, 1, 0, 0, 0, 1)
ret[16] = t2 * (t2200 + t2159 * t402 + t393 * t2161 + t2204 - t2206 - t2163 * t392 - t404 * t2158 - t2209) * t2212
t2214 = -t37 - t153 - t39 - t116 + t604 - t621 - t2179 - t1442 + t1448 - t1470 - t1495
t2216 = -t1501 - t1502 + t1507 - t1531 - t1486 + t1489 + t1541 + t2190 - t2191 - t2192 + t1579
t2217 = 2 * t14
t2219 = t8 * t65 * t2217
t2222 = t101 * t2217
t2228 = -t1580 - t1589 + t1590 - t1586 - t1598 + t1599 - t1603 + t2219 - t24 * (t2169 - t2179 + t2219 - t1442 + t1579 - t621 - t1486 + t1489 - t1586 + t604) - t2222 + t8 * t13 * (t2183 - t2184 + t56 * (t2169 - t2179 + t2219 - t1442 + t1579 - t621) + t1593 + t1520 - t120 - t89 + t1521 + t1594)
t2230 = t2169 - t2175 - t1064 - t1409 + t1413 + t1417 + t1143 - t1145 + t1153 - t395 + t2214 + t2216 + t2228
t2232 = t1 * t2230 * t141
t2235 = -t2230
t2236 = t138 * t2235
t2238 = n * t2235 * t137
t2241 = t143 * t2230
t2244 = Edelta_lhs(t147, p, 0, 0, 1, 0, 0, 1, 0)
ret[17] = t2 * (t2232 + t2159 * t1053 + t1045 * t2161 + t2236 - t2238 - t2163 * t1044 - t1055 * t2158 - t2241) * t2244
t2245 = 2 * t5
t2248 = t8 * t65 * t2245
t2257 = -1 - t101 * t2245 - t24 * (-1 + rLR + t2248 + t1644 - t1647) + t2248 + t1635 - t1637 - t1651 - t1654 + t1656 + t8 * t13 * (t56 * (rLR + t2248 + t1644) + t1660 + t1662) + t1644 - 2 * t1668 - t1647 - t439 - t36 - t38 + rLR - t37 - t39
t2259 = t1 * t2257 * t141
t2262 = -t2257
t2263 = t138 * t2262
t2265 = n * t2262 * t137
t2268 = t143 * t2257
t2271 = Edelta_lhs(t147, p, 0, 0, 1, 0, 1, 0, 0)
ret[18] = t2 * (t2259 + t2159 * t1394 + t1390 * t2161 + t2263 - t2265 - t2163 * t1389 - t1396 * t2158 - t2268) * t2271
t2278 = Edelta_lhs(t147, p, 0, 0, 1, 1, 0, 0, 0)
ret[19] = t2 * (t2200 + t2159 * t1742 + t1734 * t2161 + t2204 - t2206 - t2163 * t1733 - t1744 * t2158 - t2209) * t2278
t2284 = Edelta_lhs(t147, p, 0, 0, 2, 0, 0, 0, 0)
ret[20] = t2 * (2 * t2159 * t2161 - 2 * t2163 * t2158) * t2284 / 2
t2286 = -t1697 - dtLR - dtLRS - t996
t2287 = t101 * t2286
t2288 = t65 * t2286
t2289 = t8 * t2288
t2290 = t149 - t275 + t2289 - t208 + t1012 + t1705 - t283 + t286 - t1002 - t1703
t2291 = t24 * t2290
t2292 = t149 - t275 + t2289 - t208 + t1012 + t1705
t2294 = t351 - t352 + t56 * t2292 + t1016 + t358 + t1714 + t1716 + t363 + t1017
t2295 = t13 * t2294
t2296 = t8 * t2295
t2298 = -t1002 - t1009 + t996 - t1027 - t1032 + t1035 + t1037 + t1720 - t1038 + t149 - t171
t2300 = dtLR + dtLRS - t176 - t184 + t192 + t194 - t208 + t1012 - t226 - t296 + t340
t2301 = -t343 - t345 + t349 - t283 + t286 - t275 + t368 - t370 + t384 + t2289 - t1730
t2303 = -t1691 - t1695 + t1696 - t1703 + t1705 - t1706 + t1697 - t2287 - t2291 + t2296 + t2298 + t2300 + t2301
t2304 = t1 * t2303
t2306 = t1691 + t1695 - t1696 + t1703 - t1705 + t1706 - t1697 + t2287 + t2291 - t2296 + t1002 + t1009 + t1029
t2307 = -t996 - t1023 + t1027 + t1032 - t1035 - t1037 - t1720 + t1038 - t149 + t171 + dtL + dtLS + t176 + t184
t2309 = -t192 + t248 - t253 - t194 + t208 - t1012 + t1025 + t226 - t241 + t296 + t256 - t259 - t331 - t340
t2310 = t343 + t345 - t349 + t283 - t286 + t275 + t329 - t368 + t370 - t384 - t1031 - t369 - t2289 + t1730
t2312 = t2306 + t2307 + t2309 + t2310
t2314 = n * t2312
t2319 = Edelta_lhs(t147, p, 0, 1, 0, 0, 0, 0, 0)
ret[21] = t2 * (t2304 * t141 + t138 * t2312 - t2314 * t137 - t143 * t2303) * t2319
t2320 = t43 * t2288
t2323 = t211 * t64 * t2286 * t169
t2324 = -1 + t38 + t1083 + t395 + t37 + t1272 + t1273
t2326 = t8 * t65 * t2324
t2327 = -t586 + t611 + t589 - t592 - t596 + t2320 - t2323 + t2326 + t629 - t631 - t634 - t598 - t1122 - t618 + t1120 - t1786 + t1777 - t621
t2329 = t5 * t2292
t2330 = t21 * t2292
t2331 = t56 * t2327 + t1823 + t1824 + t1826 + t1827 - t2329 + t2330 - t122 - t894 - t120 + t892 + t1155 + t1156
t2332 = t1157 + t1158 - t871 - t89 - t49 + t900 - t898 + t881 + t884 + t889 + t890 + t875 + t880
t2335 = t8 * t13 * (t2331 + t2332)
t2336 = t43 * t2295
t2337 = 1 - t1758 + t1759 + t1760 - t1761 - t1762 - t1067 + t1070 + t1767 - t1772 + t2335 + t2336 + t1777 - t1780 + t1783 - t1786
t2338 = -t1791 + t411 - t1071 - t1793 + t1072 + t1073 + t1794 + t1417 - t431 + t433 - t436 - t457 - t1079 + t1080 + t1089 - t1106
t2340 = -t1107 - t1133 - t1109 - t1140 + t1148 - t1112 + t1115 - t1151 + t1120 - t1169 - t1171 - t1172 + t1174 + t1175 - t1122 - t1083
t2341 = -t395 - t37 - t1272 - t1273 - t38 - t1177 + t1178 - t1797 + t1798 - t658 - t665 + t671 - t676 + t681 - t684 - t687
t2344 = t225 * t2286
t2345 = t101 * t2324
t2346 = t1777 - t1780 + t1783 - t1786 - t1109 - t1112 + t1115 + t1120 - t1122 - t1801 + t1126 - t1809 + t1813 - t579 + t581 - t1127 - t586
t2347 = t589 - t592 - t596 - t598 + t604 + t459 - t610 + t611 - t618 - t621 + t626 + t629 - t631 - t634 - t2323 + t2320 + t2326
t2349 = t24 * (t2346 + t2347)
t2350 = t295 * t2290
t2351 = -t1801 - t689 + t695 - t2344 - t2345 - t700 - t116 - t715 - t2349 - t747 - t2350 + t1126 - t1809 + t1813 - t579 + t581
t2352 = -t1127 - t586 + t589 - t592 - t596 - t598 - t828 + t855 + t857 + t859 - t866 - t867 + t869 + t604 + t459 - t911
t2354 = -t915 - t610 + t919 - t922 + t925 - t927 + t611 - t618 - t621 + t935 + t938 - t942 + t943 - t947 - t949 + t951
t2357 = t8 * t54 * t2294 * t169
t2358 = t626 + t629 - t631 - t634 - t2323 - t1837 - t1838 - t1844 + t1847 - t1850 - t1866 + t1868 + t1869 - t2357 + t2320 + t2326
t2361 = t2337 + t2338 + t2340 + t2341 + t2351 + t2352 + t2354 + t2358
t2366 = t704 + t1758 - t1759 - t1760 + t1761 + t1762 + t1067 - t1070 - t1767 + t1772 - t2335 - t2336 - t1777 + t1780 - t1783 + t1786 + t1791 - t411 + t1071 + t1793
t2367 = -t1072 - t1073 - t1794 - t1417 + t431 - t433 + t436 + t457 + t1079 - t1080 - t1089 + t1106 - t1090 + t1107 + t1133 - t1092 + t1094 + t1109 + t1140 + t1098
t2369 = -t1100 - t1148 + t1112 - t1115 + t1151 - t1120 + t1075 + t1169 + t1171 + t1172 - t1174 - t1175 + t1122 + t84 + t1083 + t395 + t37 + t1272 + t1273 + t38
t2371 = t687 - t814 + t1801 + t87 + t689 - t695 - t1077 + t2344 + t2345 + t700 + t116
t2375 = t715 + t2349 + t747 - t785 + t2350 - t784 + t788 + t791 - t798 - t807 + t810 - t1126 + t1809 - t1813 + t579 - t581 + t1127 + t586 - t589 + t592
t2376 = t596 + t598 - rLS + t828 - t855 - t857 - t859 - t103 + t866 + t867 - t869 - t1886 - t459 - t468 + t750 - t753 + t911 + t915 + t610 - t919
t2378 = t922 - t925 + t927 - t974 + t975 - t709 - t977 - t611 + t618 + t621 - t935 - t938 + t942 - t943 + t947 + t949 - t951 + t818 + t1102 - t1103
t2380 = t1837 + t1838 + t1844 - t1847 + t1850 + t1866 - t1868 - t1869 + t2357 - t2320 - t2326
t2384 = -t626 - t629 + t631 + t634 + t658 + t665 - t671 + t676 - t681 + t684 - t804 + t1797 - t1798 - t1168 - t1170 + t1177 - t1178 - t827 - t865 + t2380 + t2375 + t2376 + t2378 + t2371 + t2366 + t2367 + t2369 + t2323
t2393 = Edelta_lhs(t147, p, 0, 1, 0, 0, 0, 0, 1)
ret[22] = t2 * (t1 * t2361 * t141 + t2304 * t402 + t393 * t2312 + t138 * t2384 - n * t2384 * t137 - t2314 * t392 - t404 * t2303 - t143 * t2361) * t2393
t2394 = -t1758 + t1759 - t1762 + t1061 - t1224 - t1064 - t1226 + t1227 + t1767 - t1772 + t2336 - t1780 + t1783 - t1786
t2395 = -t586 + t1123 + t589 - t1118 - t596 + t2320 - t2323 + t2219 + t629 - t1234 - t634 - t598 + t1120 - t1786 + t1917 - t621
t2397 = -t871 - t2329 + t56 * t2395 + t2330 + t1932 + t1935 + t1824 + t1826 + t1238 + t1156 + t1157
t2398 = t1241 + t1159 + t880 + t881 + t884 + t889 - t1163 - t120 - t898 + t900 - t89
t2401 = t8 * t13 * (t2397 + t2398)
t2402 = t411 - t1793 + t1794 + t1417 - t431 + t2401 - t457 - t1905 + t1080 - t1081 - t1107 - t1132 - t1133 - t1136
t2404 = -t1109 - t1140 + t1143 - t1911 - t1145 + t1259 - t1260 + t1261 - t1262 + t1153 - t1118 + t1120 - t1264 - t1172
t2405 = t1267 + t1175 - t1270 - t1234 - t395 - t37 - t153 - t39 - t1797 + t1798 - t658 - t665 + t671 - t676
t2408 = t681 - t684 + t695 + t1917 + t1123 - t2344 - t116 - t747 - t2350 - t1809 + t1813 - t579 + t581 - t586
t2409 = t589 - t596 - t598 + t855 + t859 - t866 - t867 + t604 - t915 - t610 + t919 - t922 + t925 - t927
t2411 = -t621 + t935 + t938 - t942 - t947 - t949 + t951 + t626 + t629 - t634 - t1287 + t1289 - t1921 + t1923
t2412 = -t1780 + t1783 - t1786 - t1905 - t1109 - t1260 + t1261 - t1118 + t1120 - t1234 + t1917 + t1123 - t1809 + t1813
t2413 = -t579 + t581 - t586 + t589 - t596 - t598 + t604 - t610 - t621 + t626 + t629 - t634 - t2323 + t2219 + t2320
t2415 = t24 * (t2412 + t2413)
t2416 = -t2323 - t2415 - t1837 - t1844 + t1847 - t1866 + t1869 + t2219 - t2222 - t2357 + t2320 - t1928 + t1929 - t1930
t2419 = t2394 + t2402 + t2404 + t2405 + t2408 + t2409 + t2411 + t2416
t2424 = t1758 - t1759 + t1762 - t1061 + t1224 + t1064 + t1226 - t1227 - t1767 + t1772 - t2336 + t1780 - t1783 + t1786 - t411 + t1793
t2425 = -t1794 - t1417 + t431 - t2401 + t457 + t1905 - t1080 + t1081 - t1282 + t1107 + t1132 + t1133 - t1281 + t1285 + t1136 + t1109 + t1140
t2427 = -t1143 + t1283 - t1284 + t1911 + t1145 - t1259 + t1260 - t1261 + t1262 - t1153 + t1118 - t1120 + t1305 + t1264 + t1172 - t1267 - t1175
t2428 = t1270 + t1234 + t395 + t37 + t153 + t39 + t1797 - t1798 + t658 + t665 - t671 + t676 - t681 + t684 - t814 - t695 - t1917
t2431 = -t1123 - t1310 + t2344 + t116 + t747 + t2350 - t784 + t788 + t791 - t798 - t807 + t810 + t1809 - t1813 + t579 - t581
t2432 = t586 - t589 + t596 + t598 - t855 - t859 + t866 + t867 - t1269 - t1886 + t915 + t610 - t919 + t922 - t925 + t927 - t974
t2434 = t975 - t977 + t621 - t935 - t938 + t942 + t947 + t949 - t951 + t818 - t804 - t626 - t629 + t634 + t1287 - t1289 - t865
t2435 = -t1315 + t1921 - t1923 + t2323 + t2415 + t1837 + t1844 - t1847 + t1866 - t1869 - t2219 + t2222 + t2357 - t2320 + t1928 - t1929 + t1930
t2438 = t2424 + t2425 + t2427 + t2428 + t2431 + t2432 + t2434 + t2435
t2447 = Edelta_lhs(t147, p, 0, 1, 0, 0, 0, 1, 0)
ret[23] = t2 * (t1 * t2419 * t141 + t2304 * t1053 + t1045 * t2312 + t138 * t2438 - n * t2438 * t137 - t2314 * t1044 - t1055 * t2303 - t143 * t2419) * t2447
t2450 = t1513 - t1514 + t56 * (t1427 - t1473 + t2326 - t1440 - t1442 - t618 + t1579 + t2000 - t621) - t49 + t1593 + t1517 + t1520 + t2009 - t120 - t89 + t2010 + t1521 + t1524 + t1594 - t122
t2452 = t8 * t13 * t2450
t2453 = 1 + t2452 + t1405 - t1409 + t1413 - t1416 + t1073 + t1417 + t433 - t436 + t1988 - t1989 - t1991 - t1083 - t395 - t37 - t1272
t2454 = -t1273 - t38 - t687 - t1996 - t2345 - t700 - t116 + t604 + t459 - t618 - t621 + t943 - t1422 + t1427 - t1440 - t1442 + t1448 + t1452
t2456 = -t1454 - t1467 - t1470 - t1492 - t1495 - t1498 + t2000 - t1501 - t1502 + t1505 + t1507 - t1510 - t1512 + t1528 - t1531 - t1534 - t1486 + t1489
t2457 = t1427 - t1473 + t2326 - t1440 - t1442 - t618 + t1579 + t2000 - t621 - t1480 - t1486 + t1483 + t1489 + t459 - t1586 - t1991 + t604
t2458 = t24 * t2457
t2459 = t1538 + t1541 - t1480 + t1483 - t1473 - t2004 - t2005 + t2006 + t1579 - t1580 - t1589 + t1590 - t1586 - t1598 + t1599 - t1603 + t2326 - t2458
t2461 = t2453 + t2454 + t2456 + t2459
t2467 = t1989 + t1991 + t84 + t1083 + t395 + t37 + t1272 + t1273 + t38 + t687 + t87
t2470 = t621 - t943 - t1446 + t1422 - t1427 + t1458 - t1461 + t1440 + t1442 - t1448 - t1452
t2474 = -t2000 + t1501 + t1502 - t1505 - t1507 + t1510 + t1512 - t1528 + t1531 + t1534 + t1486
t2477 = -t2006 - t1579 + t1580 + t1589 - t1590 + t1586 + t1598 - t1599 + t1603 - t2326 + t2458
t2480 = -rLS - t604 + t618 - t1405 + t1409 - t1413 + t1416 - t1417 + t1444 + t1454 - t1455 + t1463 - t1465 + t1467 - t1073 + t1470 + t1473 + t1480 - t1483 - t1489 + t1492 + t1495 + t1498 - t1509 - t1511 - t1538 - t1541 + t700 - t468 - t103 + t116 - t1988 + t1996 - t433 + t436 - t459 + t2474 + t2477 + t2470 + t2467 - t2452 + t2345 + t2004 + t2005
t2489 = Edelta_lhs(t147, p, 0, 1, 0, 0, 1, 0, 0)
ret[24] = t2 * (t1 * t2461 * t141 + t2304 * t1394 + t1390 * t2312 + t138 * t2480 - n * t2480 * t137 - t2314 * t1389 - t1396 * t2303 - t143 * t2461) * t2489
t2490 = -t1775 + t1777 - t2055 + t2057 - t2058 - t1905 - t1112 + t1115 - t1122 - t1801 + t1805 + t1917 + t1126 - t579
t2491 = 2 * t26
t2493 = t8 * t65 * t2491
t2494 = t581 - t1127 - t586 + t589 - t596 - t598 + t459 - t610 - t618 + t626 + t629 - t631 + t2493 - t2323 + t2320
t2496 = t24 * (t2490 + t2494)
t2497 = t101 * t2491
t2498 = -t586 + t1805 + t589 - t1775 - t596 + t2320 - t2323 + t2493 + t629 - t631 - t2058 - t598 - t1122 - t618 + t1917 + t1777
t2500 = -t871 + t56 * t2498 - t2329 + t2330 - t1819 + t1932 + t1935 + t1820 + t1823 + t2083 + t2084
t2501 = t1827 + t1155 + t1158 + t875 + t880 + t889 + t890 - t122 - t898 - t49 + t900
t2504 = t8 * t13 * (t2500 + t2501)
t2505 = -t2496 - t2497 + t2045 + t1760 - t1761 - t2048 + t2504 - t1067 + t1070 - t1764 + t2050 + t1769 - t2052 + t2336
t2506 = -t1775 + t1777 - t2055 + t2057 - t2058 - t1791 + t1792 + t411 - t1071 + t1072 + t1073 - t431 - t457 - t1905
t2508 = -t1079 + t1089 - t1106 - t1911 + t1148 - t1112 + t1115 - t1151 - t1169 - t1171 + t1174 - t1122 - t1083 - t153
t2509 = -t39 - t38 - t2065 - t1177 + t1178 - t658 - t665 + t671 - t676 + t681 - t684 - t1801 + t1805 - t1808
t2512 = t695 + t1917 - t2344 - t700 - t747 + t2073 - t2350 + t1126 - t579 + t581 - t1127 - t586 + t589 - t596
t2513 = -t598 - t828 + t855 + t857 - t866 + t459 - t915 - t610 + t919 - t922 + t925 - t927 - t618 + t935
t2515 = t938 - t942 - t947 - t949 + t951 + t626 + t629 - t631 + t2493 - t1921 + t1923 - t2323 + t1818 - t1838
t2516 = -t1839 - t2095 + t2096 - t1849 - t1850 - t1867 + t1868 - t2357 + t2320 - t1928 + t1929 - t1930 - t2101 - t2113
t2519 = t2505 + t2506 + t2508 + t2509 + t2512 + t2513 + t2515 + t2516
t2524 = 1 + t2496 + t2497 + t704 - t2045 - t1760 + t1761 + t2048 - t2504 + t1067 - t1070 + t1764 - t2050 - t1769 + t2052 - t2336 + t1775 - t1777
t2525 = t2055 - t2057 + t2058 + t1791 - t1792 - t411 + t1071 - t1072 - t1073 + t431 + t457 + t1905 + t1079 - t1089 + t1106 - t1090 - t1092 + t1094 + t1098
t2527 = -t1100 + t1911 - t1148 + t1112 - t1115 + t1151 + t1075 + t1169 + t1171 - t1174 + t1122 + t84 + t1083 + t153 + t39 + t38 + t2065 + t1177
t2528 = -t1178 + t658 + t665 - t671 + t676 - t681 + t684 - t814 + t1801 - t1805 + t1808 + t87 - t695 - t1917 - t1077 + t2344 + t700 + t747 - t2073
t2531 = -t785 + t2350 - t784 + t788 + t791 - t798 - t807 + t810 - t1126 + t579 - t581 + t1127 + t586 - t589 + t596 + t598 - rLS + t828
t2532 = -t855 - t857 - t103 + t866 - t605 - t459 - t468 + t750 - t753 + t915 + t610 - t919 + t922 - t925 + t927 - t974 + t975 - t709 - t977
t2534 = t618 - t935 - t938 + t942 + t947 + t949 - t951 + t818 + t1102 - t1103 - t804 - t626 - t629 + t631 - t2493 - t827 - t865 - t1170 - t1168
t2535 = t1921 - t1923 + t2323 - t1818 + t1838 + t1839 + t2095 - t2096 + t1849 + t1850 + t1867 - t1868 + t2357 - t2320 + t1928 - t1929 + t1930 + t2101 + t2113
t2538 = t2524 + t2525 + t2527 + t2528 + t2531 + t2532 + t2534 + t2535
t2547 = Edelta_lhs(t147, p, 0, 1, 0, 1, 0, 0, 0)
ret[25] = t2 * (t1 * t2519 * t141 + t2304 * t1742 + t1734 * t2312 + t138 * t2538 - n * t2538 * t137 - t2314 * t1733 - t1744 * t2303 - t143 * t2519) * t2547
t2554 = Edelta_lhs(t147, p, 0, 1, 1, 0, 0, 0, 0)
ret[26] = t2 * (t2232 + t2304 * t2161 + t2159 * t2312 + t2236 - t2238 - t2314 * t2158 - t2163 * t2303 - t2241) * t2554
t2555 = 2 * t2336
t2556 = 2 * t1905
t2557 = 4 * t1910
t2558 = t2045 - t2048 - t1224 - t1226 + t1227 + t2050 - t2052 + t2555 - t2055 + t2057 - t2058 + t411 - t431 - t457 - t2556 - t2557 + t1259 - t1260
t2559 = 2 * t1917
t2560 = 2 * t2344
t2561 = 2 * t2350
t2562 = t1261 - t1262 - t1264 + t1267 - t1270 - t1234 - t2065 - t658 - t665 + t671 - t676 + t681 - t684 + t695 + t2559 - t2560 - t747 + t2073 - t2561
t2564 = -t579 + t581 - t586 + t589 - t596 - t598 + t855 - t866 - t915 - t610 + t919 - t922 + t925 - t927 + t935 + t938 - t942 - t947 - t949
t2565 = 2 * t1921
t2566 = 2 * t1923
t2574 = -t871 + t56 * (-2 * t585 + 2 * t2320 + 2 * t588 - 2 * t2323 - 2 * t595 + 2 * t628 - 2 * t1122 - 2 * t1786 - 2 * t597 + 2 * t1917) - 2 * t2329 + 2 * t2330 + 2 * t1932 + 2 * t1935 + t2083 + t2084 + t1238 + t1241 + t880 + t889 - t898 + t900
t2576 = t8 * t13 * t2574
t2577 = 2 * t2323
t2578 = 2 * t2320
t2579 = -t2577 + t2578 - t2556 + t2559 - t2055 + t2057 - t2058 - t1234 + t626 - t579 + t589 - t1260 + t1261 + t581 - t610 - t596 - t598 - t586 + t629
t2580 = t24 * t2579
t2581 = 2 * t2357
t2582 = 2 * t1928
t2583 = 2 * t1929
t2584 = 2 * t1930
t2585 = t951 + t626 + t629 - t1287 + t1289 - t2565 + t2566 + t2576 - t2577 - t2580 - t2095 + t2096 - t2581 + t2578 - t2582 + t2583 - t2584 - t2101 - t2113
t2587 = t2558 + t2562 + t2564 + t2585
t2592 = -t2045 + t2048 + t1224 + t1226 - t1227 - t2050 + t2052 - t2555 + t2055 - t2057 + t2058 - t411
t2593 = t431 + t457 + t2556 - t1282 - t1281 + t1285 + t1283 - t1284 + t2557 - t1259 + t1260 - t1261
t2595 = t1262 + t1305 + t1264 - t1267 + t1270 + t1234 + t2065 + t658 + t665 - t671 + t676 - t681
t2596 = t684 - t814 - t695 - t2559 - t1310 + t2560 + t747 - t2073 + t2561 - t784 + t788 + t791 - t798
t2599 = -t807 + t810 + t579 - t581 + t586 - t589 + t596 + t598 - t855 + t866 - t1269 - t605
t2600 = t915 + t610 - t919 + t922 - t925 + t927 - t974 + t975 - t977 - t935 - t938 + t942
t2602 = t947 + t949 - t951 + t818 - t804 - t626 - t629 + t1287 - t1289 - t865 - t1315 + t2565
t2603 = -t2566 - t2576 + t2577 + t2580 + t2095 - t2096 + t2581 - t2578 + t2582 - t2583 + t2584 + t2101 + t2113
t2606 = t2592 + t2593 + t2595 + t2596 + t2599 + t2600 + t2602 + t2603
t2615 = Edelta_lhs(t147, p, 0, 2, 0, 0, 0, 0, 0)
ret[27] = t2 * (t1 * t2587 * t141 + 2 * t2304 * t2312 + t138 * t2606 - n * t2606 * t137 - 2 * t2314 * t2303 - t143 * t2587) * t2615 / 2
t2617 = -dtRS - dtLRS - t1698 - t1342
t2618 = t65 * t2617
t2619 = t8 * t2618
t2620 = -t1708 + t2619 + t1333
t2622 = t56 * t2620 + t1367 + t1370
t2623 = t13 * t2622
t2624 = t8 * t2623
t2625 = t101 * t2617
t2626 = -dtR - dtLR - dtRS - dtLRS - t1708 + t2619 + t1333 - t1353
t2627 = t24 * t2626
t2628 = t2624 - t1708 + t1698 + t1726 - t1383 - t1353 + t1333 - t1376 + t1379 + t1364 - t1358 + t1342 - t1340 - dtR - dtLR - t2625 - t2627 + t2619
t2629 = t1 * t2628
t2631 = 1 + t1708 - t1698 + dtR + dtLS + dtLR + dtLRS + dtS + dtRS - t1333 + t1338 - t2624 + t2627
t2632 = t2625 + t1340 - t1336 + t1358 + t1346 - t1364 - t1342 + t1353 + t1376 - t1379 + t1383 - t1375 - t2619 - t1726
t2633 = t2631 + t2632
t2635 = n * t2633
t2640 = Edelta_lhs(t147, p, 1, 0, 0, 0, 0, 0, 0)
ret[28] = t2 * (t2629 * t141 + t138 * t2633 - t2635 * t137 - t143 * t2628) * t2640
t2643 = t211 * t64 * t2617 * t169
t2644 = -t2643 - t1764 + t1769 + t1405 - t1416 + t1792 + t1073 - t439 - t1083 - t37 - t153
t2645 = -t1273 - t36 - t1082 - t700 + rLR + t459 - t618 - t1424 - t1434 - t1440 + t1452 + t1453
t2647 = -t1467 - t1468 - t1497 - t1498 - t1499 + t1505 + t1506 - t1510 - t1512 - t1534 + t1538 - t1480
t2650 = t8 * t54 * t2622 * t169
t2651 = t43 * t2618
t2652 = -1 + t36 + t1082 + t1083 + t37 + t153 + t1273
t2654 = t8 * t65 * t2652
t2655 = -1 + rLR + t2651 - t2643 + t2654 - t1440 - t618 + t1475 - t1480 + t1483 + t459 - t1424
t2656 = t24 * t2655
t2657 = t295 * t2626
t2658 = t225 * t2617
t2659 = t101 * t2652
t2660 = t21 * t2620
t2661 = t5 * t2620
t2666 = t8 * t13 * (t2660 - t2661 + t56 * (rLR + t2651 - t2643 + t2654 - t1440 - t618 + t1475) - t49 + t1517 + t1518 + t1523 + t1524 - t122)
t2667 = t43 * t2623
t2668 = t1483 + t1475 - t2650 + t2651 + t2654 - t1849 - t2656 - t2657 - t2658 - t2659 + t2666 + t2667
t2670 = t2644 + t2645 + t2647 + t2668
t2672 = t1 * t2670 * t141
t2675 = 1 + t2643 + t1764 - t1769 - t1405 + t1416 - t1792 - t1073 + t439 + t84 + t1083 + t37 + t153 + t1273 + t36
t2676 = t1082 + t87 + t700 - rLS - rLR - t103 - t459 - t468 + t618 - t1446 + t1424 + t1458 - t1461 + t1434 + t1440 - t1452
t2678 = -t1453 + t1467 + t1468 - t1455 + t1463 - t1465 + t1497 + t1498 + t1444 + t1499 - t1505 - t1506 + t1510 + t1512 + t1534
t2679 = -t1538 + t1480 - t1483 - t1475 - t1511 - t1509 + t2650 - t2651 - t2654 + t1849 + t2656 + t2657 + t2658 + t2659 - t2666 - t2667
t2681 = t2675 + t2676 + t2678 + t2679
t2682 = t138 * t2681
t2684 = n * t2681 * t137
t2687 = t143 * t2670
t2690 = Edelta_lhs(t147, p, 1, 0, 0, 0, 0, 0, 1)
ret[29] = t2 * (t2672 + t2629 * t402 + t393 * t2633 + t2682 - t2684 - t2635 * t392 - t404 * t2628 - t2687) * t2690
t2697 = Edelta_lhs(t147, p, 1, 0, 0, 0, 0, 1, 0)
ret[30] = t2 * (t2672 + t2629 * t1053 + t1045 * t2633 + t2682 - t2684 - t2635 * t1044 - t1055 * t2628 - t2687) * t2697
t2704 = Edelta_lhs(t147, p, 1, 0, 0, 0, 1, 0, 0)
ret[31] = t2 * (t2259 + t2629 * t1394 + t1390 * t2633 + t2263 - t2265 - t2635 * t1389 - t1396 * t2628 - t2268) * t2704
t2707 = t24 * (t2651 - t2643 + t2493 - t1440 - t618 + t2000 - t1480 + t1483 + t459 - t1991)
t2708 = -t1991 - t2707 - t1083 - t153 - t39 - t38 - t1996 - t700 + t459 - t618 + t2493
t2710 = -t1440 + t1452 - t1467 - t1498 + t2000 + t1505 - t1510 - t1512 - t1534 + t1538 - t1480
t2715 = t8 * t13 * (t2660 - t2661 + t56 * (t2651 - t2643 + t2493 - t1440 - t618 + t2000) - t49 + t1517 + t2009 + t2010 + t1524 - t122)
t2716 = t1483 - t2650 + t2651 - t2004 - t2005 + t2006 - t1849 + t2715 - t2657 - t2658 + t2667
t2718 = -t2497 - t2643 - t1764 + t1769 + t1405 - t1416 + t1792 + t1073 + t1988 - t1989 + t2708 + t2710 + t2716
t2720 = t1 * t2718 * t141
t2723 = 1 + t2497 + t2643 + t1764 - t1769 - t1405 + t1416 - t1792 - t1073 - t1988 + t1989 + t1991 + t2707 + t84
t2724 = t1083 + t153 + t39 + t38 + t87 + t1996 + t700 - rLS - t103 - t459 - t468 + t618 - t2493 - t1446 + t1458
t2726 = -t1461 + t1440 - t1452 + t1467 - t1455 + t1463 - t1465 + t1498 + t1444 - t2000 - t1505 + t1510 + t1512 + t1534
t2727 = -t1538 + t1480 - t1483 - t1511 - t1509 + t2650 - t2651 + t2004 + t2005 - t2006 + t1849 - t2715 + t2657 + t2658 - t2667
t2729 = t2723 + t2724 + t2726 + t2727
t2730 = t138 * t2729
t2732 = n * t2729 * t137
t2735 = t143 * t2718
t2738 = Edelta_lhs(t147, p, 1, 0, 0, 1, 0, 0, 0)
ret[32] = t2 * (t2720 + t2629 * t1742 + t1734 * t2633 + t2730 - t2732 - t2635 * t1733 - t1744 * t2628 - t2735) * t2738
t2745 = Edelta_lhs(t147, p, 1, 0, 1, 0, 0, 0, 0)
ret[33] = t2 * (t2259 + t2629 * t2161 + t2159 * t2633 + t2263 - t2265 - t2635 * t2158 - t2163 * t2628 - t2268) * t2745
t2752 = Edelta_lhs(t147, p, 1, 1, 0, 0, 0, 0, 0)
ret[34] = t2 * (t2720 + t2629 * t2312 + t2304 * t2633 + t2730 - t2732 - t2635 * t2303 - t2314 * t2628 - t2735) * t2752
t2758 = Edelta_lhs(t147, p, 2, 0, 0, 0, 0, 0, 0)
ret[35] = t2 * (2 * t2629 * t2633 - 2 * t2635 * t2628) * t2758 / 2
