# Supplementary material for: Multi-locus Analysis of Genomic Time Series Data from Experimental Evolution
Source: PLoS Genet. 2015 Apr 7;11(4):e1005069. doi: 10.1371/journal.pgen.1005069 (PMC4388667; doi:10.1371/journal.pgen.1005069)
Supplement: S1 Code — (ZIP) [file pgen.1005069.s008.zip › code/threelocus/include/_lhs_1001000.cii]

t1 = n * n
t2 = 0.1e1 / t1
t3 = 2 * h
t4 = 1 - t3
t5 = dtS + dtLS + dtRS + dtLRS
t6 = t4 * t5
t7 = h + t6
t8 = s * t7
t9 = s * t5
t10 = t3 + t6
t12 = 1 + t9 * t10
t13 = 0.1e1 / t12
t14 = dtL + dtLS + dtLR + dtLRS
t15 = t14 * t5
t16 = dtLS + dtLRS - t15
t17 = t13 * t16
t18 = t8 * t17
t19 = dtL + dtLS + dtLR + dtLRS + t18
t20 = t13 * t5
t21 = 1 - dtS - dtLS - dtRS - dtLRS
t22 = t20 * t21
t24 = dtS + dtLS + dtRS + dtLRS + t8 * t22
t25 = t19 * t24
t26 = dtR + dtLR + dtRS + dtLRS
t27 = t5 * t26
t28 = dtRS + dtLRS - t27
t29 = t13 * t28
t31 = dtR + dtLR + dtRS + dtLRS + t8 * t29
t32 = t25 * t31
t33 = 1 - rRS
t34 = t13 * t33
t35 = 2 * dtS
t36 = 2 * dtLS
t37 = 2 * dtRS
t38 = 2 * dtLRS
t39 = 1 - t35 - t36 - t37 - t38
t40 = t34 * t39
t41 = t8 * t40
t42 = t4 * s
t43 = t42 * t13
t44 = rRS * t5
t45 = t44 * t21
t46 = t43 * t45
t47 = -rRS + t41 + t46
t48 = t47 * t28
t49 = s * s
t50 = t7 * t7
t51 = t49 * t50
t52 = t12 * t12
t53 = 0.1e1 / t52
t54 = t51 * t53
t55 = t5 * t21
t56 = t55 * t28
t58 = dtRS + dtLRS - t27 + t48 - t54 * t56
t59 = t19 * t58
t60 = t14 * t26
t61 = dtLR + dtLRS - t60
t62 = rLR * t61
t63 = 1 - rLR
t64 = t13 * t63
t65 = t14 * t28
t66 = t5 * t61
t67 = t26 * t16
t68 = t15 * t26
t69 = dtLRS - t65 - t66 - t67 - t68
t70 = t64 * t69
t71 = t8 * t70
t72 = rLR * t16
t73 = t72 * t28
t74 = t43 * t73
t75 = t53 * t16
t76 = t75 * t28
t77 = t51 * t76
t78 = dtLR + dtLRS - t60 - t62 + t71 + t74 - t77
t79 = t24 * t78
t80 = 1 - rLS
t81 = t13 * t80
t82 = t81 * t39
t83 = t8 * t82
t84 = rLS * t5
t85 = t84 * t21
t86 = t43 * t85
t87 = -rLS + t83 + t86
t88 = t87 * t16
t89 = t55 * t16
t90 = t54 * t89
t91 = dtLS + dtLRS - t15 + t88 - t90
t92 = t31 * t91
t93 = 1 - rLS_R - rRS_L - rLR_S
t94 = t13 * t93
t95 = t94 * t39
t97 = rLR_S * t5
t98 = t97 * t21
t100 = -rLS_R - rRS_L - rLR_S + t8 * t95 + t43 * t98
t101 = t100 * t69
t102 = t8 * t13
t103 = rLS_R + rRS_L
t104 = t103 * t5
t106 = t104 * t21 * t61
t107 = t102 * t106
t108 = 2 - rLS_R - rRS_L
t109 = t13 * t108
t114 = t8 * t109 - t42 * t13 * t39 * t103
t115 = t114 * t16
t116 = t115 * t28
t117 = -t62 + t71 + t74
t119 = t16 * t47
t121 = t28 * t87
t123 = t55 * t117 + t119 * t28 + t121 * t16
t124 = t13 * t123
t125 = t8 * t124
t126 = t49 * s
t127 = t50 * t7
t128 = t126 * t127
t130 = 0.1e1 / t52 / t12
t131 = t128 * t130
t132 = t16 * t28
t135 = 2 * t131 * t55 * t132
t136 = -t32 + t25 - t59 - t79 - t92 + dtLS - t15 + t88 - t90 + t65 + t66 + t67 + t68 - t101 + t107 + t116 + t125 - t135
t137 = t1 * t136
t139 = -t19 * t31 + t101 + t79 - t88 + t92 + t59 + t60 + t62 - t65 - t66 - t67 + t15
t140 = -t25 - t71 + t77 - t116 + t32 - t68 + dtL - t125 + t18 - t74 + t90 - t107 + t135
t141 = t139 + t140
t143 = n * t141
t147 = t - 1
t148 = Edelta_lhs(t147, p, 0, 0, 0, 0, 0, 0, 0)
ret[0] = t2 * (t137 * t141 - t143 * t136) * t148
t149 = t53 * t123
t152 = s * t10 + t9 * t4
t153 = t149 * t152
t154 = t8 * t153
t155 = t53 * t21
t157 = t51 * t155 * t16
t158 = t53 * t5
t160 = t51 * t158 * t16
t161 = t53 * t103
t162 = t8 * t161
t163 = t61 * t152
t164 = t55 * t163
t165 = t162 * t164
t166 = t126 * t50
t167 = t130 * t5
t168 = t166 * t167
t169 = t21 * t16
t170 = t28 * t4
t171 = t169 * t170
t173 = 6 * t168 * t171
t174 = t52 * t52
t175 = 0.1e1 / t174
t176 = t175 * t5
t177 = t128 * t176
t178 = t28 * t152
t179 = t169 * t178
t181 = 6 * t177 * t179
t182 = 1 - dtS - t36 - dtRS - t38 - dtL - dtLR
t184 = t54 * t55 * t182
t185 = -t154 - t157 + t160 - dtL - dtLS + dtLRS - dtS - t165 - t173 + t181 - t184
t186 = t103 * t21
t187 = t186 * t61
t188 = t102 * t187
t191 = 2 * t131 * t169 * t28
t192 = t104 * t61
t193 = t102 * t192
t194 = t5 * t16
t197 = 2 * t131 * t194 * t28
t198 = t49 * t7
t199 = t198 * t53
t201 = t55 * t16 * t4
t203 = 2 * t199 * t201
t204 = t51 * t130
t208 = 2 * t204 * t55 * t16 * t152
t209 = t43 * t106
t210 = 2 * dtLR
t211 = 1 - dtR - t210 - dtRS - t38 - dtL - dtLS
t213 = t104 * t21 * t211
t214 = t102 * t213
t215 = t182 * t28
t218 = 2 * t131 * t55 * t215
t219 = 1 - dtR - dtLR - t37 - t38 - dtS - dtLS
t220 = t16 * t219
t223 = 2 * t131 * t55 * t220
t225 = t14 * t219
t226 = t5 * t211
t227 = t26 * t182
t228 = 1 - dtRS - 3 * dtLRS - t225 - dtLR - t226 - dtLS - t227
t229 = t100 * t228
t230 = t188 - t191 - t193 + t197 - t203 + t208 + t209 + t214 - t218 - t223 - t229
t233 = t8 * t53
t234 = t93 * t39
t235 = t234 * t152
t239 = t42 * t53
t240 = t21 * t152
t243 = t13 * rLR_S
t248 = t42 * t95 - t233 * t235 - 2 * t8 * t94 - t239 * t97 * t240 + t42 * t243 * t21 - t42 * t243 * t5
t249 = t248 * t69
t251 = t80 * t39
t252 = t251 * t152
t258 = t13 * rLS
t263 = t42 * t82 - t233 * t252 - 2 * t8 * t81 - t239 * t84 * t240 + t42 * t258 * t21 - t42 * t258 * t5
t264 = t263 * t16
t265 = t87 * t182
t266 = 1 - dtS - t36 - dtRS - t38 - dtL - dtLR + t264 + t265 - t203 + t208 - t157 + t160 - t184
t267 = t31 * t266
t268 = t42 * t29
t269 = t53 * t28
t270 = t269 * t152
t271 = t8 * t270
t272 = t13 * t219
t274 = 1 + t268 - t271 + t8 * t272
t275 = t274 * t91
t276 = rLR * t211
t277 = t42 * t70
t278 = t63 * t69
t279 = t278 * t152
t280 = t233 * t279
t281 = t64 * t228
t282 = t8 * t281
t284 = t239 * t72 * t178
t285 = rLR * t182
t287 = t43 * t285 * t28
t289 = t43 * t72 * t219
t290 = t132 * t4
t292 = 2 * t199 * t290
t295 = 2 * t204 * t132 * t152
t296 = t53 * t182
t298 = t51 * t296 * t28
t300 = t51 * t75 * t219
t301 = 1 - dtR - t210 - dtRS - t38 - dtL - dtLS - t276 + t277 - t280 + t282 - t284 + t287 + t289 - t292 + t295 - t298 - t300
t302 = t24 * t301
t304 = t55 * t152
t306 = t13 * t21
t309 = 1 + t42 * t22 - t233 * t304 + t8 * t306 - t8 * t20
t310 = t309 * t78
t312 = t33 * t39
t313 = t312 * t152
t319 = t13 * rRS
t324 = t42 * t40 - t233 * t313 - 2 * t8 * t34 - t239 * t44 * t240 + t42 * t319 * t21 - t42 * t319 * t5
t325 = t324 * t28
t327 = t55 * t170
t329 = 2 * t199 * t327
t332 = 2 * t204 * t55 * t178
t334 = t51 * t155 * t28
t336 = t51 * t158 * t28
t339 = 1 - dtR - dtLR - t37 - t38 - dtS - dtLS + t325 + t47 * t219 - t329 + t332 - t334 + t336 - t54 * t55 * t219
t340 = t19 * t339
t341 = t42 * t17
t342 = t75 * t152
t343 = t8 * t342
t344 = t13 * t182
t345 = t8 * t344
t346 = 1 + t341 - t343 + t345
t347 = t346 * t58
t348 = t115 * t219
t349 = t346 * t24
t350 = t349 * t31
t351 = -t249 - t267 + t265 - t275 + t264 - t302 - t310 - t340 - t347 + t348 - t350
t352 = t19 * t309
t353 = t352 * t31
t354 = t25 * t274
t356 = t53 * t108
t357 = t356 * t152
t359 = t39 * t103
t362 = t13 * t103
t365 = t42 * t109 - t8 * t357 + t239 * t359 * t152 + 2 * t42 * t362
t366 = t365 * t16
t367 = t366 * t28
t368 = t114 * t182
t369 = t368 * t28
t370 = t21 * t117
t371 = t5 * t117
t372 = -t276 + t277 - t280 + t282 - t284 + t287 + t289
t374 = t182 * t47
t375 = t374 * t28
t376 = t16 * t324
t377 = t376 * t28
t378 = t119 * t219
t379 = t219 * t87
t380 = t379 * t16
t381 = t28 * t263
t382 = t381 * t16
t383 = t121 * t182
t384 = t370 - t371 + t55 * t372 + t375 + t377 + t378 + t380 + t382 + t383
t385 = t13 * t384
t386 = t8 * t385
t387 = t42 * t124
t388 = -t353 - t354 + t367 + t369 + t349 + t352 + t227 + t225 + t226 + t386 + t387
t390 = t185 + t230 + t351 + t388
t391 = t1 * t390
t393 = 2 * dtL
t394 = t298 + t300 + t154 + t157 - t160 - t343 - t277 - t282 + dtR + t393 + t36 + t210 + dtLRS + dtS + dtRS
t395 = t165 + t173 - t181 + t292 - t295 + t184 - t188 + t191 + t193 - t197 + t280 - t287 - t289 + t203 - t208 - t209
t397 = -t214 + t218 + t223 + t284 + t229 + t249 + t267 - t265 + t275 - t264 + t302 + t310 + t340 + t347 - t348 + t350
t398 = t346 * t31
t399 = t19 * t274
t400 = t353 + t354 - t367 - t369 - t349 - t352 - t227 + t276 - t225 - t226 + t341 + t345 - t386 - t387 - t398 - t399
t402 = t394 + t395 + t397 + t400
t404 = n * t402
t409 = Edelta_lhs(t147, p, 0, 0, 0, 0, 0, 0, 1)
ret[1] = t2 * (t391 * t141 + t137 * t402 - t404 * t136 - t143 * t390) * t409
t410 = t42 * t270
t411 = t42 * t272
t413 = t152 * t152
t415 = t8 * t130 * t28 * t413
t418 = t8 * t53 * t219 * t152
t420 = t198 * t269 * t4
t422 = -2 * t410 + 2 * t411 + 2 * t415 - 2 * t418 - 2 * t420 - 2 * t102
t423 = t25 * t422
t433 = t42 * t130
t440 = t4 * t4
t441 = t440 * t49
t448 = (-2 * t42 * t357 + 2 * t8 * t130 * t108 * t413 - 2 * t198 * t356 * t4 - 2 * t433 * t359 * t413 - 4 * t42 * t161 * t152 + 2 * t441 * t53 * t39 * t103) * t16 * t28
t454 = 12 * t126 * t7 * t167 * t169 * t28 * t440
t459 = t28 * t413
t462 = 24 * t128 / t174 / t12 * t5 * t169 * t459
t468 = 2 * t8 * t130 * t103 * t55 * t61 * t413
t473 = 2 * t198 * t161 * t55 * t61 * t4
t474 = t49 * t49
t478 = 12 * t474 * t127 * t176 * t171
t481 = 2 * t42 * t161 * t164
t484 = t162 * t55 * t211 * t152
t485 = 2 * t484
t486 = t21 * t182
t488 = t168 * t486 * t170
t489 = 12 * t488
t490 = 4 - t423 + t448 - t454 - t462 + t468 - t473 + t478 - t481 - t485 - t489
t492 = t177 * t486 * t178
t493 = 12 * t492
t494 = t219 * t4
t496 = t168 * t169 * t494
t497 = 12 * t496
t498 = t219 * t152
t500 = t177 * t169 * t498
t501 = 12 * t500
t503 = t365 * t182 * t28
t504 = 2 * t503
t505 = t366 * t219
t506 = 2 * t505
t507 = t368 * t219
t508 = 2 * t507
t509 = t42 * t342
t510 = t42 * t344
t511 = t130 * t16
t513 = t8 * t511 * t413
t515 = t8 * t296 * t152
t517 = t198 * t75 * t4
t519 = -2 * t509 + 2 * t510 + 2 * t513 - 2 * t515 - 2 * t517 - 2 * t102
t520 = t519 * t24
t521 = t520 * t31
t522 = t346 * t309
t523 = t522 * t31
t524 = 2 * t523
t525 = t349 * t274
t526 = 2 * t525
t530 = t8 * t130
t540 = -2 * t239 * t304 + 2 * t42 * t306 - 2 * t42 * t20 + 2 * t530 * t55 * t413 - 2 * t8 * t155 * t152 + 2 * t8 * t158 * t152 - 2 * t199 * t55 * t4 - 2 * t102
t541 = t19 * t540
t542 = t541 * t31
t543 = t352 * t274
t544 = 2 * t543
t545 = t51 * t75
t546 = 2 * t545
t547 = t493 - t497 + t501 + t504 + t506 + t508 - t521 - t524 - t526 - t542 - t544 + t546
t563 = t21 * t413
t574 = t441 * t53
t580 = (-2 * t239 * t235 - 4 * t42 * t94 + 2 * t530 * t234 * t413 + 4 * t8 * t53 * t93 * t152 - 2 * t199 * t234 * t4 + 2 * t433 * t97 * t563 - 2 * t239 * rLR_S * t21 * t152 + 2 * t239 * t97 * t152 - 2 * t574 * t98 - 2 * t42 * t243) * t69
t581 = 2 * t83
t583 = t51 * t158 * t21
t584 = 2 * t583
t586 = t51 * t155 * t182
t587 = 2 * t586
t589 = t51 * t158 * t182
t590 = 2 * t589
t619 = -2 * t239 * t252 - 4 * t42 * t81 + 2 * t530 * t251 * t413 + 4 * t8 * t53 * t80 * t152 - 2 * t199 * t251 * t4 + 2 * t433 * t84 * t563 - 2 * t239 * rLS * t21 * t152 + 2 * t239 * t84 * t152 - 2 * t574 * t85 - 2 * t42 * t258
t620 = t619 * t16
t621 = t263 * t182
t622 = 2 * t621
t624 = 2 * t574 * t89
t627 = 4 * t199 * t169 * t4
t630 = t199 * t55 * t182 * t4
t631 = 4 * t630
t634 = 4 * t204 * t169 * t152
t637 = t204 * t55 * t182 * t152
t638 = 4 * t637
t639 = t166 * t130
t641 = 4 * t639 * t201
t644 = 4 * t199 * t194 * t4
t647 = 4 * t204 * t194 * t152
t648 = 2 * t86
t649 = t198 * t167
t650 = t4 * t152
t653 = 8 * t649 * t169 * t650
t654 = t51 * t175
t658 = 6 * t654 * t55 * t16 * t413
t659 = 2 * rLS
t660 = -2 - t581 + t584 - t587 + t546 + t590 + t620 + t622 - t624 - t627 - t631 + t634 + t638 + t641 + t644 - t647 - t648 + t653 - t658 + t659
t661 = t31 * t660
t662 = t274 * t266
t663 = 2 * t662
t664 = t346 * t339
t665 = 2 * t664
t666 = 4 * dtR
t667 = 4 * dtL
t668 = 8 * dtLS
t669 = 8 * dtLR
t670 = -t580 - t661 + t622 + t620 - t663 - t665 - t581 - t666 - t667 - t668 - t669
t671 = 12 * dtLRS
t672 = 4 * dtS
t673 = 8 * dtRS
t674 = t519 * t58
t679 = 36 * t166 * t176 * t169 * t170 * t152
t680 = 2 * t522
t681 = t114 * t28
t682 = 2 * t681
t683 = 2 * t115
t684 = -t671 - t672 - t673 + t653 - t674 - t648 + t679 + t680 + t541 - t682 - t683 + t520
t687 = t248 * t228
t688 = 2 * t687
t689 = -6 + t672 + t673 + t666 + t667 + t668 + t669 + t671
t690 = t100 * t689
t691 = t422 * t91
t692 = t51 * t269
t693 = 2 * t692
t694 = 2 * rLR
t696 = t51 * t296 * t219
t697 = 2 * t696
t699 = 2 * t441 * t76
t700 = t42 * t281
t701 = 2 * t700
t703 = t8 * t64 * t689
t704 = t13 * rLR
t706 = t42 * t704 * t28
t707 = 2 * t706
t709 = t42 * t704 * t16
t710 = 2 * t709
t714 = 8 * t198 * t130 * t132 * t650
t716 = t433 * t72 * t459
t717 = 2 * t716
t719 = t239 * t285 * t178
t720 = 2 * t719
t721 = -2 + t546 + t693 + t694 - t697 - t699 + t701 + t703 - t707 - t710 + t714 + t717 - t720
t723 = t239 * t72 * t498
t724 = 2 * t723
t726 = t204 * t215 * t152
t727 = 4 * t726
t729 = t204 * t220 * t152
t730 = 4 * t729
t733 = 6 * t654 * t132 * t413
t735 = 4 * t639 * t290
t737 = t199 * t215 * t4
t738 = 4 * t737
t740 = t199 * t220 * t4
t741 = 4 * t740
t742 = t239 * t279
t743 = 2 * t742
t745 = t530 * t278 * t413
t746 = 2 * t745
t749 = t233 * t63 * t228 * t152
t750 = 2 * t749
t752 = t199 * t278 * t4
t753 = 2 * t752
t754 = t574 * t73
t755 = 2 * t754
t757 = t43 * t285 * t219
t758 = 2 * t757
t759 = -t724 + t727 + t730 - t733 + t735 - t738 - t741 - t743 + t746 - t750 - t753 - t755 + t758
t761 = t24 * (t721 + t759)
t762 = t309 * t301
t763 = 2 * t762
t764 = t540 * t78
t767 = t51 * t155 * t219
t770 = t51 * t158 * t219
t800 = -2 * t239 * t313 - 4 * t42 * t34 + 2 * t530 * t312 * t413 + 4 * t8 * t53 * t33 * t152 - 2 * t199 * t312 * t4 + 2 * t433 * t44 * t563 - 2 * t239 * rRS * t21 * t152 + 2 * t239 * t44 * t152 - 2 * t574 * t45 - 2 * t42 * t319
t801 = t800 * t28
t802 = t324 * t219
t805 = t204 * t55 * t498
t808 = 4 * t639 * t327
t810 = 2 * t574 * t56
t811 = t21 * t28
t814 = 4 * t199 * t811 * t4
t816 = t199 * t55 * t494
t820 = 4 * t204 * t811 * t152
t821 = t5 * t28
t824 = 4 * t199 * t821 * t4
t827 = 4 * t204 * t821 * t152
t831 = 8 * t649 * t811 * t650
t834 = 6 * t654 * t55 * t459
t836 = -2 - 2 * t41 + t693 - 2 * t767 + 2 * t770 + t584 + t801 + 2 * t802 + 4 * t805 + t808 - t810 - t814 - 4 * t816 + t820 + t824 - t827 - 2 * t46 + t831 - t834 + 2 * rRS
t837 = t19 * t836
t838 = t42 * t385
t839 = 2 * t838
t840 = 2 * t71
t841 = t694 - t743 + t701 + t746 - t750 - t753 + t703 + t717 - t720 - t724 - t755 - t707 + t758 - t710
t844 = t182 * t324 * t28
t845 = 2 * t844
t846 = t374 * t219
t849 = t16 * t800 * t28
t850 = t376 * t219
t851 = 2 * t850
t853 = t219 * t263 * t16
t854 = 2 * t853
t855 = t379 * t182
t858 = t28 * t619 * t16
t859 = t381 * t182
t860 = 2 * t859
t861 = 2 * t119
t862 = 2 * t121
t863 = t21 * t372
t865 = t5 * t372
t867 = 2 * t74
t868 = 2 * t48
t869 = 2 * t62
t870 = 2 * t88
t871 = -t840 + t55 * t841 + t845 + 2 * t846 + t849 + t851 + t854 + 2 * t855 + t858 + t860 - t861 - t862 + 2 * t863 - 2 * t865 - t867 - t868 + t869 - t870
t873 = t8 * t13 * t871
t876 = t8 * t53 * t384 * t152
t877 = 2 * t876
t878 = -t688 - t690 - t691 - t761 - t763 - t764 - t837 + t659 + t839 + t873 - t877
t881 = 2 * t198 * t149 * t4
t885 = 2 * t8 * t130 * t123 * t413
t888 = 2 * t8 * t362 * t61
t891 = 4 * t128 * t511 * t28
t893 = 2 * t42 * t153
t896 = 12 * t639 * t194 * t170
t897 = t128 * t175
t900 = 12 * t897 * t194 * t178
t901 = t43 * t213
t902 = 2 * t901
t905 = 2 * t233 * t186 * t163
t906 = -t881 + t885 - t888 + t891 + t584 - t587 + t590 - t893 + t896 - t900 + t902 - t905
t909 = 12 * t639 * t171
t911 = 12 * t897 * t179
t914 = t131 * t55 * t182 * t219
t915 = 4 * t914
t918 = 2 * t233 * t104 * t163
t920 = t131 * t194 * t219
t921 = 4 * t920
t922 = t131 * t89
t923 = 4 * t922
t925 = 2 * t43 * t192
t927 = t102 * t186 * t211
t928 = 2 * t927
t929 = -t909 + t911 - t915 + t918 + t638 + t641 - t658 - t631 + t921 + t923 - t925 + t928
t931 = t102 * t104 * t211
t932 = 2 * t931
t934 = 2 * t43 * t187
t936 = t102 * t104 * t21
t937 = 2 * t936
t939 = t131 * t486 * t28
t940 = 4 * t939
t942 = t131 * t169 * t219
t943 = 4 * t942
t946 = t131 * t5 * t182 * t28
t947 = 4 * t946
t948 = t131 * t56
t949 = 4 * t948
t950 = -t932 + t934 - t937 - t940 - t943 + t947 + t949 - t624 - t627 + t634 + t644 - t647
t953 = t490 + t547 + t670 + t684 + t878 + t906 + t929 + t950
t958 = 2 * t102
t959 = -2 - t958 + t423 - t448 + t454 + t462 - t468 + t473 - t478 + t481 + t485 + t489 - t493 + t497 - t501
t960 = 4 * t545
t961 = 2 * t510
t962 = -t504 - t506 - t508 + t521 + t524 + t526 + t542 + t544 - t960 + t961 - t693 + t580 + t661 - t622 - t620 + t663
t964 = t665 + t581 + t666 + t667 + t668 + t669 + t671 + t672 + t673 - t653 + t674 + t648 - t679 - t680 - t541 + t682
t965 = t683 - t520 + t688 + t690 + t691 + t761 + t763 + t764 + t837 - t659 - t694 - t839 - t873 + t697 + t699 + t877
t968 = 2 * t517
t969 = 2 * t509
t970 = 2 * t513
t971 = 2 * t515
t972 = t881 - t885 + t888 - t891 - t584 + t587 - t590 + t893 - t968 - t969 + t970 - t971 - t701 - t703 + t707
t973 = t519 * t31
t974 = t346 * t274
t976 = t19 * t422
t977 = t710 - t973 - 2 * t974 - t976 - t896 + t900 - t902 + t905 + t909 - t911 + t915 - t918 - t714 - t638 - t641 + t658
t979 = t631 - t717 + t720 + t724 - t727 - t730 + t733 - t735 + t738 - t921 - t923 + t925 - t928 + t932 - t934 + t937
t980 = t940 + t943 - t947 - t949 + t741 + t624 + t627 - t634 - t644 + t647 + t743 - t746 + t750 + t753 + t755 - t758
t983 = t959 + t962 + t964 + t965 + t972 + t977 + t979 + t980
t992 = Edelta_lhs(t147, p, 0, 0, 0, 0, 0, 0, 2)
ret[2] = t2 * (t1 * t953 * t141 + 2 * t391 * t402 + t137 * t983 - n * t983 * t136 - 2 * t404 * t390 - t143 * t953) * t992 / 2
t994 = -t14
t995 = t21 * t994
t996 = t104 * t995
t997 = t102 * t996
t998 = t994 * t28
t1001 = 2 * t131 * t55 * t998
t1002 = t13 * t994
t1003 = t8 * t1002
t1004 = t341 - t343 + t1003
t1005 = t1004 * t24
t1006 = t1005 * t31
t1007 = t114 * t994
t1008 = t1007 * t28
t1010 = t54 * t55 * t994
t1011 = rLR * t994
t1012 = t5 * t994
t1013 = t26 * t994
t1014 = -t225 - dtLR - t38 - t1012 - dtLS - t1013
t1015 = t64 * t1014
t1016 = t8 * t1015
t1018 = t43 * t1011 * t28
t1019 = -t1011 + t277 - t280 + t1016 - t284 + t1018 + t289
t1021 = t994 * t47
t1022 = t1021 * t28
t1023 = t121 * t994
t1024 = t370 - t371 + t55 * t1019 + t1022 + t377 + t378 + t380 + t382 + t1023
t1025 = t13 * t1024
t1026 = t8 * t1025
t1027 = t1004 * t58
t1028 = t53 * t994
t1030 = t51 * t1028 * t28
t1031 = -dtL - dtLS - dtLR - dtLRS - t1011 + t277 - t280 + t1016 - t284 + t1018 + t289 - t292 + t295 - t1030 - t300
t1032 = t24 * t1031
t1034 = t87 * t994
t1035 = -dtL - dtLS - dtLR - dtLRS + t264 + t1034 - t203 + t208 - t157 + t160 - t1010
t1036 = t31 * t1035
t1037 = t100 * t1014
t1038 = t1034 - t1036 - t1037 + t1005 - t154 - t157 + t160 - dtL + dtLRS - t165 - t173
t1041 = -t275 + t264 - t310 - t340 + t348 - t353 - t354 + t367 + t352 + t225 + t387
t1043 = t997 - t1001 - t1006 + t1008 - t1010 + t1026 + t1012 + t1013 - t1027 - t1032 + t1038 + t181 + t188 - t191 - t193 + t197 - t203 + t208 + t209 - t223 - t249 + t1041
t1044 = t1 * t1043
t1046 = -t997 + t1001 + t1006 - t1008 - t1018 + t1010 - t1026 + t1003 - t1016 + t1030 + t1011 - t1012 - t1013 + t1027
t1047 = t1032 - t1034 + t1036 + t1037 - t1005 + t300 + t154 + t157 - t160 - t343 - t277 + t393 + dtLS + dtLR + t165
t1049 = t173 - t181 + t292 - t295 - t188 + t191 + t193 - t197 + t280 - t289 + t203 - t208 - t209 + t223 + t284
t1050 = t1004 * t31
t1051 = t249 + t275 - t264 + t310 + t340 - t348 + t353 + t354 - t367 - t352 - t225 + t341 - t387 - t1050 - t399
t1053 = t1046 + t1047 + t1049 + t1051
t1055 = n * t1053
t1060 = Edelta_lhs(t147, p, 0, 0, 0, 0, 0, 1, 0)
ret[3] = t2 * (t1044 * t141 + t137 * t1053 - t1055 * t136 - t143 * t1043) * t1060
t1061 = 6 * t488
t1062 = 6 * t492
t1063 = 2 - t423 + t448 - t454 - t462 + t468 - t473 + t478 - t481 - t484 - t1061 + t1062 - t497 + t501
t1064 = t42 * t1025
t1065 = t42 * t1015
t1068 = t233 * t63 * t1014 * t152
t1069 = 4 * dtRS
t1070 = 2 * dtR
t1071 = 6 * dtLS
t1072 = 6 * dtLR
t1073 = 8 * dtLRS
t1074 = -3 + t35 + t1069 + t1070 + t667 + t1071 + t1072 + t1073
t1076 = t8 * t64 * t1074
t1078 = t239 * t1011 * t178
t1080 = t43 * t1011 * t219
t1081 = rLR - t743 + t700 + t746 - t749 - t753 + t1065 - t1068 + t1076 + t717 - t719 - t724 - t755 - t1078 - t706 + t1080 + t757 - t710
t1084 = t994 * t324 * t28
t1085 = t1021 * t219
t1086 = t379 * t994
t1087 = t381 * t994
t1088 = t21 * t1019
t1089 = -t840 + t55 * t1081 + t1084 + t1085 + t1086 + t1087 + t1088 + t844 + t846 + t849 + t851 + t854
t1090 = t5 * t1019
t1091 = t855 + t858 + t859 - t1090 - t861 - t121 + t863 - t865 - t867 - t48 + t869 - t870
t1094 = t8 * t13 * (t1089 + t1091)
t1096 = t55 * t994 * t152
t1097 = t162 * t1096
t1099 = t168 * t995 * t170
t1100 = 6 * t1099
t1102 = t177 * t995 * t178
t1103 = 6 * t1102
t1104 = t503 + t506 + t507 - t523 - t525 - t542 - t544 + t546 + t1064 + t1094 - t580 + t621 - t1097 - t1100 + t1103
t1106 = t1004 * t339
t1107 = t42 * t1002
t1109 = t8 * t1028 * t152
t1110 = -t969 + t510 + t970 - t515 - t968 + t1107 - t1109 - t102
t1111 = t1110 * t58
t1112 = t1004 * t309
t1113 = t248 * t1014
t1114 = t100 * t1074
t1115 = t1110 * t24
t1116 = t263 * t994
t1119 = t199 * t55 * t994 * t4
t1120 = 2 * t1119
t1121 = t204 * t1096
t1122 = 2 * t1121
t1124 = t51 * t155 * t994
t1126 = t51 * t158 * t994
t1127 = -1 + t546 + t621 + t620 + t1116 - t1120 + t1122 - t83 + t653 - t86 - t1124 + t1126
t1128 = 2 * t637
t1129 = 2 * t630
t1130 = rLS + t583 - t586 + t589 + t1128 + t641 - t658 - t1129 - t624 - t627 + t634 + t644 - t647
t1132 = t31 * (t1127 + t1130)
t1133 = t274 * t1035
t1135 = t51 * t1028 * t219
t1137 = t199 * t998 * t4
t1138 = 2 * t1137
t1140 = t204 * t998 * t152
t1141 = 2 * t1140
t1142 = -1 + t546 + t692 - t1135 - t1138 + t1141 - t1078 - t1068 + t1080 + t1065 + t1076 + rLR - t696 - t699 + t700 - t706
t1143 = 2 * t726
t1144 = 2 * t737
t1145 = -t710 + t714 + t717 - t719 - t724 + t1143 + t730 - t733 + t735 - t1144 - t741 - t743 + t746 - t749 - t753 - t755 + t757
t1147 = t24 * (t1142 + t1145)
t1148 = t309 * t1031
t1149 = t43 * t996
t1152 = t131 * t55 * t994 * t219
t1153 = 2 * t1152
t1154 = t620 - t662 - t1106 - t1111 + t1112 - t1113 - t1114 + t1115 - t1132 + t1116 - t1133 - t1147 - t1148 + t1149 - t1153
t1156 = t102 * t186 * t994
t1158 = t131 * t995 * t28
t1159 = 2 * t1158
t1161 = t102 * t104 * t994
t1163 = t131 * t1012 * t28
t1164 = 2 * t1163
t1165 = -t1120 + t1122 + t1156 - t1159 - t1161 + t1164 - t664 - t83 - t1070 - t667 - t1071 - t1072 - t1073 - t35 - t1069
t1168 = t1112 * t31
t1169 = t1005 * t274
t1171 = t365 * t994 * t28
t1172 = t1007 * t219
t1173 = t1115 * t31
t1174 = t653 - t86 - t1168 - t1169 + t1171 + t1172 - t1173 + t679 + t522 + t541 - t681 - t683 - t687 - t691
t1177 = t8 * t53 * t1024 * t152
t1178 = -t762 - t764 - t837 - t1124 - t1177 + t1126 + rLS + t838 - t876 - t881 + t885 - t888 + t891 + t583 - t586
t1180 = 2 * t914
t1181 = t589 - t893 + t896 - t900 + t901 - t905 - t909 + t911 - t1180 + t918 + t1128 + t641 - t658 - t1129 + t921
t1182 = 2 * t939
t1183 = 2 * t946
t1184 = 2 * t948
t1185 = t923 - t925 + t927 - t931 + t934 - t936 - t1182 - t943 + t1183 + t1184 - t624 - t627 + t634 + t644 - t647
t1188 = t1063 + t1104 + t1154 + t1165 + t1174 + t1178 + t1181 + t1185
t1193 = -1 - t102 + t423 - t448 + t454 + t462 - t468 + t473 - t478 + t481 + t484 + t1061 - t1062 + t497 - t501 - t503 - t506 - t507 + t523 + t525
t1194 = t542 + t544 - t960 + t510 - t1064 - t1094 - t692 + t580 - t621 + t1097 + t1100 - t1103 - t620 + t662 + t1106 + t1111 - t1112 + t1113 + t1114 - t1115
t1196 = t1132 - t1116 + t1133 + t1147 + t1148 + t1135 + t1138 - t1141 - t1149 + t1153 + t1120 - t1122 + t1107 + t1078 + t1068 - t1080 - t1156 + t1159 + t1161 - t1164
t1197 = t664 + t83 + t1070 + t667 + t1071 + t1072 + t1073 + t35 + t1069 - t653 + t86 + t1168 + t1169 - t1171 - t1172 + t1173 - t679 - t522 - t541 + t681
t1200 = t683 + t687 + t691 + t762 + t764 + t837 - t1065 - t1076 - t1109 + t1124 + t1177 - t1126 - rLS - rLR - t838 + t696 + t699 + t876 + t881 - t885
t1201 = t888 - t891 - t583 + t586 - t589 + t893 - t968 - t969 + t970 - t515 - t700 + t706 + t710 - t974 - t976 - t896 + t900 - t901 + t905 + t909
t1203 = -t911 + t1180 - t918 - t714 - t1128 - t641 + t658 + t1129 - t717 + t719 + t724 - t1143 - t730 + t733 - t735 + t1144 - t921 - t923 + t925 - t927
t1205 = t1004 * t274
t1206 = t1110 * t31
t1207 = -t634 - t644 + t647 + t743 - t746 + t749 + t753 + t755 - t757 - t1205 - t1206
t1211 = t1193 + t1194 + t1196 + t1197 + t1200 + t1201 + t1203 + t931 - t934 + t936 + t1182 + t943 - t1183 - t1184 + t741 + t624 + t627 + t1207
t1220 = Edelta_lhs(t147, p, 0, 0, 0, 0, 0, 1, 1)
ret[4] = t2 * (t1 * t1188 * t141 + t1044 * t402 + t391 * t1053 + t137 * t1211 - n * t1211 * t136 - t1055 * t390 - t404 * t1043 - t143 * t1188) * t1220
t1221 = 2 * t1064
t1222 = 2 * t1097
t1223 = 12 * t1099
t1224 = 12 * t1102
t1225 = -t423 + t448 - t454 - t462 + t468 - t473 + t478 - t481 - t497 + t501 + t506 - t542 - t544 + t546 + t1221 - t580 - t1222 - t1223 + t1224 + t620
t1226 = 2 * t1065
t1227 = 2 * t1068
t1228 = 4 * t14
t1230 = t8 * t64 * t1228
t1231 = 2 * t1078
t1232 = 2 * t1080
t1233 = -t743 + t1226 + t746 - t1227 - t753 + t1230 + t717 - t1231 - t724 - t755 + t1232 - t710
t1235 = 2 * t1084
t1238 = 2 * t1087
t1241 = -t840 + t55 * t1233 + t1235 + 2 * t1085 + 2 * t1086 + t1238 + 2 * t1088 + t849 + t851 + t854 + t858 - 2 * t1090 - t861 - t867 + t869 - t870
t1243 = t8 * t13 * t1241
t1244 = 2 * t1106
t1245 = 2 * t1112
t1246 = 2 * t1113
t1247 = 2 * t1116
t1248 = 2 * t1133
t1249 = 2 * t1148
t1250 = 2 * t1149
t1251 = 4 * t1152
t1252 = 4 * t1119
t1254 = 4 * t1121
t1256 = -2 * t509 + 2 * t1107 + 2 * t513 - 2 * t1109 - 2 * t517
t1257 = t1256 * t24
t1258 = t1257 * t31
t1259 = 2 * t1156
t1260 = 4 * t1158
t1261 = 2 * t1161
t1262 = 4 * t1163
t1263 = 4 * dtLS
t1264 = 4 * dtLR
t1265 = 4 * dtLRS
t1266 = t1254 - t1258 + t1259 - t1260 - t1261 + t1262 - t667 - t1263 - t1264 - t1265 + t653
t1269 = 2 * t1168
t1270 = 2 * t1169
t1271 = 2 * t1171
t1272 = 2 * t1172
t1273 = 2 * t1126
t1274 = 2 * t1124
t1275 = t1273 + t546 + t1247 + t620 - t1252 + t1254 - t624 - t627 + t634 + t641 - t1274 + t644 - t647 + t653 - t658
t1276 = t31 * t1275
t1277 = t100 * t1228
t1278 = 2 * t1135
t1279 = t1230 + t1226 - t1278 - t710 + t546 - t1231 + t714 - t733 - t724 + t746 + t1232
t1280 = 4 * t1137
t1281 = 4 * t1140
t1282 = -t1280 + t1281 - t1227 + t735 - t699 - t741 + t730 - t753 - t755 - t743 + t717
t1284 = t24 * (t1279 + t1282)
t1285 = t1256 * t58
t1286 = 2 * t1177
t1287 = -t1269 - t1270 + t1271 + t1272 + t679 - t1276 - t1277 + t1257 + t541 - t683 - t691 - t1284 - t1285 - t764 - t837 - t1274 - t1286 + t1273 - t881 + t885
t1289 = -t658 + t921 + t923 - t925 + t934 - t943 - t624 - t627 + t634 + t644 - t647
t1292 = t1225 + t1243 - t1244 + t1245 - t1246 + t1247 - t1248 - t1249 + t1250 - t1251 - t1252 + t1266 + t1287 - t888 + t891 - t893 + t896 - t900 - t905 - t909 + t911 + t918 + t641 + t1289
t1297 = t423 - t448 + t454 + t462 - t468 + t473 - t478 + t481 + t497 - t501 - t506 + t542 + t544
t1298 = -t960 - t1221 + t580 + t1222 + t1223 - t1224 - t620 - t1230 - t1243 + t1244 - t1245 + t1246 - t1247 + t1248
t1300 = 2 * t1107
t1301 = t1249 + t1278 + t1280 - t1281 - t1250 + t1251 + t1252 - t1254 + t1300 + t1258 + t1231 + t1227 - t1232 - t1259
t1302 = t1260 + t1261 - t1262 + t667 + t1263 + t1264 + t1265 - t653 + t1269 + t1270 - t1271 - t1272 - t679 + t1276
t1305 = 2 * t1109
t1306 = t1277 - t1257 - t541 + t683 + t691 + t1284 + t1285 + t764 + t837 - t1226 - t1305 + t1274 + t1286 - t1273
t1307 = t1256 * t31
t1308 = t699 + t881 - t885 + t888 - t891 + t893 - t968 - t969 + t970 + t710 - t976 - t1307 - t896 + t900
t1310 = t905 + t909 - t911 - t918 - t714 - t641 + t658 - t717 + t724 - t730 + t733 - t735 - t921 - t923
t1312 = t925 - t934 + t943 + t741 + t624 + t627 - t634 - t644 + t647 + t743 - t746 + t753 + t755 - 2 * t1205
t1315 = t1297 + t1298 + t1301 + t1302 + t1306 + t1308 + t1310 + t1312
t1324 = Edelta_lhs(t147, p, 0, 0, 0, 0, 0, 2, 0)
ret[5] = t2 * (t1 * t1292 * t141 + 2 * t1044 * t1053 + t137 * t1315 - n * t1315 * t136 - 2 * t1055 * t1043 - t143 * t1292) * t1324 / 2
t1326 = -t5
t1327 = t14 * t1326
t1328 = t26 * t1326
t1329 = -dtRS - t38 - t1327 - t226 - dtLS - t1328
t1330 = t64 * t1329
t1331 = t8 * t1330
t1332 = rLR * t1326
t1334 = t43 * t1332 * t28
t1336 = t43 * t72 * t1326
t1337 = -t276 + t1331 + t1334 + t1336
t1339 = t1326 * t47
t1340 = t1339 * t28
t1341 = t119 * t1326
t1342 = t1326 * t87
t1343 = t1342 * t16
t1344 = t121 * t1326
t1345 = t55 * t1337 + t1340 + t1341 + t1343 + t1344
t1346 = t13 * t1345
t1347 = t8 * t1346
t1348 = t1326 * t28
t1351 = 2 * t131 * t55 * t1348
t1352 = t16 * t1326
t1355 = 2 * t131 * t55 * t1352
t1357 = t54 * t55 * t1326
t1358 = t13 * t1326
t1359 = t8 * t1358
t1360 = 1 + t1359
t1361 = t1360 * t24
t1362 = t1361 * t31
t1363 = t25 * t1360
t1364 = t114 * t1326
t1365 = t1364 * t28
t1366 = t115 * t1326
t1367 = t1360 * t58
t1368 = -dtS - dtLS - dtRS - dtLRS + t1339 - t1357
t1369 = t19 * t1368
t1370 = t1347 - t1351 - t1355 - t1357 - t1362 - t1363 + t1365 + t1366 + t1361 - t1367 - t1369
t1371 = t53 * t1326
t1373 = t51 * t1371 * t28
t1375 = t51 * t75 * t1326
t1376 = 1 - dtR - t210 - dtRS - t38 - dtL - dtLS - t276 + t1331 + t1334 + t1336 - t1373 - t1375
t1377 = t24 * t1376
t1378 = t1360 * t91
t1379 = -dtS - dtLS - dtRS - dtLRS + t1342 - t1357
t1380 = t31 * t1379
t1381 = t100 * t1329
t1382 = -t1377 + t1327 + t1328 - t1378 - t1380 + t1342 - t1381 + t226 + t214 - dtS + dtLRS
t1383 = t1370 + t1382
t1384 = t1 * t1383
t1386 = dtR + dtL + dtLS + t210 + dtLRS + dtS + dtRS - t214 + t276 - t226 + t1373 + t1375 - t1331 + t1369 + t1367 - t1361 - t1327 - t1328
t1387 = t1360 * t31
t1388 = t19 * t1360
t1389 = t1359 - t1347 + t1362 + t1363 - t1365 - t1366 - t1334 - t1336 + t1357 + t1351 + t1355 - t1387 - t1388 + t1381 + t1378 - t1342 + t1380 + t1377
t1390 = t1386 + t1389
t1392 = n * t1390
t1397 = Edelta_lhs(t147, p, 0, 0, 0, 0, 1, 0, 0)
ret[6] = t2 * (t1384 * t141 + t137 * t1390 - t1392 * t136 - t143 * t1383) * t1397
t1398 = t1326 * t4
t1401 = 6 * t168 * t169 * t1398
t1402 = t1326 * t152
t1405 = 6 * t177 * t169 * t1402
t1406 = t21 * t1326
t1409 = 6 * t168 * t1406 * t170
t1412 = 6 * t177 * t1406 * t178
t1413 = 6 * dtRS
t1414 = 2 - t484 - t1401 + t1405 - t1409 + t1412 - t83 - t1070 - t393 - t1071 - t1264 - t1073 - t672 - t1413 - t86
t1415 = 2 * t922
t1418 = t8 * t53 * t1345 * t152
t1420 = t51 * t155 * t1326
t1422 = t51 * t158 * t1326
t1425 = 2 * t131 * t1406 * t28
t1428 = 2 * t131 * t169 * t1326
t1432 = 2 * t131 * t5 * t1326 * t28
t1433 = -t681 - t115 + rLS + t583 + t901 + t1415 + t927 - t931 - t937 + t1184 - t1418 - t1420 + t1422 - t1425 - t1428 + t1432
t1437 = 2 * t131 * t194 * t1326
t1441 = 2 * t131 * t55 * t1326 * t219
t1445 = 2 * t131 * t55 * t182 * t1326
t1448 = 2 * t199 * t55 * t1398
t1451 = 2 * t204 * t55 * t1402
t1452 = t324 * t1326
t1454 = t19 * (-1 + t1452 + rRS - t41 - t46 - t1448 + t1451 - t1420 + t1422 + t583)
t1455 = t346 * t1368
t1456 = t1360 * t339
t1457 = t42 * t1358
t1459 = t8 * t1371 * t152
t1460 = t1457 - t1459 - t102
t1461 = t1460 * t58
t1462 = t1360 * t309
t1463 = t248 * t1329
t1464 = -3 + t672 + t1413 + t1070 + t393 + t1071 + t1264 + t1073
t1465 = t100 * t1464
t1466 = t1460 * t24
t1467 = t263 * t1326
t1469 = t31 * (-1 + t1467 + rLS - t83 - t86 - t1448 + t1451 - t1420 + t1422 + t583)
t1470 = t274 * t1379
t1471 = t1437 - t1441 - t1445 - t1448 + t1451 - t1454 - t1455 - t1456 - t1461 + t1462 - t1463 - t1465 + t1466 - t1469 - t1470 + t1467
t1472 = t1360 * t266
t1473 = t1460 * t91
t1474 = t42 * t1330
t1477 = t233 * t63 * t1329 * t152
t1479 = t8 * t64 * t1464
t1481 = t239 * t1332 * t178
t1483 = t43 * t1332 * t219
t1485 = t239 * t72 * t1402
t1487 = t43 * t285 * t1326
t1490 = 2 * t199 * t1348 * t4
t1493 = 2 * t204 * t1348 * t152
t1495 = t51 * t1371 * t219
t1498 = 2 * t199 * t1352 * t4
t1501 = 2 * t204 * t1352 * t152
t1503 = t51 * t296 * t1326
t1504 = -2 + t694 + t1474 - t1477 + t1479 - t1481 - t706 + t1483 - t1485 + t1487 - t709 - t1490 + t1493 + t692 - t1495 - t1498 + t1501 - t1503 + t545
t1505 = t24 * t1504
t1506 = t309 * t1376
t1507 = t349 * t1360
t1508 = t352 * t1360
t1509 = t25 * t1460
t1511 = t365 * t1326 * t28
t1512 = t1364 * t219
t1513 = t366 * t1326
t1514 = t368 * t1326
t1515 = t1466 * t31
t1516 = t1462 * t31
t1517 = t1361 * t274
t1518 = t21 * t1337
t1519 = t5 * t1337
t1522 = t1452 * t28
t1523 = t1339 * t219
t1524 = t374 * t1326
t1525 = t376 * t1326
t1526 = t1467 * t16
t1527 = t1342 * t182
t1528 = t379 * t1326
t1529 = t381 * t1326
t1530 = t1518 - t1519 + t55 * (t694 + t1474 - t1477 + t1479 - t1481 - t706 + t1483 - t1485 + t1487 - t709) - t48 + t1522 + t1523 + t1524 + t1525 - t119 - t88 + t1526 + t1527 + t1528 + t1529 - t121
t1532 = t8 * t13 * t1530
t1533 = t42 * t1346
t1534 = -t1472 - t1473 - t1505 - t1506 - t1507 - t1508 - t1509 + t1511 + t1512 + t1513 + t1514 - t1515 - t1516 - t1517 + t1532 + t1533
t1536 = t1414 + t1433 + t1471 + t1534
t1541 = -t102 + t484 - t545 - t692 + t1401 - t1405 + t1409 - t1412 + t83 + t1070
t1542 = t393 + t1071 + t1264 + t1073 + t672 + t1413 + t86 + t681 + t115 - rLS - t694
t1544 = -t583 + t706 + t709 - t901 - t1415 - t927 + t931 + t937 - t1184 + t1495 + t1503
t1545 = t1418 + t1420 - t1459 - t1422 - t1474 - t1479 + t1490 - t1493 + t1498 - t1501 + t1477
t1548 = -t1483 - t1487 + t1425 + t1428 - t1432 - t1437 + t1481 + t1485 + t1441 + t1445 + t1448
t1549 = -t1451 + t1454 + t1455 + t1456 + t1461 - t1462 + t1463 + t1465 - t1466 + t1469 + t1470
t1551 = -t1467 + t1472 + t1473 + t1505 + t1506 + t1507 + t1508 + t1509 - t1511 - t1512 - t1513
t1552 = t19 * t1460
t1553 = t1360 * t274
t1554 = t346 * t1360
t1555 = t1460 * t31
t1556 = -t1514 + t1515 + t1516 + t1517 + t1457 - t1532 - t1533 - t1552 - t1553 - t1554 - t1555
t1559 = t1541 + t1542 + t1544 + t1545 + t1548 + t1549 + t1551 + t1556
t1568 = Edelta_lhs(t147, p, 0, 0, 0, 0, 1, 0, 1)
ret[7] = t2 * (t1 * t1536 * t141 + t1384 * t402 + t391 * t1390 + t137 * t1559 - n * t1559 * t136 - t1392 * t390 - t404 * t1383 - t143 * t1536) * t1568
t1569 = 6 * dtLRS
t1570 = 1 - t484 - t1401 + t1405 - t1409 + t1412 - t83 - t1070 - t393 - t1263 - t1264 - t1569 - t35 - t1069 - t86
t1571 = -t681 - t115 + rLS + t583 + t901 + t1415 + t927 - t931 - t936 + t1184 - t1418 - t1420 + t1422 - t1425 - t1428 + t1432
t1573 = t1437 - t1441 - t1448 + t1451 - t1454 - t1456 - t1461 + t1462 - t1463 + t1466 - t1469 - t1470 + t1467 - t1473 - t1506 - t1508
t1574 = -2 + t35 + t1069 + t1070 + t393 + t1263 + t1264 + t1569
t1575 = t100 * t1574
t1576 = t1360 * t1035
t1578 = t8 * t64 * t1574
t1580 = t43 * t1011 * t1326
t1582 = t51 * t1028 * t1326
t1583 = -1 + rLR + t1474 - t1477 + t1578 - t1481 - t706 + t1483 - t1485 + t1580 - t709 - t1490 + t1493 + t692 - t1495 - t1498 + t1501 - t1582 + t545
t1584 = t24 * t1583
t1585 = t1004 * t1368
t1588 = t1021 * t1326
t1589 = t1342 * t994
t1590 = t1518 - t1519 + t55 * (rLR + t1474 - t1477 + t1578 - t1481 - t706 + t1483 - t1485 + t1580 - t709) - t48 + t1522 + t1523 + t1588 + t1525 - t119 - t88 + t1526 + t1589 + t1528 + t1529 - t121
t1592 = t8 * t13 * t1590
t1593 = t1007 * t1326
t1594 = t1005 * t1360
t1598 = 2 * t131 * t55 * t994 * t1326
t1599 = -t1509 + t1511 + t1512 + t1513 - t1515 - t1516 - t1517 + t1533 - t1575 - t1576 - t1584 - t1585 + t1592 + t1593 - t1594 - t1598
t1601 = t1570 + t1571 + t1573 + t1599
t1606 = t393 + t1263 + t1264 + t1569 + t35 + t1069 + t86 + t681 + t115 - rLS - rLR
t1608 = -t583 + t706 + t709 - t901 - t1415 - t927 + t931 + t936 - t1184 + t1495 + t1418
t1609 = t1420 - t1459 - t1422 - t1474 + t1490 - t1493 + t1498 - t1501 + t1477 - t1483 + t1425
t1612 = t1428 - t1432 - t1437 + t1481 + t1485 + t1441 + t1448 - t1451 + t1454 + t1456 + t1461
t1613 = -t1462 + t1463 - t1466 + t1469 + t1470 - t1467 + t1473 + t1506 + t1508 + t1509 - t1511
t1615 = -t1512 - t1513 + t1515 + t1516 + t1517 + t1457 - t1533 - t1552 - t1553 - t1555 - t1580
t1616 = t1004 * t1360
t1617 = t1575 + t1576 + t1584 + t1585 + t1582 - t1578 - t1592 - t1593 + t1594 + t1598 - t1616
t1620 = t1541 + t1606 + t1608 + t1609 + t1612 + t1613 + t1615 + t1617
t1629 = Edelta_lhs(t147, p, 0, 0, 0, 0, 1, 1, 0)
ret[8] = t2 * (t1 * t1601 * t141 + t1384 * t1053 + t1044 * t1390 + t137 * t1620 - n * t1620 * t136 - t1392 * t1043 - t1055 * t1383 - t143 * t1601) * t1629
t1630 = t1360 * t1368
t1631 = 2 * t1630
t1632 = 4 * t5
t1634 = t8 * t64 * t1632
t1635 = t1326 * t1326
t1637 = t42 * t704 * t1635
t1638 = 2 * t1637
t1640 = t51 * t53 * t1635
t1641 = 2 * t1640
t1643 = t24 * (-2 + t694 + t1634 + t1638 - t1641)
t1644 = t1360 * t1379
t1645 = 2 * t1644
t1646 = t100 * t1632
t1647 = t1360 * t1360
t1648 = t1647 * t24
t1649 = 2 * t1648
t1650 = t114 * t1635
t1651 = 2 * t1650
t1654 = t1635 * t47
t1656 = t1635 * t87
t1660 = t8 * t13 * (t55 * (t694 + t1634 + t1638) + 2 * t1654 + 2 * t1656)
t1662 = t131 * t55 * t1635
t1663 = 4 * t1662
t1664 = -t1631 - t1643 - t1645 - t1646 - t1649 + t1651 + t1660 - t1663 - t937 - t672 - t1069 - t1263 - t1265
t1670 = 2 + t1631 + t1643 + t1645 + t1646 - 2 * t1647 + t1649 - t1651 - t1660 - t1638 + t1663 - t1634 + t1641 + t937 + t672 + t1069 - t694 + t1263 + t1265
t1679 = Edelta_lhs(t147, p, 0, 0, 0, 0, 2, 0, 0)
ret[9] = t2 * (t1 * t1664 * t141 + 2 * t1384 * t1390 + t137 * t1670 - n * t1670 * t136 - 2 * t1392 * t1383 - t143 * t1664) * t1679 / 2
t1681 = -t26
t1682 = t13 * t1681
t1684 = t268 - t271 + t8 * t1682
t1685 = t25 * t1684
t1686 = t115 * t1681
t1687 = rLR * t1681
t1688 = t14 * t1681
t1689 = t5 * t1681
t1690 = -dtRS - t38 - t1688 - dtLR - t1689 - t227
t1691 = t64 * t1690
t1692 = t8 * t1691
t1694 = t43 * t72 * t1681
t1695 = -t1687 + t277 - t280 + t1692 - t284 + t287 + t1694
t1697 = t119 * t1681
t1698 = t1681 * t87
t1699 = t1698 * t16
t1700 = t370 - t371 + t55 * t1695 + t375 + t377 + t1697 + t1699 + t382 + t383
t1701 = t13 * t1700
t1702 = t8 * t1701
t1704 = t51 * t75 * t1681
t1705 = -dtR - dtLR - dtRS - dtLRS - t1687 + t277 - t280 + t1692 - t284 + t287 + t1694 - t292 + t295 - t298 - t1704
t1706 = t24 * t1705
t1707 = t1684 * t91
t1708 = t100 * t1690
t1709 = 1 - t1685 + t1686 + t1702 - t1706 - t1707 - t1708 - t154 - t157 + t160 - dtL
t1710 = -t36 - dtS - t165 - t173 + t181 - t184 + t188 - t191 - t193 + t197 - t203
t1712 = t208 + t209 - t218 - t249 - t267 + t265 + t264 - t310 - t347 - t350 - t353
t1716 = -dtR - dtLR - dtRS - dtLRS + t325 + t47 * t1681 - t329 + t332 - t334 + t336 - t54 * t55 * t1681
t1717 = t19 * t1716
t1719 = t104 * t21 * t1681
t1720 = t102 * t1719
t1721 = t16 * t1681
t1724 = 2 * t131 * t55 * t1721
t1725 = t367 + t369 + t349 + t352 + t227 + t387 - t1717 + t1688 + t1689 + t1720 - t1724
t1727 = t1709 + t1710 + t1712 + t1725
t1728 = t1 * t1727
t1730 = -t1692 + t1704 + t1685 - t1686 - t1702 + t1706 + t1707 + t1708 + t298 + t154 + t157 - t160 - t343 - t277 + dtR
t1731 = dtL + t36 + dtLR + dtLRS + dtS + dtRS + t165 + t173 - t181 + t292 - t295 + t184 - t188 + t191 + t193 - t197
t1733 = t280 - t287 + t203 - t208 - t209 + t218 + t284 + t249 + t267 - t265 - t264 + t310 + t347 + t350 + t353 - t367
t1734 = t19 * t1684
t1735 = -t369 - t349 - t352 - t227 + t341 + t345 - t387 + t1717 + t1687 - t1688 - t1689 - t398 - t1734 - t1720 + t1724 - t1694
t1737 = t1730 + t1731 + t1733 + t1735
t1739 = n * t1737
t1744 = Edelta_lhs(t147, p, 0, 0, 0, 1, 0, 0, 0)
ret[10] = t2 * (t1728 * t141 + t137 * t1737 - t1739 * t136 - t143 * t1727) * t1744
t1745 = 6 * t496
t1746 = 6 * t500
t1747 = 1 + t448 - t454 - t462 + t468 - t473 + t478 - t481 - t484 - t489 + t493 - t1745 + t1746 + t504
t1749 = t131 * t194 * t1681
t1750 = 2 * t1749
t1751 = t505 + t507 - t521 - t524 - t525 - t542 - t543 + t546 - t580 - t661 + t622 + t620 - t662 + t1750
t1754 = t102 * t186 * t1681
t1756 = t131 * t169 * t1681
t1757 = 2 * t1756
t1758 = t43 * t1719
t1761 = t131 * t55 * t182 * t1681
t1762 = 2 * t1761
t1764 = t102 * t104 * t1681
t1765 = t1754 - t1757 + t1758 - t1762 - t1764 - t664 - t581 - t666 - t393 - t1263 - t1072 - t1073 - t35 - t1413
t1768 = t8 * t53 * t1700 * t152
t1769 = t352 * t1684
t1773 = t42 * t1682
t1776 = t8 * t53 * t1681 * t152
t1777 = -2 * t410 + t411 + 2 * t415 - t418 - 2 * t420 + t1773 - t1776 - t102
t1778 = t25 * t1777
t1779 = t366 * t1681
t1780 = t368 * t1681
t1781 = t349 * t1684
t1782 = t653 - t674 - t648 + t679 - t1768 - t1769 - t1778 + t1779 + t1780 - t1781 + t680 + t541 - t682 - t115
t1785 = t520 - t687 - t762 - t764 + t659 + t838 - t876 - t881 + t885 - t888 + t891 + t584 - t587 + t590
t1786 = 2 * t920
t1787 = -t893 + t896 - t900 + t901 - t905 - t909 + t911 - t1180 + t918 + t638 + t641 - t658 - t631 + t1786
t1789 = 2 * t942
t1790 = t1415 - t925 + t927 - t931 + t934 - t936 - t940 - t1789 + t947 + t949 - t624 - t627 + t634 + t644
t1791 = t42 * t1701
t1792 = t5 * t1695
t1793 = t21 * t1695
t1794 = t42 * t1691
t1797 = t233 * t63 * t1690 * t152
t1798 = -3 + t35 + t1413 + t666 + t393 + t1263 + t1072 + t1073
t1800 = t8 * t64 * t1798
t1801 = t1681 * t152
t1803 = t239 * t72 * t1801
t1805 = t43 * t285 * t1681
t1806 = rLR - t743 + t700 + t746 - t749 - t753 + t1794 - t1797 + t1800 + t717 - t720 - t723 - t755 - t707 + t757 - t1803 + t1805 - t709
t1808 = t374 * t1681
t1809 = t376 * t1681
t1811 = t1681 * t263 * t16
t1812 = t1698 * t182
t1813 = -t840 - t1792 + t1793 + t55 * t1806 + t1808 + t1809 + t1811 + t1812 + t845 + t846 + t849 + t850
t1814 = t853 + t855 + t858 + t860 - t119 - t862 + t863 - t865 - t867 - t868 + t869 - t88
t1817 = t8 * t13 * (t1813 + t1814)
t1818 = t309 * t1705
t1820 = t199 * t1721 * t4
t1821 = 2 * t1820
t1823 = t204 * t1721 * t152
t1824 = 2 * t1823
t1826 = t51 * t296 * t1681
t1827 = -1 + t545 + t693 - t1803 - t1821 + t1824 - t1797 + t1805 + t1794 + t1800 - t1826 + rLR - t696 - t699 + t700 - t707
t1828 = 2 * t729
t1829 = 2 * t740
t1830 = -t709 + t714 + t717 - t720 - t723 + t727 + t1828 - t733 + t735 - t738 - t1829 - t743 + t746 - t749 - t753 - t755 + t757
t1832 = t24 * (t1827 + t1830)
t1833 = t1777 * t91
t1834 = t1684 * t266
t1835 = t248 * t1690
t1836 = t100 * t1798
t1837 = t55 * t1801
t1838 = t162 * t1837
t1839 = t1681 * t4
t1841 = t168 * t169 * t1839
t1842 = 6 * t1841
t1844 = t177 * t169 * t1801
t1845 = 6 * t1844
t1846 = t346 * t1716
t1848 = t199 * t55 * t1839
t1850 = t204 * t1837
t1853 = t51 * t155 * t1681
t1855 = t51 * t158 * t1681
t1856 = -1 + t693 - 2 * t1848 + 2 * t1850 + t801 - t41 + t831 - t1853 + t1855 - t46 + t802 + rRS
t1859 = t324 * t1681
t1860 = -t767 + t770 + t583 - t834 + 2 * t805 + t808 - 2 * t816 - t810 - t814 + t820 + t824 - t827 + t1859
t1862 = t19 * (t1856 + t1860)
t1863 = -t647 + t1791 + t1817 - t1818 - t1832 - t1833 - t1834 - t1835 - t1836 - t1838 - t1842 + t1845 - t1846 - t1862
t1866 = t1747 + t1751 + t1765 + t1782 + t1785 + t1787 + t1790 + t1863
t1871 = -t958 - t448 + t454 + t462 - t468 + t473 - t478 + t481 + t484 + t489 - t493 + t1745 - t1746 - t504 - t505 - t507 + t521 + t524 + t525
t1872 = 3 * t545
t1873 = t542 + t543 - t1872 + t961 - t693 + t580 + t661 - t622 - t620 + t662 - t1750 - t1754 + t1757 + t1803 - t1758 + t1762 + t1764 + t1821 - t1824
t1875 = t1797 - t1805 + t664 + t581 + t666 + t393 + t1263 + t1072 + t1073 + t35 + t1413 - t653 + t674 - t1794 - t1800 + t1826 + t648 - t679 + t1768
t1876 = t1769 + t1778 - t1779 - t1780 + t1781 - t680 - t541 + t682 + t115 - t520 + t687 + t762 + t764 - t659 - rLR - t838 + t696 + t699 + t876
t1879 = t881 - t885 + t888 - t891 - t584 + t587 - t590 + t893 - t968 - t969 + t970 - t971 - t700 + t707 + t709 - t973 - t974 - t896 + t900
t1880 = -t901 + t905 + t909 - t911 + t1180 - t918 - t714 - t638 - t641 + t658 + t631 - t717 + t720 + t723 - t727 - t1828 + t733 - t735 + t738
t1882 = -t1786 - t1415 + t925 - t927 + t931 - t934 + t936 + t940 + t1789 - t947 - t949 + t1829 + t624 + t627 - t634 - t644 + t647 + t743 - t746
t1883 = t346 * t1684
t1884 = t19 * t1777
t1885 = t749 + t753 + t755 - t757 - t1791 - t1817 + t1818 + t1832 + t1833 + t1834 + t1835 + t1836 + t1838 + t1842 - t1845 + t1846 + t1862 - t1883 - t1884
t1888 = t1871 + t1873 + t1875 + t1876 + t1879 + t1880 + t1882 + t1885
t1897 = Edelta_lhs(t147, p, 0, 0, 0, 1, 0, 0, 1)
ret[11] = t2 * (t1 * t1866 * t141 + t1728 * t402 + t391 * t1737 + t137 * t1888 - n * t1888 * t136 - t1739 * t390 - t404 * t1727 - t143 * t1866) * t1897
t1898 = 1 + t448 - t454 - t462 + t468 - t473 + t478 - t481 - t1061 + t1062 - t1745 + t1746 + t503 + t505 + t507
t1899 = -t523 - t525 - t542 - t543 + t546 + t1064 - t580 + t621 - t1097 - t1100 + t1103 + t620 - t662 + t1750 + t1754 - t1757
t1903 = t131 * t55 * t994 * t1681
t1904 = 2 * t1903
t1905 = t1758 - t1764 - t1111 + t1112 - t1113 + t1115 - t1132 - t1904 + t1116 - t1148 + t1149 - t1120 + t1122 + t1156 - t1159
t1906 = -t1161 + t1164 - t664 - t83 - t1070 - t393 - t1263 - t1264 - t1569 - t35 - t1069 + t653 - t86 - t1168 + t1171 - t1173
t1910 = t43 * t1011 * t1681
t1912 = t51 * t1028 * t1681
t1913 = -1 + t545 + t692 - t1803 - t1821 + t1824 - t1797 - t1138 + t1141 + t1910 - t1078 - t1068 + t1794 - t1912 + t1065 + rLR - t696 - t699
t1914 = -t706 - t709 + t714 + t717 - t719 - t723 + t1143 + t1828 - t733 + t735 - t1144 - t1829 - t743 + t746 - t753 - t755 + t757 + t1578
t1916 = t24 * (t1913 + t1914)
t1917 = t679 - t1768 - t1769 - t1778 + t1779 + t522 + t541 - t681 - t115 - t764 - t1124 - t1177 + t1126 - t1916 + rLS
t1918 = -t881 + t885 - t888 + t891 + t583 - t586 + t589 - t893 + t896 - t900 - t905 - t909 + t911 - t1180 + t918 + t1128
t1920 = t641 - t658 - t1129 + t1786 + t1415 - t925 + t934 - t936 - t1182 - t1789 + t1183 + t1184 - t624 - t627 + t634
t1921 = t1005 * t1684
t1922 = t1007 * t1681
t1923 = t1004 * t1716
t1924 = t1684 * t1035
t1925 = -t119 - t121 - t1090 + t1088 - t88 - t48 + t869 - t840 + t1811 + t1809 - t867 + t850 + t853
t1926 = rLR - t743 + t1065 + t746 - t1068 - t753 + t1794 - t1797 + t1578 + t717 - t1078 - t723 - t755 - t719 - t706 + t757 - t1803 + t1910 - t709
t1928 = t1021 * t1681
t1929 = t1698 * t994
t1930 = t855 + t858 + t859 + t844 + t846 + t849 + t1084 + t1087 + t55 * t1926 + t1928 + t1929 - t1792 + t1793
t1933 = t8 * t13 * (t1925 + t1930)
t1934 = t644 - t647 - t1921 + t1922 - t1923 + t1791 - t1575 - t1818 - t1833 - t1835 - t1838 - t1842 + t1845 - t1862 - t1924 + t1933
t1937 = t1898 + t1899 + t1905 + t1906 + t1917 + t1918 + t1920 + t1934
t1943 = t1745 - t1746 - t503 - t505 - t507 + t523 + t525 + t542 + t543 - t1872 + t510
t1946 = -t1754 + t1757 + t1803 - t1758 + t1764 + t1821 - t1824 + t1797 + t1111 - t1112 + t1113
t1950 = t1107 - t1910 + t1078 + t1068 - t1156 + t1159 + t1161 - t1164 + t664 + t83 + t1070
t1953 = -t1171 + t1173 - t679 + t1768 + t1769 + t1778 - t1779 - t522 - t541 + t681 + t115
t1958 = t1004 * t1684
t1959 = -t1958 + t696 + t699 + t881 - t885 + t888 - t891 - t583 + t586 - t589 + t893
t1962 = t909 - t911 + t1180 - t918 - t714 - t1128 - t641 + t658 + t1129 - t717 + t719
t1966 = t936 + t1182 + t1789 - t1183 - t1184 + t1829 + t624 + t627 - t634 - t644 + t647
t1968 = t743 - t746 + t753 + t755 - t757 - t1206 + t1921 - t1922 + t1923 - t1791 + t1575
t1969 = -t1578 + t1818 + t1833 + t1835 + t1838 + t1842 - t1845 + t1862 - t1884 + t1924 - t1933
t1973 = -t1828 + t706 + t709 + t723 + t733 - t735 + t764 - rLS - rLR + t393 + t1904 + t1912 + t1916 - t478 + t1943 + t1946 + t1950 + t1953 + t1959 + t1962 + t1966 + t1968 + t1969 - t896 + t900 + t905 + t925 - t102 - t934 - t968 - t969 + t970 - t974 + t662 + t473 + t1061 - t1062 - t1064 - t1065 + t1069 + t86 - t1415 - t653 + t1097 + t1100 - t1103 - t1109 - t1115 - t1116 + t1120 - t1122 + t1124 - t…
t1982 = Edelta_lhs(t147, p, 0, 0, 0, 1, 0, 1, 0)
ret[12] = t2 * (t1 * t1937 * t141 + t1728 * t1053 + t1044 * t1737 + t137 * t1973 - n * t1973 * t136 - t1739 * t1043 - t1055 * t1727 - t143 * t1937) * t1982
t1983 = t1361 * t1684
t1984 = t1364 * t1681
t1988 = 2 * t131 * t55 * t1326 * t1681
t1989 = 1 - t484 - t1401 + t1405 - t1409 + t1412 - t1983 + t1984 - t1988 - t83 - t1070 - t393 - t1263 - t1264 - t1569
t1990 = -t35 - t1069 - t86 - t681 - t115 + rLS + t583 + t901 + t1415 + t927 - t931 - t936 + t1184 - t1418 - t1420 + t1422
t1992 = -t1425 - t1428 + t1432 + t1437 - t1445 - t1448 + t1451 - t1454 - t1455 - t1461 + t1462 - t1463 + t1466 - t1469 + t1467 - t1472
t1994 = t43 * t1332 * t1681
t1996 = t51 * t1371 * t1681
t1997 = -1 + rLR + t1474 - t1477 + t1578 - t1481 - t1485 - t706 + t1487 + t1994 - t709 - t1490 - t1498 + t1493 + t1501 + t692 - t1503 - t1996 + t545
t1998 = t24 * t1997
t1999 = t1360 * t1716
t2000 = t1684 * t1379
t2003 = t1339 * t1681
t2004 = t1698 * t1326
t2005 = t1518 - t1519 + t55 * (rLR + t1474 - t1477 + t1578 - t1481 - t1485 - t706 + t1487 + t1994 - t709) - t48 + t1524 + t1522 + t1525 + t2003 - t119 - t88 + t2004 + t1526 + t1529 + t1527 - t121
t2007 = t8 * t13 * t2005
t2008 = -t1473 - t1506 - t1507 - t1508 - t1509 + t1511 + t1513 + t1514 - t1515 - t1516 + t1533 - t1575 - t1998 - t1999 - t2000 + t2007
t2010 = t1989 + t1990 + t1992 + t2008
t2015 = t1360 * t1684
t2017 = -t1984 + t1996 + t1988 + t83 + t1070 + t393 + t1263 + t1264 + t1569 + t35 + t1069
t2019 = t86 + t681 + t115 - rLS - rLR - t583 + t706 + t709 - t901 - t1415 - t927
t2020 = t931 + t936 - t1184 + t1503 + t1418 + t1420 - t1459 - t1422 - t1474 + t1490 - t1493
t2023 = t1498 - t1501 + t1477 - t1487 + t1425 + t1428 - t1432 - t1437 + t1481 + t1485 + t1445
t2024 = t1448 - t1451 + t1454 + t1455 + t1461 - t1462 + t1463 - t1466 + t1469 - t1467 + t1472
t2026 = t1473 + t1506 + t1507 + t1508 + t1509 - t1511 - t1513 - t1514 + t1515 + t1516 + t1457
t2027 = -t1533 - t1552 - t1554 - t1555 + t1575 + t1998 + t1999 + t2000 - t1578 - t1994 - t2007
t2030 = -t102 + t484 - t545 - t692 - t2015 + t1401 - t1405 + t1409 - t1412 + t1983 + t2017 + t2019 + t2020 + t2023 + t2024 + t2026 + t2027
t2039 = Edelta_lhs(t147, p, 0, 0, 0, 1, 1, 0, 0)
ret[13] = t2 * (t1 * t2010 * t141 + t1728 * t1390 + t1384 * t1737 + t137 * t2030 - n * t2030 * t136 - t1739 * t1383 - t1392 * t1727 - t143 * t2010) * t2039
t2041 = 4 * t1749
t2042 = 2 * t1754
t2043 = t504 - t521 - t524 - t542 + t546 - t580 - t661 + t622 + t620 + t2041 + t2042
t2045 = 4 * t1756
t2046 = 2 * t1758
t2047 = 4 * t1761
t2048 = 2 * t1764
t2054 = t693 + 2 * t1859 - 2 * t1853 - 4 * t1848 + 4 * t1850 + 2 * t1855 + t801 + t808 - t810 - t814 + t820 + t824 - t827 + t831 - t834
t2055 = t19 * t2054
t2056 = 4 * t26
t2058 = t8 * t64 * t2056
t2059 = 4 * t1820
t2060 = 4 * t1823
t2061 = 2 * t1797
t2062 = 2 * t1805
t2063 = 2 * t1803
t2064 = 2 * t1794
t2065 = 2 * t1826
t2066 = t693 + t2058 - t2059 + t2060 - t2061 + t2062 - t2063 + t2064 - t2065 - t707 + t714
t2067 = -t733 + t746 - t720 + t735 - t699 - t738 + t727 - t753 - t755 - t743 + t717
t2069 = t24 * (t2066 + t2067)
t2071 = -2 * t410 + 2 * t1773 + 2 * t415 - 2 * t1776 - 2 * t420
t2072 = t2071 * t91
t2073 = t100 * t2056
t2074 = -t2045 + t2046 - t2047 - t2048 - t2055 - t2069 - t2072 - t2073 - t581 - t666 - t1264
t2075 = 2 * t1768
t2076 = t25 * t2071
t2077 = 2 * t1769
t2078 = 2 * t1779
t2079 = 2 * t1780
t2080 = -t1265 - t1069 + t653 - t674 - t648 + t679 - t2075 - t2076 - t2077 + t2078 + t2079
t2083 = 2 * t1781
t2084 = -t2083 + t680 + t541 - t682 + t520 - t764 + t659 - t881 + t885 - t888 + t891
t2085 = t584 - t587 + t590 - t893 + t896 - t900 - t905 - t909 + t911 + t918 + t638
t2087 = t641 - t658 - t631 - t925 + t934 - t940 + t947 + t949 - t624 - t627 + t634
t2088 = 2 * t1791
t2089 = 2 * t1818
t2090 = 2 * t1834
t2091 = 2 * t1835
t2092 = 2 * t1838
t2093 = 12 * t1841
t2094 = 12 * t1844
t2095 = 2 * t1846
t2097 = -t743 + t2064 + t746 - t2061 - t753 + t2058 + t717 - t720 - t2063 - t755 - t707 + t2062
t2101 = 2 * t1809
t2102 = 2 * t1811
t2104 = -t840 - 2 * t1792 + t55 * t2097 + 2 * t1793 + 2 * t1808 + t2101 + t2102 + 2 * t1812 + t845 + t849 + t858 + t860 - t862 - t867 - t868 + t869
t2106 = t8 * t13 * t2104
t2107 = t644 - t647 + t2088 - t2089 - t2090 - t2091 - t2092 - t2093 + t2094 - t2095 + t2106
t2110 = -2 + t448 - t454 - t462 + t468 - t473 + t478 - t481 - t489 + t493 + t2043 + t2074 + t2080 + t2084 + t2085 + t2087 + t2107
t2115 = 2 - t958 - t448 + t454 + t462 - t468 + t473 - t478 + t481 + t489 - t493 - t504 + t521 + t524
t2116 = t542 - t546 + t961 - t693 + t580 + t661 - t622 - t620 - t2041 - t2042 + t2045 + t2063 - t2046 + t2047 + t2048
t2118 = t2059 - t2060 + t2061 - t2062 + t2055 + t2069 + t2072 + t2073 + t581 + t666 + t1264 + t1265 + t1069 - t653 + t674
t2119 = -t2064 + t2065 + t648 - t679 + t2075 - t2058 + t2076 + t2077 - t2078 - t2079 + t2083 - t680 - t541 + t682 - t520
t2122 = t19 * t2071
t2123 = t764 - t659 - t2122 + t699 + t881 - t885 + t888 - t891 - t584 + t587 - t590 + t893 - t968 - t969
t2124 = t970 - t971 + t707 - t973 - t896 + t900 + t905 + t909 - t911 - t918 - t714 - t638 - t641 + t658 + t631
t2126 = -t717 + t720 - t727 + t733 - t735 + t738 + t925 - t934 + t940 - t947 - t949 + t624 + t627 - t634 - t644
t2128 = t647 + t743 - t746 + t753 + t755 - t2088 + t2089 + t2090 + t2091 + t2092 + t2093 - t2094 + t2095 - 2 * t1883 - t2106
t2131 = t2115 + t2116 + t2118 + t2119 + t2123 + t2124 + t2126 + t2128
t2140 = Edelta_lhs(t147, p, 0, 0, 0, 2, 0, 0, 0)
ret[14] = t2 * (t1 * t2110 * t141 + 2 * t1728 * t1737 + t137 * t2131 - n * t2131 * t136 - 2 * t1739 * t1727 - t143 * t2110) * t2140 / 2
t2142 = -t1327 - t1012 - dtLS - dtLRS
t2143 = t64 * t2142
t2144 = t8 * t2143
t2145 = -dtL - dtLS - dtLR - dtLRS - t1011 + t2144 + t1336 - t1375
t2146 = t24 * t2145
t2147 = t100 * t2142
t2148 = -t1011 + t2144 + t1336
t2150 = t55 * t2148 + t1341 + t1343
t2151 = t13 * t2150
t2152 = t8 * t2151
t2153 = -t1363 - t1369 - t2146 - t1378 + t1327 + t1012 + dtLS + dtLRS - t2147 + t997 + t1366 + t2152 - t1355
t2154 = t1 * t2153
t2156 = -t2144 + t2146 + t2147 - t2152 + t1355 + t1375 - t1336 + t1363 - t1366 + t1369 - t1327 + t1378 - t1388 + t1011 - t1012 - t997 + dtL + dtLR
t2158 = n * t2156
t2163 = Edelta_lhs(t147, p, 0, 0, 1, 0, 0, 0, 0)
ret[15] = t2 * (t2154 * t141 + t137 * t2156 - t2158 * t136 - t143 * t2153) * t2163
t2166 = t8 * t53 * t2150 * t152
t2167 = 1 - t1097 - t1401 + t1405 - t2166 + t1149 + t1156 - t1161 - t393 - t1263 - t210 - t1265 - t35 - t37 - t115 + t1415 - t936
t2168 = -1 + t35 + t37 + t393 + t1263 + t210 + t1265
t2169 = t100 * t2168
t2170 = t248 * t2142
t2171 = t42 * t2143
t2174 = t233 * t63 * t2142 * t152
t2176 = t8 * t64 * t2168
t2177 = -1 + rLR + t2171 - t2174 + t2176 - t1485 + t1487 - t709 - t1498 + t1501 - t1503 + t545
t2178 = t24 * t2177
t2179 = t309 * t2145
t2180 = t21 * t2148
t2181 = t5 * t2148
t2186 = t8 * t13 * (t2180 - t2181 + t55 * (rLR + t2171 - t2174 + t2176 - t1485 + t1487 - t709) + t1524 + t1525 - t119 - t88 + t1526 + t1527)
t2187 = t42 * t2151
t2188 = -t1428 + t1437 - t1445 - t1454 - t1455 - t1472 - t1473 - t1507 - t1508 - t1509 + t1513 + t1514 - t2169 - t2170 - t2178 - t2179 + t2186 + t2187
t2189 = t2167 + t2188
t2191 = t1 * t2189 * t141
t2194 = -t545 + t1097 + t1401 - t1405 - t2171 - t2176 + t2166 - t1149 - t1156 + t1161 + t393
t2195 = t1263 + t210 + t1265 + t35 + t37 + t115 - rLR + t709 - t1415 + t936 + t1503 + t1498
t2197 = -t1501 - t1487 + t1428 - t1437 + t1485 + t1445 + t1454 + t1455 + t1472 + t1473 + t1507 + t1508
t2198 = t1509 - t1513 - t1514 + t2169 + t2170 + t2178 + t2179 - t2186 - t2187 - t1552 - t1554 + t2174
t2200 = t2194 + t2195 + t2197 + t2198
t2201 = t137 * t2200
t2203 = n * t2200 * t136
t2206 = t143 * t2189
t2209 = Edelta_lhs(t147, p, 0, 0, 1, 0, 0, 0, 1)
ret[16] = t2 * (t2191 + t2154 * t402 + t391 * t2156 + t2201 - t2203 - t2158 * t390 - t404 * t2153 - t2206) * t2209
t2210 = 2 * t14
t2212 = t8 * t64 * t2210
t2214 = t24 * (t2171 - t2174 + t2212 - t1485 + t1580 - t709 - t1498 + t1501 - t1582 + t545)
t2215 = t100 * t2210
t2220 = t8 * t13 * (t2180 - t2181 + t55 * (t2171 - t2174 + t2212 - t1485 + t1580 - t709) + t1588 + t1525 - t119 - t88 + t1526 + t1589)
t2221 = -t1097 - t1401 + t1405 - t2166 - t2214 - t2215 + t1149 + t2220 + t1156 - t1161 - t393 - t36 - t210 - t38 - t115
t2222 = t1415 - t1428 + t1437 - t1454 - t1473 - t1508 - t1509 + t1513 - t2170 - t2179 + t2187 - t1576 - t1585 + t1593 - t1594 - t1598
t2223 = t2221 + t2222
t2225 = t1 * t2223 * t141
t2229 = -t1156 + t1161 + t393 + t36 + t210 + t38 + t115 - t2212 + t709 - t1415 + t1498
t2231 = -t1501 + t1428 - t1437 + t1485 + t1454 + t1473 + t1508 + t1509 - t1513 + t2170 + t2179
t2232 = -t2187 - t1552 - t1580 + t1576 + t1585 + t1582 - t1593 + t1594 + t1598 - t1616 + t2174
t2234 = -t545 + t1097 + t1401 - t1405 - t2171 + t2166 + t2214 + t2215 - t1149 - t2220 + t2229 + t2231 + t2232
t2235 = t137 * t2234
t2237 = n * t2234 * t136
t2240 = t143 * t2223
t2243 = Edelta_lhs(t147, p, 0, 0, 1, 0, 0, 1, 0)
ret[17] = t2 * (t2225 + t2154 * t1053 + t1044 * t2156 + t2235 - t2237 - t2158 * t1043 - t1055 * t2153 - t2240) * t2243
t2244 = 2 * t5
t2246 = t8 * t64 * t2244
t2248 = t24 * (-1 + rLR + t2246 + t1637 - t1640)
t2249 = t100 * t2244
t2254 = t8 * t13 * (t55 * (rLR + t2246 + t1637) + t1654 + t1656)
t2255 = 2 * t1662
t2256 = -t2248 - t2249 - t1630 - t1644 - t1648 + t1650 + t2254 - t2255 - t936 - t35 - t37 - t36 - t38
t2258 = t1 * t2256 * t141
t2261 = 1 + t2248 + t2249 - t2246 + t1630 + t1644 - t1647 + t1648 - t1650 - t2254 - t1637 + t2255 + t1640 + t936 + t35 + t37 - rLR + t36 + t38
t2262 = t137 * t2261
t2264 = n * t2261 * t136
t2267 = t143 * t2256
t2270 = Edelta_lhs(t147, p, 0, 0, 1, 0, 1, 0, 0)
ret[18] = t2 * (t2258 + t2154 * t1390 + t1384 * t2156 + t2262 - t2264 - t2158 * t1383 - t1392 * t2153 - t2267) * t2270
t2277 = Edelta_lhs(t147, p, 0, 0, 1, 1, 0, 0, 0)
ret[19] = t2 * (t2191 + t2154 * t1737 + t1728 * t2156 + t2201 - t2203 - t2158 * t1727 - t1739 * t2153 - t2206) * t2277
t2283 = Edelta_lhs(t147, p, 0, 0, 2, 0, 0, 0, 0)
ret[20] = t2 * (2 * t2154 * t2156 - 2 * t2158 * t2153) * t2283 / 2
t2285 = -t1685 + t1686 - t1001 - t1006 + t1008 - t1010 + t1013 - t1707 - t1027 + t1034 - t1036 + t1005 - t154 - t157 + t160 - dtL - dtLS - t165 - t173 + t181
t2286 = -t1688 - dtLR - dtLRS - t1013
t2287 = t64 * t2286
t2288 = t8 * t2287
t2289 = t277 - t280 + t2288 - t284 + t1018 + t1694 - t292 + t295 - t1030 - t1704
t2290 = t24 * t2289
t2291 = t100 * t2286
t2292 = t277 - t280 + t2288 - t284 + t1018 + t1694
t2294 = t370 - t371 + t55 * t2292 + t1022 + t377 + t1697 + t1699 + t382 + t1023
t2295 = t13 * t2294
t2296 = t8 * t2295
t2297 = t188 - t191 - t193 + t197 - t203 + t208 + t209 - t249 + t264 - t310 - t353 + t367 + t352 + t387 - t1717 + t1688 - t2290 - t2291 + t2296 - t1724
t2298 = t2285 + t2297
t2299 = t1 * t2298
t2301 = t1704 + t1685 - t1686 + t1001 + t1006 - t1008 - t1018 + t1010 + t1003 + t1030 - t1013 + t1707 + t1027
t2302 = -t1034 + t1036 - t1005 + t154 + t157 - t160 - t343 - t277 + dtL + dtLS + t165 + t173 - t181 + t292
t2304 = -t295 - t188 + t191 + t193 - t197 + t280 + t203 - t208 - t209 + t284 + t249 - t264 + t310 + t353
t2305 = -t367 - t352 + t341 - t387 - t1050 + t1717 - t1688 - t1734 - t2288 + t2290 + t2291 - t2296 + t1724 - t1694
t2307 = t2301 + t2302 + t2304 + t2305
t2309 = n * t2307
t2314 = Edelta_lhs(t147, p, 0, 1, 0, 0, 0, 0, 0)
ret[21] = t2 * (t2299 * t141 + t137 * t2307 - t2309 * t136 - t143 * t2298) * t2314
t2315 = t448 - t454 - t462 + t468 - t473 + t478 - t481 - t484 - t1061 + t1062 - t1745 + t1746 + t503 + t505
t2316 = -1 + t37 + t1070 + t393 + t36 + t1264 + t1265
t2317 = t100 * t2316
t2318 = t248 * t2286
t2319 = t545 + t692 - t1803 - t1821 + t1824 + t1805 - t1135 - t1138 + t1141 - t1078 + t1080 - t1826 - t699 + t700 - t706 - t709 + t714
t2320 = t42 * t2287
t2322 = t8 * t64 * t2316
t2325 = t233 * t63 * t2286 * t152
t2326 = t717 - t719 - t723 + t1143 + t1828 - t733 + t735 - t1144 - t1829 - t743 + t746 - t749 - t753 - t755 + t2320 + t2322 - t2325
t2328 = t24 * (t2319 + t2326)
t2329 = -t523 - t542 - t543 + t546 - t580 + t621 - t1100 + t1103 + t620 - t2317 - t2318 - t2328 + t1750 - t1757 - t1762
t2331 = t309 * t2289
t2332 = -t2331 - t1106 - t1111 + t1112 + t1115 - t1132 + t1116 - t1133 - t1153 - t1120 + t1122 - t1159 + t1164 - t83
t2333 = -t1070 - t393 - t36 - t1264 - t1265 - t37 + t653 - t86 - t1168 - t1169 + t1171 + t1172 - t1173 + t679 - t1769
t2336 = -t1778 + t1779 + t1780 - t1781 + t522 + t541 - t681 - t115 - t687 - t762 - t764 - t1124 + t1126 + rLS
t2337 = t838 - t876 - t881 + t885 - t888 + t891 + t583 - t586 + t589 - t893 + t896 - t900 + t901 - t905 - t909
t2339 = t911 + t918 + t1128 + t641 - t658 - t1129 + t1786 + t1415 - t925 + t927 - t931 + t934 - t1182 - t1789 + t1183
t2342 = t8 * t53 * t2294 * t152
t2343 = -t865 + t863 - t119 - t121 - t88 - t48 + t869 - t840 + t1812 + t1811 + t1808 + t1809 - t867
t2344 = -t743 + t700 + t746 - t749 - t753 + t2320 - t2325 + t2322 + t717 - t719 - t723 - t755 - t1078 - t706 + t1080 - t1803 + t1805 - t709
t2346 = t5 * t2292
t2347 = t21 * t2292
t2348 = t55 * t2344 + t850 + t853 + t858 + t859 + t844 + t849 + t1084 + t1085 + t1086 + t1087 - t2346 + t2347
t2351 = t8 * t13 * (t2343 + t2348)
t2352 = t42 * t2295
t2353 = t1184 - t624 - t627 + t634 + t644 - t647 - t2342 - t1833 - t1834 - t1842 + t1845 - t1846 - t1862 + t2351 + t2352
t2356 = t2315 + t2329 + t2332 + t2333 + t2336 + t2337 + t2339 + t2353
t2361 = -t102 - t448 + t454 + t462 - t468 + t473 - t478 + t481 + t484 + t1061 - t1062 + t1745 - t1746 - t503 - t505 + t523 + t542 + t543 - t1872 + t510
t2362 = -t692 + t580 - t621 + t1100 - t1103 - t620 + t2317 + t2318 + t2328 - t1750 + t1757 + t1803 + t1762 + t1821 - t1824 - t1805 + t2331 + t1106 + t1111 - t1112
t2364 = -t1115 + t1132 - t1116 + t1133 + t1135 + t1138 - t1141 + t1153 + t1120 - t1122 + t1107 + t1078 - t1080 + t1159 - t1164 + t83 + t1070 + t393 + t36 + t1264
t2366 = -t679 + t1769 + t1778 - t1779 - t1780 + t1781 - t522 - t541 + t681 + t115 + t687
t2370 = t762 + t764 - t1109 + t1124 - t1126 - rLS - t838 + t699 + t876 + t881 - t885 + t888 - t891 - t583 + t586 - t589 + t893 - t968 - t969 + t970
t2371 = -t515 - t700 + t706 + t709 - t896 + t900 - t901 + t905 + t909 - t911 - t918 - t714 - t1128 - t641 + t658 + t1129 - t717 + t719 + t723 - t1143
t2373 = -t1828 + t733 - t735 + t1144 - t1786 - t1415 + t925 - t927 + t931 - t934 + t1182 + t1789 - t1183 - t1184 + t1829 + t624 + t627 - t634 - t644 + t647
t2375 = t1833 + t1834 + t1842 - t1845 + t1846 + t1862 - t1883 - t1884 + t2325 - t2351 - t2352
t2379 = t1826 + t743 - t746 + t749 + t753 + t755 + t2361 + t2362 + t2364 + t2366 + t2370 + t2371 + t2373 + t2375 + t86 - t653 + t37 + t1168 + t1169 - t1171 - t1172 + t1173 - t1205 - t1206 + t1265 - t2320 - t2322 + t2342
t2388 = Edelta_lhs(t147, p, 0, 1, 0, 0, 0, 0, 1)
ret[22] = t2 * (t1 * t2356 * t141 + t2299 * t402 + t391 * t2307 + t137 * t2379 - n * t2379 * t136 - t2309 * t390 - t404 * t2298 - t143 * t2356) * t2388
t2389 = t448 - t454 - t462 + t468 - t473 + t478 - t481 - t1745 + t1746 + t505 - t542 - t543
t2390 = t546 + t1064 - t580 - t1097 - t1223 + t1224 + t620 - t2318 + t1750 - t1757 - t2331 - t1106
t2392 = t1245 - t1113 - t1904 + t1247 - t1133 - t1148 - t2215 + t1149 - t1153 - t1252 + t1254 - t1258
t2393 = t1156 - t1260 - t1161 + t1262 - t393 - t36 - t210 - t38 + t653 - t1269 - t1169 + t1271
t2396 = t1172 + t679 - t1276 + t1257 - t1769 - t1778 + t1779 + t541 - t115 - t1285 - t764 - t1274
t2397 = -t1177 + t1273 - t881 + t885 - t888 + t891 - t893 + t896 - t900 - t905 - t909 + t911
t2399 = t918 + t641 - t658 + t1786 + t1415 - t925 + t934 - t1789 - t624 - t627 + t634 + t644
t2400 = -t743 + t1065 + t746 - t1068 - t753 + t2320 - t2325 + t2212 + t717 - t1231 - t723 - t755 + t1080 - t1803 + t1910 - t709
t2402 = -t840 - t2346 + t55 * t2400 + t2347 + t1928 + t1929 + t1809 + t1811 + t1235 + t1085 + t1086
t2403 = t1238 + t1088 + t849 + t850 + t853 + t858 - t1090 - t119 - t867 + t869 - t88
t2406 = t8 * t13 * (t2402 + t2403)
t2407 = t545 - t1803 - t1821 + t1824 - t1135 - t1280 + t1281 + t1910 - t1231 - t1068 + t1080 + t2212 - t1912 + t1065
t2408 = -t699 - t709 + t714 + t717 - t723 + t1828 - t733 + t735 - t1829 - t743 + t746 - t753 - t755 + t2320 - t2325
t2410 = t24 * (t2407 + t2408)
t2411 = -t647 - t2342 - t1921 + t1922 - t1923 + t2406 - t1833 - t1842 + t1845 - t1862 - t1924 - t2410 + t2352
t2414 = t2389 + t2390 + t2392 + t2393 + t2396 + t2397 + t2399 + t2411
t2419 = -t448 + t454 + t462 - t468 + t473 - t478 + t481 + t1745 - t1746 - t505 + t542 + t543 - t1872 - t1064 + t580 + t1097
t2420 = t1223 - t1224 - t620 + t2318 - t1750 + t1757 + t1803 + t1821 - t1824 + t2331 + t1106 - t1245 + t1113 + t1904 - t1247 + t1133 + t1148
t2422 = t1135 + t1280 - t1281 + t2215 - t1149 + t1153 + t1252 - t1254 + t1300 - t1910 + t1258 + t1231 + t1068 - t1080 - t1156 + t1260 + t1161
t2423 = -t1262 + t393 + t36 + t210 + t38 - t653 + t1269 + t1169 - t1271 - t1172 - t679 + t1276 - t1257 + t1769 + t1778 - t1779 - t541
t2426 = t115 - t2212 + t1285 + t764 + t1912 - t1065 - t1305 + t1274 + t1177 - t1273 - t1958 + t699 + t881 - t885 + t888 - t891
t2427 = t893 - t968 - t969 + t970 + t709 - t1307 - t896 + t900 + t905 + t909 - t911 - t918 - t714 - t641 + t658 - t717 + t723
t2429 = -t1828 + t733 - t735 - t1786 - t1415 + t925 - t934 + t1789 + t1829 + t624 + t627 - t634 - t644 + t647 + t743 - t746 + t753
t2430 = t755 - t1205 - t2320 + t2342 + t1921 - t1922 + t1923 - t2406 + t1833 + t1842 - t1845 + t1862 - t1884 + t1924 + t2410 + t2325 - t2352
t2433 = t2419 + t2420 + t2422 + t2423 + t2426 + t2427 + t2429 + t2430
t2442 = Edelta_lhs(t147, p, 0, 1, 0, 0, 0, 1, 0)
ret[23] = t2 * (t1 * t2414 * t141 + t2299 * t1053 + t1044 * t2307 + t137 * t2433 - n * t2433 * t136 - t2309 * t1043 - t1055 * t2298 - t143 * t2414) * t2442
t2443 = -t484 - t2317 - t1401 + t1405 - t1409 + t1412 - t1983 + t1984 - t1988 - t83 - t1070 - t393 - t36 - t1264 - t1265
t2444 = t1474 - t1477 + t2322 - t1481 - t1485 - t706 + t1580 + t1994 - t709 - t1490 - t1498 + t1493 + t1501 + t692 - t1582 - t1996 + t545
t2445 = t24 * t2444
t2448 = t1518 - t1519 + t55 * (t1474 - t1477 + t2322 - t1481 - t1485 - t706 + t1580 + t1994 - t709) - t48 + t1588 + t1522 + t1525 + t2003 - t119 - t88 + t2004 + t1526 + t1529 + t1589 - t121
t2450 = t8 * t13 * t2448
t2451 = -t37 - t86 - t681 - t115 + rLS - t2445 + t583 + t901 + t1415 + t927 - t931 + t1184 + t2450 - t1418 - t1420
t2453 = t1422 - t1425 - t1428 + t1432 + t1437 - t1448 + t1451 - t1454 - t1461 + t1462 - t1463 + t1466 - t1469 + t1467 - t1473
t2454 = -t1506 - t1508 - t1509 + t1511 + t1513 - t1515 - t1516 + t1533 - t1576 - t1585 - t1999 - t2000 + t1593 - t1594 - t1598
t2456 = t2443 + t2451 + t2453 + t2454
t2462 = t1983 - t1984 + t1996 + t1988 + t83 + t1070 + t393 + t36 + t1264 + t1265 + t37
t2465 = -t927 + t931 - t1184 - t2450 - t2322 + t1418 + t1420 - t1459 - t1422 - t1474 + t1490
t2469 = t1448 - t1451 + t1454 + t1461 - t1462 + t1463 - t1466 + t1469 - t1467 + t1473 + t1506
t2472 = -t1580 + t1576 + t1585 + t1999 + t2000 + t1582 - t1994 - t1593 + t1594 + t1598 - t1616
t2475 = t706 + t709 - rLS - t545 + t2445 + t2462 + t2465 - t901 + t115 - t102 + t2469 + t2472 + t86 - t1405 + t1409 - t1412 - t1415 + t1425 + t1428 - t1432 - t1437 - t2015 + t1477 + t1481 + t1485 - t1493 + t1498 - t1501 + t1508 + t1509 - t1511 - t692 + t681 + t484 - t583 + t1401 - t1533 - t1552 - t1555 - t1513 + t1515 + t1516 + t2317 + t1457
t2484 = Edelta_lhs(t147, p, 0, 1, 0, 0, 1, 0, 0)
ret[24] = t2 * (t1 * t2456 * t141 + t2299 * t1390 + t1384 * t2307 + t137 * t2475 - n * t2475 * t136 - t2309 * t1383 - t1392 * t2298 - t143 * t2456) * t2484
t2485 = -1 + t448 - t454 - t462 + t468 - t473 + t478 - t481 - t1061 + t1062 + t503 - t523 - t542
t2486 = 2 * t26
t2487 = t100 * t2486
t2488 = t546 - t580 + t621 - t1100 + t1103 + t620 - t2318 - t2487 + t2041 + t1754 - t2045 + t1758 - t1762 - t1764
t2490 = t692 - t2063 - t2059 + t2060 - t1797 + t1805 - t1138 + t1141 + t1910 - t1078 + t1794 - t1826 - t1912 - t699
t2492 = t8 * t64 * t2486
t2493 = -t706 + t714 + t717 - t719 + t1143 - t733 + t735 - t1144 - t743 + t746 - t753 - t755 + t2320 + t2492 - t2325
t2495 = t24 * (t2490 + t2493)
t2496 = -t2495 - t2331 - t1111 + t1112 + t1115 - t1132 - t1904 + t1116 - t1120 + t1122 - t2055 - t2072 - t1159
t2497 = t1164 - t83 - t1070 - t210 - t38 - t37 + t653 - t86 - t1168 + t1171 - t1173 + t679 - t1768 - t2076
t2500 = -t2077 + t2078 + t1780 - t1781 + t522 + t541 - t681 - t764 - t1124 + t1126 + rLS - t881 + t885
t2501 = -t888 + t891 + t583 - t586 + t589 - t893 + t896 - t900 - t905 - t909 + t911 + t918 + t1128 + t641
t2503 = -t658 - t1129 - t925 + t934 - t1182 + t1183 + t1184 - t624 - t627 + t634 + t644 - t647 - t2342
t2504 = -t743 + t1794 + t746 - t1797 - t753 + t2320 - t2325 + t2492 + t717 - t719 - t2063 - t755 - t1078 - t706 + t1910 + t1805
t2506 = -t840 + t55 * t2504 - t2346 + t2347 - t1792 + t1928 + t1929 + t1793 + t1808 + t2101 + t2102
t2507 = t1812 + t1084 + t1087 + t844 + t849 + t858 + t859 - t121 - t867 - t48 + t869
t2510 = t8 * t13 * (t2506 + t2507)
t2511 = -t1921 + t1922 - t1923 + t1791 - t1818 - t1834 - t1835 + t2510 - t1838 - t2093 + t2094 - t1846 - t1924 + t2352
t2514 = t2485 + t2488 + t2496 + t2497 + t2500 + t2501 + t2503 + t2511
t2519 = 1 - t102 - t448 + t454 + t462 - t468 + t473 - t478 + t481 + t1061 - t1062 - t503 + t523 + t542 - t546 + t510 - t692 + t580
t2520 = -t621 + t1100 - t1103 - t620 + t2318 + t2487 - t2041 - t1754 + t2045 + t2063 - t1758 + t1762 + t1764 + t2059 - t2060 + t1797 - t1805 + t2495 + t2331
t2522 = t1111 - t1112 - t1115 + t1132 + t1904 - t1116 + t1138 - t1141 + t1120 - t1122 + t1107 - t1910 + t2055 + t2072 + t1078 + t1159 - t1164 + t83
t2523 = t1070 + t210 + t38 + t37 - t653 - t1794 + t1826 + t86 + t1168 - t1171 + t1173 - t679 + t1768 + t2076 + t2077 - t2078 - t1780 + t1781 - t522
t2526 = -t541 + t681 + t764 + t1912 - t1109 + t1124 - t1126 - rLS - t1958 - t2122 + t699 + t881 - t885 + t888 - t891 - t583 + t586 - t589
t2527 = t893 - t968 - t969 + t970 - t515 + t706 - t896 + t900 + t905 + t909 - t911 - t918 - t714 - t1128 - t641 + t658 + t1129 - t717 + t719
t2529 = -t1143 + t733 - t735 + t1144 + t925 - t934 + t1182 - t1183 - t1184 + t624 + t627 - t634 - t644 + t647 + t743 - t746 + t753 + t755 - t1206
t2530 = -t2320 + t2342 + t1921 - t1922 + t1923 - t2492 - t1791 + t1818 + t1834 + t1835 - t2510 + t1838 + t2093 - t2094 + t1846 - t1883 + t1924 + t2325 - t2352
t2533 = t2519 + t2520 + t2522 + t2523 + t2526 + t2527 + t2529 + t2530
t2542 = Edelta_lhs(t147, p, 0, 1, 0, 1, 0, 0, 0)
ret[25] = t2 * (t1 * t2514 * t141 + t2299 * t1737 + t1728 * t2307 + t137 * t2533 - n * t2533 * t136 - t2309 * t1727 - t1739 * t2298 - t143 * t2514) * t2542
t2549 = Edelta_lhs(t147, p, 0, 1, 1, 0, 0, 0, 0)
ret[26] = t2 * (t2225 + t2299 * t2156 + t2154 * t2307 + t2235 - t2237 - t2309 * t2153 - t2158 * t2298 - t2240) * t2549
t2550 = 2 * t2318
t2551 = 2 * t2331
t2552 = t448 - t454 - t462 + t468 - t473 + t478 - t481 - t542 + t546 - t580 - t1223 + t1224 + t620 - t2550 + t2041 - t2045 - t2551
t2553 = 4 * t1903
t2561 = -t840 - 2 * t2346 + 2 * t2347 + 2 * t1928 + 2 * t1929 + t2101 + t2102 + t1235 + t1238 + t849 + t858 - t867 + t869 + t55 * (-2 * t742 + 2 * t2320 + 2 * t745 - 2 * t2325 - 2 * t752 + 2 * t716 - 2 * t1078 - 2 * t1803 - 2 * t754 + 2 * t1910)
t2563 = t8 * t13 * t2561
t2564 = t1245 - t2553 + t1247 - t1252 + t1254 + t2563 - t2055 - t1258 - t2072 - t1260 + t1262 + t653 - t1269 + t1271 + t679 - t1276 + t1257 - t2076
t2566 = -t2077 + t2078 + t541 - t1285 - t764 - t1274 + t1273 - t881 + t885 - t888 + t891 - t893 + t896 - t900 - t905 - t909 + t911 + t918
t2567 = 2 * t2325
t2568 = 2 * t2320
t2569 = 2 * t1912
t2570 = 2 * t1910
t2571 = -t2567 + t2568 - t2569 + t2570 - t2059 + t2060 - t2063 - t1231 + t714 - t733 + t746 - t1280 + t1281 + t735 - t699 - t753 - t755 - t743 + t717
t2572 = t24 * t2571
t2573 = 2 * t2342
t2574 = 2 * t1921
t2575 = 2 * t1922
t2576 = 2 * t1923
t2577 = 2 * t1924
t2578 = 2 * t2352
t2579 = t641 - t658 - t2572 - t925 + t934 - t624 - t627 + t634 + t644 - t647 - t2573 - t2574 + t2575 - t2576 - t2093 + t2094 - t2577 + t2578
t2581 = t2552 + t2564 + t2566 + t2579
t2586 = -t448 + t454 + t462 - t468 + t473 - t478 + t481 + t542 - t546 + t580 + t1223 - t1224
t2587 = -t620 + t2550 - t2041 + t2045 + t2063 + t2059 - t2060 + t2551 - t1245 + t2553 - t1247 + t1280
t2589 = -t1281 + t1252 - t1254 - t2563 + t1300 - t2570 + t2055 + t1258 + t2072 + t1231 + t1260 - t1262
t2590 = -t653 + t1269 - t1271 - t679 + t1276 - t1257 + t2076 + t2077 - t2078 - t541 + t1285 + t764 + t2569
t2594 = -t1305 + t1274 - t1273 - 2 * t1958 - t2122 + t699 + t881 - t885 + t888 - t891 + t893 - t968
t2595 = -t969 + t970 - t1307 - t896 + t900 + t905 + t909 - t911 - t918 - t714 - t641 + t658
t2597 = -t717 + t2572 + t733 - t735 + t925 - t934 + t624 + t627 - t634 - t644 + t647 + t743
t2598 = -t746 + t753 + t755 - t2568 + t2573 + t2574 - t2575 + t2576 + t2093 - t2094 + t2577 + t2567 - t2578
t2601 = t2586 + t2587 + t2589 + t2590 + t2594 + t2595 + t2597 + t2598
t2610 = Edelta_lhs(t147, p, 0, 2, 0, 0, 0, 0, 0)
ret[27] = t2 * (t1 * t2581 * t141 + 2 * t2299 * t2307 + t137 * t2601 - n * t2601 * t136 - 2 * t2309 * t2298 - t143 * t2581) * t2610 / 2
t2612 = -dtRS - dtLRS - t1689 - t1328
t2613 = t64 * t2612
t2614 = t8 * t2613
t2615 = -t1687 + t2614 + t1334
t2617 = t55 * t2615 + t1340 + t1344
t2618 = t13 * t2617
t2619 = t8 * t2618
t2620 = -dtR - dtLR - dtRS - dtLRS - t1687 + t2614 + t1334 - t1373
t2621 = t24 * t2620
t2622 = t100 * t2612
t2623 = t2619 + t1689 + t1720 - t1351 - t1357 - t1362 + t1365 + t1361 - t1367 + t1328 - t1380 + t1342 - dtS - dtLS - t2621 - t2622
t2624 = t1 * t2623
t2626 = 1 + dtR + dtLS + dtLR + dtLRS + dtS + dtRS + t1687 - t1689 + t1373 + t1367 - t1361 - t1328
t2627 = t1359 + t1362 - t1365 - t1334 + t1357 + t1351 - t1387 - t1342 + t1380 + t2621 + t2622 - t2619 - t1720 - t2614
t2628 = t2626 + t2627
t2630 = n * t2628
t2635 = Edelta_lhs(t147, p, 1, 0, 0, 0, 0, 0, 0)
ret[28] = t2 * (t2624 * t141 + t137 * t2628 - t2630 * t136 - t143 * t2623) * t2635
t2636 = -1 + t35 + t1069 + t1070 + t36 + t210 + t1265
t2637 = t100 * t2636
t2638 = t248 * t2612
t2639 = t42 * t2613
t2642 = t233 * t63 * t2612 * t152
t2644 = t8 * t64 * t2636
t2645 = -1 + rLR + t2639 - t2642 + t2644 - t1481 - t706 + t1483 - t1490 + t1493 + t692 - t1495
t2646 = t24 * t2645
t2647 = t309 * t2620
t2648 = t1754 - t1409 + t1412 + t1758 - t1764 - t2637 - t2638 - t2646 - t2647 - t83 - t1070
t2649 = -t36 - t210 - t1265 - t35 - t1069 - t86 - t681 + rLS + t583 - t936 + t1184
t2651 = t21 * t2615
t2652 = t5 * t2615
t2657 = t8 * t13 * (t2651 - t2652 + t55 * (rLR + t2639 - t2642 + t2644 - t1481 - t706 + t1483) - t48 + t1522 + t1523 + t1528 + t1529 - t121)
t2658 = t42 * t2618
t2659 = t2657 + t2658 - t1420 + t1422 - t1425 + t1432 - t1441 - t1448 + t1451 - t1456 - t1461
t2662 = t8 * t53 * t2617 * t152
t2663 = t1462 + t1466 - t1469 - t1470 + t1467 + t1511 + t1512 - t1515 - t1516 - t1517 - t1838 - t2662
t2665 = t2648 + t2649 + t2659 + t2663
t2667 = t1 * t2665 * t141
t2670 = 1 - t102 - t692 - t1754 + t1409 - t1412 - t1758 + t1764 + t2637 + t2638 + t2646 + t2647 + t83 + t1070 + t36
t2671 = t210 + t1265 + t35 + t1069 + t86 + t681 - rLS - rLR - t583 + t706 + t2642 + t936 - t1184 - t2657 - t2658 + t1495
t2673 = t1420 - t1459 - t1422 + t1490 - t1493 - t1483 + t1425 - t1432 + t1481 + t1441 + t1448 - t1451 + t1456 + t1461 - t1462
t2674 = -t1466 + t1469 + t1470 - t1467 - t1511 - t1512 + t1515 + t1516 + t1517 + t1457 - t1553 - t1555 + t1838 + t2662 - t2639 - t2644
t2676 = t2670 + t2671 + t2673 + t2674
t2677 = t137 * t2676
t2679 = n * t2676 * t136
t2682 = t143 * t2665
t2685 = Edelta_lhs(t147, p, 1, 0, 0, 0, 0, 0, 1)
ret[29] = t2 * (t2667 + t2624 * t402 + t391 * t2628 + t2677 - t2679 - t2630 * t390 - t404 * t2623 - t2682) * t2685
t2692 = Edelta_lhs(t147, p, 1, 0, 0, 0, 0, 1, 0)
ret[30] = t2 * (t2667 + t2624 * t1053 + t1044 * t2628 + t2677 - t2679 - t2630 * t1043 - t1055 * t2623 - t2682) * t2692
t2699 = Edelta_lhs(t147, p, 1, 0, 0, 0, 1, 0, 0)
ret[31] = t2 * (t2258 + t2624 * t1390 + t1384 * t2628 + t2262 - t2264 - t2630 * t1383 - t1392 * t2623 - t2267) * t2699
t2702 = t24 * (t2639 - t2642 + t2492 - t1481 - t706 + t1994 - t1490 + t1493 + t692 - t1996)
t2703 = -t2702 - t2638 - t2647 - t83 - t1070 - t210 - t38 - t37 - t86 - t681 + rLS
t2705 = t583 + t1184 + t2658 - t1420 + t1422 - t1425 + t1432 - t1448 + t1451 - t1461 + t1462
t2710 = t8 * t13 * (t2651 - t2652 + t55 * (t2639 - t2642 + t2492 - t1481 - t706 + t1994) - t48 + t1522 + t2003 + t2004 + t1529 - t121)
t2711 = t1466 - t1469 + t1467 + t1511 - t1515 - t1516 + t2710 - t1999 - t2000 - t1838 - t2662
t2713 = -1 - t2487 + t1754 - t1409 + t1412 + t1758 - t1764 - t1983 + t1984 - t1988 + t2703 + t2705 + t2711
t2715 = t1 * t2713 * t141
t2718 = 1 - t102 - t692 - t2015 + t2487 - t1754 + t1409 - t1412 - t1758 + t1764 + t1983 - t1984 + t1996 + t1988
t2719 = t2702 + t2638 + t2647 + t83 + t1070 + t210 + t38 + t37 + t86 + t681 - rLS - t583 + t706 + t2642 - t1184
t2721 = -t2658 + t1420 - t1459 - t1422 + t1490 - t1493 + t1425 - t1432 + t1481 + t1448 - t1451 + t1461 - t1462 - t1466
t2722 = t1469 - t1467 - t1511 + t1515 + t1516 + t1457 - t1555 - t2710 - t2492 + t1999 + t2000 - t1994 + t1838 + t2662 - t2639
t2724 = t2718 + t2719 + t2721 + t2722
t2725 = t137 * t2724
t2727 = n * t2724 * t136
t2730 = t143 * t2713
t2733 = Edelta_lhs(t147, p, 1, 0, 0, 1, 0, 0, 0)
ret[32] = t2 * (t2715 + t2624 * t1737 + t1728 * t2628 + t2725 - t2727 - t2630 * t1727 - t1739 * t2623 - t2730) * t2733
t2740 = Edelta_lhs(t147, p, 1, 0, 1, 0, 0, 0, 0)
ret[33] = t2 * (t2258 + t2624 * t2156 + t2154 * t2628 + t2262 - t2264 - t2630 * t2153 - t2158 * t2623 - t2267) * t2740
t2747 = Edelta_lhs(t147, p, 1, 1, 0, 0, 0, 0, 0)
ret[34] = t2 * (t2715 + t2624 * t2307 + t2299 * t2628 + t2725 - t2727 - t2630 * t2298 - t2309 * t2623 - t2730) * t2747
t2753 = Edelta_lhs(t147, p, 2, 0, 0, 0, 0, 0, 0)
ret[35] = t2 * (2 * t2624 * t2628 - 2 * t2630 * t2623) * t2753 / 2
