# Supplementary material for: Multi-locus Analysis of Genomic Time Series Data from Experimental Evolution
Source: PLoS Genet. 2015 Apr 7;11(4):e1005069. doi: 10.1371/journal.pgen.1005069 (PMC4388667; doi:10.1371/journal.pgen.1005069)
Supplement: S1 Code — (ZIP) [file pgen.1005069.s008.zip › code/threelocus/include/_lhs_1100000.cii]

t1 = n * n
t2 = 0.1e1 / t1
t3 = 2 * h
t4 = 1 - t3
t5 = dtS + dtLS + dtRS + dtLRS
t6 = t4 * t5
t7 = h + t6
t8 = s * t7
t9 = s * t5
t10 = t3 + t6
t12 = 1 + t9 * t10
t13 = 0.1e1 / t12
t14 = t8 * t13
t15 = rLS_R + rRS_L
t16 = t15 * t5
t17 = 1 - dtS - dtLS - dtRS - dtLRS
t18 = dtL + dtLS + dtLR + dtLRS
t19 = dtR + dtLR + dtRS + dtLRS
t20 = t18 * t19
t21 = dtLR + dtLRS - t20
t23 = t16 * t17 * t21
t24 = t14 * t23
t25 = s * s
t26 = t25 * s
t27 = t7 * t7
t28 = t27 * t7
t29 = t26 * t28
t30 = t12 * t12
t32 = 0.1e1 / t30 / t12
t33 = t29 * t32
t34 = t5 * t17
t35 = t18 * t5
t36 = dtLS + dtLRS - t35
t37 = t5 * t19
t38 = dtRS + dtLRS - t37
t39 = t36 * t38
t42 = 2 * t33 * t34 * t39
t43 = t13 * t5
t44 = t43 * t17
t45 = t8 * t44
t46 = rLR * t21
t47 = 1 - rLR
t48 = t13 * t47
t49 = t18 * t38
t50 = t5 * t21
t51 = t19 * t36
t52 = t35 * t19
t53 = dtLRS - t49 - t50 - t51 - t52
t54 = t48 * t53
t55 = t8 * t54
t56 = t4 * s
t57 = t56 * t13
t58 = rLR * t36
t59 = t58 * t38
t60 = t57 * t59
t61 = -t46 + t55 + t60
t63 = 1 - rRS
t64 = t13 * t63
t65 = 2 * dtS
t66 = 2 * dtLS
t67 = 2 * dtRS
t68 = 2 * dtLRS
t69 = 1 - t65 - t66 - t67 - t68
t70 = t64 * t69
t71 = t8 * t70
t72 = rRS * t5
t73 = t72 * t17
t74 = t57 * t73
t75 = -rRS + t71 + t74
t76 = t36 * t75
t78 = 1 - rLS
t79 = t13 * t78
t80 = t79 * t69
t81 = t8 * t80
t82 = rLS * t5
t83 = t82 * t17
t84 = t57 * t83
t85 = -rLS + t81 + t84
t86 = t38 * t85
t88 = t34 * t61 + t76 * t38 + t86 * t36
t89 = t13 * t88
t90 = t8 * t89
t91 = t25 * t27
t92 = 0.1e1 / t30
t93 = t91 * t92
t94 = t34 * t36
t95 = t93 * t94
t96 = t34 * t38
t97 = t93 * t96
t98 = t13 * t36
t99 = t8 * t98
t100 = dtL + dtLS + dtLR + dtLRS + t99
t101 = dtS + dtLS + dtRS + dtLRS + t45
t102 = t100 * t101
t103 = t13 * t38
t105 = dtR + dtLR + dtRS + dtLRS + t8 * t103
t106 = t102 * t105
t107 = 2 - rLS_R - rRS_L
t108 = t13 * t107
t113 = t8 * t108 - t56 * t13 * t69 * t15
t114 = t113 * t36
t115 = t114 * t38
t116 = 1 - rLS_R - rRS_L - rLR_S
t117 = t13 * t116
t118 = t117 * t69
t120 = rLR_S * t5
t121 = t120 * t17
t123 = -rLS_R - rRS_L - rLR_S + t8 * t118 + t57 * t121
t124 = t123 * t53
t125 = -t24 + t42 + t45 - t90 + t95 + t97 + t106 - t115 - t52 + dtS + t124
t126 = t85 * t36
t127 = dtLS + dtLRS - t35 + t126 - t95
t128 = t105 * t127
t129 = t75 * t38
t130 = dtRS + dtLRS - t37 + t129 - t97
t131 = t100 * t130
t132 = t92 * t36
t133 = t132 * t38
t134 = t91 * t133
t135 = dtLR + dtLRS - t20 - t46 + t55 + t60 - t134
t136 = t101 * t135
t138 = -t102 + t128 + t131 + t136 - t101 * t105 + t35 + t37 - t49 - t50 - t51 - t126 - t129
t139 = t125 + t138
t140 = t1 * t139
t142 = t134 - t55 - t100 * t105 + t131 + t136 + t124 - t102 + t128 - t126 + t35 + t46 - t49
t143 = -t50 - t51 + t20 + dtL - t52 + t106 - t115 + t99 - t90 - t60 + t95 - t24 + t42
t144 = t142 + t143
t146 = n * t144
t150 = t - 1
t151 = Edelta_lhs(t150, p, 0, 0, 0, 0, 0, 0, 0)
ret[0] = t2 * (t140 * t144 - t146 * t139) * t151
t152 = t56 * t44
t153 = t92 * t88
t156 = s * t10 + t9 * t4
t157 = t153 * t156
t158 = t8 * t157
t159 = t92 * t5
t161 = t91 * t159 * t36
t163 = t91 * t159 * t38
t164 = t92 * t17
t166 = t91 * t164 * t36
t168 = t91 * t164 * t38
t169 = t92 * t15
t170 = t8 * t169
t171 = t21 * t156
t172 = t34 * t171
t173 = t170 * t172
t174 = t26 * t27
t175 = t32 * t5
t176 = t174 * t175
t177 = t17 * t36
t178 = t38 * t4
t179 = t177 * t178
t181 = 6 * t176 * t179
t182 = t152 + t158 - t161 - t163 + t166 + t168 + dtLR + dtL + dtR + t65 + t66 + t67 + dtLRS + t173 + t181
t183 = t30 * t30
t184 = 0.1e1 / t183
t185 = t184 * t5
t186 = t29 * t185
t187 = t38 * t156
t188 = t177 * t187
t190 = 6 * t186 * t188
t193 = 2 * t33 * t177 * t38
t194 = t15 * t17
t195 = t194 * t21
t196 = t14 * t195
t197 = t16 * t21
t198 = t14 * t197
t199 = t5 * t36
t202 = 2 * t33 * t199 * t38
t203 = t8 * t92
t204 = t34 * t156
t205 = t203 * t204
t206 = 1 - dtS - t66 - dtRS - t68 - dtL - dtLR
t208 = t93 * t34 * t206
t209 = 1 - dtR - dtLR - t67 - t68 - dtS - dtLS
t211 = t93 * t34 * t209
t212 = t91 * t32
t215 = 2 * t212 * t34 * t187
t216 = 2 * dtLR
t217 = 1 - dtR - t216 - dtRS - t68 - dtL - dtLS
t219 = t16 * t17 * t217
t220 = t14 * t219
t221 = t206 * t38
t224 = 2 * t33 * t34 * t221
t225 = t36 * t209
t228 = 2 * t33 * t34 * t225
t229 = t57 * t23
t230 = t25 * t7
t231 = t230 * t92
t233 = t34 * t36 * t4
t235 = 2 * t231 * t233
t239 = 2 * t212 * t34 * t36 * t156
t240 = -t190 + t193 - t196 + t198 - t202 - t205 + t208 + t211 - t215 - t220 + t224 + t228 - t229 + t235 - t239
t242 = t34 * t178
t244 = 2 * t231 * t242
t245 = t75 * t209
t247 = t63 * t69
t248 = t247 * t156
t252 = t56 * t92
t253 = t17 * t156
t256 = t13 * rRS
t261 = t56 * t70 - t203 * t248 - 2 * t8 * t64 - t252 * t72 * t253 + t56 * t256 * t17 - t56 * t256 * t5
t262 = t261 * t38
t263 = 1 - dtR - dtLR - t67 - t68 - dtS - dtLS + t262 + t245 - t244 + t215 - t168 + t163 - t211
t264 = t100 * t263
t265 = t56 * t98
t266 = t132 * t156
t267 = t8 * t266
t268 = t13 * t206
t269 = t8 * t268
t270 = 1 + t265 - t267 + t269
t271 = t270 * t130
t272 = t85 * t206
t274 = t78 * t69
t275 = t274 * t156
t281 = t13 * rLS
t286 = t56 * t80 - t203 * t275 - 2 * t8 * t79 - t252 * t82 * t253 + t56 * t281 * t17 - t56 * t281 * t5
t287 = t286 * t36
t288 = 1 - dtS - t66 - dtRS - t68 - dtL - dtLR + t287 + t272 - t235 + t239 - t166 + t161 - t208
t289 = t105 * t288
t290 = t270 * t101
t291 = t13 * t17
t292 = t8 * t291
t293 = t8 * t43
t294 = 1 + t152 - t205 + t292 - t293
t295 = t100 * t294
t296 = t56 * t103
t297 = t92 * t38
t298 = t297 * t156
t299 = t8 * t298
t300 = t13 * t209
t302 = 1 + t296 - t299 + t8 * t300
t303 = t302 * t127
t305 = t18 * t209
t306 = t5 * t217
t307 = t19 * t206
t308 = 1 - dtRS - 3 * dtLRS - t305 - dtLR - t306 - dtLS - t307
t309 = t123 * t308
t311 = t116 * t69
t312 = t311 * t156
t318 = t13 * rLR_S
t323 = t56 * t118 - t203 * t312 - 2 * t8 * t117 - t252 * t120 * t253 + t56 * t318 * t17 - t56 * t318 * t5
t324 = t323 * t53
t325 = t17 * t61
t326 = t5 * t61
t327 = rLR * t217
t328 = t56 * t54
t329 = t47 * t53
t330 = t329 * t156
t331 = t203 * t330
t332 = t48 * t308
t333 = t8 * t332
t335 = t252 * t58 * t187
t336 = rLR * t206
t338 = t57 * t336 * t38
t340 = t57 * t58 * t209
t341 = -t327 + t328 - t331 + t333 - t335 + t338 + t340
t343 = t206 * t75
t344 = t343 * t38
t345 = t36 * t261
t346 = t345 * t38
t347 = t76 * t209
t348 = t209 * t85
t349 = t348 * t36
t350 = t38 * t286
t351 = t350 * t36
t352 = t86 * t206
t353 = t325 - t326 + t34 * t341 + t344 + t346 + t347 + t349 + t351 + t352
t354 = t13 * t353
t355 = t8 * t354
t356 = t56 * t89
t357 = t244 - t245 + t264 - t262 + t271 - t272 + t289 - t287 - t290 - t295 + t303 + t309 + t324 - t355 - t356
t358 = t113 * t206
t359 = t358 * t38
t360 = t114 * t209
t361 = t290 * t105
t362 = t295 * t105
t363 = t102 * t302
t365 = t92 * t107
t366 = t365 * t156
t368 = t69 * t15
t371 = t13 * t15
t374 = t56 * t108 - t8 * t366 + t252 * t368 * t156 + 2 * t56 * t371
t375 = t374 * t36
t376 = t375 * t38
t377 = t101 * t302
t378 = t294 * t105
t379 = t39 * t4
t381 = 2 * t231 * t379
t384 = 2 * t212 * t39 * t156
t385 = t92 * t206
t387 = t91 * t385 * t38
t389 = t91 * t132 * t209
t390 = 1 - dtR - t216 - dtRS - t68 - dtL - dtLS - t327 + t328 - t331 + t333 - t335 + t338 + t340 - t381 + t384 - t387 - t389
t391 = t101 * t390
t392 = t294 * t135
t393 = t292 - t293 - t305 - t306 - t307 - t359 - t360 + t361 + t362 + t363 - t376 - t377 - t378 + t391 + t392
t395 = t182 + t240 + t357 + t393
t396 = t1 * t395
t398 = 2 * dtL
t399 = t158 - t161 + t166 - t267 - t328 - t333 + t216 + t398 + dtR + dtS + t66 + dtRS + dtLRS + t173 + t181
t400 = -t190 + t193 - t196 + t198 - t202 + t208 + t381 - t384 + t331 - t338 - t340 - t220 + t224 + t228 - t229 + t235
t402 = -t239 + t335 + t387 + t389 + t269 + t265 + t264 + t271 - t272 + t289 - t287 - t290 - t295 + t303 + t309 + t324
t403 = t270 * t105
t404 = t100 * t302
t405 = -t355 - t356 - t305 - t306 - t307 + t327 - t359 - t360 + t361 + t362 + t363 - t376 - t403 - t404 + t391 + t392
t407 = t399 + t400 + t402 + t405
t409 = n * t407
t414 = Edelta_lhs(t150, p, 0, 0, 0, 0, 0, 0, 1)
ret[1] = t2 * (t396 * t144 + t140 * t407 - t409 * t139 - t146 * t395) * t414
t415 = t375 * t209
t416 = 2 * t415
t417 = t358 * t209
t418 = 2 * t417
t419 = 2 * t14
t420 = t56 * t266
t421 = t56 * t268
t422 = t32 * t36
t423 = t156 * t156
t425 = t8 * t422 * t423
t427 = t8 * t385 * t156
t429 = t230 * t132 * t4
t431 = -2 * t420 + 2 * t421 + 2 * t425 - 2 * t427 - 2 * t429 - 2 * t14
t432 = t431 * t101
t433 = t432 * t105
t434 = t270 * t294
t435 = t434 * t105
t436 = 2 * t435
t437 = t290 * t302
t438 = 2 * t437
t439 = t252 * t204
t440 = t56 * t291
t441 = t56 * t43
t442 = t8 * t32
t444 = t442 * t34 * t423
t446 = t8 * t164 * t156
t448 = t8 * t159 * t156
t450 = t231 * t34 * t4
t452 = -2 * t439 + 2 * t440 - 2 * t441 + 2 * t444 - 2 * t446 + 2 * t448 - 2 * t450 - 2 * t14
t453 = t100 * t452
t454 = t453 * t105
t455 = t295 * t302
t456 = 2 * t455
t457 = t56 * t298
t458 = t56 * t300
t461 = t8 * t32 * t38 * t423
t464 = t8 * t92 * t209 * t156
t466 = t230 * t297 * t4
t468 = -2 * t457 + 2 * t458 + 2 * t461 - 2 * t464 - 2 * t466 - 2 * t14
t469 = t102 * t468
t479 = t56 * t32
t486 = t4 * t4
t487 = t486 * t25
t494 = (-2 * t56 * t366 + 2 * t8 * t32 * t107 * t423 - 2 * t230 * t365 * t4 - 2 * t479 * t368 * t423 - 4 * t56 * t169 * t156 + 2 * t487 * t92 * t69 * t15) * t36 * t38
t496 = t374 * t206 * t38
t497 = 2 * t496
t498 = 2 * t55
t499 = 2 * rLR
t500 = t252 * t330
t501 = 2 * t500
t502 = t56 * t332
t503 = 2 * t502
t505 = t442 * t329 * t423
t506 = 2 * t505
t509 = t203 * t47 * t308 * t156
t510 = 2 * t509
t512 = t231 * t329 * t4
t513 = 2 * t512
t514 = 4 * dtS
t515 = 8 * dtRS
t516 = 4 * dtR
t517 = 4 * dtL
t518 = 8 * dtLS
t519 = 8 * dtLR
t520 = 12 * dtLRS
t521 = -6 + t514 + t515 + t516 + t517 + t518 + t519 + t520
t523 = t8 * t48 * t521
t524 = t38 * t423
t526 = t479 * t58 * t524
t527 = 2 * t526
t529 = t252 * t336 * t187
t530 = 2 * t529
t531 = t209 * t156
t533 = t252 * t58 * t531
t534 = 2 * t533
t535 = t487 * t92
t536 = t535 * t59
t537 = 2 * t536
t538 = t13 * rLR
t540 = t56 * t538 * t38
t541 = 2 * t540
t543 = t57 * t336 * t209
t544 = 2 * t543
t546 = t56 * t538 * t36
t547 = 2 * t546
t548 = t499 - t501 + t503 + t506 - t510 - t513 + t523 + t527 - t530 - t534 - t537 - t541 + t544 - t547
t551 = t206 * t261 * t38
t552 = 2 * t551
t553 = t343 * t209
t569 = t17 * t423
t584 = -2 * t252 * t248 - 4 * t56 * t64 + 2 * t442 * t247 * t423 + 4 * t8 * t92 * t63 * t156 - 2 * t231 * t247 * t4 + 2 * t479 * t72 * t569 - 2 * t252 * rRS * t17 * t156 + 2 * t252 * t72 * t156 - 2 * t535 * t73 - 2 * t56 * t256
t586 = t36 * t584 * t38
t587 = t345 * t209
t588 = 2 * t587
t590 = t209 * t286 * t36
t591 = 2 * t590
t592 = t348 * t206
t622 = -2 * t252 * t275 - 4 * t56 * t79 + 2 * t442 * t274 * t423 + 4 * t8 * t92 * t78 * t156 - 2 * t231 * t274 * t4 + 2 * t479 * t82 * t569 - 2 * t252 * rLS * t17 * t156 + 2 * t252 * t82 * t156 - 2 * t535 * t83 - 2 * t56 * t281
t624 = t38 * t622 * t36
t625 = t350 * t206
t626 = 2 * t625
t627 = t17 * t341
t629 = t5 * t341
t631 = 2 * t76
t632 = 2 * t86
t633 = 2 * t60
t634 = 2 * t46
t635 = 2 * t126
t636 = 2 * t129
t637 = -t498 + t34 * t548 + t552 + 2 * t553 + t586 + t588 + t591 + 2 * t592 + t624 + t626 + 2 * t627 - 2 * t629 - t631 - t632 - t633 + t634 - t635 - t636
t639 = t8 * t13 * t637
t640 = 2 * t440
t641 = t91 * t132
t642 = 2 * t641
t643 = -2 - t416 - t418 - t419 + t433 + t436 + t438 + t454 + t456 + t469 - t494 - t497 - t639 + t640 - t642
t644 = t91 * t297
t645 = 2 * t644
t646 = t56 * t354
t647 = 2 * t646
t648 = 2 * t441
t651 = t33 * t34 * t206 * t209
t652 = 4 * t651
t655 = 2 * t203 * t194 * t171
t658 = 2 * t203 * t16 * t171
t659 = t174 * t32
t662 = 12 * t659 * t199 * t178
t663 = t29 * t184
t666 = 12 * t663 * t199 * t187
t667 = t57 * t219
t668 = 2 * t667
t670 = 12 * t659 * t179
t672 = 12 * t663 * t188
t673 = t302 * t288
t674 = 2 * t673
t675 = t468 * t127
t676 = 2 * t434
t677 = -t645 - t647 - t648 + t652 + t655 - t658 - t662 + t666 - t668 + t670 - t672 + t674 - t453 + t675 - t676
t679 = t323 * t308
t680 = 2 * t679
t681 = t123 * t521
t682 = t113 * t38
t683 = 2 * t682
t684 = 2 * t114
t714 = (-2 * t252 * t312 - 4 * t56 * t117 + 2 * t442 * t311 * t423 + 4 * t8 * t92 * t116 * t156 - 2 * t231 * t311 * t4 + 2 * t479 * t120 * t569 - 2 * t252 * rLR_S * t17 * t156 + 2 * t252 * t120 * t156 - 2 * t535 * t121 - 2 * t56 * t318) * t53
t715 = t101 * t468
t716 = t294 * t302
t717 = 2 * t716
t718 = t452 * t105
t719 = t294 * t390
t720 = 2 * t719
t722 = t91 * t385 * t209
t723 = 2 * t722
t725 = 2 * t487 * t133
t727 = t4 * t156
t730 = 8 * t230 * t32 * t39 * t727
t731 = -2 - t723 - t725 + t642 + t645 + t499 + t503 + t523 - t541 - t547 + t730 + t527 - t530
t732 = t91 * t184
t735 = 6 * t732 * t39 * t423
t737 = t231 * t221 * t4
t738 = 4 * t737
t740 = t231 * t225 * t4
t741 = 4 * t740
t743 = t212 * t221 * t156
t744 = 4 * t743
t746 = t212 * t225 * t156
t747 = 4 * t746
t749 = 4 * t659 * t379
t750 = -t534 - t735 - t738 - t741 + t744 + t747 + t749 - t501 + t506 - t510 - t513 - t537 + t544
t752 = t101 * (t731 + t750)
t753 = t452 * t135
t754 = t261 * t209
t755 = 2 * t754
t756 = 2 * t71
t757 = 2 * t81
t758 = -t432 + t680 + t681 + t683 + t684 + t714 - t715 - t717 - t718 + t720 + t752 + t753 - t755 + t756 + t757
t759 = t209 * t4
t761 = t176 * t177 * t759
t762 = 12 * t761
t764 = t186 * t177 * t531
t765 = 12 * t764
t768 = 2 * t56 * t169 * t172
t775 = 24 * t29 / t183 / t12 * t5 * t177 * t524
t781 = 2 * t8 * t32 * t15 * t34 * t21 * t423
t787 = 12 * t26 * t7 * t175 * t177 * t38 * t486
t792 = 2 * t230 * t169 * t34 * t21 * t4
t793 = t25 * t25
t797 = 12 * t793 * t28 * t185 * t179
t800 = t170 * t34 * t217 * t156
t801 = 2 * t800
t802 = t519 + t517 + t516 + t514 + t518 + t515 + t520 + t762 - t765 + t768 + t775 - t781 + t787 + t792 - t797 + t801
t805 = t17 * t206
t807 = t176 * t805 * t178
t808 = 12 * t807
t810 = t186 * t805 * t187
t811 = 12 * t810
t812 = t230 * t175
t813 = t17 * t38
t816 = 8 * t812 * t813 * t727
t819 = 8 * t812 * t177 * t727
t824 = 36 * t174 * t185 * t177 * t178 * t156
t825 = 2 * t74
t826 = 2 * t84
t827 = t286 * t206
t828 = 2 * t827
t829 = t622 * t36
t831 = t91 * t164 * t206
t832 = 2 * t831
t834 = t91 * t159 * t17
t835 = 2 * t834
t837 = t91 * t159 * t206
t838 = 2 * t837
t841 = 4 * t231 * t177 * t4
t844 = t231 * t34 * t206 * t4
t845 = 4 * t844
t848 = 4 * t212 * t177 * t156
t851 = t212 * t34 * t206 * t156
t852 = 4 * t851
t854 = 4 * t659 * t233
t856 = 2 * t535 * t94
t859 = 4 * t231 * t199 * t4
t862 = 4 * t212 * t199 * t156
t866 = 6 * t732 * t34 * t36 * t423
t867 = 2 * rLS
t868 = -2 - t757 - t832 + t835 + t642 + t838 + t829 + t828 - t841 - t845 + t848 + t852 + t854 - t856 + t859 - t862 - t826 + t819 - t866 + t867
t869 = t105 * t868
t870 = 2 * rRS
t871 = t584 * t38
t874 = t8 * t92 * t353 * t156
t875 = 2 * t874
t878 = 2 * t230 * t153 * t4
t879 = t808 - t811 - t816 - t819 - t824 + t825 + t826 - t828 - t829 + t869 - t867 - t870 - t871 + t875 + t878
t881 = t91 * t159 * t209
t882 = 2 * t881
t886 = 2 * t8 * t32 * t88 * t423
t888 = t91 * t164 * t209
t889 = 2 * t888
t891 = 2 * t56 * t157
t892 = 2 * t446
t893 = 2 * t448
t896 = 4 * t29 * t422 * t38
t899 = 2 * t8 * t371 * t21
t901 = t270 * t263
t902 = 2 * t901
t904 = 2 * t535 * t96
t907 = 4 * t231 * t813 * t4
t909 = t231 * t34 * t759
t910 = 4 * t909
t913 = 4 * t212 * t813 * t156
t915 = t212 * t34 * t531
t916 = 4 * t915
t918 = 4 * t659 * t242
t919 = t5 * t38
t922 = 4 * t231 * t919 * t4
t925 = 4 * t212 * t919 * t156
t928 = 6 * t732 * t34 * t524
t929 = -2 - t756 + t835 - t889 + t645 + t882 + t871 + t755 - t904 - t907 - t910 + t913 + t916 + t918 + t922 - t925 - t825 + t816 - t928 + t870
t930 = t100 * t929
t931 = -t838 - t882 - t886 + t889 + t891 - t892 + t893 - t896 + t899 + t832 - 4 * t834 + t902 + t930 + t910 - t916
t934 = t14 * t194 * t217
t935 = 2 * t934
t937 = 2 * t57 * t195
t939 = t33 * t177 * t209
t940 = 4 * t939
t943 = t33 * t5 * t206 * t38
t944 = 4 * t943
t945 = t33 * t96
t946 = 4 * t945
t948 = t33 * t199 * t209
t949 = 4 * t948
t950 = t33 * t94
t951 = 4 * t950
t953 = 2 * t57 * t197
t955 = t14 * t16 * t217
t956 = 2 * t955
t957 = -t918 + t928 + t845 - t852 - t854 + t866 - t935 - t937 + t940 - t944 - t946 - t949 - t951 + t953 + t956
t959 = t14 * t16 * t17
t960 = 2 * t959
t962 = t33 * t805 * t38
t963 = 4 * t962
t964 = 2 * t439
t965 = 2 * t444
t966 = 2 * t450
t967 = t431 * t130
t968 = t960 + t963 + t904 + t907 - t913 - t922 + t925 + t841 - t848 + t856 - t859 + t862 - t964 + t965 - t966 + t967
t971 = t643 + t677 + t758 + t802 + t879 + t931 + t957 + t968
t976 = 2 * t421
t977 = -2 - t416 - t418 - t419 + t433 + t436 + t438 + t454 + t456 + t469 + t723 + t725 - t494 - t497 + t976
t978 = 4 * t641
t979 = -t639 - t978 - t645 - t647 + t652 + t655 - t658 - t662 + t666 - t668 + t670 - t672 + t674 - t453 + t675 - t676
t981 = -t432 + t680 + t681 + t683 + t684 + t714 + t720 + t752 + t753 + t757 + t519 + t517 + t516 + t514 + t518 + t515
t982 = t520 + t762 - t765 + t768 + t775 - t781 + t787 + t792 - t797 + t801 + t808 - t811 - t819 - t824 + t826 - t828
t985 = 2 * t420
t986 = 2 * t425
t987 = -t829 + t869 - t867 - t499 + t875 + t878 - t838 - t886 + t891 - t896 + t899 + t832 - t835 - t985 + t986
t988 = 2 * t427
t989 = 2 * t429
t990 = -t988 - t989 - t503 - t523 + t541 + t547 + t902 + t930 - t730 + t845 - t852 - t854 + t866 - t527 + t530 + t534
t992 = -t935 - t937 + t940 - t944 - t946 - t949 - t951 + t953 + t956 + t960 + t963 + t735 + t738 + t741 - t744 - t747
t993 = t431 * t105
t994 = t270 * t302
t996 = t100 * t468
t997 = -t749 + t841 - t848 + t856 - t859 + t862 + t501 - t506 + t510 + t513 + t537 - t544 - t993 - 2 * t994 - t996 + t967
t1000 = t977 + t979 + t981 + t982 + t987 + t990 + t992 + t997
t1009 = Edelta_lhs(t150, p, 0, 0, 0, 0, 0, 0, 2)
ret[2] = t2 * (t1 * t971 * t144 + 2 * t396 * t407 + t140 * t1000 - n * t1000 * t139 - 2 * t409 * t395 - t146 * t971) * t1009 / 2
t1011 = -t18
t1013 = t93 * t34 * t1011
t1014 = t13 * t1011
t1015 = t8 * t1014
t1016 = t265 - t267 + t1015
t1017 = t1016 * t101
t1018 = t1017 * t105
t1019 = t113 * t1011
t1020 = t1019 * t38
t1021 = t1013 + t1018 - t1020 + t152 + t158 - t161 - t163 + t166 + t168 + dtLR + dtL + dtR + dtS + dtLS + t67
t1022 = dtLRS + t173 + t181 - t190 + t193 - t196 + t198 - t202 - t205 + t211 - t215 + t228 - t229 + t235 - t239
t1024 = t1011 * t38
t1027 = 2 * t33 * t34 * t1024
t1028 = t17 * t1011
t1029 = t16 * t1028
t1030 = t14 * t1029
t1031 = t244 + t1027 - t1030 - t245 + t264 - t262 - t287 - t295 + t303 + t324 - t356 + t292 - t293 - t305 - t360
t1032 = t5 * t1011
t1033 = t19 * t1011
t1034 = t1016 * t130
t1035 = rLR * t1011
t1036 = -t305 - dtLR - t68 - t1032 - dtLS - t1033
t1037 = t48 * t1036
t1038 = t8 * t1037
t1040 = t57 * t1035 * t38
t1041 = t92 * t1011
t1043 = t91 * t1041 * t38
t1044 = -dtL - dtLS - dtLR - dtLRS - t1035 + t328 - t331 + t1038 - t335 + t1040 + t340 - t381 + t384 - t1043 - t389
t1045 = t101 * t1044
t1046 = -t1035 + t328 - t331 + t1038 - t335 + t1040 + t340
t1048 = t1011 * t75
t1049 = t1048 * t38
t1050 = t86 * t1011
t1051 = t325 - t326 + t34 * t1046 + t1049 + t346 + t347 + t349 + t351 + t1050
t1052 = t13 * t1051
t1053 = t8 * t1052
t1054 = t123 * t1036
t1055 = t85 * t1011
t1056 = -dtL - dtLS - dtLR - dtLRS + t287 + t1055 - t235 + t239 - t166 + t161 - t1013
t1057 = t105 * t1056
t1058 = t362 + t363 - t376 - t1032 - t1033 + t1034 + t1045 - t1053 + t1054 - t1017 + t1057 - t1055 - t377 - t378 + t392
t1060 = t1021 + t1022 + t1031 + t1058
t1061 = t1 * t1060
t1063 = -t1038 + t1043 - t1040 + t1013 + t1018 - t1020 + t158 - t161 + t166 - t267 - t328 + dtLR + t398 + dtLS
t1064 = t173 + t181 - t190 + t193 - t196 + t198 - t202 + t381 - t384 + t331 - t340 + t228 - t229 + t235 - t239
t1066 = t335 + t1027 - t1030 + t389 + t265 + t264 - t287 - t295 + t303 + t324 - t356 - t305 - t360 + t362 + t363
t1067 = t1016 * t105
t1068 = -t376 - t1067 + t1035 - t1032 - t1033 + t1034 + t1045 - t1053 + t1015 + t1054 - t1017 + t1057 - t1055 - t404 + t392
t1070 = t1063 + t1064 + t1066 + t1068
t1072 = n * t1070
t1077 = Edelta_lhs(t150, p, 0, 0, 0, 0, 0, 1, 0)
ret[3] = t2 * (t1061 * t144 + t140 * t1070 - t1072 * t139 - t146 * t1060) * t1077
t1079 = t34 * t1011 * t156
t1080 = t170 * t1079
t1082 = t176 * t1028 * t178
t1083 = 6 * t1082
t1085 = t186 * t1028 * t187
t1086 = 6 * t1085
t1087 = -t416 - t417 - t419 + t435 + t437 + t454 + t456 + t469 - t494 - t496 + t640 - t642 - t645 + t1080 + t1083 - t1086 - t646 - t648
t1088 = 2 * t651
t1089 = t1088 + t655 - t658 - t662 + t666 - t667 + t670 - t672 + t673 - t453 + t675 - t434 + t679 + t682 + t684 + t714 - t715 - t717
t1092 = t231 * t1024 * t4
t1093 = 2 * t1092
t1095 = t212 * t1024 * t156
t1096 = 2 * t1095
t1099 = t203 * t47 * t1036 * t156
t1101 = t57 * t1035 * t209
t1103 = t91 * t1041 * t209
t1104 = t56 * t1037
t1105 = 4 * dtRS
t1106 = 2 * dtR
t1107 = 6 * dtLS
t1108 = 6 * dtLR
t1109 = 8 * dtLRS
t1110 = -3 + t65 + t1105 + t1106 + t517 + t1107 + t1108 + t1109
t1112 = t8 * t48 * t1110
t1114 = t252 * t1035 * t187
t1115 = -1 - t722 - t725 + t642 + t644 - t1093 + t1096 - t1099 + t1101 - t1103 + t1104 + t1112 - t1114 + rLR + t502 - t540
t1116 = 2 * t737
t1117 = 2 * t743
t1118 = -t547 + t730 + t527 - t529 - t534 - t735 - t1116 - t741 + t1117 + t747 + t749 - t501 + t506 - t509 - t513 - t537 + t543
t1120 = t101 * (t1115 + t1118)
t1121 = t1017 * t302
t1122 = t17 * t1046
t1123 = rLR - t501 + t502 + t506 - t509 - t513 + t1104 - t1099 + t1112 + t527 - t529 - t534 - t537 - t1114 - t540 + t1101 + t543 - t547
t1126 = t1011 * t261 * t38
t1127 = t1048 * t209
t1128 = t348 * t1011
t1129 = t350 * t1011
t1130 = -t498 + t1122 + t34 * t1123 + t1126 + t1127 + t1128 + t1129 + t551 + t553 + t586 + t588 + t591
t1131 = t5 * t1046
t1132 = t592 + t624 + t625 - t1131 + t627 - t629 - t631 - t86 - t633 + t634 - t635 - t129
t1135 = t8 * t13 * (t1130 + t1132)
t1137 = t14 * t194 * t1011
t1139 = t33 * t1028 * t38
t1140 = 2 * t1139
t1142 = t14 * t16 * t1011
t1144 = t33 * t1032 * t38
t1145 = 2 * t1144
t1146 = t56 * t1052
t1148 = t91 * t159 * t1011
t1150 = t91 * t164 * t1011
t1153 = t8 * t92 * t1051 * t156
t1155 = t374 * t1011 * t38
t1156 = t1019 * t209
t1157 = t56 * t1014
t1159 = t8 * t1041 * t156
t1160 = -t985 + t421 + t986 - t427 - t989 + t1157 - t1159 - t14
t1161 = t1160 * t101
t1162 = t1161 * t105
t1163 = -t718 + t719 + t753 - t755 + t1120 + t1121 - t1135 - t1137 + t1140 + t1142 - t1145 - t1146 - t1148 + t1150 + t1153 - t1155 - t1156 + t1162
t1164 = t1016 * t294
t1165 = t1164 * t105
t1168 = t33 * t34 * t1011 * t209
t1169 = 2 * t1168
t1170 = t57 * t1029
t1173 = t231 * t34 * t1011 * t4
t1174 = 2 * t1173
t1175 = t212 * t1079
t1176 = 2 * t1175
t1177 = t294 * t1044
t1178 = t1016 * t263
t1179 = t1160 * t130
t1180 = t286 * t1011
t1181 = -1 + t642 + t1148 - t1150 - t1174 + t1176 + t1180 - t81 + t819 - t84 + t827 + t829
t1182 = 2 * t844
t1183 = 2 * t851
t1184 = rLS + t837 - t831 + t834 - t1182 + t1183 + t854 - t866 - t841 + t848 - t856 + t859 - t862
t1186 = t105 * (t1181 + t1184)
t1187 = t302 * t1056
t1188 = t123 * t1110
t1189 = t323 * t1036
t1190 = t1165 + t1169 - t1170 + t1174 - t1176 + t1177 + t1178 + t1179 - t1180 + t1186 - t1164 + t1187 - t1161 + t1188 + t1189 + t756 + t81 + t1108 + t517
t1193 = 6 * t807
t1194 = 6 * t810
t1195 = t1106 + t65 + t1107 + t1105 + t1109 + t762 - t765 + t768 + t775 - t781 + t787 + t792 - t797 + t800 + t1193 - t1194 - t816 - t819
t1196 = -t824 + t825 + t84 - t827 - t829 - rLS - t870 - t871 + t874 + t878 - t837 - t882 - t886 + t889 + t891 - t892 + t893 - t896
t1198 = 3 * t834
t1199 = 2 * t943
t1200 = 2 * t945
t1201 = t899 + t831 - t1198 + t901 + t930 + t910 - t916 - t918 + t928 + t1182 - t1183 - t854 + t866 - t934 - t937 + t940 - t1199 - t1200
t1202 = 2 * t962
t1203 = -t949 - t951 + t953 + t955 + t959 + t1202 + t904 + t907 - t913 - t922 + t925 + t841 - t848 + t856 - t859 + t862 - t964 + t965 - t966
t1206 = t1087 + t1089 + t1163 + t1190 + t1195 + t1196 + t1201 + t1203
t1211 = -1 - t416 - t417 - t14 + t435 + t437 + t454 + t456 + t469 + t722 + t725 - t494 - t496 + t421 - t978 - t644 + t1080 + t1083 - t1086 - t646
t1212 = t1088 + t655 - t658 - t662 + t666 - t667 + t670 - t672 + t673 - t453 + t675 - t434 + t679 + t682 + t684 + t714 + t719 + t753 + t1120 + t1121
t1214 = t1157 - t1135 + t1093 - t1096 - t1137 + t1140 + t1142 - t1145 + t1099 - t1101 - t1146 + t1103 - t1148 + t1150 + t1153 - t1159 - t1104 - t1112 - t1155 - t1156
t1215 = t1162 + t1165 + t1169 - t1170 + t1174 - t1176 + t1114 + t1177 + t1178 + t1179 - t1180 + t1186 - t1164 + t1187 - t1161 + t1188 + t1189 + t81 + t1108 + t517
t1218 = t1160 * t105
t1219 = t1106 + t65 + t1107 + t1105 + t1109 + t762 - t765 + t768 + t775 - t781 + t787 + t792 - t797 + t800 + t1193 - t1194 - t819 - t824 + t84 - t1218
t1220 = t1016 * t302
t1221 = -t1220 - t827 - t829 - rLS - rLR + t874 + t878 - t837 - t886 + t891 - t896 + t899 + t831 - t834 - t985 + t986 - t427 - t989 - t502 + t540
t1223 = t547 + t901 + t930 - t730 + t1182 - t1183 - t854 + t866 - t527 + t529 + t534 - t934 - t937 + t940 - t1199 - t1200 - t949 - t951 + t953 + t955
t1225 = t856 - t859 + t862 + t501 - t506 + t509 + t513 + t537 - t543 - t994 - t996
t1229 = t1211 + t1212 + t1214 + t1215 + t1219 + t1221 + t1223 + t959 + t1202 + t735 + t1116 + t741 - t1117 - t747 - t749 + t841 - t848 + t1225
t1238 = Edelta_lhs(t150, p, 0, 0, 0, 0, 0, 1, 1)
ret[4] = t2 * (t1 * t1206 * t144 + t1061 * t407 + t396 * t1070 + t140 * t1229 - n * t1229 * t139 - t1072 * t395 - t409 * t1060 - t146 * t1206) * t1238
t1239 = 2 * t1080
t1240 = 12 * t1082
t1241 = 12 * t1085
t1242 = 2 - t416 - t419 + t454 + t456 + t469 - t494 + t640 - t642 - t645 + t1239 + t1240 - t1241 - t648
t1243 = t655 - t658 - t662 + t666 + t670 - t672 - t453 + t675 + t684 + t714 - t715 - t717 - t718 + t753
t1245 = 2 * t1121
t1246 = 2 * t1137
t1247 = 4 * t1139
t1248 = 2 * t1142
t1249 = 4 * t1144
t1250 = 2 * t1146
t1251 = 2 * t1148
t1252 = 2 * t1150
t1253 = 2 * t1153
t1254 = 2 * t1155
t1255 = 2 * t1156
t1256 = 2 * t1165
t1257 = 4 * t1168
t1258 = -t755 + t1245 - t1246 + t1247 + t1248 - t1249 - t1250 - t1251 + t1252 + t1253 - t1254 - t1255 + t1256 + t1257
t1259 = 2 * t1170
t1260 = 4 * t1173
t1261 = 4 * t1175
t1262 = 2 * t1177
t1263 = 2 * t1178
t1264 = 2 * t1180
t1265 = 2 * t1164
t1266 = 2 * t1187
t1267 = 2 * t1189
t1268 = 4 * dtLR
t1269 = 4 * dtLS
t1270 = 4 * dtLRS
t1271 = -t1259 + t1260 - t1261 + t1262 + t1263 - t1264 - t1265 + t1266 + t1267 + t756 + t1268 + t517 + t1269 + t1270
t1275 = -2 * t420 + 2 * t1157 + 2 * t425 - 2 * t1159 - 2 * t429
t1276 = t1275 * t101
t1277 = t1251 + t642 + t1264 + t829 - t1260 + t1261 - t841 + t848 + t854 - t856 - t1252 + t859 - t862 + t819 - t866
t1278 = t105 * t1277
t1279 = t762 - t765 + t768 + t775 - t781 + t787 + t792 - t797 - t816 - t819 - t824 + t825 - t1276 + t1278
t1280 = 4 * t18
t1281 = t123 * t1280
t1283 = t8 * t48 * t1280
t1284 = 2 * t1104
t1285 = 2 * t1103
t1286 = 2 * t1114
t1287 = 2 * t1099
t1288 = t1283 + t1284 - t1285 - t547 + t642 - t1286 + t730 - t735 + t506 - t534 - t1287
t1289 = 2 * t1101
t1290 = 4 * t1092
t1291 = 4 * t1095
t1292 = t1289 - t1290 + t1291 - t725 - t741 + t747 + t749 - t501 - t513 - t537 + t527
t1294 = t101 * (t1288 + t1292)
t1295 = t1275 * t130
t1296 = -t501 + t1284 + t506 - t1287 - t513 + t1283 + t527 - t1286 - t534 - t537 + t1289 - t547
t1299 = 2 * t1126
t1302 = 2 * t1129
t1304 = -t498 + t34 * t1296 + 2 * t1122 + t1299 + 2 * t1127 + 2 * t1128 + t1302 + t586 + t588 + t591 + t624 - 2 * t1131 - t631 - t633 + t634 - t635
t1306 = t8 * t13 * t1304
t1307 = t1281 + t1294 + t1295 - t1306 - t829 - t870 - t871 + t878 - t882 - t886 + t889 + t891 - t892 + t893
t1309 = t1276 * t105
t1310 = -t896 + t899 - t835 + t930 + t1309 + t910 - t916 - t918 + t928 - t854 + t866 - t937 + t940 - t949
t1311 = -t951 + t953 + t904 + t907 - t913 - t922 + t925 + t841 - t848 + t856 - t859 + t862 - t964 + t965 - t966
t1314 = t1242 + t1243 + t1258 + t1271 + t1279 + t1307 + t1310 + t1311
t1319 = -t416 + t454 + t456 + t469 + t725 - t494 - t978 + t1239 + t1240 - t1241 + t655 - t658 - t662
t1320 = 2 * t1157
t1321 = t666 + t670 - t672 - t453 + t675 + t684 + t714 + t753 + t1245 + t1320 + t1290 - t1291 - t1246 + t1247
t1323 = 2 * t1159
t1324 = t1248 - t1249 + t1287 - t1289 - t1250 + t1285 - t1251 + t1252 + t1253 - t1323 - t1284 - t1254 - t1255 + t1256
t1325 = t1257 - t1259 + t1260 - t1261 + t1286 + t1262 + t1263 - t1264 - t1265 + t1266 + t1267 - t1283 + t1268 + t517
t1328 = t1269 + t1270 + t762 - t765 + t768 + t775 - t781 + t787 + t792 - t797 - t819 - t824 - t1276 + t1278
t1330 = t1275 * t105
t1331 = t1281 + t1294 + t1295 - 2 * t1220 - t1306 - t829 - t1330 + t878 - t886 + t891 - t896 + t899 - t985 + t986
t1333 = -t989 + t547 + t930 + t1309 - t730 - t854 + t866 - t527 + t534 - t937 + t940 - t949 - t951 + t953
t1334 = t735 + t741 - t747 - t749 + t841 - t848 + t856 - t859 + t862 + t501 - t506 + t513 + t537 - t996
t1337 = t1319 + t1321 + t1324 + t1325 + t1328 + t1331 + t1333 + t1334
t1346 = Edelta_lhs(t150, p, 0, 0, 0, 0, 0, 2, 0)
ret[5] = t2 * (t1 * t1314 * t144 + 2 * t1061 * t1070 + t140 * t1337 - n * t1337 * t139 - 2 * t1072 * t1060 - t146 * t1314) * t1346 / 2
t1348 = -t5
t1349 = t18 * t1348
t1350 = t19 * t1348
t1351 = -dtRS - t68 - t1349 - t306 - dtLS - t1350
t1352 = t48 * t1351
t1353 = t8 * t1352
t1354 = rLR * t1348
t1356 = t57 * t1354 * t38
t1358 = t57 * t58 * t1348
t1359 = -t327 + t1353 + t1356 + t1358
t1361 = t1348 * t75
t1362 = t1361 * t38
t1363 = t76 * t1348
t1364 = t1348 * t85
t1365 = t1364 * t36
t1366 = t86 * t1348
t1367 = t34 * t1359 + t1362 + t1363 + t1365 + t1366
t1368 = t13 * t1367
t1369 = t8 * t1368
t1370 = t1348 * t38
t1373 = 2 * t33 * t34 * t1370
t1374 = t36 * t1348
t1377 = 2 * t33 * t34 * t1374
t1379 = t93 * t34 * t1348
t1381 = t114 * t1348
t1382 = t13 * t1348
t1383 = t8 * t1382
t1384 = 1 + t1383
t1385 = t1384 * t101
t1386 = t1385 * t105
t1387 = t102 * t1384
t1388 = t113 * t1348
t1389 = t1388 * t38
t1390 = -dtS - dtLS - dtRS - dtLRS + t1361 - t1379
t1391 = t100 * t1390
t1392 = t92 * t1348
t1394 = t91 * t1392 * t38
t1396 = t91 * t132 * t1348
t1397 = 1 - dtR - t216 - dtRS - t68 - dtL - dtLS - t327 + t1353 + t1356 + t1358 - t1394 - t1396
t1398 = t101 * t1397
t1399 = -t1369 + t1373 + t1377 + 2 * t1379 - t1381 + t1386 + t1387 - t1389 + t1391 - t1361 + t1398 - t1349
t1400 = t123 * t1351
t1402 = t1384 * t127
t1403 = -dtS - dtLS - dtRS - dtLRS + t1364 - t1379
t1404 = t105 * t1403
t1405 = t1384 * t130
t1406 = -t1350 + t1400 - 2 * t1385 + t1402 + t1404 - t1364 + t1405 - t306 - t220 + t65 + dtRS + dtLS
t1407 = t1399 + t1406
t1408 = t1 * t1407
t1410 = t216 + dtL + dtR + dtS + dtLS + dtRS + dtLRS - t220 - t306 + t327 - t1381 + t1386 + t1387 - t1389 - t1369 + t1383 - t1356 - t1358
t1411 = t100 * t1384
t1412 = t1384 * t105
t1413 = t1379 + t1373 + t1377 + t1394 + t1396 - t1353 - t1411 - t1412 + t1405 + t1404 - t1364 + t1400 - t1385 + t1402 + t1398 + t1391 - t1349 - t1350
t1414 = t1410 + t1413
t1416 = n * t1414
t1421 = Edelta_lhs(t150, p, 0, 0, 0, 0, 1, 0, 0)
ret[6] = t2 * (t1408 * t144 + t140 * t1414 - t1416 * t139 - t146 * t1407) * t1421
t1422 = t17 * t1348
t1425 = 6 * t176 * t1422 * t178
t1428 = 6 * t186 * t1422 * t187
t1429 = t1348 * t4
t1432 = 6 * t176 * t177 * t1429
t1433 = t1348 * t156
t1436 = 6 * t186 * t177 * t1433
t1437 = 6 * dtRS
t1438 = -1 + t1425 - t1428 + t1432 - t1436 - t667 + t682 + t114 + t71 + t81 + t1268 + t398 + t1106 + t514 + t1107 + t1437
t1439 = 2 * t950
t1442 = 2 * t33 * t177 * t1348
t1445 = 2 * t33 * t1422 * t38
t1449 = 2 * t33 * t5 * t1348 * t38
t1452 = 2 * t33 * t199 * t1348
t1456 = 2 * t33 * t34 * t1348 * t209
t1457 = t1109 + t800 + t74 + t84 - rLS - rRS - t835 - t934 - t1200 - t1439 + t955 + t960 + t1442 + t1445 - t1449 - t1452 + t1456
t1462 = 2 * t33 * t34 * t206 * t1348
t1464 = t231 * t34 * t1429
t1465 = 4 * t1464
t1467 = t212 * t34 * t1433
t1468 = 4 * t1467
t1469 = t261 * t1348
t1470 = 2 * t1464
t1471 = 2 * t1467
t1473 = t91 * t164 * t1348
t1475 = t91 * t159 * t1348
t1477 = t100 * (-1 + t1469 + rRS - t71 - t74 - t1470 + t1471 - t1473 + t1475 + t834)
t1478 = t270 * t1390
t1479 = t1384 * t263
t1480 = t56 * t1382
t1482 = t8 * t1392 * t156
t1483 = t1480 - t1482 - t14
t1484 = t1483 * t130
t1485 = t286 * t1348
t1487 = t105 * (-1 + t1485 + rLS - t81 - t84 - t1470 + t1471 - t1473 + t1475 + t834)
t1488 = t302 * t1403
t1489 = t1384 * t288
t1490 = t1384 * t294
t1491 = 2 * t1490
t1492 = t1483 * t127
t1493 = t1483 * t101
t1494 = 2 * t1493
t1495 = -3 + t514 + t1437 + t1106 + t398 + t1107 + t1268 + t1109
t1496 = t123 * t1495
t1497 = t323 * t1351
t1498 = t1462 + t1465 - t1468 - t1469 + t1477 + t1478 + t1479 + t1484 + t1487 - t1485 + t1488 + t1489 - t1491 + t1492 - t1494 + t1496 + t1497
t1499 = t56 * t1352
t1502 = t203 * t47 * t1351 * t156
t1504 = t8 * t48 * t1495
t1506 = t252 * t1354 * t187
t1508 = t57 * t1354 * t209
t1510 = t252 * t58 * t1433
t1512 = t57 * t336 * t1348
t1515 = 2 * t231 * t1370 * t4
t1518 = 2 * t212 * t1370 * t156
t1520 = t91 * t1392 * t209
t1523 = 2 * t231 * t1374 * t4
t1526 = 2 * t212 * t1374 * t156
t1528 = t91 * t385 * t1348
t1529 = -2 + t499 + t1499 - t1502 + t1504 - t1506 - t540 + t1508 - t1510 + t1512 - t546 - t1515 + t1518 + t644 - t1520 - t1523 + t1526 - t1528 + t641
t1530 = t101 * t1529
t1531 = t294 * t1397
t1532 = t17 * t1359
t1533 = t5 * t1359
t1536 = t1469 * t38
t1537 = t1361 * t209
t1538 = t343 * t1348
t1539 = t345 * t1348
t1540 = t1485 * t36
t1541 = t1364 * t206
t1542 = t348 * t1348
t1543 = t350 * t1348
t1544 = t1532 - t1533 + t34 * (t499 + t1499 - t1502 + t1504 - t1506 - t540 + t1508 - t1510 + t1512 - t546) - t129 + t1536 + t1537 + t1538 + t1539 - t76 - t126 + t1540 + t1541 + t1542 + t1543 - t86
t1546 = t8 * t13 * t1544
t1547 = t56 * t1368
t1549 = t374 * t1348 * t38
t1550 = t1388 * t209
t1551 = t375 * t1348
t1552 = t358 * t1348
t1553 = t1493 * t105
t1554 = t1490 * t105
t1555 = t1385 * t302
t1556 = t290 * t1384
t1557 = t295 * t1384
t1558 = t102 * t1483
t1559 = 2 * t1475
t1560 = 2 * t1473
t1563 = t8 * t92 * t1367 * t156
t1564 = t1530 + t1531 - t1546 - t1547 - t1549 - t1550 - t1551 - t1552 + t1553 + t1554 + t1555 + t1556 + t1557 + t1558 - t1559 + t1560 + t1563
t1566 = t1438 + t1457 + t1498 + t1564
t1571 = -t14 - t641 - t644 + t1425 - t1428 + t1432 - t1436 - t667 + t682 + t114
t1572 = t81 + t1268 + t398 + t1106 + t514 + t1107 + t1437 + t1109 + t800 + t84 - rLS
t1574 = -t499 - t834 + t540 + t546 - t934 - t1200 - t1439 + t955 + t960 + t1515 - t1518
t1575 = t1523 - t1526 + t1442 + t1445 - t1449 - t1452 + t1502 - t1508 - t1512 + t1456 + t1506
t1578 = t1510 + t1462 + t1470 - t1471 + t1477 + t1478 + t1479 + t1484 + t1487 - t1485 + t1488
t1579 = t1489 - t1490 + t1492 - t1493 + t1496 + t1497 + t1530 + t1531 + t1480 - t1546 - t1547
t1581 = -t1549 - t1550 - t1551 - t1552 + t1553 + t1554 + t1555 + t1556 + t1557 + t1558 + t1520
t1582 = t270 * t1384
t1583 = t100 * t1483
t1584 = t1483 * t105
t1585 = t1384 * t302
t1586 = t1528 - t1475 + t1473 - t1482 + t1563 - t1499 - t1504 - t1582 - t1583 - t1584 - t1585
t1589 = t1571 + t1572 + t1574 + t1575 + t1578 + t1579 + t1581 + t1586
t1598 = Edelta_lhs(t150, p, 0, 0, 0, 0, 1, 0, 1)
ret[7] = t2 * (t1 * t1566 * t144 + t1408 * t407 + t396 * t1414 + t140 * t1589 - n * t1589 * t139 - t1416 * t395 - t409 * t1407 - t146 * t1566) * t1598
t1599 = 6 * dtLRS
t1600 = t1425 - t1428 + t1432 - t1436 - t667 + t682 + t114 + t71 + t81 + t1268 + t398 + t1106 + t65 + t1269 + t1105 + t1599
t1601 = t800 + t74 + t84 - rLS - rRS - t835 - t934 - t1200 - t1439 + t955 + t959 + t1442 + t1445 - t1449 - t1452 + t1456 + t1465
t1603 = -t1468 - t1469 + t1477 + t1479 + t1484 + t1487 - t1485 + t1488 - t1491 + t1492 - t1494 + t1497 + t1531 - t1547 - t1549 - t1550
t1604 = -2 + t65 + t1105 + t1106 + t398 + t1269 + t1268 + t1599
t1606 = t8 * t48 * t1604
t1608 = t57 * t1035 * t1348
t1610 = t91 * t1041 * t1348
t1611 = -1 + rLR + t1499 - t1502 + t1606 - t1506 - t540 + t1508 - t1510 + t1608 - t546 - t1515 + t1518 + t644 - t1520 - t1523 + t1526 - t1610 + t641
t1612 = t101 * t1611
t1613 = t1016 * t1390
t1614 = t123 * t1604
t1615 = t1384 * t1056
t1618 = t1048 * t1348
t1619 = t1364 * t1011
t1620 = t1532 - t1533 + t34 * (rLR + t1499 - t1502 + t1606 - t1506 - t540 + t1508 - t1510 + t1608 - t546) - t129 + t1536 + t1537 + t1618 + t1539 - t76 - t126 + t1540 + t1619 + t1542 + t1543 - t86
t1622 = t8 * t13 * t1620
t1626 = 2 * t33 * t34 * t1011 * t1348
t1627 = t1017 * t1384
t1628 = t1019 * t1348
t1629 = -t1551 + t1553 + t1554 + t1555 + t1557 + t1558 - t1559 + t1560 + t1563 + t1612 + t1613 + t1614 + t1615 - t1622 + t1626 + t1627 - t1628
t1631 = t1600 + t1601 + t1603 + t1629
t1636 = t81 + t1268 + t398 + t1106 + t65 + t1269 + t1105 + t1599 + t800 + t84 - rLS
t1638 = -rLR - t834 + t540 + t546 - t934 - t1200 - t1439 + t955 + t959 + t1515 - t1518
t1639 = t1523 - t1526 + t1442 + t1445 - t1449 - t1452 + t1502 - t1508 + t1456 + t1506 + t1510
t1642 = t1470 - t1471 + t1477 + t1479 + t1484 + t1487 - t1485 + t1488 - t1490 + t1492 - t1493
t1643 = t1497 + t1531 + t1480 - t1547 - t1549 - t1550 - t1551 + t1553 + t1554 + t1555 + t1557
t1645 = t1558 + t1520 - t1475 + t1473 - t1482 + t1563 - t1499 - t1583 - t1584 - t1585 + t1612
t1646 = t1016 * t1384
t1647 = t1613 + t1614 + t1615 - t1622 + t1626 - t1608 + t1627 - t1628 - t1606 + t1610 - t1646
t1650 = t1571 + t1636 + t1638 + t1639 + t1642 + t1643 + t1645 + t1647
t1659 = Edelta_lhs(t150, p, 0, 0, 0, 0, 1, 1, 0)
ret[8] = t2 * (t1 * t1631 * t144 + t1408 * t1070 + t1061 * t1414 + t140 * t1650 - n * t1650 * t139 - t1416 * t1060 - t1072 * t1407 - t146 * t1631) * t1659
t1660 = t1348 * t1348
t1661 = t113 * t1660
t1662 = 2 * t1661
t1663 = t1384 * t1384
t1664 = t1663 * t101
t1665 = 2 * t1664
t1666 = 4 * t5
t1668 = t8 * t48 * t1666
t1670 = t56 * t538 * t1660
t1671 = 2 * t1670
t1673 = t91 * t92 * t1660
t1674 = 2 * t1673
t1676 = t101 * (-2 + t499 + t1668 + t1671 - t1674)
t1677 = t123 * t1666
t1678 = t1384 * t1403
t1679 = 2 * t1678
t1680 = t1384 * t1390
t1681 = 2 * t1680
t1684 = t1660 * t75
t1686 = t1660 * t85
t1690 = t8 * t13 * (t34 * (t499 + t1668 + t1671) + 2 * t1684 + 2 * t1686)
t1692 = t33 * t34 * t1660
t1693 = 4 * t1692
t1694 = -t1662 + t1665 + t1676 + t1677 + t1679 + t1681 - t1690 + t1693 + t960 + t514 + t1105 + t1269 + t1270
t1700 = 2 - t1662 + t1665 + t1676 - 2 * t1663 + t1677 + t1679 + t1681 - t1690 - t1671 + t1693 - t1668 + t1674 + t960 + t514 + t1105 - t499 + t1269 + t1270
t1709 = Edelta_lhs(t150, p, 0, 0, 0, 0, 2, 0, 0)
ret[9] = t2 * (t1 * t1694 * t144 + 2 * t1408 * t1414 + t140 * t1700 - n * t1700 * t139 - 2 * t1416 * t1407 - t146 * t1694) * t1709 / 2
t1711 = -t19
t1712 = t36 * t1711
t1715 = 2 * t33 * t34 * t1712
t1717 = t16 * t17 * t1711
t1718 = t14 * t1717
t1719 = t13 * t1711
t1721 = t296 - t299 + t8 * t1719
t1722 = t102 * t1721
t1723 = t114 * t1711
t1725 = t93 * t34 * t1711
t1726 = t1715 - t1718 + t1722 - t1723 + t1725 + t152 + t158 - t161 - t163 + t166 + t168 + dtLR + dtL + dtR + dtS
t1727 = t66 + dtRS + dtLRS + t173 + t181 - t190 + t193 - t196 + t198 - t202 - t205 + t208 - t215 + t224 - t229
t1729 = t235 - t239 + t244 - t262 + t271 - t272 + t289 - t287 - t290 - t295 + t324 - t356 + t292 - t293 - t307
t1730 = rLR * t1711
t1731 = t18 * t1711
t1732 = t5 * t1711
t1733 = -dtRS - t68 - t1731 - dtLR - t1732 - t307
t1734 = t48 * t1733
t1735 = t8 * t1734
t1737 = t57 * t58 * t1711
t1738 = -t1730 + t328 - t331 + t1735 - t335 + t338 + t1737
t1740 = t76 * t1711
t1741 = t1711 * t85
t1742 = t1741 * t36
t1743 = t325 - t326 + t34 * t1738 + t344 + t346 + t1740 + t1742 + t351 + t352
t1744 = t13 * t1743
t1745 = t8 * t1744
t1746 = t123 * t1733
t1747 = t1721 * t127
t1748 = t75 * t1711
t1749 = -dtR - dtLR - dtRS - dtLRS + t262 + t1748 - t244 + t215 - t168 + t163 - t1725
t1750 = t100 * t1749
t1752 = t91 * t132 * t1711
t1753 = -dtR - dtLR - dtRS - dtLRS - t1730 + t328 - t331 + t1735 - t335 + t338 + t1737 - t381 + t384 - t387 - t1752
t1754 = t101 * t1753
t1755 = t101 * t1721
t1756 = -t359 + t361 + t362 - t376 - t378 + t392 - t1745 - t1731 - t1732 + t1746 + t1747 + t1750 - t1748 + t1754 - t1755
t1758 = t1726 + t1727 + t1729 + t1756
t1759 = t1 * t1758
t1761 = t1715 - t1718 - t1735 + t1752 + t1722 - t1723 - t1737 + t158 - t161 + t166 - t267 - t328 + dtLR + dtL + dtR
t1762 = dtS + t66 + dtRS + dtLRS + t173 + t181 - t190 + t193 - t196 + t198 - t202 + t208 + t381 - t384 + t331 - t338
t1764 = t224 - t229 + t235 - t239 + t335 + t387 + t269 + t265 + t271 - t272 + t289 - t287 - t290 - t295 + t324 - t356
t1765 = t100 * t1721
t1766 = -t307 - t359 + t361 + t362 - t376 - t403 + t392 - t1765 - t1745 - t1731 - t1732 + t1746 + t1747 + t1750 + t1754 + t1730
t1768 = t1761 + t1762 + t1764 + t1766
t1770 = n * t1768
t1775 = Edelta_lhs(t150, p, 0, 0, 0, 1, 0, 0, 0)
ret[10] = t2 * (t1759 * t144 + t140 * t1768 - t1770 * t139 - t146 * t1758) * t1775
t1776 = t1711 * t4
t1778 = t176 * t177 * t1776
t1779 = 6 * t1778
t1780 = t1711 * t156
t1782 = t186 * t177 * t1780
t1783 = 6 * t1782
t1784 = t34 * t1780
t1785 = t170 * t1784
t1786 = t1779 - t1783 + t1785 - t415 - t417 - t419 + t433 + t436 + t437 + t454 + t455 - t494 - t497 + t640 - t642 - t645 - t646 - t648
t1787 = t1088 + t655 - t658 - t662 + t666 - t667 + t670 - t672 + t673 - t453 - t676 - t432 + t679 + t683 + t114 + t714 - t716 - t718
t1790 = t91 * t164 * t1711
t1792 = t91 * t159 * t1711
t1795 = t8 * t92 * t1743 * t156
t1796 = t295 * t1721
t1800 = t56 * t1719
t1803 = t8 * t92 * t1711 * t156
t1804 = -2 * t457 + t458 + 2 * t461 - t464 - 2 * t466 + t1800 - t1803 - t14
t1805 = t102 * t1804
t1806 = t375 * t1711
t1807 = t358 * t1711
t1808 = t290 * t1721
t1811 = t203 * t47 * t1733 * t156
t1813 = t57 * t336 * t1711
t1815 = t231 * t1712 * t4
t1816 = 2 * t1815
t1818 = t212 * t1712 * t156
t1819 = 2 * t1818
t1820 = t56 * t1734
t1821 = -3 + t65 + t1437 + t516 + t398 + t1269 + t1108 + t1109
t1823 = t8 * t48 * t1821
t1825 = t91 * t385 * t1711
t1827 = t252 * t58 * t1780
t1828 = -1 - t722 - t725 + t641 + t645 - t1811 + t1813 - t1816 + t1819 + t1820 + t1823 - t1825 - t1827 + rLR + t502 - t541
t1829 = 2 * t740
t1830 = 2 * t746
t1831 = -t546 + t730 + t527 - t530 - t533 - t735 - t738 - t1829 + t744 + t1830 + t749 - t501 + t506 - t509 - t513 - t537 + t543
t1833 = t101 * (t1828 + t1831)
t1834 = t294 * t1753
t1835 = t261 * t1711
t1836 = -1 + t645 + t754 - t1790 + t1792 + t1835 - t71 + t816 - t74 + rRS + t871 + t881
t1838 = t231 * t34 * t1776
t1839 = 2 * t1838
t1840 = t212 * t1784
t1841 = 2 * t1840
t1842 = 2 * t909
t1843 = 2 * t915
t1844 = -t888 + t834 - t1839 + t1841 - t1842 + t1843 + t918 - t928 - t904 - t907 + t913 + t922 - t925
t1846 = t100 * (t1836 + t1844)
t1847 = t56 * t1744
t1848 = t719 + t753 - t754 + t1790 - t1792 + t1795 + t1796 + t1805 - t1806 - t1807 + t1808 + t1833 + t1834 - t1835 + t1846 - t1847 + t71 + t757
t1849 = 6 * t761
t1850 = 6 * t764
t1851 = t1108 + t398 + t516 + t65 + t1269 + t1437 + t1109 + t1849 - t1850 + t768 + t775 - t781 + t787 + t792 - t797 + t800 + t808 - t811 - t816
t1855 = t33 * t199 * t1711
t1856 = 2 * t1855
t1858 = t14 * t16 * t1711
t1860 = t14 * t194 * t1711
t1862 = t33 * t177 * t1711
t1863 = 2 * t1862
t1864 = t294 * t1721
t1865 = t101 * t1804
t1866 = t323 * t1733
t1867 = t123 * t1821
t1868 = t1804 * t127
t1869 = t1721 * t288
t1870 = t270 * t1749
t1871 = -t819 - t824 + t74 + t826 - t1856 + t1858 - t1860 + t1863 - t1864 - t1865 + t1866 + t1867 + t1868 + t1869 + t1870 - t828 - t829 + t869
t1872 = t57 * t1717
t1873 = -t867 - rRS - t871 + t874 + t878 - t838 - t881 - t886 + t888 + t891 - t892 + t893 - t896 + t899 + t832 - t1198 + t901 - t1872
t1877 = t33 * t34 * t206 * t1711
t1878 = 2 * t1877
t1879 = 2 * t939
t1880 = 2 * t948
t1881 = t1878 + t1839 - t1841 + t1842 - t1843 - t918 + t928 + t845 - t852 - t854 + t866 - t934 - t937 + t1879 - t944 - t946 - t1880 - t1439
t1882 = t17 * t1738
t1883 = rLR - t501 + t502 + t506 - t509 - t513 + t1820 - t1811 + t1823 + t527 - t530 - t533 - t537 - t541 + t543 - t1827 + t1813 - t546
t1885 = t343 * t1711
t1886 = t345 * t1711
t1888 = t1711 * t286 * t36
t1889 = t1741 * t206
t1890 = t5 * t1738
t1891 = -t498 + t1882 + t34 * t1883 + t1885 + t1886 + t1888 + t1889 - t1890 + t552 + t553 + t586 + t587
t1892 = t590 + t592 + t624 + t626 + t627 - t629 - t76 - t632 - t633 + t634 - t126 - t636
t1895 = t8 * t13 * (t1891 + t1892)
t1896 = t953 + t955 + t959 + t963 + t904 + t907 - t913 - t922 + t925 + t841 - t848 + t856 - t859 + t862 - t964 + t965 - t966 + t967 - t1895
t1899 = t1786 + t1787 + t1848 + t1851 + t1871 + t1873 + t1881 + t1896
t1904 = 3 * t641
t1905 = t1779 - t1783 + t1785 - t415 - t417 - t419 + t433 + t436 + t437 + t454 + t455 + t722 + t725 - t494 - t497 + t976 - t1904 - t645 + t1811
t1906 = -t1813 + t1816 - t1819 - t646 + t1088 + t655 - t658 - t662 + t666 - t667 + t670 - t672 + t673 - t453 - t676 - t432 + t679 + t683 + t114
t1908 = t714 + t719 + t753 + t1795 + t1796 + t1805 - t1806 - t1807 + t1808 + t1833 + t1834 + t1846 - t1847 - t1820 - t1823 + t1825 + t757 + t1108 + t398
t1909 = t516 + t65 + t1269 + t1437 + t1109 + t1849 - t1850 + t768 + t775 - t781 + t787 + t792 - t797 + t800 + t808 - t811 - t819 - t824 + t826
t1912 = -t1856 + t1858 - t1860 + t1863 + t1866 + t1867 + t1868 + t1869 + t1827 + t1870 - t828 - t829 + t869 - t867 - rLR + t874 + t878 - t838 - t886
t1913 = t891 - t896 + t899 + t832 - t835 - t985 + t986 - t988 - t989 - t502 + t541 + t546 + t901 - t1872 + t1878 - t730 + t845 - t852 - t854
t1915 = t866 - t527 + t530 + t533 - t934 - t937 + t1879 - t944 - t946 - t1880 - t1439 + t953 + t955 + t959 + t963 + t735 + t738 + t1829 - t744
t1916 = t270 * t1721
t1917 = t100 * t1804
t1918 = -t1830 - t749 + t841 - t848 + t856 - t859 + t862 + t501 - t506 + t509 + t513 + t537 - t543 - t993 - t994 + t967 - t1895 - t1916 - t1917
t1921 = t1905 + t1906 + t1908 + t1909 + t1912 + t1913 + t1915 + t1918
t1930 = Edelta_lhs(t150, p, 0, 0, 0, 1, 0, 0, 1)
ret[11] = t2 * (t1 * t1899 * t144 + t1759 * t407 + t396 * t1768 + t140 * t1921 - n * t1921 * t139 - t1770 * t395 - t409 * t1758 - t146 * t1899) * t1930
t1931 = t1017 * t1721
t1932 = t1019 * t1711
t1933 = t1779 - t1783 + t1785 + t1931 - t1932 - t415 - t417 - t419 + t435 + t437 + t454 + t455 - t494 - t496 + t640 - t642 - t645 + t1080 + t1083
t1934 = -t1086 - t648 + t1088 + t655 - t658 - t662 + t666 + t670 - t672 + t673 - t453 - t434 + t682 + t114 + t714 - t716 - t718 + t753 - t754 - t1137
t1936 = t1140 + t1142 - t1145 - t1146 - t1148 + t1150 + t1153 + t1790 - t1792 + t1795 - t1155 + t1162 + t1165 + t1796 + t1805 - t1806 - t1170 + t1174 - t1176 + t1177
t1937 = t1179 + t1834 - t1180 + t1186 - t1164 - t1161 + t1189 - t1835 + t1846 - t1847 + t71 + t81 + t1268 + t398 + t1106 + t65 + t1269 + t1105 + t1599 + t1849
t1940 = -t1850 + t768 + t775 - t781 + t787 + t792 - t797 + t1193 - t1194 - t816 - t819 - t824 + t74 + t84 - t1856 + t1858 - t1860 + t1863 - t1864
t1941 = t1048 * t1711
t1942 = t1741 * t1011
t1944 = t57 * t1035 * t1711
t1945 = rLR - t501 + t1104 + t506 - t1099 - t513 + t1820 - t1811 + t1606 + t527 - t1114 - t533 - t537 - t529 - t540 + t543 - t1827 + t1944 - t546
t1947 = t1941 + t1942 + t34 * t1945 + t551 + t553 + t586 + t587 + t590 + t592 + t624 + t625 - t86 - t76
t1948 = t1888 - t1131 + t1122 + t1882 + t1126 + t1129 - t498 - t129 - t126 + t634 - t633 + t1886 - t1890
t1951 = t8 * t13 * (t1947 + t1948)
t1952 = -t1865 + t1866 + t1868 - t827 - t829 - rLS - rRS - t1951 - t871 + t878 - t837 - t881 - t886 + t888 + t891 - t892 + t893 - t896 + t899 + t831
t1954 = -t835 + t901 - t1872 + t1839 - t1841 + t1842 - t1843 - t918 + t928 + t1182 - t1183 - t854 + t866 - t937 + t1879 - t1199 - t1200 - t1880 - t1439 + t953
t1957 = t33 * t34 * t1011 * t1711
t1958 = 2 * t1957
t1960 = t91 * t1041 * t1711
t1961 = -1 - t722 - t725 + t641 + t644 - t1811 - t1816 + t1819 + t1944 - t1093 + t1096 - t1099 - t1960 + t1104 - t1114 + t1820 - t1827 + rLR
t1962 = -t540 - t546 + t730 + t527 - t529 - t533 - t735 - t1116 - t1829 + t1117 + t1830 + t749 - t501 + t506 - t513 - t537 + t543 + t1606
t1964 = t101 * (t1961 + t1962)
t1965 = t1016 * t1749
t1966 = t1721 * t1056
t1967 = t959 + t1202 + t904 + t907 - t913 - t922 + t925 + t841 - t848 + t856 - t859 + t862 - t964 + t965 - t966 + t1614 + t1958 + t1964 + t1965 + t1966
t1970 = t1933 + t1934 + t1936 + t1937 + t1940 + t1952 + t1954 + t1967
t1976 = t454 + t455 + t722 + t725 - t494 - t496 + t421 - t1904 - t644 + t1080 + t1083
t1979 = -t672 + t673 - t453 - t434 + t682 + t114 + t714 + t753 - t1944 + t1157 + t1093
t1983 = t1153 + t1795 - t1159 - t1104 - t1155 + t1162 + t1165 + t1796 + t1805 - t1806 - t1170
t1986 = t1189 + t1846 - t1847 - t1820 + t81 + t1268 + t398 + t1106 + t65 + t1269 + t1105
t1991 = -t1194 - t819 - t824 + t84 - t1856 + t1858 - t1860 + t1863 - t1218 + t1866 + t1868
t1994 = -t896 + t899 + t831 - t834 - t985 + t986 - t427 - t989 + t540 + t546 + t901
t1998 = t1879 - t1199 - t1200 - t1880 - t1439 + t953 + t959 + t1202 + t735 + t1116 + t1829
t2000 = -t1117 - t1830 - t749 + t841 - t848 + t856 - t859 + t862 + t501 - t506 + t513
t2001 = t1016 * t1721
t2002 = t537 - t543 - t994 - t1917 - t2001 + t1614 - t1606 + t1958 + t1964 + t1965 + t1966
t2006 = -rLS - rLR + t437 + t435 - t417 - t415 - t14 + t2002 + t1998 + t2000 + t1991 + t1994 + t1986 + t1983 + t1976 + t1979 + t1960 - t1951 + t1931 - t1932 - t1872 - t1850 + t1849 + t1834 + t1827 + t1816 - t1819 + t1811 - t1783 + t1785 + t1779 + t1599 + t1193 + t1182 - t1183 + t1186 - t1180 - t1176 + t1177 + t1179 + t1174 - t1161 - t1164 + t1150 - t1145 - t1146 - t1148 + t1140 + t1142 - t1137 + …
t2015 = Edelta_lhs(t150, p, 0, 0, 0, 1, 0, 1, 0)
ret[12] = t2 * (t1 * t1970 * t144 + t1759 * t1070 + t1061 * t1768 + t140 * t2006 - n * t2006 * t139 - t1770 * t1060 - t1072 * t1758 - t146 * t1970) * t2015
t2019 = 2 * t33 * t34 * t1348 * t1711
t2020 = t1385 * t1721
t2021 = t1388 * t1711
t2022 = t1425 - t1428 + t1432 - t1436 + t2019 + t2020 - t2021 - t667 + t682 + t114 + t71 + t81 + t1268 + t398 + t1106 + t65
t2024 = t57 * t1354 * t1711
t2026 = t91 * t1392 * t1711
t2027 = -1 + rLR + t1499 - t1502 + t1606 - t1506 - t1510 - t540 + t1512 + t2024 - t546 - t1515 - t1523 + t1518 + t1526 + t644 - t1528 - t2026 + t641
t2028 = t101 * t2027
t2029 = t1269 + t1105 + t1599 + t800 + t74 + t84 + t2028 - rLS - rRS - t835 - t934 - t1200 - t1439 + t955 + t959 + t1442 + t1445
t2031 = -t1449 - t1452 + t1462 + t1465 - t1468 - t1469 + t1477 + t1478 + t1484 + t1487 - t1485 + t1489 - t1491 + t1492 - t1494 + t1497
t2032 = t1384 * t1749
t2035 = t1361 * t1711
t2036 = t1741 * t1348
t2037 = t1532 - t1533 + t34 * (rLR + t1499 - t1502 + t1606 - t1506 - t1510 - t540 + t1512 + t2024 - t546) - t129 + t1538 + t1536 + t1539 + t2035 - t76 - t126 + t2036 + t1540 + t1543 + t1541 - t86
t2039 = t8 * t13 * t2037
t2040 = t1721 * t1403
t2041 = t1531 - t1547 - t1549 - t1551 - t1552 + t1553 + t1554 + t1556 + t1557 + t1558 - t1559 + t1560 + t1563 + t2032 + t1614 - t2039 + t2040
t2043 = t2022 + t2029 + t2031 + t2041
t2049 = -t2021 - t667 - t2024 + t682 + t114 + t81 + t1268 + t398 + t1106 + t65 + t1269
t2051 = t1384 * t1721
t2052 = t1105 + t1599 + t800 + t84 + t2028 - rLS - rLR - t2051 - t834 + t540 + t546
t2053 = -t934 - t1200 - t1439 + t955 + t959 + t1515 - t1518 + t1523 - t1526 + t1442 + t1445
t2056 = -t1449 - t1452 + t1502 - t1512 + t1506 + t1510 + t1462 + t1470 - t1471 + t1477 + t1478
t2057 = t1484 + t1487 - t1485 + t1489 - t1490 + t1492 - t1493 + t1497 + t1531 + t1480 - t1547
t2059 = -t1549 - t1551 - t1552 + t1553 + t1554 + t1556 + t1557 + t1558 + t1528 - t1475 + t1473
t2060 = -t1482 + t1563 - t1499 + t2032 - t1582 - t1583 - t1584 + t1614 - t2039 - t1606 + t2040
t2063 = -t14 - t641 - t644 + t1425 - t1428 + t1432 - t1436 + t2019 + t2026 + t2020 + t2049 + t2052 + t2053 + t2056 + t2057 + t2059 + t2060
t2072 = Edelta_lhs(t150, p, 0, 0, 0, 1, 1, 0, 0)
ret[13] = t2 * (t1 * t2043 * t144 + t1759 * t1414 + t1408 * t1768 + t140 * t2063 - n * t2063 * t139 - t1770 * t1407 - t1416 * t1758 - t146 * t2043) * t2072
t2073 = 12 * t1778
t2074 = 12 * t1782
t2075 = 2 * t1785
t2076 = 2 + t2073 - t2074 + t2075 - t419 + t433 + t436 + t454 - t494 - t497 + t640 - t642 - t645 - t648
t2077 = 2 * t1790
t2078 = t655 - t658 - t662 + t666 + t670 - t672 - t453 - t676 - t432 + t683 + t714 - t718 + t753 + t2077
t2080 = 2 * t1792
t2081 = 2 * t1795
t2082 = 2 * t1796
t2083 = 2 * t1806
t2084 = 2 * t1807
t2085 = 2 * t1808
t2086 = 2 * t1834
t2087 = 2 * t1835
t2088 = 2 * t1847
t2089 = -t2080 + t2081 + t2082 - t2083 - t2084 + t2085 + t2086 - t2087 - t2088 + t757 + t1268 + t516 + t1105 + t1270
t2090 = 4 * t1855
t2091 = 2 * t1858
t2092 = t768 + t775 - t781 + t787 + t792 - t797 + t808 - t811 - t816 - t819 - t824 + t826 - t2090 + t2091
t2095 = 2 * t1860
t2096 = 4 * t1862
t2097 = 2 * t1864
t2098 = 2 * t1866
t2099 = 2 * t1869
t2100 = 2 * t1870
t2101 = -t2095 + t2096 - t2097 + t2098 + t2099 + t2100 - t828 - t829 + t869 - t867 - t871 + t878 - t838 - t886
t2102 = 2 * t1872
t2103 = 4 * t1877
t2104 = 4 * t1838
t2105 = 4 * t1840
t2106 = t891 - t892 + t893 - t896 + t899 + t832 - t835 - t2102 + t2103 + t2104 - t2105 - t918 + t928 + t845
t2108 = -t852 - t854 + t866 - t937 - t944 - t946 + t953 + t963 + t904 + t907 - t913 - t922 + t925 + t841
t2109 = 4 * t19
t2110 = t123 * t2109
t2112 = -2 * t457 + 2 * t1800 + 2 * t461 - 2 * t1803 - 2 * t466
t2113 = t2112 * t127
t2114 = t2087 - t2077 - t2104 + t2105 + t2080 + t645 + t871 - t904 - t907 + t913 + t918 + t922 - t925 + t816 - t928
t2115 = t100 * t2114
t2117 = t8 * t48 * t2109
t2118 = 2 * t1811
t2119 = 2 * t1813
t2120 = 4 * t1815
t2121 = 4 * t1818
t2122 = 2 * t1827
t2123 = 2 * t1820
t2124 = 2 * t1825
t2125 = t2117 - t2118 + t2119 - t2120 + t2121 - t2122 + t2123 - t2124 - t541 + t645 + t730
t2126 = -t735 + t506 - t530 - t725 - t738 + t744 + t749 - t501 - t513 - t537 + t527
t2128 = t101 * (t2125 + t2126)
t2129 = t101 * t2112
t2130 = -t501 + t2123 + t506 - t2118 - t513 + t2117 + t527 - t530 - t2122 - t537 - t541 + t2119
t2134 = 2 * t1886
t2135 = 2 * t1888
t2138 = -t498 + t34 * t2130 + 2 * t1882 + 2 * t1885 + t2134 + t2135 + 2 * t1889 - 2 * t1890 + t552 + t586 + t624 + t626 - t632 - t633 + t634 - t636
t2140 = t8 * t13 * t2138
t2141 = t102 * t2112
t2142 = -t848 + t856 - t859 + t862 - t964 + t965 - t966 + t967 + t2110 + t2113 + t2115 + t2128 - t2129 - t2140 + t2141
t2145 = t2076 + t2078 + t2089 + t2092 + t2101 + t2106 + t2108 + t2142
t2150 = 2 + t2073 - t2074 + t2075 - t419 + t433 + t436 + t454 + t725 - t494 - t497 + t976 - t642 - t645
t2151 = t2118 - t2119 + t2120 - t2121 + t655 - t658 - t662 + t666 + t670 - t672 - t453 - t676 - t432 + t683 + t714
t2153 = t753 + t2081 + t2082 - t2083 - t2084 + t2085 + t2086 - t2088 - t2123 + t2124 + t757 + t1268 + t516 + t1105 + t1270
t2154 = t768 + t775 - t781 + t787 + t792 - t797 + t808 - t811 - t819 - t824 + t826 - t2090 + t2091 - t2095 + t2096
t2157 = t2098 + t2099 + t2122 + t2100 - t828 - t829 + t869 - t867 + t878 - t838 - t886 + t891 - t896 + t899
t2158 = t832 - t835 - t985 + t986 - t988 - t989 + t541 - t2102 + t2103 - t730 + t845 - t852 - t854 + t866 - t527
t2160 = t530 - t937 - t944 - t946 + t953 + t963 + t735 + t738 - t744 - t749 + t841 - t848 + t856 - t859 + t862
t2161 = t100 * t2112
t2163 = t501 - t506 + t513 + t537 - t993 + t967 - t2161 - t2117 + t2110 + t2113 + t2115 + t2128 - 2 * t1916 - t2140 + t2141
t2166 = t2150 + t2151 + t2153 + t2154 + t2157 + t2158 + t2160 + t2163
t2175 = Edelta_lhs(t150, p, 0, 0, 0, 2, 0, 0, 0)
ret[14] = t2 * (t1 * t2145 * t144 + 2 * t1759 * t1768 + t140 * t2166 - n * t2166 * t139 - 2 * t1770 * t1758 - t146 * t2145) * t2175 / 2
t2177 = -t1349 - t1032 - dtLS - dtLRS
t2178 = t123 * t2177
t2179 = t48 * t2177
t2180 = t8 * t2179
t2181 = -dtL - dtLS - dtLR - dtLRS - t1035 + t2180 + t1358 - t1396
t2182 = t101 * t2181
t2183 = -t1035 + t2180 + t1358
t2185 = t34 * t2183 + t1363 + t1365
t2186 = t13 * t2185
t2187 = t8 * t2186
t2188 = t2178 + t2182 - t2187 + t1377 + t1379 - t1381 + t1387 - t1349 - t1385 + t1402 + t1391 - t1361 - t1032 - t1030 + dtS + dtRS
t2189 = t1 * t2188
t2191 = t2178 + t2182 - t2180 - t2187 + t1377 + t1396 - t1358 - t1381 + t1387 - t1349 + t1402 + t1391 - t1411 + t1035 - t1032 - t1030 + dtL + dtLR
t2193 = n * t2191
t2198 = Edelta_lhs(t150, p, 0, 0, 1, 0, 0, 0, 0)
ret[15] = t2 * (t2189 * t144 + t140 * t2191 - t2193 * t139 - t146 * t2188) * t2198
t2201 = t8 * t92 * t2185 * t156
t2202 = t1080 + t1432 - t1436 + t114 - t1137 + t1142 + t2201 - t1170 + t71 + t216 + t398
t2203 = t65 + t1269 + t67 + t1270 + t74 - rRS - t834 - t1439 + t959 + t1442 - t1452
t2205 = t1462 + t1470 - t1471 - t1469 + t1477 + t1478 + t1489 - t1490 + t1492 - t1493 - t1551
t2206 = -1 + t65 + t67 + t398 + t1269 + t216 + t1270
t2207 = t123 * t2206
t2208 = t323 * t2177
t2209 = t56 * t2179
t2212 = t203 * t47 * t2177 * t156
t2214 = t8 * t48 * t2206
t2215 = -1 + rLR + t2209 - t2212 + t2214 - t1510 + t1512 - t546 - t1523 + t1526 - t1528 + t641
t2216 = t101 * t2215
t2217 = t294 * t2181
t2218 = t17 * t2183
t2219 = t5 * t2183
t2224 = t8 * t13 * (t2218 - t2219 + t34 * (rLR + t2209 - t2212 + t2214 - t1510 + t1512 - t546) + t1538 + t1539 - t76 - t126 + t1540 + t1541)
t2225 = t56 * t2186
t2226 = -t1552 + t1556 + t1557 + t1558 - t1475 + t1473 + t2207 + t2208 + t2216 + t2217 - t2224 - t2225
t2228 = t2202 + t2203 + t2205 + t2226
t2230 = t1 * t2228 * t144
t2233 = -t641 + t1080 + t1432 - t1436 + t2212 + t114 - t1137 + t1142 - t2209 - t2214 + t2201
t2234 = -t1170 + t216 + t398 + t65 + t1269 + t67 + t1270 - rLR + t546 - t1439 + t959 + t1523
t2236 = -t1526 + t1442 - t1452 - t1512 + t1510 + t1462 + t1477 + t1478 + t1489 + t1492 - t1551 - t1552
t2237 = t1556 + t1557 + t1558 + t1528 + t2207 + t2208 + t2216 + t2217 - t1582 - t1583 - t2224 - t2225
t2239 = t2233 + t2234 + t2236 + t2237
t2240 = t140 * t2239
t2242 = n * t2239 * t139
t2245 = t146 * t2228
t2248 = Edelta_lhs(t150, p, 0, 0, 1, 0, 0, 0, 1)
ret[16] = t2 * (t2230 + t2189 * t407 + t396 * t2191 + t2240 - t2242 - t2193 * t395 - t409 * t2188 - t2245) * t2248
t2250 = 2 * t18
t2252 = t8 * t48 * t2250
t2257 = t8 * t13 * (t2218 - t2219 + t34 * (t2209 - t2212 + t2252 - t1510 + t1608 - t546) + t1618 + t1539 - t76 - t126 + t1540 + t1619)
t2258 = t123 * t2250
t2260 = t101 * (t2209 - t2212 + t2252 - t1510 + t1608 - t546 - t1523 + t1526 - t1610 + t641)
t2261 = t216 + t398 + t66 + t68 + t74 - t2257 - rRS - t834 - t1439 + t2258 + t2260
t2263 = t1442 - t1452 + t1470 - t1471 - t1469 + t1477 - t1490 + t1492 - t1493 - t1551 + t1557
t2264 = t1558 - t1475 + t1473 + t2208 + t2217 + t1613 + t1615 - t2225 + t1626 + t1627 - t1628
t2266 = 1 + t1080 + t1432 - t1436 + t114 - t1137 + t1142 + t2201 - t1170 + t71 + t2261 + t2263 + t2264
t2268 = t1 * t2266 * t144
t2272 = -t1170 + t216 + t398 + t66 + t68 - t2257 + t546 - t1439 + t2258 + t2260 - t2252
t2274 = t1523 - t1526 + t1442 - t1452 + t1510 + t1477 + t1492 - t1551 + t1557 + t1558 + t2208
t2275 = t2217 - t1583 + t1613 + t1615 - t2225 + t1626 - t1608 + t1627 - t1628 + t1610 - t1646
t2277 = -t641 + t1080 + t1432 - t1436 + t2212 + t114 - t1137 + t1142 - t2209 + t2201 + t2272 + t2274 + t2275
t2278 = t140 * t2277
t2280 = n * t2277 * t139
t2283 = t146 * t2266
t2286 = Edelta_lhs(t150, p, 0, 0, 1, 0, 0, 1, 0)
ret[17] = t2 * (t2268 + t2189 * t1070 + t1061 * t2191 + t2278 - t2280 - t2193 * t1060 - t1072 * t2188 - t2283) * t2286
t2287 = 2 * t5
t2288 = t123 * t2287
t2290 = t8 * t48 * t2287
t2292 = t101 * (-1 + rLR + t2290 + t1670 - t1673)
t2297 = t8 * t13 * (t34 * (rLR + t2290 + t1670) + t1684 + t1686)
t2298 = 2 * t1692
t2299 = t2288 + t2292 - t1661 + t1664 + t1678 + t1680 - t2297 + t2298 + t959 + t65 + t67 + t66 + t68
t2301 = t1 * t2299 * t144
t2304 = 1 + t2288 + t2292 - t2290 - t1661 + t1664 - t1663 + t1678 + t1680 - t2297 - t1670 + t2298 + t1673 + t959 + t65 + t67 - rLR + t66 + t68
t2305 = t140 * t2304
t2307 = n * t2304 * t139
t2310 = t146 * t2299
t2313 = Edelta_lhs(t150, p, 0, 0, 1, 0, 1, 0, 0)
ret[18] = t2 * (t2301 + t2189 * t1414 + t1408 * t2191 + t2305 - t2307 - t2193 * t1407 - t1416 * t2188 - t2310) * t2313
t2320 = Edelta_lhs(t150, p, 0, 0, 1, 1, 0, 0, 0)
ret[19] = t2 * (t2230 + t2189 * t1768 + t1759 * t2191 + t2240 - t2242 - t2193 * t1758 - t1770 * t2188 - t2245) * t2320
t2326 = Edelta_lhs(t150, p, 0, 0, 2, 0, 0, 0, 0)
ret[20] = t2 * (2 * t2189 * t2191 - 2 * t2193 * t2188) * t2326 / 2
t2328 = -t1731 - dtLR - dtLRS - t1033
t2329 = t123 * t2328
t2330 = t48 * t2328
t2331 = t8 * t2330
t2332 = t328 - t331 + t2331 - t335 + t1040 + t1737 - t381 + t384 - t1043 - t1752
t2333 = t101 * t2332
t2334 = 1 + t1715 + t1722 - t1723 + t1725 + t2329 + t2333 + t1013 + t1018 - t1020 + t152 + t158 - t161 - t163
t2335 = t166 + t168 + dtLR + dtL + dtR + dtLS + dtRS + dtLRS + t173 + t181 - t190 + t193 - t196 + t198 - t202
t2337 = -t205 - t215 - t229 + t235 - t239 + t244 + t1027 - t262 - t287 - t295 + t324 - t356 + t292 - t293
t2338 = t328 - t331 + t2331 - t335 + t1040 + t1737
t2340 = t325 - t326 + t34 * t2338 + t1049 + t346 + t1740 + t1742 + t351 + t1050
t2341 = t13 * t2340
t2342 = t8 * t2341
t2343 = t362 - t376 - t1033 + t1034 - t1017 + t1057 - t1055 - t378 + t392 - t2342 - t1731 + t1747 + t1750 - t1748 - t1755
t2345 = t2334 + t2335 + t2337 + t2343
t2346 = t1 * t2345
t2348 = t1715 + t1752 + t1722 - t1723 - t2331 - t1737 + t2329 + t2333 + t1043 - t1040 + t1013 + t1018 - t1020
t2349 = t158 - t161 + t166 - t267 - t328 + dtL + dtLS + t173 + t181 - t190 + t193 - t196 + t198 - t202
t2351 = t381 - t384 + t331 - t229 + t235 - t239 + t335 + t1027 + t265 - t287 - t295 + t324 - t356 + t362
t2352 = -t376 - t1067 - t1033 + t1034 + t1015 - t1017 + t1057 - t1055 + t392 - t2342 - t1765 - t1731 + t1747 + t1750
t2354 = t2348 + t2349 + t2351 + t2352
t2356 = n * t2354
t2361 = Edelta_lhs(t150, p, 0, 1, 0, 0, 0, 0, 0)
ret[21] = t2 * (t2346 * t144 + t140 * t2354 - t2356 * t139 - t146 * t2345) * t2361
t2362 = t294 * t2332
t2363 = -1 + t67 + t1106 + t398 + t66 + t1268 + t1270
t2364 = t123 * t2363
t2365 = t323 * t2328
t2366 = 1 + t1779 - t1783 - t415 - t419 + t435 + t454 + t455 - t494 - t496 + t2362 + t2364 + t2365 + t640 - t642 - t645 + t1083 - t1086 - t646
t2367 = -t648 + t655 - t658 - t662 + t666 - t667 + t670 - t672 - t453 - t434 + t679 + t682 + t114 + t714 - t716 - t718 + t719 + t753 - t754
t2369 = t1121 + t1140 - t1145 - t1148 + t1150 + t1790 - t1792 - t1155 - t1156 + t1162 + t1165 + t1796 + t1805 - t1806 - t1807 + t1808 + t1169 + t1174 - t1176
t2370 = t1178 + t1179 - t1180 + t1186 - t1164 + t1187 - t1161 - t1835 + t1846 + t71 + t81 + t1268 + t398 + t1106 + t66 + t67 + t1270 + t1849 - t1850
t2373 = t768 + t775 - t781 + t787 + t792 - t797 + t800 + t1193 - t1194 - t816 - t819 - t824 + t74 + t84 - t1856 + t1863 - t1864 - t1865 + t1868
t2374 = t1869 + t1870 - t827 - t829 - rLS - rRS - t871 + t874 + t878 - t837 - t881 - t886 + t888 + t891 - t892 + t893 - t896 + t899 + t831
t2378 = t8 * t92 * t2340 * t156
t2379 = -t835 + t2378 + t1878 + t1839 - t1841 + t1842 - t1843 - t918 + t928 + t1182 - t1183 - t854 + t866 - t934 - t937 + t1879 - t1199 - t1200 - t1880
t2382 = t203 * t47 * t2328 * t156
t2383 = t56 * t2330
t2385 = t8 * t48 * t2363
t2386 = -t725 + t641 + t644 + t1813 - t1816 + t1819 - t2382 - t1093 + t1096 + t1101 - t1103 - t1114 - t1825 - t1827 + t2383 + t2385 + t502
t2387 = -t540 - t546 + t730 + t527 - t529 - t533 - t735 - t1116 - t1829 + t1117 + t1830 + t749 - t501 + t506 - t509 - t513 - t537
t2389 = t101 * (t2386 + t2387)
t2390 = t56 * t2341
t2391 = t5 * t2338
t2392 = t17 * t2338
t2393 = t551 + t586 + t587 + t590 + t624 + t625 - t86 - t629 - t76 + t627 - t2391 + t2392 + t1888
t2394 = -t501 + t502 + t506 - t509 - t513 + t2383 - t2382 + t2385 + t527 - t529 - t533 - t537 - t1114 - t540 + t1101 - t1827 + t1813 - t546
t2396 = t1889 + t1126 + t1127 + t1128 + t1129 - t498 - t129 - t126 + t634 - t633 + t34 * t2394 + t1885 + t1886
t2399 = t8 * t13 * (t2393 + t2396)
t2400 = -t1439 + t953 + t955 + t1202 + t904 + t907 - t913 - t922 + t925 + t841 - t848 + t856 - t859 + t862 - t964 + t965 - t966 + t2389 - t2390 - t2399
t2403 = t2366 + t2367 + t2369 + t2370 + t2373 + t2374 + t2379 + t2400
t2408 = t1779 - t1783 - t415 - t14 + t435 + t454 + t455 + t725 - t494 - t496 + t2362 + t2364 + t2365 + t421 - t1904 - t644 + t1083 - t1086 - t1813 + t1816
t2409 = -t1819 - t646 + t2382 + t655 - t658 - t662 + t666 - t667 + t670 - t672 - t453 - t434 + t679 + t682 + t114 + t714 + t719 + t753 + t1121 + t1157
t2411 = t1093 - t1096 + t1140 - t1145 - t1101 + t1103 - t1148 + t1150 - t1159 - t1155 - t1156 + t1162 + t1165 + t1796 + t1805 - t1806 - t1807 + t1808 + t1169 + t1174
t2413 = t1825 + t81 + t1268 + t398 + t1106 + t66 + t67 + t1270 + t1849 - t1850 + t768
t2417 = t775 - t781 + t787 + t792 - t797 + t800 + t1193 - t1194 - t819 - t824 + t84 - t1856 + t1863 - t1218 - t1220 + t1868 + t1869 + t1827 + t1870 - t827
t2418 = -t829 - rLS + t874 + t878 - t837 - t886 + t891 - t2383 - t2385 - t896 + t899 + t831 - t834 - t985 + t986 - t427 - t989 + t2378 - t502 + t540
t2420 = t546 + t1878 - t730 + t1182 - t1183 - t854 + t866 - t527 + t529 + t533 - t934 - t937 + t1879 - t1199 - t1200 - t1880 - t1439 + t953 + t955 + t1202
t2422 = t862 + t501 - t506 + t509 + t513 + t537 + t2389 - t1916 - t1917 - t2390 - t2399
t2426 = t2420 + t2422 + t2417 + t2418 + t2411 + t2413 + t2408 + t2409 + t1846 - t1830 + t1829 + t1186 + t1187 - t1180 - t1176 + t1178 + t1179 - t1161 - t1164 + t1116 - t1117 + t1114 - t859 + t856 - t848 + t841 - t749 + t735
t2435 = Edelta_lhs(t150, p, 0, 1, 0, 0, 0, 0, 1)
ret[22] = t2 * (t1 * t2403 * t144 + t2346 * t407 + t396 * t2354 + t140 * t2426 - n * t2426 * t139 - t2356 * t395 - t409 * t2345 - t146 * t2403) * t2435
t2436 = -t725 + t641 - t1816 + t1819 - t2382 + t1944 - t1290 + t1291 - t1099 + t1101 - t1960 - t1103 + t1104 - t1286
t2437 = -t1827 + t2383 - t546 + t730 + t527 - t533 - t735 - t1829 + t1830 + t749 - t501 + t506 - t513 - t537 + t2252
t2439 = t101 * (t2436 + t2437)
t2440 = 1 + t1779 - t1783 + t1931 - t1932 - t415 - t419 + t454 + t455 - t494 + t2362 + t2365 + t2439 + t640 - t642 - t645
t2441 = -t501 + t1104 + t506 - t1099 - t513 + t2383 - t2382 + t2252 + t527 - t1286 - t533 - t537 + t1101 - t1827 + t1944 - t546
t2443 = -t498 - t2391 + t34 * t2441 + t2392 + t1941 + t1942 + t1886 + t1888 + t1122 + t1299 + t1127
t2444 = t1128 + t1302 + t586 + t587 + t590 + t624 - t1131 - t76 - t633 + t634 - t126
t2447 = t8 * t13 * (t2443 + t2444)
t2448 = t1080 + t1240 - t1241 - t648 + t655 - t658 - t662 + t666 + t670 - t672 - t2447 - t453 + t114 + t714 - t716 - t718 + t753
t2450 = -t754 + t1121 - t1137 + t1247 + t1142 - t1249 - t1146 - t1251 + t1252 + t1153 + t1790 - t1792 - t1254 - t1156 + t1256 + t1796 + t1805
t2451 = -t1806 + t1169 - t1170 + t1260 - t1261 + t1177 + t1178 - t1264 - t1265 + t1187 + t1189 - t1835 + t1846 + t71 + t216 + t398 + t66
t2454 = t68 + t1849 - t1850 + t768 + t775 - t781 + t787 + t792 - t797 - t816 - t819 - t824 + t74 - t1856 + t1863 - t1276
t2455 = t1278 + t1295 - t1864 - t1865 + t1868 - t829 - rRS - t871 + t878 - t881 - t886 + t888 + t891 - t892 + t893 - t896 + t899
t2457 = -t834 + t2378 + t1309 + t1839 - t1841 + t1842 - t1843 - t918 + t928 - t854 + t866 - t937 + t1879 - t1880 - t1439 + t953 + t904
t2458 = t907 - t913 - t922 + t925 + t841 - t848 + t856 - t859 + t862 - t964 + t965 - t966 + t2258 - t2390 + t1958 + t1965 + t1966
t2461 = t2440 + t2448 + t2450 + t2451 + t2454 + t2455 + t2457 + t2458
t2466 = t1779 - t1783 + t1931 - t1932 - t415 + t454 + t455 + t725 - t494 + t2362 + t2365 + t2439 - t1904 + t1080 + t1240 - t1241
t2467 = t1816 - t1819 + t2382 + t655 - t658 - t662 + t666 + t670 - t672 - t2447 - t453 + t114 + t714 + t753 - t1944 + t1121 + t1320
t2469 = t1290 - t1291 - t1137 + t1247 + t1142 - t1249 + t1099 - t1101 - t1146 + t1960 + t1103 - t1251 + t1252 + t1153 - t1323 - t1104 - t1254
t2470 = -t1156 + t1256 + t1796 + t1805 - t1806 + t1169 - t1170 + t1260 - t1261 + t1286 + t1177 + t1178 - t1264 - t1265 + t1187 + t1189 + t1846
t2473 = t216 + t398 + t66 + t68 + t1849 - t1850 + t768 + t775 - t781 + t787 + t792 - t797 - t819 - t824 - t1856 + t1863
t2474 = -t1276 + t1278 + t1295 - t1220 + t1868 + t1827 - t829 - t1330 + t878 - t886 + t891 - t2383 - t896 + t899 - t985 + t986 - t989
t2476 = t2378 + t546 + t1309 - t730 - t854 + t866 - t527 + t533 - t937 + t1879 - t1880 - t1439 + t953 + t735 + t1829 - t1830 - t749
t2477 = t841 - t848 + t856 - t859 + t862 + t501 - t506 + t513 + t537 + t2258 - t2252 - t1917 - t2001 - t2390 + t1958 + t1965 + t1966
t2480 = t2466 + t2467 + t2469 + t2470 + t2473 + t2474 + t2476 + t2477
t2489 = Edelta_lhs(t150, p, 0, 1, 0, 0, 0, 1, 0)
ret[23] = t2 * (t1 * t2461 * t144 + t2346 * t1070 + t1061 * t2354 + t140 * t2480 - n * t2480 * t139 - t2356 * t1060 - t1072 * t2345 - t146 * t2461) * t2489
t2490 = t1499 - t1502 + t2385 - t1506 - t1510 - t540 + t1608 + t2024 - t546 - t1515 - t1523 + t1518 + t1526 + t644 - t1610 - t2026 + t641
t2491 = t101 * t2490
t2492 = 1 + t2364 + t1425 - t1428 + t1432 - t1436 + t2019 + t2020 - t2021 - t667 + t682 + t114 + t2491 + t71 + t81 + t1268
t2495 = t1532 - t1533 + t34 * (t1499 - t1502 + t2385 - t1506 - t1510 - t540 + t1608 + t2024 - t546) - t129 + t1618 + t1536 + t1539 + t2035 - t76 - t126 + t2036 + t1540 + t1543 + t1619 - t86
t2497 = t8 * t13 * t2495
t2498 = t398 + t1106 + t66 + t67 + t1270 + t800 + t74 + t84 - t2497 - rLS - rRS - t835 - t934 - t1200 - t1439 + t955
t2500 = t1442 + t1445 - t1449 - t1452 + t1465 - t1468 - t1469 + t1477 + t1484 + t1487 - t1485 - t1491 + t1492 - t1494 + t1497 + t1531
t2501 = -t1547 - t1549 - t1551 + t1553 + t1554 + t1557 + t1558 - t1559 + t1560 + t1563 + t2032 + t1613 + t1615 + t1626 + t1627 - t1628 + t2040
t2503 = t2492 + t2498 + t2500 + t2501
t2509 = t2020 - t2021 - t667 - t2024 + t682 + t114 + t2491 + t81 + t1268 + t398 + t1106
t2512 = t540 + t546 - t934 - t1200 - t1439 + t955 + t1515 - t1518 + t1523 - t1526 + t1442
t2516 = t1487 - t1485 - t1490 + t1492 - t1493 + t1497 + t1531 + t1480 - t1547 - t1549 - t1551
t2519 = -t1583 - t1584 + t1613 + t1615 + t1626 - t1608 + t1627 - t1628 + t1610 + t2040 - t1646
t2522 = -rLS + t84 + t67 + t66 - t14 + t2519 + t2516 + t2509 + t2512 - t2497 - t2385 + t2364 - t2051 + t2032 + t2026 + t2019 + t1558 + t1563 + t1553 + t1554 + t1557 + t1510 + t1506 + t1502 - t1499 - t1482 + t1484 - t1475 + t1477 + t1470 - t1471 + t1473 - t1452 - t1449 + t1445 - t1436 + t1432 - t1428 + t1425 + t1270 - t834 + t800 - t641 - t644
t2531 = Edelta_lhs(t150, p, 0, 1, 0, 0, 1, 0, 0)
ret[24] = t2 * (t1 * t2503 * t144 + t2346 * t1414 + t1408 * t2354 + t140 * t2522 - n * t2522 * t139 - t2356 * t1407 - t1416 * t2345 - t146 * t2503) * t2531
t2532 = 1 + t2073 - t2074 + t1785 + t1931 - t1932 - t419 + t435 + t454 - t494 - t496 + t2362 + t2365 + t640 - t642 - t645
t2533 = t1083 - t1086 - t648 + t655 - t658 - t662 + t666 + t670 - t672 - t453 - t434 + t682 + t714 - t718 + t753 + t1140 - t1145
t2535 = -t1148 + t1150 + t2077 - t2080 + t1795 - t1155 + t1162 + t1165 + t2082 - t2083 - t1807 + t1808 + t1174 - t1176 + t1179 + t1834 - t1180
t2536 = t1186 - t1164 - t1161 - t2087 - t1847 + t81 + t216 + t1106 + t67 + t68 + t768 + t775 - t781 + t787 + t792 - t797 + t1193
t2539 = -t498 - t2391 + t2392 + t1941 + t1942 + t1882 + t1885 + t2134 + t2135 + t1889 - t1890
t2540 = 2 * t19
t2542 = t8 * t48 * t2540
t2543 = -t501 + t1820 + t506 - t1811 - t513 + t2383 - t2382 + t2542 + t527 - t529 - t2122 - t537 - t1114 - t540 + t1944 + t1813
t2545 = t1126 + t1129 + t551 + t586 + t624 + t625 - t86 - t633 + t634 - t129 + t34 * t2543
t2548 = t8 * t13 * (t2539 + t2545)
t2549 = -t1194 - t816 - t819 - t824 + t84 - t2090 + t1858 - t1860 + t2096 - t2548 - t2097 + t1866 + t1869 + t1870 - t827 - t829
t2550 = t123 * t2540
t2551 = -t725 + t644 - t1811 + t1813 - t2120 + t2121 - t2382 + t1944 - t1093 + t1096 - t1960 - t1114 + t1820 - t1825
t2552 = t2542 - t2122 + t2383 - t540 + t730 + t527 - t529 - t735 - t1116 + t1117 + t749 - t501 + t506 - t513 - t537
t2554 = t101 * (t2551 + t2552)
t2555 = -rLS - t871 + t878 - t837 - t886 + t891 - t892 + t893 - t896 + t899 + t831 - t834 + t2378 + t2550 + t2554 - t1872 + t1878
t2557 = t2104 - t2105 - t918 + t928 + t1182 - t1183 - t854 + t866 - t937 - t1199 - t1200 + t953 + t1202 + t904 + t907 - t913 - t922
t2558 = t925 + t841 - t848 + t856 - t859 + t862 - t964 + t965 - t966 + t2113 + t2115 - t2129 + t2141 - t2390 + t1958 + t1965 + t1966
t2561 = t2532 + t2533 + t2535 + t2536 + t2549 + t2555 + t2557 + t2558
t2566 = 1 + t2073 - t2074 + t1785 + t1931 - t1932 - t14 + t435 + t454 + t725 - t494 - t496 + t2362 + t2365 + t421 - t642 - t644 + t1083
t2567 = -t1086 + t1811 - t1813 + t2120 - t2121 + t2382 + t655 - t658 - t662 + t666 + t670 - t672 - t453 - t434 + t682 + t714 + t753 - t1944 + t1157
t2569 = t1093 - t1096 + t1140 - t1145 + t1960 - t1148 + t1150 + t1795 - t1159 - t1155 + t1162 + t1165 + t2082 - t2083 - t1807 + t1808 + t1174 - t1176
t2570 = t1114 + t1179 + t1834 - t1180 + t1186 - t1164 - t1161 - t1847 - t1820 + t1825 + t81 + t216 + t1106 + t67 + t68 + t768 + t775 - t781 + t787
t2573 = t792 - t797 + t1193 - t1194 - t819 - t824 + t84 - t2542 - t2090 + t1858 - t1860 + t2096 - t2548 - t1218 + t1866 + t1869 + t2122 + t1870
t2574 = -t827 - t829 - rLS + t878 - t837 - t886 + t891 - t2383 - t896 + t899 + t831 - t834 - t985 + t986 - t427 - t989 + t2378 + t540 + t2550
t2576 = t2554 - t1872 + t1878 - t730 + t1182 - t1183 - t854 + t866 - t527 + t529 - t937 - t1199 - t1200 + t953 + t1202 + t735 + t1116 - t1117 - t749
t2577 = t841 - t848 + t856 - t859 + t862 + t501 - t506 + t513 + t537 - t2161 + t2113 + t2115 - t1916 - t2001 + t2141 - t2390 + t1958 + t1965 + t1966
t2580 = t2566 + t2567 + t2569 + t2570 + t2573 + t2574 + t2576 + t2577
t2589 = Edelta_lhs(t150, p, 0, 1, 0, 1, 0, 0, 0)
ret[25] = t2 * (t1 * t2561 * t144 + t2346 * t1768 + t1759 * t2354 + t140 * t2580 - n * t2580 * t139 - t2356 * t1758 - t1770 * t2345 - t146 * t2561) * t2589
t2596 = Edelta_lhs(t150, p, 0, 1, 1, 0, 0, 0, 0)
ret[26] = t2 * (t2268 + t2346 * t2191 + t2189 * t2354 + t2278 - t2280 - t2356 * t2188 - t2193 * t2345 - t2283) * t2596
t2597 = 2 * t1931
t2598 = 2 * t1932
t2599 = 2 * t2362
t2600 = 2 * t2365
t2601 = t2073 - t2074 + t2597 - t2598 - t419 + t454 - t494 + t2599 + t2600 + t640 - t642 - t645
t2602 = t1240 - t1241 - t648 + t655 - t658 - t662 + t666 + t670 - t672 - t453 + t714 - t718
t2604 = t753 + t1247 - t1249 - t1251 + t1252 + t2077 - t2080 - t1254 + t1256 + t2082 - t2083 + t1260
t2605 = -t1261 - t1264 - t1265 - t2087 + t768 + t775 - t781 + t787 + t792 - t797 - t816 - t819
t2608 = -t824 - t2090 + t2096 - t1276 + t1278 + t1295 - t2097 - t829 - t871 + t878 - t886 + t891
t2609 = 2 * t2378
t2610 = -t892 + t893 - t896 + t899 + t2609 + t1309 + t2104 - t2105 - t918 + t928 - t854 + t866
t2612 = -t937 + t953 + t904 + t907 - t913 - t922 + t925 + t841 - t848 + t856 - t859 + t862
t2620 = -t498 - 2 * t2391 + 2 * t2392 + 2 * t1941 + 2 * t1942 + t2134 + t2135 + t1299 + t1302 + t586 + t624 - t633 + t634 + t34 * (-2 * t500 + 2 * t2383 + 2 * t505 - 2 * t2382 - 2 * t512 + 2 * t526 - 2 * t1114 - 2 * t1827 - 2 * t536 + 2 * t1944)
t2622 = t8 * t13 * t2620
t2623 = 2 * t2382
t2624 = 2 * t2383
t2625 = 2 * t1960
t2626 = 2 * t1944
t2627 = -t2623 + t2624 - t2625 + t2626 - t2120 + t2121 - t2122 - t1286 + t730 - t735 + t506 - t1290 + t1291 - t725 + t749 - t501 - t513 - t537 + t527
t2628 = t101 * t2627
t2629 = 2 * t2390
t2630 = 4 * t1957
t2631 = 2 * t1965
t2632 = 2 * t1966
t2633 = -t964 + t965 - t966 - t2622 + t2113 + t2115 - t2129 + t2628 + t2141 - t2629 + t2630 + t2631 + t2632
t2636 = t2601 + t2602 + t2604 + t2605 + t2608 + t2610 + t2612 + t2633
t2641 = t2073 - t2074 + t2597 - t2598 + t454 + t725 - t494 + t2599 + t2600 - t642 + t1240 - t1241
t2642 = t2120 - t2121 + t2623 + t655 - t658 - t662 + t666 + t670 - t672 - t453 + t714 + t753
t2644 = -t2626 + t1320 + t1290 - t1291 + t1247 - t1249 + t2625 - t1251 + t1252 - t1323 - t1254 + t1256
t2645 = t2082 - t2083 + t1260 - t1261 + t1286 - t1264 - t1265 + t768 + t775 - t781 + t787 + t792 - t797
t2648 = -t819 - t824 - t2090 + t2096 - t1276 + t1278 + t1295 + t2122 - t829 - t1330 + t878 - t886
t2649 = t891 - t2624 - t896 + t899 - t985 + t986 - t989 + t2609 + t1309 - t730 - t854 + t866
t2651 = -t527 - t937 + t953 + t735 - t749 + t841 - t848 + t856 - t859 + t862 + t501 - t506
t2653 = t513 + t537 - t2622 - t2161 + t2113 + t2115 - 2 * t2001 + t2628 + t2141 - t2629 + t2630 + t2631 + t2632
t2656 = t2641 + t2642 + t2644 + t2645 + t2648 + t2649 + t2651 + t2653
t2665 = Edelta_lhs(t150, p, 0, 2, 0, 0, 0, 0, 0)
ret[27] = t2 * (t1 * t2636 * t144 + 2 * t2346 * t2354 + t140 * t2656 - n * t2656 * t139 - 2 * t2356 * t2345 - t146 * t2636) * t2665 / 2
t2667 = -dtRS - dtLRS - t1732 - t1350
t2668 = t48 * t2667
t2669 = t8 * t2668
t2670 = -t1730 + t2669 + t1356
t2672 = t34 * t2670 + t1362 + t1366
t2673 = t13 * t2672
t2674 = t8 * t2673
t2675 = t123 * t2667
t2676 = -dtR - dtLR - dtRS - dtLRS - t1730 + t2669 + t1356 - t1394
t2677 = t101 * t2676
t2678 = -t2674 - t1732 - t1718 + t1373 + t1379 + t1386 - t1389 - t1350 - t1385 + t1404 - t1364 + t1405 + dtS + dtLS + t2675 + t2677
t2679 = t1 * t2678
t2681 = 1 - t2669 - t1718 + dtLR + dtR + dtS + dtLS + dtRS + dtLRS + t2675 + t2677 + t1386 - t1389
t2682 = t1383 - t1356 + t1379 + t1373 + t1394 - t1412 + t1405 + t1404 - t1364 - t1385 - t1350 - t2674 - t1732 + t1730
t2683 = t2681 + t2682
t2685 = n * t2683
t2690 = Edelta_lhs(t150, p, 1, 0, 0, 0, 0, 0, 0)
ret[28] = t2 * (t2679 * t144 + t140 * t2683 - t2685 * t139 - t146 * t2678) * t2690
t2693 = t8 * t92 * t2672 * t156
t2694 = t1785 + t1425 - t1428 + t2693 + t682 + t81 + t216 + t1106 + t65 + t66 + t1105
t2695 = -1 + t65 + t1105 + t1106 + t66 + t216 + t1270
t2696 = t123 * t2695
t2697 = t294 * t2676
t2698 = t1270 + t84 + t1858 - t1860 - rLS - t834 - t1872 - t1200 + t959 + t2696 + t2697
t2700 = t323 * t2667
t2701 = t1445 - t1449 + t1456 + t1470 - t1471 + t2700 + t1479 + t1484 + t1487 - t1485 + t1488
t2702 = t56 * t2668
t2705 = t203 * t47 * t2667 * t156
t2707 = t8 * t48 * t2695
t2708 = -1 + rLR + t2702 - t2705 + t2707 - t1506 - t540 + t1508 - t1515 + t1518 + t644 - t1520
t2709 = t101 * t2708
t2710 = t56 * t2673
t2711 = t17 * t2670
t2712 = t5 * t2670
t2717 = t8 * t13 * (t2711 - t2712 + t34 * (rLR + t2702 - t2705 + t2707 - t1506 - t540 + t1508) - t129 + t1536 + t1537 + t1542 + t1543 - t86)
t2718 = -t1490 - t1493 - t1549 - t1550 + t1553 + t1554 + t1555 - t1475 + t1473 + t2709 - t2710 - t2717
t2720 = t2694 + t2698 + t2701 + t2718
t2722 = t1 * t2720 * t144
t2725 = 1 + t1785 - t14 - t644 + t1425 - t1428 + t2693 - t2702 - t2707 + t682 + t81 + t216 + t1106 + t65 + t66
t2726 = t1105 + t1270 + t84 + t1858 - t1860 - rLS - rLR - t834 + t540 - t1872 - t1200 + t959 + t2696 + t2697 + t1515 - t1518
t2728 = t1445 - t1449 - t1508 + t1456 + t1506 + t1470 - t1471 + t2700 + t1479 + t1484 + t1487 - t1485 + t1488 - t1490 - t1493
t2729 = t1480 - t1549 - t1550 + t1553 + t1554 + t1555 + t1520 - t1475 + t1473 - t1482 + t2705 + t2709 - t1584 - t1585 - t2710 - t2717
t2731 = t2725 + t2726 + t2728 + t2729
t2732 = t140 * t2731
t2734 = n * t2731 * t139
t2737 = t146 * t2720
t2740 = Edelta_lhs(t150, p, 1, 0, 0, 0, 0, 0, 1)
ret[29] = t2 * (t2722 + t2679 * t407 + t396 * t2683 + t2732 - t2734 - t2685 * t395 - t409 * t2678 - t2737) * t2740
t2747 = Edelta_lhs(t150, p, 1, 0, 0, 0, 0, 1, 0)
ret[30] = t2 * (t2722 + t2679 * t1070 + t1061 * t2683 + t2732 - t2734 - t2685 * t1060 - t1072 * t2678 - t2737) * t2747
t2754 = Edelta_lhs(t150, p, 1, 0, 0, 0, 1, 0, 0)
ret[31] = t2 * (t2301 + t2679 * t1414 + t1408 * t2683 + t2305 - t2307 - t2685 * t1407 - t1416 * t2678 - t2310) * t2754
t2756 = t101 * (t2702 - t2705 + t2542 - t1506 - t540 + t2024 - t1515 + t1518 + t644 - t2026)
t2758 = t81 + t216 + t1106 + t67 + t68 + t84 + t1858 - t1860 - rLS - t834 + t2550
t2760 = -t1872 - t1200 + t2697 + t1445 - t1449 + t1470 - t1471 + t2700 + t1484 + t1487 - t1485
t2765 = t8 * t13 * (t2711 - t2712 + t34 * (t2702 - t2705 + t2542 - t1506 - t540 + t2024) - t129 + t1536 + t2035 + t2036 + t1543 - t86)
t2766 = -t1490 - t1493 - t1549 + t1553 + t1554 - t1475 + t1473 + t2032 - t2710 + t2040 - t2765
t2768 = 1 + t1785 + t1425 - t1428 + t2019 + t2693 + t2020 - t2021 + t682 + t2756 + t2758 + t2760 + t2766
t2770 = t1 * t2768 * t144
t2773 = 1 + t1785 - t14 - t644 + t1425 - t1428 + t2019 + t2693 - t2702 + t2026 + t2020 - t2021 - t2024 + t682
t2774 = t2756 + t81 + t216 + t1106 + t67 + t68 + t84 - t2542 + t1858 - t1860 - rLS - t2051 - t834 + t540 + t2550
t2776 = -t1872 - t1200 + t2697 + t1515 - t1518 + t1445 - t1449 + t1506 + t1470 - t1471 + t2700 + t1484 + t1487 - t1485
t2777 = -t1490 - t1493 + t1480 - t1549 + t1553 + t1554 - t1475 + t1473 - t1482 + t2705 + t2032 - t1584 - t2710 + t2040 - t2765
t2779 = t2773 + t2774 + t2776 + t2777
t2780 = t140 * t2779
t2782 = n * t2779 * t139
t2785 = t146 * t2768
t2788 = Edelta_lhs(t150, p, 1, 0, 0, 1, 0, 0, 0)
ret[32] = t2 * (t2770 + t2679 * t1768 + t1759 * t2683 + t2780 - t2782 - t2685 * t1758 - t1770 * t2678 - t2785) * t2788
t2795 = Edelta_lhs(t150, p, 1, 0, 1, 0, 0, 0, 0)
ret[33] = t2 * (t2301 + t2679 * t2191 + t2189 * t2683 + t2305 - t2307 - t2685 * t2188 - t2193 * t2678 - t2310) * t2795
t2802 = Edelta_lhs(t150, p, 1, 1, 0, 0, 0, 0, 0)
ret[34] = t2 * (t2770 + t2679 * t2354 + t2346 * t2683 + t2780 - t2782 - t2685 * t2345 - t2356 * t2678 - t2785) * t2802
t2808 = Edelta_lhs(t150, p, 2, 0, 0, 0, 0, 0, 0)
ret[35] = t2 * (2 * t2679 * t2683 - 2 * t2685 * t2678) * t2808 / 2
