# Supplementary material for: Multi-locus Analysis of Genomic Time Series Data from Experimental Evolution
Source: PLoS Genet. 2015 Apr 7;11(4):e1005069. doi: 10.1371/journal.pgen.1005069 (PMC4388667; doi:10.1371/journal.pgen.1005069)
Supplement: S1 Code — (ZIP) [file pgen.1005069.s008.zip › code/threelocus/include/_lhs_2000000.cii]

t1 = n * n
t2 = 0.1e1 / t1
t3 = 2 * h
t4 = 1 - t3
t5 = dtS + dtLS + dtRS + dtLRS
t6 = t4 * t5
t7 = h + t6
t8 = s * t7
t9 = s * t5
t10 = t3 + t6
t12 = 1 + t9 * t10
t13 = 0.1e1 / t12
t14 = 1 - rLR
t15 = t13 * t14
t16 = dtL + dtLS + dtLR + dtLRS
t17 = dtR + dtLR + dtRS + dtLRS
t18 = t5 * t17
t19 = dtRS + dtLRS - t18
t20 = t16 * t19
t21 = t16 * t17
t22 = dtLR + dtLRS - t21
t23 = t5 * t22
t24 = t16 * t5
t25 = dtLS + dtLRS - t24
t26 = t17 * t25
t27 = t24 * t17
t28 = dtLRS - t20 - t23 - t26 - t27
t29 = t15 * t28
t30 = t8 * t29
t31 = s * s
t32 = t7 * t7
t33 = t31 * t32
t34 = t12 * t12
t35 = 0.1e1 / t34
t36 = t35 * t25
t37 = t36 * t19
t38 = t33 * t37
t39 = 2 - rLS_R - rRS_L
t40 = t13 * t39
t42 = t4 * s
t43 = 2 * dtS
t44 = 2 * dtLS
t45 = 2 * dtRS
t46 = 2 * dtLRS
t47 = 1 - t43 - t44 - t45 - t46
t49 = rLS_R + rRS_L
t52 = t8 * t40 - t42 * t13 * t47 * t49
t53 = t52 * t25
t55 = t13 * t25
t56 = t8 * t55
t57 = dtL + dtLS + dtLR + dtLRS + t56
t58 = t13 * t5
t59 = 1 - dtS - dtLS - dtRS - dtLRS
t60 = t58 * t59
t62 = dtS + dtLS + dtRS + dtLRS + t8 * t60
t63 = t57 * t62
t64 = t13 * t19
t66 = dtR + dtLR + dtRS + dtLRS + t8 * t64
t68 = t5 * t59
t69 = rLR * t22
t70 = t42 * t13
t71 = rLR * t25
t72 = t71 * t19
t73 = t70 * t72
t74 = -t69 + t30 + t73
t76 = 1 - rRS
t77 = t13 * t76
t78 = t77 * t47
t79 = t8 * t78
t80 = rRS * t5
t81 = t80 * t59
t82 = t70 * t81
t83 = -rRS + t79 + t82
t84 = t25 * t83
t86 = 1 - rLS
t87 = t13 * t86
t88 = t87 * t47
t89 = t8 * t88
t90 = rLS * t5
t91 = t90 * t59
t92 = t70 * t91
t93 = -rLS + t89 + t92
t94 = t19 * t93
t96 = t68 * t74 + t84 * t19 + t94 * t25
t97 = t13 * t96
t99 = -t30 + t38 - t53 * t19 + t63 * t66 - t27 + dtL - t20 + t21 - t23 + t24 - t26 - t8 * t97
t100 = t8 * t13
t101 = t49 * t5
t103 = t101 * t59 * t22
t105 = t31 * s
t106 = t32 * t7
t107 = t105 * t106
t109 = 0.1e1 / t34 / t12
t110 = t107 * t109
t111 = t25 * t19
t115 = t33 * t35
t116 = t68 * t25
t117 = t115 * t116
t119 = dtLR + dtLRS - t21 - t69 + t30 + t73 - t38
t121 = t93 * t25
t122 = t83 * t19
t123 = t68 * t19
t125 = dtRS + dtLRS - t18 + t122 - t115 * t123
t127 = 1 - rLS_R - rRS_L - rLR_S
t128 = t13 * t127
t129 = t128 * t47
t131 = rLR_S * t5
t132 = t131 * t59
t134 = -rLS_R - rRS_L - rLR_S + t8 * t129 + t70 * t132
t136 = dtLS + dtLRS - t24 + t121 - t117
t138 = t56 - t100 * t103 + 2 * t110 * t68 * t111 - t73 + t117 - t57 * t66 + t62 * t119 - t121 + t57 * t125 + t134 * t28 - t63 + t66 * t136 + t69
t139 = t99 + t138
t140 = t139 * t139
t142 = n * t139
t146 = t - 1
t147 = Edelta_lhs(t146, p, 0, 0, 0, 0, 0, 0, 0)
ret[0] = t2 * (t1 * t140 + t142 - n * t140) * t147
t148 = t1 * t139
t149 = t35 * t5
t151 = t33 * t149 * t25
t153 = 1 - dtR - dtLR - t45 - t46 - dtS - dtLS
t154 = t16 * t153
t155 = 2 * dtLR
t156 = 1 - dtR - t155 - dtRS - t46 - dtL - dtLS
t157 = t5 * t156
t158 = 1 - dtS - t44 - dtRS - t46 - dtL - dtLR
t159 = t17 * t158
t160 = 1 - dtRS - 3 * dtLRS - t154 - dtLR - t157 - dtLS - t159
t161 = t15 * t160
t162 = t8 * t161
t163 = t35 * t59
t165 = t33 * t163 * t25
t166 = t35 * t158
t168 = t33 * t166 * t19
t170 = t33 * t36 * t153
t173 = s * t10 + t9 * t4
t174 = t36 * t173
t175 = t8 * t174
t176 = t35 * t96
t177 = t176 * t173
t178 = t8 * t177
t179 = t42 * t29
t180 = 2 * dtL
t181 = -t151 - t162 + t165 + t168 + t170 - t175 + t178 - t179 + t180 + t155 + dtR + dtS + t44 + dtRS + dtLRS
t182 = t35 * t49
t183 = t8 * t182
t184 = t22 * t173
t185 = t68 * t184
t186 = t183 * t185
t187 = t105 * t32
t188 = t109 * t5
t189 = t187 * t188
t190 = t59 * t25
t191 = t19 * t4
t192 = t190 * t191
t194 = 6 * t189 * t192
t195 = t34 * t34
t196 = 0.1e1 / t195
t197 = t196 * t5
t198 = t107 * t197
t199 = t19 * t173
t200 = t190 * t199
t202 = 6 * t198 * t200
t203 = t158 * t19
t206 = 2 * t110 * t68 * t203
t207 = t25 * t153
t210 = 2 * t110 * t68 * t207
t211 = t70 * t103
t213 = t101 * t59 * t156
t214 = t100 * t213
t215 = t31 * t7
t216 = t215 * t35
t218 = t68 * t25 * t4
t220 = 2 * t216 * t218
t221 = t33 * t109
t225 = 2 * t221 * t68 * t25 * t173
t226 = t42 * t35
t228 = t226 * t71 * t199
t229 = t111 * t4
t231 = 2 * t216 * t229
t234 = 2 * t221 * t111 * t173
t237 = 2 * t110 * t190 * t19
t238 = t49 * t59
t239 = t238 * t22
t240 = t100 * t239
t241 = t101 * t22
t242 = t100 * t241
t243 = t5 * t25
t246 = 2 * t110 * t243 * t19
t247 = t186 + t194 - t202 + t206 + t210 - t211 - t214 + t220 - t225 + t228 + t231 - t234 + t237 - t240 + t242 - t246
t249 = t8 * t35
t250 = t14 * t28
t251 = t250 * t173
t252 = t249 * t251
t253 = rLR * t158
t255 = t70 * t253 * t19
t257 = t70 * t71 * t153
t259 = t115 * t68 * t158
t261 = t127 * t47
t262 = t261 * t173
t266 = t59 * t173
t269 = t13 * rLR_S
t274 = t42 * t129 - t249 * t262 - 2 * t8 * t128 - t226 * t131 * t266 + t42 * t269 * t59 - t42 * t269 * t5
t275 = t274 * t28
t276 = rLR * t156
t277 = t59 * t74
t278 = t5 * t74
t279 = -t276 + t179 - t252 + t162 - t228 + t255 + t257
t281 = t158 * t83
t282 = t281 * t19
t284 = t76 * t47
t285 = t284 * t173
t291 = t13 * rRS
t296 = t42 * t78 - t249 * t285 - 2 * t8 * t77 - t226 * t80 * t266 + t42 * t291 * t59 - t42 * t291 * t5
t297 = t25 * t296
t298 = t297 * t19
t299 = t84 * t153
t300 = t153 * t93
t301 = t300 * t25
t303 = t86 * t47
t304 = t303 * t173
t310 = t13 * rLS
t315 = t42 * t88 - t249 * t304 - 2 * t8 * t87 - t226 * t90 * t266 + t42 * t310 * t59 - t42 * t310 * t5
t316 = t19 * t315
t317 = t316 * t25
t318 = t94 * t158
t319 = t277 - t278 + t68 * t279 + t282 + t298 + t299 + t301 + t317 + t318
t320 = t13 * t319
t322 = t42 * t97
t323 = t42 * t55
t324 = t13 * t158
t325 = t8 * t324
t326 = t42 * t64
t327 = t35 * t19
t328 = t327 * t173
t329 = t8 * t328
t330 = t13 * t153
t332 = 1 + t326 - t329 + t8 * t330
t333 = t57 * t332
t334 = 1 + t323 - t175 + t325
t335 = t334 * t66
t336 = 1 - dtR - t155 - dtRS - t46 - dtL - dtLS - t276 + t179 - t252 + t162 - t228 + t255 + t257 - t231 + t234 - t168 - t170
t338 = t252 - t255 - t257 + t259 + t275 - t154 - t157 - t159 + t276 - t8 * t320 - t322 + t323 + t325 - t333 - t335 + t62 * t336
t340 = t68 * t173
t342 = t13 * t59
t345 = 1 + t42 * t60 - t249 * t340 + t8 * t342 - t8 * t58
t346 = t345 * t119
t347 = t296 * t19
t349 = t68 * t191
t351 = 2 * t216 * t349
t354 = 2 * t221 * t68 * t199
t356 = t33 * t163 * t19
t358 = t33 * t149 * t19
t361 = 1 - dtR - dtLR - t45 - t46 - dtS - dtLS + t347 + t83 * t153 - t351 + t354 - t356 + t358 - t115 * t68 * t153
t362 = t57 * t361
t363 = t334 * t125
t364 = t93 * t158
t365 = t315 * t25
t366 = 1 - dtS - t44 - dtRS - t46 - dtL - dtLR + t365 + t364 - t220 + t225 - t165 + t151 - t259
t367 = t66 * t366
t368 = t57 * t345
t369 = t332 * t136
t370 = t334 * t62
t372 = t368 * t66
t373 = t63 * t332
t375 = t35 * t39
t376 = t375 * t173
t378 = t47 * t49
t381 = t13 * t49
t384 = t42 * t40 - t8 * t376 + t226 * t378 * t173 + 2 * t42 * t381
t385 = t384 * t25
t386 = t385 * t19
t387 = t52 * t158
t388 = t387 * t19
t389 = t53 * t153
t390 = t370 * t66
t391 = t346 + t362 + t363 - t364 + t367 - t365 - t368 + t369 - t370 + t134 * t160 + t372 + t373 - t386 - t388 - t389 + t390
t393 = t181 + t247 + t338 + t391
t396 = n * t393
t401 = Edelta_lhs(t146, p, 0, 0, 0, 0, 0, 0, 1)
ret[1] = t2 * (2 * t148 * t393 + t396 - 2 * t142 * t393) * t401
t402 = t393 * t393
t405 = 2 * t89
t406 = 2 * rLR
t407 = 4 * dtL
t408 = 8 * dtLR
t409 = 4 * dtR
t410 = 4 * dtS
t411 = 8 * dtLS
t412 = 8 * dtRS
t413 = 12 * dtLRS
t418 = t173 * t173
t419 = t19 * t418
t422 = 24 * t107 / t195 / t12 * t5 * t190 * t419
t428 = 2 * t8 * t109 * t49 * t68 * t22 * t418
t433 = 2 * t215 * t182 * t68 * t22 * t4
t434 = t31 * t31
t438 = 12 * t434 * t106 * t197 * t192
t439 = t59 * t158
t441 = t189 * t439 * t191
t442 = 12 * t441
t443 = -2 + t405 - t406 + t407 + t408 + t409 + t410 + t411 + t412 + t413 + t422 - t428 + t433 - t438 + t442
t445 = t198 * t439 * t199
t446 = 12 * t445
t447 = t215 * t188
t448 = t4 * t173
t451 = 8 * t447 * t190 * t448
t452 = t153 * t4
t454 = t189 * t190 * t452
t455 = 12 * t454
t456 = t153 * t173
t458 = t198 * t190 * t456
t459 = 12 * t458
t462 = 2 * t42 * t182 * t185
t465 = t183 * t68 * t156 * t173
t469 = t4 * t4
t473 = 12 * t105 * t7 * t188 * t190 * t19 * t469
t474 = 2 * t92
t479 = 36 * t187 * t197 * t190 * t191 * t173
t480 = 2 * rLS
t481 = t334 * t345
t482 = t481 * t66
t483 = 2 * t482
t484 = t370 * t332
t489 = t8 * t109
t499 = -2 * t226 * t340 + 2 * t42 * t342 - 2 * t42 * t58 + 2 * t489 * t68 * t418 - 2 * t8 * t163 * t173 + 2 * t8 * t149 * t173 - 2 * t216 * t68 * t4 - 2 * t100
t500 = t57 * t499
t501 = t500 * t66
t502 = 2 * t100
t503 = t42 * t174
t504 = t42 * t324
t505 = t109 * t25
t507 = t8 * t505 * t418
t509 = t8 * t166 * t173
t511 = t215 * t36 * t4
t513 = -2 * t503 + 2 * t504 + 2 * t507 - 2 * t509 - 2 * t511 - 2 * t100
t514 = t513 * t62
t515 = t514 * t66
t516 = t315 * t158
t517 = 2 * t516
t518 = -t446 - t451 + t455 - t459 + t462 + 2 * t465 + t473 + t474 - t479 - t480 + t483 + 2 * t484 + t501 - t502 + t515 - t517
t534 = t42 * t109
t535 = t59 * t418
t546 = t469 * t31
t547 = t546 * t35
t552 = -2 * t226 * t304 - 4 * t42 * t87 + 2 * t489 * t303 * t418 + 4 * t8 * t35 * t86 * t173 - 2 * t216 * t303 * t4 + 2 * t534 * t90 * t535 - 2 * t226 * rLS * t59 * t173 + 2 * t226 * t90 * t173 - 2 * t547 * t91 - 2 * t42 * t310
t553 = t552 * t25
t554 = t332 * t366
t556 = t33 * t36
t557 = 2 * t556
t559 = t33 * t163 * t158
t560 = 2 * t559
t562 = t33 * t149 * t59
t563 = 2 * t562
t565 = t33 * t149 * t158
t566 = 2 * t565
t569 = t221 * t68 * t158 * t173
t570 = 4 * t569
t571 = t187 * t109
t573 = 4 * t571 * t218
t575 = 2 * t547 * t116
t578 = 4 * t216 * t190 * t4
t581 = t216 * t68 * t158 * t4
t582 = 4 * t581
t585 = 4 * t221 * t190 * t173
t588 = 4 * t216 * t243 * t4
t591 = 4 * t221 * t243 * t173
t592 = t33 * t196
t596 = 6 * t592 * t68 * t25 * t418
t597 = -2 - t405 + t557 - t560 + t563 + t566 + t553 + t517 + t570 + t573 - t575 - t578 - t582 + t585 + t588 - t591 - t474 + t451 - t596 + t480
t598 = t66 * t597
t599 = t42 * t328
t600 = t42 * t330
t603 = t8 * t109 * t19 * t418
t606 = t8 * t35 * t153 * t173
t608 = t215 * t327 * t4
t610 = -2 * t599 + 2 * t600 + 2 * t603 - 2 * t606 - 2 * t608 - 2 * t100
t611 = t610 * t136
t612 = 2 * t481
t613 = t274 * t160
t615 = -6 + t410 + t412 + t409 + t407 + t411 + t408 + t413
t617 = t52 * t19
t618 = 2 * t617
t619 = 2 * t53
t649 = (-2 * t226 * t262 - 4 * t42 * t128 + 2 * t489 * t261 * t418 + 4 * t8 * t35 * t127 * t173 - 2 * t216 * t261 * t4 + 2 * t534 * t131 * t535 - 2 * t226 * rLR_S * t59 * t173 + 2 * t226 * t131 * t173 - 2 * t547 * t132 - 2 * t42 * t269) * t28
t650 = t57 * t610
t651 = t334 * t332
t653 = t513 * t66
t654 = t345 * t336
t656 = -t553 + 2 * t554 + t598 - t500 + t611 - t612 - t514 + 2 * t613 + t134 * t615 + t618 + t619 + t649 - t650 - 2 * t651 - t653 + 2 * t654
t657 = t33 * t327
t658 = 2 * t657
t661 = 6 * t592 * t111 * t418
t663 = 4 * t571 * t229
t665 = t216 * t203 * t4
t666 = 4 * t665
t668 = t221 * t203 * t173
t669 = 4 * t668
t671 = t216 * t207 * t4
t672 = 4 * t671
t674 = t221 * t207 * t173
t675 = 4 * t674
t676 = t226 * t251
t677 = 2 * t676
t679 = t489 * t250 * t418
t680 = 2 * t679
t683 = t249 * t14 * t160 * t173
t684 = 2 * t683
t685 = -2 + t406 + t557 + t658 - t661 + t663 - t666 + t669 - t672 + t675 - t677 + t680 - t684
t687 = t216 * t250 * t4
t688 = 2 * t687
t689 = t547 * t72
t690 = 2 * t689
t692 = t70 * t253 * t153
t693 = 2 * t692
t697 = 8 * t215 * t109 * t111 * t448
t699 = t534 * t71 * t419
t700 = 2 * t699
t702 = t226 * t253 * t199
t703 = 2 * t702
t705 = t226 * t71 * t456
t706 = 2 * t705
t708 = 2 * t546 * t37
t710 = t33 * t166 * t153
t711 = 2 * t710
t712 = t42 * t161
t713 = 2 * t712
t715 = t8 * t15 * t615
t716 = t13 * rLR
t718 = t42 * t716 * t19
t719 = 2 * t718
t721 = t42 * t716 * t25
t722 = 2 * t721
t723 = -t688 - t690 + t693 + t697 + t700 - t703 - t706 - t708 - t711 + t713 + t715 - t719 - t722
t726 = t499 * t119
t727 = t334 * t361
t731 = t33 * t163 * t153
t734 = t33 * t149 * t153
t764 = -2 * t226 * t285 - 4 * t42 * t77 + 2 * t489 * t284 * t418 + 4 * t8 * t35 * t76 * t173 - 2 * t216 * t284 * t4 + 2 * t534 * t80 * t535 - 2 * t226 * rRS * t59 * t173 + 2 * t226 * t80 * t173 - 2 * t547 * t81 - 2 * t42 * t291
t765 = t764 * t19
t766 = t296 * t153
t769 = 2 * t547 * t123
t770 = t59 * t19
t773 = 4 * t216 * t770 * t4
t775 = t216 * t68 * t452
t779 = 4 * t221 * t770 * t173
t781 = t221 * t68 * t456
t784 = 4 * t571 * t349
t785 = t5 * t19
t788 = 4 * t221 * t785 * t173
t791 = 4 * t216 * t785 * t4
t795 = 8 * t447 * t770 * t448
t798 = 6 * t592 * t68 * t419
t800 = -2 - 2 * t79 + t658 + t563 - 2 * t731 + 2 * t734 + t765 + 2 * t766 - t769 - t773 - 4 * t775 + t779 + 4 * t781 + t784 - t788 + t791 - 2 * t82 + t795 - t798 + 2 * rRS
t801 = t57 * t800
t802 = t513 * t125
t803 = t368 * t332
t804 = 2 * t803
t805 = t63 * t610
t827 = (-2 * t42 * t376 + 2 * t8 * t109 * t39 * t418 - 2 * t215 * t375 * t4 - 2 * t534 * t378 * t418 - 4 * t42 * t182 * t173 + 2 * t546 * t35 * t47 * t49) * t25 * t19
t829 = t384 * t158 * t19
t830 = 2 * t829
t831 = t385 * t153
t832 = 2 * t831
t833 = t387 * t153
t835 = 2 * t30
t836 = t406 - t677 + t713 + t680 - t684 - t688 + t715 + t700 - t703 - t706 - t690 - t719 + t693 - t722
t839 = t158 * t296 * t19
t840 = 2 * t839
t841 = t281 * t153
t844 = t25 * t764 * t19
t845 = t297 * t153
t846 = 2 * t845
t848 = t153 * t315 * t25
t849 = 2 * t848
t850 = t300 * t158
t853 = t19 * t552 * t25
t854 = t316 * t158
t855 = 2 * t854
t856 = t5 * t279
t858 = 2 * t84
t859 = 2 * t94
t860 = t59 * t279
t862 = 2 * t73
t863 = 2 * t69
t864 = 2 * t121
t865 = 2 * t122
t866 = -t835 + t68 * t836 + t840 + 2 * t841 + t844 + t846 + t849 + 2 * t850 + t853 + t855 - 2 * t856 - t858 - t859 + 2 * t860 - t862 + t863 - t864 - t865
t869 = t42 * t320
t871 = 4 * t556
t872 = 2 * t504
t873 = t62 * (t685 + t723) + t726 + 2 * t727 + t801 + t802 + t804 + t805 - t827 - t830 - t832 - 2 * t833 - t8 * t13 * t866 - 2 * t869 - t871 + t872 - t658
t877 = 2 * t70 * t241
t879 = t100 * t238 * t156
t882 = t100 * t101 * t156
t885 = t100 * t101 * t59
t886 = 2 * t885
t888 = 2 * t70 * t239
t890 = t110 * t439 * t19
t891 = 4 * t890
t893 = t110 * t190 * t153
t894 = 4 * t893
t897 = t110 * t5 * t158 * t19
t898 = 4 * t897
t899 = t110 * t123
t900 = 4 * t899
t902 = t110 * t243 * t153
t903 = 4 * t902
t904 = t877 - 2 * t879 + 2 * t882 + t886 + t575 + t578 - t585 - t588 + t591 - t888 + t891 + t894 - t898 - t900 - t903
t905 = t110 * t116
t906 = 4 * t905
t909 = 12 * t571 * t243 * t191
t910 = -t906 + t661 - t663 + t666 - t669 + t672 - t675 + t677 - t680 + t684 + t688 + t690 - t693 + t582 + t596 - t909
t912 = t107 * t196
t915 = 12 * t912 * t243 * t199
t917 = 12 * t571 * t192
t919 = 12 * t912 * t200
t922 = t110 * t68 * t158 * t153
t924 = t70 * t213
t928 = 2 * t249 * t238 * t184
t931 = 2 * t249 * t101 * t184
t934 = t8 * t35 * t319 * t173
t938 = 2 * t215 * t176 * t4
t939 = t915 + t917 - t919 + 4 * t922 - 2 * t924 + t928 - t931 - t570 - t573 - t697 - t700 + t703 + t706 + 2 * t934 + t938 - t566
t942 = 4 * t107 * t505 * t19
t945 = 2 * t8 * t381 * t22
t947 = 2 * t42 * t177
t951 = 2 * t8 * t109 * t96 * t418
t952 = 2 * t503
t953 = 2 * t507
t954 = 2 * t509
t955 = 2 * t511
t956 = t708 + t560 - t563 - t942 + t945 + t711 + t947 - t951 - t952 + t953 - t954 - t955 - t713 - t715 + t719 + t722
t959 = t443 + t518 + t656 + t873 + t904 + t910 + t939 + t956
t969 = Edelta_lhs(t146, p, 0, 0, 0, 0, 0, 0, 2)
ret[2] = t2 * (2 * t1 * t402 + 2 * t148 * t959 + n * t959 - 2 * n * t402 - 2 * t142 * t959) * t969 / 2
t971 = -t16
t972 = t13 * t971
t973 = t8 * t972
t974 = rLR * t971
t975 = t5 * t971
t976 = t17 * t971
t977 = -t154 - dtLR - t46 - t975 - dtLS - t976
t978 = t15 * t977
t979 = t8 * t978
t981 = t70 * t974 * t19
t982 = -t974 + t179 - t252 + t979 - t228 + t981 + t257
t984 = t971 * t83
t985 = t984 * t19
t986 = t94 * t971
t987 = t277 - t278 + t68 * t982 + t985 + t298 + t299 + t301 + t317 + t986
t988 = t13 * t987
t990 = t323 - t175 + t973
t991 = t990 * t62
t992 = t991 * t66
t993 = t52 * t971
t994 = t993 * t19
t996 = t115 * t68 * t971
t997 = t973 - t8 * t988 + t992 - t994 - t979 + t996 - t981 - t151 + t165 + t170 - t175 + t178 - t179 + t180
t998 = t59 * t971
t999 = t101 * t998
t1000 = t100 * t999
t1001 = t971 * t19
t1004 = 2 * t110 * t68 * t1001
t1005 = dtLR + dtLS + t186 + t194 - t202 + t210 - t211 + t220 - t225 + t228 - t1000 + t1004 + t231 - t234 + t237
t1007 = t35 * t971
t1009 = t33 * t1007 * t19
t1010 = -t240 + t242 - t246 + t252 - t257 + t1009 + t275 - t154 - t322 + t323 - t333 + t346 + t362 - t365 - t368
t1012 = t93 * t971
t1013 = -dtL - dtLS - dtLR - dtLRS + t365 + t1012 - t220 + t225 - t165 + t151 - t996
t1014 = t66 * t1013
t1015 = t990 * t125
t1016 = -dtL - dtLS - dtLR - dtLRS - t974 + t179 - t252 + t979 - t228 + t981 + t257 - t231 + t234 - t1009 - t170
t1018 = t990 * t66
t1019 = t369 + t372 + t373 - t386 - t389 + t974 - t975 - t976 + t134 * t977 - t991 + t1014 - t1012 + t1015 + t62 * t1016 - t1018
t1021 = t997 + t1005 + t1010 + t1019
t1024 = n * t1021
t1029 = Edelta_lhs(t146, p, 0, 0, 0, 0, 0, 1, 0)
ret[3] = t2 * (2 * t148 * t1021 + t1024 - 2 * t142 * t1021) * t1029
t1030 = t1 * t393
t1034 = t189 * t998 * t191
t1035 = 6 * t1034
t1036 = t42 * t972
t1038 = t8 * t1007 * t173
t1039 = -t952 + t504 + t953 - t509 - t955 + t1036 - t1038 - t100
t1040 = t1039 * t66
t1041 = t990 * t332
t1042 = t274 * t977
t1043 = 4 * dtRS
t1044 = 2 * dtR
t1045 = 6 * dtLS
t1046 = 6 * dtLR
t1047 = 8 * dtLRS
t1048 = -3 + t43 + t1043 + t1044 + t407 + t1045 + t1046 + t1047
t1050 = t1039 * t62
t1051 = t990 * t345
t1052 = t332 * t1013
t1054 = t33 * t149 * t971
t1056 = t33 * t163 * t971
t1057 = t315 * t971
t1060 = t216 * t68 * t971 * t4
t1061 = 2 * t1060
t1063 = t68 * t971 * t173
t1064 = t221 * t1063
t1065 = 2 * t1064
t1066 = -1 + t1054 - t1056 + t1057 - t89 + t451 - t92 + rLS - t1061 + t1065 + t516 + t553
t1067 = 2 * t581
t1068 = 2 * t569
t1069 = t557 - t575 - t578 + t585 + t588 - t591 - t1067 - t596 + t1068 + t573 + t565 - t559 + t562
t1071 = t66 * (t1066 + t1069)
t1073 = t198 * t998 * t199
t1074 = 6 * t1073
t1075 = t183 * t1063
t1076 = t42 * t988
t1077 = t42 * t978
t1079 = t8 * t15 * t1048
t1081 = t33 * t1007 * t153
t1084 = t8 * t35 * t987 * t173
t1085 = -1 + t1035 - t1040 - t1041 + t1042 + t134 * t1048 - t1050 - t1051 + t1052 + t1071 - t1074 + t1075 + t1036 - t1076 - t1077 - t1079 - t1038 + t1081 - t1054 + t1084
t1086 = t59 * t982
t1089 = t249 * t14 * t977 * t173
t1091 = t226 * t974 * t199
t1093 = t70 * t974 * t153
t1094 = rLR - t677 + t712 + t680 - t683 - t688 + t1077 - t1089 + t1079 + t700 - t702 - t706 - t690 - t1091 - t718 + t1093 + t692 - t722
t1097 = t971 * t296 * t19
t1098 = t984 * t153
t1099 = t300 * t971
t1100 = t316 * t971
t1101 = -t835 + t1086 + t68 * t1094 + t1097 + t1098 + t1099 + t1100 + t839 + t841 + t844 + t846 + t849
t1102 = t5 * t982
t1103 = t850 + t853 + t854 - t1102 - t856 - t858 - t94 + t860 - t862 + t863 - t864 - t122
t1107 = t1050 * t66
t1108 = t1051 * t66
t1109 = t991 * t332
t1111 = t384 * t971 * t19
t1112 = t993 * t153
t1113 = t1039 * t125
t1114 = t990 * t361
t1115 = t345 * t1016
t1116 = 2 * t665
t1117 = 2 * t668
t1119 = t216 * t1001 * t4
t1120 = 2 * t1119
t1122 = t221 * t1001 * t173
t1123 = 2 * t1122
t1124 = -1 + t1077 + t1079 - t1081 + rLR - t1091 + t557 + t657 - t661 + t663 - t1116 + t1117 - t672 + t675 - t1120 + t1123
t1125 = -t1089 + t1093 - t677 + t680 - t683 - t688 - t690 + t692 + t697 + t700 - t702 - t706 - t708 - t710 + t712 - t718 - t722
t1128 = t1056 - t8 * t13 * (t1101 + t1103) + t1107 + t1108 + t1109 - t1111 - t1112 - t1057 + t1113 + t1114 + t1115 + t62 * (t1124 + t1125) + t89 - rLR + t407 + t1046 + t1044 + t43 + t1045 + t1043
t1130 = 6 * t441
t1131 = 6 * t445
t1132 = t70 * t999
t1133 = t1047 + t422 - t428 + t433 - t438 + t1130 - t1131 - t451 + t455 - t459 + t462 + t465 + t473 + t92 - t479 - rLS + t1091 + t1061 - t1065 - t1132
t1136 = t110 * t68 * t971 * t153
t1137 = 2 * t1136
t1138 = t1137 + t482 + t484 + t501 - t100 - t516 - t553 + t554 - t500 + t611 - t481 + t613 + t617 + t619 + t649 - t650 - t651 + t654 + t726 + t727
t1141 = t801 + t804 + t805 - t827 - t829 - t832 - t833 - t869 - t871 + t504 - t657 + t877 - t879 + t882 + t885 + t575 + t578 - t585 - t588 + t591
t1142 = 2 * t890
t1143 = 2 * t897
t1144 = 2 * t899
t1146 = t110 * t975 * t19
t1147 = 2 * t1146
t1149 = t100 * t238 * t971
t1151 = t110 * t998 * t19
t1152 = 2 * t1151
t1154 = t100 * t101 * t971
t1155 = -t888 + t1142 + t894 - t1143 - t1144 - t903 - t906 + t661 - t663 + t1116 - t1117 + t672 - t675 - t1147 + t1120 - t1123 - t1149 + t1152 + t1154 + t1089
t1157 = 2 * t922
t1158 = -t1093 + t677 - t680 + t683 + t688 + t690 - t692 + t1067 + t596 - t909 + t915 + t917 - t919 + t1157 - t924 + t928 - t931 - t1068 - t573 - t697
t1160 = t945 + t710 + t947 - t951 - t952 + t953 - t509 - t955 - t712 + t718 + t722
t1164 = t1085 + t1128 + t1133 + t1138 + t1141 + t1155 + t1158 - t700 + t702 + t706 + t934 + t938 - t565 + t708 + t559 - t562 - t942 + t1160
t1174 = Edelta_lhs(t146, p, 0, 0, 0, 0, 0, 1, 1)
ret[4] = t2 * (2 * t1030 * t1021 + 2 * t148 * t1164 + n * t1164 - 2 * t396 * t1021 - 2 * t142 * t1164) * t1174
t1175 = t1021 * t1021
t1178 = 12 * t1034
t1181 = 2 * t1051
t1183 = 4 * t16
t1185 = t8 * t15 * t1183
t1186 = 12 * t1073
t1189 = -2 * t503 + 2 * t1036 + 2 * t507 - 2 * t1038 - 2 * t511
t1190 = t1189 * t62
t1191 = t1190 * t66
t1192 = 2 * t1036
t1193 = 2 * t1077
t1194 = 2 * t1089
t1195 = 2 * t1091
t1196 = 2 * t1093
t1197 = -t677 + t1193 + t680 - t1194 - t688 + t1185 + t700 - t1195 - t706 - t690 + t1196 - t722
t1200 = 2 * t1097
t1203 = 2 * t1100
t1205 = -t835 + t68 * t1197 + 2 * t1086 + t1200 + 2 * t1098 + 2 * t1099 + t1203 + t844 + t846 + t849 + t853 - 2 * t1102 - t858 - t862 + t863 - t864
t1209 = t1178 - 2 * t1041 + 2 * t1042 - t1181 + 2 * t1052 - t1185 - t1186 + 2 * t1075 + t1191 + t1192 - t8 * t13 * t1205 - 2 * t1076 - t1193
t1210 = 2 * t1038
t1211 = 2 * t1081
t1212 = 2 * t1054
t1214 = 2 * t1056
t1215 = 2 * t1108
t1217 = 2 * t1111
t1219 = 2 * t1057
t1222 = 4 * dtLR
t1223 = -t1210 + t1211 - t1212 + 2 * t1084 + t1214 + t1215 + 2 * t1109 - t1217 - 2 * t1112 - t1219 + 2 * t1114 + 2 * t1115 + t407 + t1222
t1225 = 4 * dtLS
t1226 = 4 * dtLRS
t1227 = 4 * t1060
t1228 = t1225 + t1226 + t422 - t428 + t433 - t438 - t451 + t455 - t459 + t462 + t473 - t479 + t1195 + t1227
t1229 = 4 * t1064
t1232 = -t1229 - 2 * t1132 + 4 * t1136 + t501 - t553 - t500 + t611 + t619 + t649 - t650 + t726 + t801 + t804 + t805
t1235 = -t827 - t832 - t871 + t877 + t575 + t578 - t585 - t588 + t591 - t888 + t894 - t903 - t906 + t661
t1236 = 4 * t1146
t1237 = 4 * t1119
t1238 = 4 * t1122
t1240 = 4 * t1151
t1242 = -t663 + t672 - t675 - t1236 + t1237 - t1238 - 2 * t1149 + t1240 + 2 * t1154 + t1194 - t1196 + t677 - t680 + t688
t1244 = t690 + t596 - t909 + t915 + t917 - t919 + t928 - t931 - t573 - t697 - t700 + t706 + t938 + t708
t1245 = t1189 * t66
t1246 = t557 + t1185 - t1211 + t1193 - t722 - t1195 + t697 - t661 + t680 - t706 - t1194
t1247 = t1196 - t1237 + t1238 - t708 + t663 - t688 - t690 - t677 - t672 + t675 + t700
t1250 = t1189 * t125
t1251 = t557 + t1212 + t1219 + t553 - t1227 + t1229 + t573 - t575 - t578 + t585 - t1214 + t588 - t591 + t451 - t596
t1252 = t66 * t1251
t1254 = -t942 + t945 + t947 - t951 - t952 + t953 - t955 + t722 - t1245 + t62 * (t1246 + t1247) + t1250 - t1190 + t1252 + t134 * t1183
t1257 = t1209 + t1223 + t1228 + t1232 + t1235 + t1242 + t1244 + t1254
t1267 = Edelta_lhs(t146, p, 0, 0, 0, 0, 0, 2, 0)
ret[5] = t2 * (2 * t1 * t1175 + 2 * t148 * t1257 + n * t1257 - 2 * n * t1175 - 2 * t142 * t1257) * t1267 / 2
t1269 = -t5
t1270 = t16 * t1269
t1271 = t17 * t1269
t1272 = -dtRS - t46 - t1270 - t157 - dtLS - t1271
t1273 = t15 * t1272
t1274 = t8 * t1273
t1275 = rLR * t1269
t1277 = t70 * t1275 * t19
t1279 = t70 * t71 * t1269
t1280 = t35 * t1269
t1282 = t33 * t1280 * t19
t1284 = t33 * t36 * t1269
t1285 = 1 - dtR - t155 - dtRS - t46 - dtL - dtLS - t276 + t1274 + t1277 + t1279 - t1282 - t1284
t1287 = t83 * t1269
t1289 = t115 * t68 * t1269
t1290 = -dtS - dtLS - dtRS - dtLRS + t1287 - t1289
t1291 = t57 * t1290
t1292 = -t276 + t1274 + t1277 + t1279
t1294 = t1287 * t19
t1295 = t84 * t1269
t1296 = t1269 * t93
t1297 = t1296 * t25
t1298 = t94 * t1269
t1299 = t68 * t1292 + t1294 + t1295 + t1297 + t1298
t1300 = t13 * t1299
t1302 = t13 * t1269
t1303 = t8 * t1302
t1304 = 1 + t1303
t1305 = t1304 * t62
t1306 = t1305 * t66
t1307 = t63 * t1304
t1308 = t52 * t1269
t1309 = t1308 * t19
t1310 = t53 * t1269
t1311 = t1304 * t125
t1312 = t1304 * t136
t1313 = -dtS - dtLS - dtRS - dtLRS + t1296 - t1289
t1314 = t66 * t1313
t1316 = t62 * t1285 + t1291 - t8 * t1300 + t1303 + t1306 + t1307 - t1309 - t1310 + t1311 - t1305 + t1312 + t1314 - t1296 + t134 * t1272 - t1270 - t1271 + dtL + t155
t1317 = t1304 * t66
t1318 = t57 * t1304
t1319 = t1269 * t19
t1322 = 2 * t110 * t68 * t1319
t1323 = t25 * t1269
t1326 = 2 * t110 * t68 * t1323
t1327 = dtR + dtS + dtLS + dtRS + dtLRS - t214 - t157 + t276 + t1289 - t1277 - t1279 - t1317 - t1318 + t1282 + t1284 - t1274 + t1322 + t1326
t1328 = t1316 + t1327
t1331 = n * t1328
t1336 = Edelta_lhs(t146, p, 0, 0, 0, 0, 1, 0, 0)
ret[6] = t2 * (2 * t148 * t1328 + t1331 - 2 * t142 * t1328) * t1336
t1339 = t59 * t1269
t1342 = 6 * t198 * t1339 * t199
t1343 = t1269 * t4
t1346 = 6 * t189 * t190 * t1343
t1347 = t1269 * t173
t1350 = 6 * t198 * t190 * t1347
t1353 = 6 * t189 * t1339 * t191
t1354 = t42 * t1302
t1355 = t42 * t1300
t1356 = t59 * t1292
t1357 = t5 * t1292
t1358 = t42 * t1273
t1361 = t249 * t14 * t1272 * t173
t1362 = 6 * dtRS
t1363 = -3 + t410 + t1362 + t1044 + t180 + t1045 + t1222 + t1047
t1365 = t8 * t15 * t1363
t1367 = t226 * t1275 * t199
t1369 = t70 * t1275 * t153
t1371 = t226 * t71 * t1347
t1373 = t70 * t253 * t1269
t1376 = t1269 * t296
t1377 = t1376 * t19
t1378 = t1287 * t153
t1379 = t281 * t1269
t1380 = t297 * t1269
t1381 = t1269 * t315
t1382 = t1381 * t25
t1383 = t1296 * t158
t1384 = t300 * t1269
t1385 = t316 * t1269
t1386 = t1356 - t1357 + t68 * (t406 + t1358 - t1361 + t1365 - t1367 - t718 + t1369 - t1371 + t1373 - t721) - t122 + t1377 + t1378 + t1379 + t1380 - t84 - t121 + t1382 + t1383 + t1384 + t1385 - t94
t1390 = t8 * t1280 * t173
t1394 = t8 * t35 * t1299 * t173
t1396 = t33 * t1280 * t153
t1398 = t33 * t166 * t1269
t1400 = t33 * t149 * t1269
t1402 = t33 * t163 * t1269
t1406 = 2 * t110 * t68 * t1269 * t153
t1407 = t345 * t1285
t1410 = 2 * t216 * t1319 * t4
t1413 = 2 * t221 * t1319 * t173
t1416 = 2 * t216 * t1323 * t4
t1419 = 2 * t221 * t1323 * t173
t1420 = -2 + t406 + t1358 - t1361 + t1365 - t1367 - t718 + t1369 - t1371 + t1373 - t721 - t1410 + t1413 + t657 - t1396 - t1416 + t1419 - t1398 + t556
t1422 = t1354 - t1390 - t100
t1423 = t1422 * t66
t1424 = t1304 * t332
t1425 = t334 * t1304
t1426 = t1394 + t1396 + t1398 - t1400 + t1402 + t1406 + t1407 + t62 * t1420 - t1423 - t1424 - t1425
t1428 = t57 * t1422
t1429 = t274 * t1272
t1431 = t1422 * t62
t1435 = 2 * t110 * t68 * t158 * t1269
t1438 = 2 * t216 * t68 * t1343
t1441 = 2 * t221 * t68 * t1347
t1442 = -t1428 + t1429 + t134 * t1363 - t1431 + t1435 + t1438 - t1441 + t1367 + t1371 + t89 - t406
t1445 = 2 * t110 * t190 * t1269
t1448 = 2 * t110 * t1339 * t19
t1449 = t180 + t1222 + t1044 + t410 + t1045 + t1362 + t1047 + t465 + t92 + t1445 + t1448
t1455 = 2 * t110 * t5 * t1269 * t19
t1458 = 2 * t110 * t243 * t1269
t1459 = -t1455 - t1458 + t1410 - t1413 + t1416 - t1419 + t1361 - t1369 - t1373 - rLS - t100
t1460 = t1304 * t345
t1461 = t1422 * t136
t1462 = t1304 * t366
t1463 = t332 * t1313
t1465 = t66 * (-1 + t1381 + rLS - t89 - t92 - t1438 + t1441 - t1402 + t1400 + t562)
t1466 = t1422 * t125
t1467 = t1304 * t361
t1468 = t334 * t1290
t1470 = t57 * (-1 + t1376 + rRS - t79 - t82 - t1438 + t1441 - t1402 + t1400 + t562)
t1471 = -t1460 + t1461 + t1462 + t1463 + t1465 - t1381 + t1466 + t1467 + t1468 + t1470 + t617
t1473 = t387 * t1269
t1474 = t1305 * t332
t1475 = t370 * t1304
t1476 = t368 * t1304
t1477 = t63 * t1422
t1479 = t384 * t1269 * t19
t1480 = t1308 * t153
t1481 = t385 * t1269
t1482 = t1431 * t66
t1483 = t1460 * t66
t1484 = t53 - t1473 + t1474 + t1475 + t1476 + t1477 - t1479 - t1480 - t1481 + t1482 + t1483
t1485 = 2 * t905
t1486 = -t556 - t657 - t879 + t882 + t886 - t1144 - t1485 - t924 - t562 + t718 + t721
t1489 = -t1342 + t1346 - t1350 + t1353 + t1354 - t1355 - t8 * t13 * t1386 - t1358 - t1365 - t1390 + t1426 + t1442 + t1449 + t1459 + t1471 + t1484 + t1486
t1499 = Edelta_lhs(t146, p, 0, 0, 0, 0, 1, 0, 1)
ret[7] = t2 * (2 * t1030 * t1328 + 2 * t148 * t1489 + n * t1489 - 2 * t396 * t1328 - 2 * t142 * t1489) * t1499
t1500 = t1 * t1021
t1504 = -t1400 + t1402 + t1406 + t1407 - t1423 - t1424 - t1428 + t1429 - t1431 + t1438 - t1441
t1507 = t70 * t974 * t1269
t1508 = t1367 + t1371 - t1507 + t89 - rLR + t180 + t1222 + t1044 + t43 + t1225 + t1043
t1509 = 6 * dtLRS
t1510 = t1509 + t465 + t92 + t1445 + t1448 - t1455 - t1458 + t1410 - t1413 + t1416 - t1419
t1516 = 2 * t110 * t68 * t971 * t1269
t1517 = t990 * t1304
t1518 = -2 + t43 + t1043 + t1044 + t180 + t1225 + t1222 + t1509
t1520 = t8 * t15 * t1518
t1522 = t33 * t1007 * t1269
t1523 = -1 + rLR + t1358 - t1361 + t1520 - t1367 - t718 + t1369 - t1371 + t1507 - t721 - t1410 + t1413 + t657 - t1396 - t1416 + t1419 - t1522 + t556
t1525 = t990 * t1290
t1526 = t991 * t1304
t1527 = t993 * t1269
t1528 = t134 * t1518
t1529 = t1304 * t1013
t1530 = t1361 - t1369 - rLS + t1516 - t1517 + t62 * t1523 + t1525 + t1526 - t1527 + t1528 + t1529
t1533 = t984 * t1269
t1534 = t1296 * t971
t1535 = t1356 - t1357 + t68 * (rLR + t1358 - t1361 + t1520 - t1367 - t718 + t1369 - t1371 + t1507 - t721) - t122 + t1377 + t1378 + t1533 + t1380 - t84 - t121 + t1382 + t1534 + t1384 + t1385 - t94
t1538 = -t1520 + t1522 - t100 - t8 * t13 * t1535 - t1460 + t1461 + t1463 + t1465 - t1381 + t1466 + t1467
t1540 = t1470 + t617 + t53 + t1474 + t1476 + t1477 - t1479 - t1480 - t1481 + t1482 + t1483
t1541 = -t556 - t657 - t879 + t882 + t885 - t1144 - t1485 - t924 - t562 + t718 + t721
t1544 = -t1342 + t1346 - t1350 + t1353 + t1354 - t1355 - t1358 - t1390 + t1394 + t1396 + t1504 + t1508 + t1510 + t1530 + t1538 + t1540 + t1541
t1554 = Edelta_lhs(t146, p, 0, 0, 0, 0, 1, 1, 0)
ret[8] = t2 * (2 * t1500 * t1328 + 2 * t148 * t1544 + n * t1544 - 2 * t1024 * t1328 - 2 * t142 * t1544) * t1554
t1555 = t1328 * t1328
t1558 = t1304 * t1304
t1559 = t1558 * t62
t1561 = t1269 * t1269
t1562 = t52 * t1561
t1564 = 4 * t5
t1566 = t1304 * t1313
t1568 = t1304 * t1290
t1571 = t8 * t15 * t1564
t1573 = t42 * t716 * t1561
t1574 = 2 * t1573
t1576 = t33 * t35 * t1561
t1577 = 2 * t1576
t1583 = t1561 * t83
t1585 = t1561 * t93
t1591 = t110 * t68 * t1561
t1593 = 2 + 2 * t1559 - 2 * t1562 + t134 * t1564 + 2 * t1566 + 2 * t1568 + t62 * (-2 + t406 + t1571 + t1574 - t1577) - 2 * t1558 - t1574 - t8 * t13 * (t68 * (t406 + t1571 + t1574) + 2 * t1583 + 2 * t1585) + 4 * t1591 - t1571 + t1577 + t886 + t410 + t1043 - t406 + t1225 + t1226
t1603 = Edelta_lhs(t146, p, 0, 0, 0, 0, 2, 0, 0)
ret[9] = t2 * (2 * t1 * t1555 + 2 * t148 * t1593 + n * t1593 - 2 * n * t1555 - 2 * t142 * t1593) * t1603 / 2
t1605 = -t17
t1606 = t13 * t1605
t1608 = t326 - t329 + t8 * t1606
t1609 = t63 * t1608
t1610 = t53 * t1605
t1611 = t1609 - t1610 - t151 + t165 + t168 - t175 + t178 - t179 + dtL + dtLR + dtR + dtS + t44 + dtRS + dtLRS
t1612 = t186 + t194 - t202 + t206 - t211 + t220 - t225 + t228 + t231 - t234 + t237 - t240 + t242 - t246 + t252 - t255
t1615 = t101 * t59 * t1605
t1616 = t100 * t1615
t1617 = t25 * t1605
t1620 = 2 * t110 * t68 * t1617
t1621 = t259 + t275 - t159 - t322 + t323 + t325 - t1616 + t1620 - t335 + t346 + t363 - t364 + t367 - t365 - t368 - t370
t1622 = t16 * t1605
t1623 = t5 * t1605
t1624 = -dtRS - t46 - t1622 - dtLR - t1623 - t159
t1625 = t15 * t1624
t1626 = t8 * t1625
t1628 = t33 * t36 * t1605
t1629 = rLR * t1605
t1631 = t70 * t71 * t1605
t1632 = -t1629 + t179 - t252 + t1626 - t228 + t255 + t1631
t1634 = t84 * t1605
t1635 = t1605 * t93
t1636 = t1635 * t25
t1637 = t277 - t278 + t68 * t1632 + t282 + t298 + t1634 + t1636 + t317 + t318
t1638 = t13 * t1637
t1640 = t57 * t1608
t1641 = -dtR - dtLR - dtRS - dtLRS - t1629 + t179 - t252 + t1626 - t228 + t255 + t1631 - t231 + t234 - t168 - t1628
t1646 = -dtR - dtLR - dtRS - dtLRS + t347 + t83 * t1605 - t351 + t354 - t356 + t358 - t115 * t68 * t1605
t1647 = t57 * t1646
t1648 = t1608 * t136
t1650 = t372 - t386 - t388 + t390 - t1626 + t1628 - t8 * t1638 - t1631 - t1640 + t62 * t1641 + t1647 + t1648 - t1622 - t1623 + t1629 + t134 * t1624
t1652 = t1611 + t1612 + t1621 + t1650
t1655 = n * t1652
t1660 = Edelta_lhs(t146, p, 0, 0, 0, 1, 0, 0, 0)
ret[10] = t2 * (2 * t148 * t1652 + t1655 - 2 * t142 * t1652) * t1660
t1663 = 6 * t454
t1664 = 6 * t458
t1665 = t405 - rLR + t180 + t1046 + t409 + t43 + t1225 + t1362 + t1047 + t422 - t428 + t433 - t438 + t442 - t446 - t451 + t1663 - t1664 + t462
t1666 = t465 + t473 + t474 - t479 - t480 + t483 + t484 + t501 - t502 + t515 - t517 - t553 + t554 + t598 - t500 - t612 - t514 + t613 + t618
t1668 = 3 * t556
t1669 = t53 + t649 - t651 - t653 + t654 + t726 + t727 + t802 + t803 - t827 - t830 - t831 - t833 - t869 - t1668 + t872 - t658 + t877 - t879
t1670 = 2 * t893
t1671 = 2 * t902
t1672 = 2 * t671
t1673 = t882 + t885 + t575 + t578 - t585 - t588 + t591 - t888 + t891 + t1670 - t898 - t900 - t1671 - t1485 + t661 - t663 + t666 - t669 + t1672
t1676 = 2 * t674
t1677 = -t1676 + t677 - t680 + t683 + t688 + t690 - t692 + t582 + t596 - t909 + t915 + t917 - t919 + t1157 - t924 + t928 - t931 - t570 - t573
t1678 = -t697 - t700 + t703 + t705 + t934 + t938 - t566 + t708 + t560 - t563 - t942 + t945 + t710 + t947 - t951 - t952 + t953 - t954 - t955
t1680 = t70 * t1615
t1683 = t110 * t68 * t158 * t1605
t1684 = 2 * t1683
t1685 = t1605 * t173
t1687 = t226 * t71 * t1685
t1689 = t100 * t238 * t1605
t1691 = t110 * t190 * t1605
t1692 = 2 * t1691
t1694 = t100 * t101 * t1605
t1696 = t110 * t243 * t1605
t1697 = 2 * t1696
t1700 = t249 * t14 * t1624 * t173
t1702 = t70 * t253 * t1605
t1704 = t216 * t1617 * t4
t1705 = 2 * t1704
t1707 = t221 * t1617 * t173
t1708 = 2 * t1707
t1709 = -1 + rLR + t556 + t658 - t661 + t663 - t666 + t669 - t1672 + t1676 - t677 + t680 - t683 - t688 - t690 + t692
t1710 = t42 * t1625
t1711 = -3 + t43 + t1362 + t409 + t180 + t1225 + t1046 + t1047
t1713 = t8 * t15 * t1711
t1715 = t33 * t166 * t1605
t1716 = t697 + t700 - t703 - t705 - t708 - t710 + t712 - t719 - t721 - t1687 - t1700 + t1702 - t1705 + t1708 + t1710 + t1713 - t1715
t1719 = t345 * t1641
t1720 = -1 - t79 + t795 - t82 + rRS + t766 + t765 + t658 - t769 - t773 + t779 - t788
t1723 = t1605 * t4
t1725 = t216 * t68 * t1723
t1727 = t68 * t1685
t1728 = t221 * t1727
t1730 = t296 * t1605
t1732 = t33 * t163 * t1605
t1734 = t33 * t149 * t1605
t1735 = t791 - t798 - 2 * t775 + 2 * t781 + t784 - t731 + t734 + t562 - 2 * t1725 + 2 * t1728 + t1730 - t1732 + t1734
t1737 = t57 * (t1720 + t1735)
t1738 = t385 * t1605
t1739 = t387 * t1605
t1740 = -t712 + t719 + t721 - t1680 + t1684 + t1687 - t1689 + t1692 + t1694 - t1697 + t1700 - t1702 + t1705 - t1708 + t62 * (t1709 + t1716) + t1719 + t1737 - t1738 - t1739
t1741 = t370 * t1608
t1742 = t368 * t1608
t1746 = t42 * t1606
t1749 = t8 * t35 * t1605 * t173
t1750 = -2 * t599 + t600 + 2 * t603 - t606 - 2 * t608 + t1746 - t1749 - t100
t1751 = t63 * t1750
t1752 = t334 * t1646
t1753 = t1608 * t366
t1754 = t1750 * t136
t1756 = t274 * t1624
t1759 = t8 * t35 * t1637 * t173
t1760 = t59 * t1632
t1761 = rLR - t677 + t712 + t680 - t683 - t688 + t1710 - t1700 + t1713 + t700 - t703 - t705 - t690 - t719 + t692 - t1687 + t1702 - t721
t1763 = t281 * t1605
t1764 = t297 * t1605
t1766 = t1605 * t315 * t25
t1767 = t1635 * t158
t1768 = t5 * t1632
t1769 = -t835 + t1760 + t68 * t1761 + t1763 + t1764 + t1766 + t1767 - t1768 + t840 + t841 + t844 + t845
t1770 = t848 + t850 + t853 + t855 - t856 - t84 - t859 + t860 - t862 + t863 - t121 - t865
t1774 = t57 * t1750
t1775 = t334 * t1608
t1776 = t183 * t1727
t1778 = t189 * t190 * t1723
t1779 = 6 * t1778
t1781 = t198 * t190 * t1685
t1782 = 6 * t1781
t1783 = t42 * t1638
t1784 = t1741 + t1742 + t1751 + t1752 + t1753 + t1754 + t134 * t1711 + t1756 - t1710 - t1713 + t1715 + t1759 - t8 * t13 * (t1769 + t1770) - t1774 - t1775 + t1776 + t1779 - t1782 - t1783
t1787 = t1665 + t1666 + t1669 + t1673 + t1677 + t1678 + t1740 + t1784
t1797 = Edelta_lhs(t146, p, 0, 0, 0, 1, 0, 0, 1)
ret[11] = t2 * (2 * t1030 * t1652 + 2 * t148 * t1787 + n * t1787 - 2 * t396 * t1652 - 2 * t142 * t1787) * t1797
t1801 = -t1077 - t1038 - t1054 + t1084 + t1056 + t1107 + t1108 - t1111 - t1057 + t1113 + t1115
t1804 = -t428 + t433 - t438 + t1130 - t1131 - t451 + t1663 - t1664 + t462 + t473 + t92
t1808 = t501 - t100 - t516 - t553 + t554 - t500 - t481 + t617 + t53 + t649 - t651
t1811 = t877 + t885 + t575 + t578 - t585 - t588 + t591 - t888 + t1142 + t1670 - t1143
t1816 = t1120 - t1123 - t1149 + t1152 + t1154 + t1089 + t677 - t680 + t688 + t690 - t692
t1819 = -t573 - t697 - t700 + t702 + t705 + t938 - t565 + t708 + t559 - t562 - t942
t1823 = -t1680 + t1687 - t1689 + t1692 + t1694 - t1697 + t1700 + t1705 - t1708 + t1719 + t1737
t1825 = -t1738 + t1742 + t1751 + t1754 + t1756 - t1710 + t1759 - t1774 + t1776 + t1779 - t1782
t1827 = t33 * t1007 * t1605
t1829 = t70 * t974 * t1605
t1832 = t110 * t68 * t971 * t1605
t1833 = 2 * t1832
t1834 = t1086 - t1102 - t835 - t862 - t121 - t122 + t863 + t1097 + t1100 + t854 + t839 + t841 + t844
t1835 = t984 * t1605
t1836 = t1635 * t971
t1837 = rLR - t677 + t1077 + t680 - t1089 - t688 + t1710 - t1700 + t1520 + t700 - t1091 - t705 - t690 - t702 - t718 + t692 - t1687 + t1829 - t721
t1839 = t845 + t848 + t850 + t853 - t94 - t84 + t1764 + t1766 - t1768 + t1760 + t1835 + t1836 + t68 * t1837
t1843 = t993 * t1605
t1844 = t990 * t1646
t1845 = t990 * t1608
t1846 = t1608 * t1013
t1847 = -1 + t1077 + rLR - t1091 + t1520 + t556 + t657 - t661 + t663 - t1116 + t1117 - t1672 + t1676 - t1120 + t1123 - t1089 - t677 + t680
t1848 = -t688 - t690 + t692 + t697 + t700 - t702 - t705 - t708 - t710 - t718 - t721 - t1687 - t1700 - t1705 + t1708 + t1710 - t1827 + t1829
t1851 = t991 * t1608
t1852 = -t1783 + t1827 - t1829 + t1833 - t8 * t13 * (t1834 + t1839) - t1843 + t1844 - t1845 + t1846 + t62 * (t1847 + t1848) + t1851
t1856 = -rLS - rLR + t43 + t89 + t180 + t422 - t479 + t482 + t484 + t504 - t509 + t1852 + t1823 + t1825 + t1816 + t1819 + t596 + t1811 + t1808 + t1801 + t1804 - t657 + t661 - t663 + t710 + t718 + t721 + t726 + t727 - t1676 - t1671 + t1672 - t1668 + t803 - t827 - t829 - t831 - t833 + t1528 - t1520 + t1509 - t1485 - t909 + t915 + t917 - t919 + t928 - t931 + t945 + t947 - t951 - t952 + t953 - t955 +…
t1866 = Edelta_lhs(t146, p, 0, 0, 0, 1, 0, 1, 0)
ret[12] = t2 * (2 * t1500 * t1652 + 2 * t148 * t1856 + n * t1856 - 2 * t1024 * t1652 - 2 * t142 * t1856) * t1866
t1867 = t1 * t1328
t1871 = t70 * t1275 * t1605
t1873 = t33 * t1280 * t1605
t1874 = -1 + rLR + t1358 - t1361 + t1520 - t1367 - t1371 - t718 + t1373 + t1871 - t721 - t1410 - t1416 + t1413 + t1419 + t657 - t1398 - t1873 + t556
t1877 = t1394 + t1398 - t1400 + t1402 + t1407 - t1423 - t1425 - t1428 + t1429 - t1431 + t1435
t1879 = t1304 * t1608
t1882 = t1287 * t1605
t1883 = t1635 * t1269
t1884 = t1356 - t1357 + t68 * (rLR + t1358 - t1361 + t1520 - t1367 - t1371 - t718 + t1373 + t1871 - t721) - t122 + t1379 + t1377 + t1380 + t1882 - t84 - t121 + t1883 + t1382 + t1385 + t1383 - t94
t1887 = t1438 - t1441 + t1367 + t1371 - t1879 - t8 * t13 * t1884 + t89 - rLR + t180 + t1222 + t1044
t1891 = 2 * t110 * t68 * t1269 * t1605
t1892 = t43 + t1225 + t1043 + t1509 + t465 + t1891 + t92 + t1873 + t1445 + t1448 - t1455
t1895 = t1305 * t1608
t1896 = t1308 * t1605
t1897 = -t1458 + t1410 - t1413 + t1416 - t1419 + t1361 - t1373 - rLS + t1895 - t1896 + t1528
t1898 = t1608 * t1313
t1899 = t1304 * t1646
t1900 = t1898 + t1899 - t1520 - t100 - t1460 + t1461 + t1462 + t1465 - t1381 + t1466 + t1468
t1902 = t1470 + t617 + t53 - t1473 + t1475 + t1476 + t1477 - t1479 - t1481 + t1482 + t1483
t1905 = -t1342 + t1346 - t1350 + t1353 + t1354 - t1355 - t1871 + t62 * t1874 - t1358 - t1390 + t1877 + t1887 + t1892 + t1897 + t1900 + t1902 + t1541
t1915 = Edelta_lhs(t146, p, 0, 0, 0, 1, 1, 0, 0)
ret[13] = t2 * (2 * t1867 * t1652 + 2 * t148 * t1905 + n * t1905 - 2 * t1331 * t1652 - 2 * t142 * t1905) * t1915
t1916 = t1652 * t1652
t1919 = 2 + t405 + t1222 + t409 + t1043 + t1226 + t422 - t428 + t433 - t438 + t442 - t446 - t451 + t462
t1920 = t473 + t474 - t479 - t480 + t483 + t501 - t502 + t515 - t517 - t553 + t598 - t500 - t612 - t514 + t618
t1922 = t649 - t653 + t726 + t802 - t827 - t830 - t557 + t872 - t658 + t877 + t575 + t578 - t585 - t588 + t591
t1923 = -t888 + t891 - t898 - t900 + t661 - t663 + t666 - t669 + t677 - t680 + t688 + t690 + t582 + t596 - t909
t1926 = t915 + t917 - t919 + t928 - t931 - t570 - t573 - t697 - t700 + t703 + t938 - t566 + t708 + t560
t1929 = 2 * t1687
t1931 = 4 * t1691
t1932 = -t563 - t942 + t945 + t947 - t951 - t952 + t953 - t954 - t955 + t719 - 2 * t1680 + 4 * t1683 + t1929 - 2 * t1689 + t1931
t1935 = 4 * t1696
t1936 = 2 * t1700
t1937 = 2 * t1702
t1938 = 4 * t1704
t1939 = 4 * t1707
t1941 = 2 * t1738
t1944 = 2 * t1742
t1948 = 4 * t17
t1950 = t8 * t15 * t1948
t1951 = 2 * t1694 - t1935 + t1936 - t1937 + t1938 - t1939 + 2 * t1719 - t1941 - 2 * t1739 + 2 * t1741 + t1944 + 2 * t1752 + 2 * t1753 + 2 * t1756 - t1950
t1952 = 2 * t1710
t1953 = 2 * t1715
t1957 = 12 * t1778
t1958 = 12 * t1781
t1962 = -2 * t599 + 2 * t1746 + 2 * t603 - 2 * t1749 - 2 * t608
t1963 = t1962 * t136
t1969 = t658 + 2 * t1730 - 2 * t1732 - 4 * t1725 + 4 * t1728 + 2 * t1734 + t765 - t769 - t773 + t779 + t784 - t788 + t791 + t795 - t798
t1970 = t57 * t1969
t1971 = t658 + t1950 - t1936 + t1937 - t1938 + t1939 - t1929 + t1952 - t1953 - t719 + t697
t1972 = -t661 + t680 - t703 - t708 + t663 - t688 - t690 - t677 - t666 + t669 + t700
t1975 = t57 * t1962
t1976 = -t677 + t1952 + t680 - t1936 - t688 + t1950 + t700 - t703 - t1929 - t690 - t719 + t1937
t1980 = 2 * t1764
t1981 = 2 * t1766
t1984 = -t835 + t68 * t1976 + 2 * t1760 + 2 * t1763 + t1980 + t1981 + 2 * t1767 - 2 * t1768 + t840 + t844 + t853 + t855 - t859 - t862 + t863 - t865
t1987 = t63 * t1962
t1988 = -t1952 + t1953 + 2 * t1759 - 2 * t1775 + 2 * t1776 + t1957 - t1958 - 2 * t1783 + t134 * t1948 + t1963 + t1970 + t62 * (t1971 + t1972) - t1975 - t8 * t13 * t1984 + t1987
t1991 = t1919 + t1920 + t1922 + t1923 + t1926 + t1932 + t1951 + t1988
t2001 = Edelta_lhs(t146, p, 0, 0, 0, 2, 0, 0, 0)
ret[14] = t2 * (2 * t1 * t1916 + 2 * t148 * t1991 + n * t1991 - 2 * n * t1916 - 2 * t142 * t1991) * t2001 / 2
t2003 = -t1270 - t975 - dtLS - dtLRS
t2004 = t15 * t2003
t2005 = t8 * t2004
t2007 = -dtL - dtLS - dtLR - dtLRS - t974 + t2005 + t1279 - t1284
t2009 = -t974 + t2005 + t1279
t2011 = t68 * t2009 + t1295 + t1297
t2012 = t13 * t2011
t2014 = -t2005 + t134 * t2003 + t62 * t2007 - t8 * t2012 + t1326 + t1284 - t1279 + t1307 - t1310 - t1270 + t1312 + t1291 - t1318 - t975 + t974 - t1000 + dtL + dtLR
t2017 = n * t2014
t2022 = Edelta_lhs(t146, p, 0, 0, 1, 0, 0, 0, 0)
ret[15] = t2 * (2 * t148 * t2014 + t2017 - 2 * t142 * t2014) * t2022
t2025 = t1346 - t1350 + t1398 + t1075 - t1425 - t1428 + t1435 + t1371 - rLR + t180 + t155
t2028 = t249 * t14 * t2003 * t173
t2029 = t43 + t1225 + t45 + t1226 + t1445 - t1458 + t1416 - t1419 - t1373 - t1132 + t2028 + t1461
t2031 = t1462 + t1468 + t1470 + t53 - t1473 + t1475 + t1476 + t1477 - t1481 - t556 + t885 - t1485
t2032 = t42 * t2004
t2033 = -1 + t43 + t45 + t180 + t1225 + t155 + t1226
t2035 = t8 * t15 * t2033
t2038 = t8 * t35 * t2011 * t173
t2039 = t42 * t2012
t2040 = t59 * t2009
t2041 = t5 * t2009
t2047 = t274 * t2003
t2049 = t345 * t2007
t2050 = -1 + rLR + t2032 - t2028 + t2035 - t1371 + t1373 - t721 - t1416 + t1419 - t1398 + t556
t2052 = -t1149 + t1154 + t721 - t2032 - t2035 + t2038 - t2039 - t8 * t13 * (t2040 - t2041 + t68 * (rLR + t2032 - t2028 + t2035 - t1371 + t1373 - t721) + t1379 + t1380 - t84 - t121 + t1382 + t1383) + t2047 + t134 * t2033 + t2049 + t62 * t2050
t2054 = t2025 + t2029 + t2031 + t2052
t2056 = 2 * t148 * t2054
t2057 = n * t2054
t2061 = 2 * t142 * t2054
t2064 = Edelta_lhs(t146, p, 0, 0, 1, 0, 0, 0, 1)
ret[16] = t2 * (2 * t1030 * t2014 + t2056 + t2057 - 2 * t396 * t2014 - t2061) * t2064
t2068 = 2 * t16
t2070 = t8 * t15 * t2068
t2076 = t134 * t2068
t2077 = t1445 - t1458 + t1416 - t1419 + t1516 - t1517 + t1525 - t8 * t13 * (t2040 - t2041 + t68 * (t2032 - t2028 + t2070 - t1371 + t1507 - t721) + t1533 + t1380 - t84 - t121 + t1382 + t1534) + t1526 - t1527 + t2076
t2081 = t62 * (t2032 - t2028 + t2070 - t1371 + t1507 - t721 - t1416 + t1419 - t1522 + t556) + t1529 - t1132 + t1522 + t2028 + t1461 + t1470 + t53 + t1476 + t1477 - t1481
t2082 = -t556 - t1485 - t1149 + t1154 + t721 - t2070 - t2032 + t2038 - t2039 + t2047 + t2049
t2084 = t1346 - t1350 + t1075 - t1428 + t1371 - t1507 + t180 + t155 + t44 + t46 + t2077 + t2081 + t2082
t2086 = 2 * t148 * t2084
t2087 = n * t2084
t2091 = 2 * t142 * t2084
t2094 = Edelta_lhs(t146, p, 0, 0, 1, 0, 0, 1, 0)
ret[17] = t2 * (2 * t1500 * t2014 + t2086 + t2087 - 2 * t1024 * t2014 - t2091) * t2094
t2097 = 2 * t5
t2100 = t8 * t15 * t2097
t2109 = 1 + t134 * t2097 + t62 * (-1 + rLR + t2100 + t1573 - t1576) - t2100 + t1559 - t1562 + t1566 + t1568 - t1558 - t1573 - t8 * t13 * (t68 * (rLR + t2100 + t1573) + t1583 + t1585) + 2 * t1591 + t1576 + t885 + t43 + t45 - rLR + t44 + t46
t2111 = 2 * t148 * t2109
t2112 = n * t2109
t2116 = 2 * t142 * t2109
t2119 = Edelta_lhs(t146, p, 0, 0, 1, 0, 1, 0, 0)
ret[18] = t2 * (2 * t1867 * t2014 + t2111 + t2112 - 2 * t1331 * t2014 - t2116) * t2119
t2120 = t1 * t1652
t2127 = Edelta_lhs(t146, p, 0, 0, 1, 1, 0, 0, 0)
ret[19] = t2 * (2 * t2120 * t2014 + t2056 + t2057 - 2 * t1655 * t2014 - t2061) * t2127
t2128 = t2014 * t2014
t2134 = Edelta_lhs(t146, p, 0, 0, 2, 0, 0, 0, 0)
ret[20] = t2 * (2 * t1 * t2128 - 2 * n * t2128) * t2134 / 2
t2136 = t973 + t992 - t994 + t996 - t981 + t1609 - t1610 - t151 + t165 - t175 + t178 - t179 + dtL
t2137 = dtLS + t186 + t194 - t202 - t211 + t220 - t225 + t228 + t1004 + t231 - t234 + t237 - t240 + t242
t2139 = -t246 + t252 + t1009 + t275 - t322 + t323 + t1620 + t346 - t365 - t368 + t372 - t386 - t976 - t991
t2140 = -t1622 - dtLR - dtLRS - t976
t2141 = t15 * t2140
t2142 = t8 * t2141
t2143 = t179 - t252 + t2142 - t228 + t981 + t1631 - t231 + t234 - t1009 - t1628
t2146 = t179 - t252 + t2142 - t228 + t981 + t1631
t2148 = t277 - t278 + t68 * t2146 + t985 + t298 + t1634 + t1636 + t317 + t986
t2149 = t13 * t2148
t2151 = t1014 - t1012 + t1015 + t1628 - t1018 - t1631 - t1640 + t1647 + t1648 - t1622 + t62 * t2143 + t134 * t2140 - t8 * t2149 - t2142
t2153 = t2136 + t2137 + t2139 + t2151
t2156 = n * t2153
t2161 = Edelta_lhs(t146, p, 0, 1, 0, 0, 0, 0, 0)
ret[21] = t2 * (2 * t148 * t2153 + t2156 - 2 * t142 * t2153) * t2161
t2164 = t1035 - t1040 - t1041 - t1050 - t1051 + t1052 + t1071 - t1074 + t1036 - t1038 + t1081 - t1054 + t1056 + t1107 + t1108 + t1109 - t1111 - t1112 - t1057 + t1113
t2165 = t1114 + t89 + t180 + t1222 + t1044 + t44 + t45 + t1226 + t422 - t428 + t433 - t438 + t1130 - t1131 - t451 + t1663 - t1664 + t462 + t465 + t473
t2167 = t92 - t479 - rLS + t1091 + t1061 - t1065 + t1137 + t482 + t501 - t100 - t516 - t553 - t500 - t481 + t613 + t617 + t53 + t649 + t654 + t726
t2169 = t882 + t575 + t578 - t585 - t588 + t591 - t888 + t1142 + t1670 - t1143 - t1144
t2173 = -t1671 - t1485 + t661 - t663 + t1116 - t1117 + t1672 - t1676 - t1147 + t1120 - t1123 + t1152 - t1093 + t677 - t680 + t683 + t688 + t690 + t1067 + t596
t2174 = -t909 + t915 + t917 - t919 - t924 + t928 - t931 - t1068 - t573 - t697 - t700 + t702 + t705 + t934 + t938 - t565 + t708 + t559 - t562 - t942
t2176 = t42 * t2141
t2177 = -1 + t45 + t1044 + t180 + t44 + t1222 + t1226
t2179 = t8 * t15 * t2177
t2182 = t8 * t35 * t2148 * t173
t2183 = t945 + t947 - t951 - t952 + t953 - t509 - t955 - t712 + t718 + t721 - t2176 - t2179 + t2182 + t1684 + t1687 + t1692 - t1697 - t1702 + t1705 - t1708
t2185 = -t1081 - t1091 + t556 + t657 - t661 + t663 - t1116 + t1117 - t1672 + t1676 - t1120 + t1123 + t1093 - t677 + t680 - t683 - t688
t2188 = t249 * t14 * t2140 * t173
t2189 = -t690 + t697 + t700 - t702 - t705 - t708 + t712 - t718 - t721 + t2176 + t2179 - t1687 + t1702 - t1705 + t1708 - t1715 - t2188
t2192 = t134 * t2177
t2193 = t345 * t2143
t2194 = t274 * t2140
t2195 = -t835 - t862 - t121 - t122 + t863 + t1097 + t1098 + t1099 + t1100 + t854 + t839 + t844 + t845
t2196 = t5 * t2146
t2197 = t59 * t2146
t2198 = -t677 + t712 + t680 - t683 - t688 + t2176 - t2188 + t2179 + t700 - t702 - t705 - t690 - t1091 - t718 + t1093 - t1687 + t1702 - t721
t2200 = t848 + t853 + t860 - t94 - t856 - t84 + t1763 + t1764 + t1766 + t1767 - t2196 + t2197 + t68 * t2198
t2204 = t42 * t2149
t2205 = t62 * (t2185 + t2189) + t2192 + t2193 + t2194 + t2188 - t1774 - t1775 + t1779 - t1782 - t8 * t13 * (t2195 + t2200) - t2204
t2209 = t2205 + t2183 + t2173 + t2174 + t2165 + t2167 + t2169 + t2164 + t504 + t1751 + t1752 + t1753 + t1754 + t1741 + t1742 + t1737 - t1738 - t1739 - t657 + t1715 - t1668 + t803 - t827 - t829 - t831 - t869 + t877 - t879
t2219 = Edelta_lhs(t146, p, 0, 1, 0, 0, 0, 0, 1)
ret[22] = t2 * (2 * t1030 * t2153 + 2 * t148 * t2209 + n * t2209 - 2 * t396 * t2153 - 2 * t142 * t2209) * t2219
t2222 = t1178 - t1041 + t1042 - t1181 + t1052 - t1186 + t1075 + t1191 + t1192 - t1076 - t1077 - t1210 + t1081 - t1212 + t1084 + t1214
t2223 = t1215 + t1109 - t1217 - t1112 - t1219 + t1114 + t1115 + t180 + t155 + t44 + t46 + t422 - t428 + t433 - t438 - t451 + t1663
t2225 = -t1664 + t462 + t473 - t479 + t2076 + t1195 + t1227 - t1229 - t1132 + t1137 + t501 - t553 - t500 + t53 + t649 + t726 + t803
t2226 = -t827 - t831 - t1668 + t877 + t575 + t578 - t585 - t588 + t591 - t888 + t1670 - t1671 - t1485 + t661 - t663 + t1672 - t1676
t2229 = -t1236 + t1237 - t1238 - t1149 + t1240 + t1154 + t1089 - t1093 + t677 - t680 + t688 + t690 + t596 - t909 + t915 + t917
t2230 = -t919 + t928 - t931 - t573 - t697 - t700 + t705 + t938 + t708 - t942 + t945 + t947 - t951 - t952 + t953 - t955 + t721
t2232 = -t2070 - t1245 + t1250 - t1190 + t1252 - t2176 + t2182 + t1687 + t1692 - t1697 + t1705 - t1708 + t1737 - t1738 + t1742 + t1751 + t1754
t2233 = -t677 + t1077 + t680 - t1089 - t688 + t2176 - t2188 + t2070 + t700 - t1195 - t705 - t690 + t1093 - t1687 + t1829 - t721
t2235 = -t835 - t2196 + t68 * t2233 + t2197 + t1835 + t1836 + t1764 + t1766 + t1086 + t1200 + t1098
t2236 = t1099 + t1203 + t844 + t845 + t848 + t853 - t1102 - t84 - t862 + t863 - t121
t2240 = t1077 - t1081 - t1195 + t556 - t661 + t663 - t1672 + t1676 - t1237 + t1238 - t1089 + t1093 - t677 + t680
t2241 = -t688 - t690 + t697 + t700 - t705 - t708 - t721 + t2070 + t2176 - t1687 - t1705 + t1708 - t2188 - t1827 + t1829
t2244 = t2193 + t2194 + t2188 - t1774 + t1779 - t1782 - t8 * t13 * (t2235 + t2236) + t1827 - t1829 + t1833 - t2204 - t1843 + t1844 - t1845 + t1846 + t1851 + t62 * (t2240 + t2241)
t2247 = t2222 + t2223 + t2225 + t2226 + t2229 + t2230 + t2232 + t2244
t2257 = Edelta_lhs(t146, p, 0, 1, 0, 0, 0, 1, 0)
ret[23] = t2 * (2 * t1500 * t2153 + 2 * t148 * t2247 + n * t2247 - 2 * t1024 * t2153 - 2 * t142 * t2247) * t2257
t2261 = -t1400 + t1402 + t1407 - t1423 - t1428 + t1429 - t1431 + t1438 - t1441 + t1367 + t1371
t2264 = t1891 + t92 + t1873 + t1445 + t1448 - t1455 - t1458 + t1410 - t1413 + t1416 - t1419
t2268 = t1898 + t1899 + t1522 - t100 - t1460 + t1461 + t1465 - t1381 + t1466 + t1470 + t617
t2271 = t1358 - t1361 + t2179 - t1367 - t1371 - t718 + t1507 + t1871 - t721 - t1410 - t1416 + t1413 + t1419 + t657 - t1522 - t1873 + t556
t2275 = t1356 - t1357 + t68 * (t1358 - t1361 + t2179 - t1367 - t1371 - t718 + t1507 + t1871 - t721) - t122 + t1533 + t1377 + t1380 + t1882 - t84 - t121 + t1883 + t1382 + t1385 + t1534 - t94
t2278 = t882 - t1144 - t1485 - t924 - t562 + t718 + t721 - t2179 + t2192 + t62 * t2271 - t8 * t13 * t2275
t2281 = -rLS + t44 + t45 + t53 + t89 + t180 + t2278 + t2268 + t2261 + t2264 + t465 - t556 + t1895 - t1896 - t1879 - t1871 - t657 - t1527 + t1529 + t1525 + t1526 - t1517 + t1516 - t1507 - t879 + t1482 + t1483 + t1477 - t1479 - t1481 + t1476 + t1044 + t1394 - t1390 + t1361 - t1358 + t1353 + t1354 - t1355 - t1350 - t1342 + t1346 + t1226 + t1222
t2291 = Edelta_lhs(t146, p, 0, 1, 0, 0, 1, 0, 0)
ret[24] = t2 * (2 * t1867 * t2153 + 2 * t148 * t2281 + n * t2281 - 2 * t1331 * t2153 - 2 * t142 * t2281) * t2291
t2294 = 2 * t17
t2296 = t8 * t15 * t2294
t2297 = 1 + t1035 - t1040 - t1050 - t1051 + t1071 - t1074 - t2296 + t1036 - t1038 - t1054 + t1056 + t1107 + t1108 - t1111 - t1057 + t1113 + t89
t2298 = t155 + t1044 + t45 + t46 + t422 - t428 + t433 - t438 + t1130 - t1131 - t451 + t462 + t473 + t92 - t479 - rLS + t1091 + t1061 - t1065
t2300 = t134 * t2294
t2301 = t2296 - t1091 + t657 - t661 + t663 - t1116 + t1117 - t1120 + t1123 - t677 + t680 - t688 - t690 + t697
t2302 = t700 - t702 - t708 - t718 + t2176 - t1929 - t1700 + t1702 - t1938 + t1939 + t1710 - t1715 - t2188 - t1827 + t1829
t2305 = t482 + t501 - t100 + t2300 + t62 * (t2301 + t2302) - t516 - t553 - t500 - t481 + t617 + t649 + t726 - t827 - t829 - t557 + t504 - t657 + t877
t2306 = t575 + t578 - t585 - t588 + t591 - t888 + t1142 - t1143 - t1144 + t661 - t663 + t1116 - t1117 - t1147 + t1120 - t1123 + t1152 + t677 - t680
t2309 = t688 + t690 + t1067 + t596 - t909 + t915 + t917 - t919 + t928 - t931 - t1068 - t573 - t697 - t700 + t702 + t938 - t565 + t708
t2310 = t559 - t562 - t942 + t945 + t947 - t951 - t952 + t953 - t509 - t955 + t718 - t2176 + t2182 - t1680 + t1684 + t1929 - t1689 + t1931 + t1694
t2312 = -t1935 + t1700 - t1702 + t1938 - t1939 + t1719 - t1941 - t1739 + t1741 + t1944 + t1752 + t1753 + t1756 - t1710 + t1715 + t1759 + t2193 + t2194 + t2188
t2313 = -t677 + t1710 + t680 - t1700 - t688 + t2176 - t2188 + t2296 + t700 - t702 - t1929 - t690 - t1091 - t718 + t1829 + t1702
t2315 = -t835 - t2196 + t68 * t2313 + t2197 + t1835 + t1836 + t1760 + t1763 + t1980 + t1981 + t1767
t2316 = -t1768 + t1097 + t1100 + t839 + t844 + t853 + t854 - t94 - t862 + t863 - t122
t2320 = -t1775 + t1776 + t1957 - t1958 - t1783 - t8 * t13 * (t2315 + t2316) + t1963 + t1970 - t1975 + t1987 + t1827 - t1829 + t1833 - t2204 - t1843 + t1844 - t1845 + t1846 + t1851
t2323 = t2297 + t2298 + t2305 + t2306 + t2309 + t2310 + t2312 + t2320
t2333 = Edelta_lhs(t146, p, 0, 1, 0, 1, 0, 0, 0)
ret[25] = t2 * (2 * t2120 * t2153 + 2 * t148 * t2323 + n * t2323 - 2 * t1655 * t2153 - 2 * t142 * t2323) * t2333
t2334 = t1 * t2014
t2341 = Edelta_lhs(t146, p, 0, 1, 1, 0, 0, 0, 0)
ret[26] = t2 * (2 * t2334 * t2153 + t2086 + t2087 - 2 * t2017 * t2153 - t2091) * t2341
t2342 = t2153 * t2153
t2352 = -t835 + t68 * (-2 * t676 + 2 * t2176 + 2 * t679 - 2 * t2188 - 2 * t687 + 2 * t699 - 2 * t1091 - 2 * t1687 - 2 * t689 + 2 * t1829) - 2 * t2196 + 2 * t2197 + 2 * t1835 + 2 * t1836 + t1980 + t1981 + t1200 + t1203 + t844 + t853 - t862 + t863
t2355 = 2 * t2188
t2356 = 2 * t2176
t2357 = 2 * t1827
t2358 = 2 * t1829
t2359 = -t2355 + t2356 - t2357 + t2358 - t1938 + t1939 - t1929 - t1195 + t697 - t661 + t680 - t1237 + t1238 - t708 + t663 - t688 - t690 - t677 + t700
t2361 = t1178 - t1181 - t1186 + t1191 - t8 * t13 * t2352 + t62 * t2359 + t1192 - t1210 - t1212 + t1214 + t1215 - t1217
t2362 = -t1219 + t422 - t428 + t433 - t438 - t451 + t462 + t473 - t479 + t1195 + t1227 - t1229
t2364 = t501 - t553 - t500 + t649 + t726 - t827 - t557 + t877 + t575 + t578 - t585 - t588
t2365 = t591 - t888 + t661 - t663 - t1236 + t1237 - t1238 + t1240 + t677 - t680 + t688 + t690 + t596
t2368 = -t909 + t915 + t917 - t919 + t928 - t931 - t573 - t697 - t700 + t938 + t708 - t942
t2370 = t945 + t947 - t951 - t952 + t953 - t955 - t1245 + t1250 - t1190 + t1252 - t2356 + 2 * t2182
t2374 = t1929 + t1931 - t1935 + t1938 - t1939 - t1941 + t1944 + 2 * t2193 + 2 * t2194 + t2355 + t1957 - t1958
t2382 = t1963 + t1970 - t1975 + t1987 + t2357 - t2358 + 4 * t1832 - 2 * t2204 - 2 * t1843 + 2 * t1844 - 2 * t1845 + 2 * t1846 + 2 * t1851
t2385 = t2361 + t2362 + t2364 + t2365 + t2368 + t2370 + t2374 + t2382
t2395 = Edelta_lhs(t146, p, 0, 2, 0, 0, 0, 0, 0)
ret[27] = t2 * (2 * t1 * t2342 + 2 * t148 * t2385 + n * t2385 - 2 * n * t2342 - 2 * t142 * t2385) * t2395 / 2
t2397 = -dtRS - dtLRS - t1623 - t1271
t2398 = t15 * t2397
t2399 = t8 * t2398
t2401 = -dtR - dtLR - dtRS - dtLRS - t1629 + t2399 + t1277 - t1282
t2403 = 1 - t2399 + t1303 + t134 * t2397 + t62 * t2401 + t1306 - t1309 + t1311 - t1305 + t1314 - t1296 - t1271 + dtLR
t2404 = -t1629 + t2399 + t1277
t2406 = t68 * t2404 + t1294 + t1298
t2407 = t13 * t2406
t2409 = dtR + dtS + dtLS + dtRS + dtLRS + t1289 - t1277 - t1616 - t8 * t2407 - t1317 + t1282 + t1322 - t1623 + t1629
t2410 = t2403 + t2409
t2418 = Edelta_lhs(t146, p, 1, 0, 0, 0, 0, 0, 0)
ret[28] = t2 * (2 * t148 * t2410 + n * t2410 - 2 * t142 * t2410) * t2418
t2423 = t8 * t35 * t2406 * t173
t2424 = t42 * t2398
t2425 = -1 + t43 + t1043 + t1044 + t44 + t155 + t1226
t2427 = t8 * t15 * t2425
t2430 = t249 * t14 * t2397 * t173
t2431 = 1 - t1342 + t1353 + t1354 + t2423 - t2424 - t2427 + t2430 - t1390 + t1396 - t1400 + t1402 + t1406 - t1423 - t1424
t2432 = t42 * t2407
t2433 = t59 * t2404
t2434 = t5 * t2404
t2440 = -t1431 - t2432 - t8 * t13 * (t2433 - t2434 + t68 * (rLR + t2424 - t2430 + t2427 - t1367 - t718 + t1369) - t122 + t1377 + t1378 + t1384 + t1385 - t94) + t1438 - t1441 + t1367 + t89 - rLR + t155 + t1044 + t43 + t44 + t1043 + t1226 + t92 + t1448
t2442 = -t1455 + t1410 - t1413 - t1369 - rLS - t100 - t1460 + t1463 + t1465 - t1381 + t1466 + t1467 + t617 + t1474 - t1479
t2443 = -1 + rLR + t2424 - t2430 + t2427 - t1367 - t718 + t1369 - t1410 + t1413 + t657 - t1396
t2445 = t274 * t2397
t2447 = t345 * t2401
t2448 = -t1480 + t1482 + t1483 - t657 + t885 - t1144 - t562 + t718 - t1680 - t1689 + t1694 + t1776 + t62 * t2443 + t2445 + t134 * t2425 + t2447
t2450 = t2431 + t2440 + t2442 + t2448
t2452 = 2 * t148 * t2450
t2453 = n * t2450
t2457 = 2 * t142 * t2450
t2460 = Edelta_lhs(t146, p, 1, 0, 0, 0, 0, 0, 1)
ret[29] = t2 * (2 * t1030 * t2410 + t2452 + t2453 - 2 * t396 * t2410 - t2457) * t2460
t2467 = Edelta_lhs(t146, p, 1, 0, 0, 0, 0, 1, 0)
ret[30] = t2 * (2 * t1500 * t2410 + t2452 + t2453 - 2 * t1024 * t2410 - t2457) * t2467
t2474 = Edelta_lhs(t146, p, 1, 0, 0, 0, 1, 0, 0)
ret[31] = t2 * (2 * t1867 * t2410 + t2111 + t2112 - 2 * t1331 * t2410 - t2116) * t2474
t2477 = 1 - t1342 + t1353 + t1354 + t2423 - t1871 - t2424 + t2430 - t1390 - t1400 + t1402 - t1423 - t1431 - t2296
t2483 = -t2432 + t1438 - t1441 + t1367 - t1879 - t8 * t13 * (t2433 - t2434 + t68 * (t2424 - t2430 + t2296 - t1367 - t718 + t1871) - t122 + t1377 + t1882 + t1883 + t1385 - t94) + t89 + t155 + t1044 + t45 + t46 + t1891 + t92 + t1873 + t1448
t2487 = -t1455 + t1410 - t1413 - rLS + t1895 - t1896 + t62 * (t2424 - t2430 + t2296 - t1367 - t718 + t1871 - t1410 + t1413 + t657 - t1873) + t1898 + t1899 - t100 - t1460 + t1465 - t1381 + t1466
t2488 = t2300 + t617 - t1479 + t1482 + t1483 - t657 - t1144 - t562 + t718 - t1680 - t1689 + t1694 + t1776 + t2445 + t2447
t2490 = t2477 + t2483 + t2487 + t2488
t2492 = 2 * t148 * t2490
t2493 = n * t2490
t2497 = 2 * t142 * t2490
t2500 = Edelta_lhs(t146, p, 1, 0, 0, 1, 0, 0, 0)
ret[32] = t2 * (2 * t2120 * t2410 + t2492 + t2493 - 2 * t1655 * t2410 - t2497) * t2500
t2507 = Edelta_lhs(t146, p, 1, 0, 1, 0, 0, 0, 0)
ret[33] = t2 * (2 * t2334 * t2410 + t2111 + t2112 - 2 * t2017 * t2410 - t2116) * t2507
t2515 = Edelta_lhs(t146, p, 1, 1, 0, 0, 0, 0, 0)
ret[34] = t2 * (2 * t1 * t2153 * t2410 + t2492 + t2493 - 2 * t2156 * t2410 - t2497) * t2515
t2516 = t2410 * t2410
t2522 = Edelta_lhs(t146, p, 2, 0, 0, 0, 0, 0, 0)
ret[35] = t2 * (2 * t1 * t2516 - 2 * n * t2516) * t2522 / 2
