# Supplementary material for: Multi-locus Analysis of Genomic Time Series Data from Experimental Evolution
Source: PLoS Genet. 2015 Apr 7;11(4):e1005069. doi: 10.1371/journal.pgen.1005069 (PMC4388667; doi:10.1371/journal.pgen.1005069)
Supplement: S1 Code — (ZIP) [file pgen.1005069.s008.zip › code/threelocus/include/_mgf_0000001.cii]

t1 = 2 * h
t2 = 1 - t1
t3 = dtS + dtLS + dtRS + dtLRS
t4 = t2 * t3
t5 = h + t4
t6 = s * t5
t10 = 1 + s * t3 * (t1 + t4)
t11 = 0.1e1 / t10
t12 = dtL + dtLS + dtLR + dtLRS
t13 = t12 * t3
t14 = dtLS + dtLRS - t13
t17 = dtL + dtLS + dtLR + dtLRS + t6 * t11 * t14
t19 = 1 - dtS - dtLS - dtRS - dtLRS
t22 = dtS + dtLS + dtRS + dtLRS + t6 * t11 * t3 * t19
t24 = dtR + dtLR + dtRS + dtLRS
t25 = t3 * t24
t26 = dtRS + dtLRS - t25
t29 = dtR + dtLR + dtRS + dtLRS + t6 * t11 * t26
t37 = 1 - 2 * dtS - 2 * dtLS - 2 * dtRS - 2 * dtLRS
t40 = t2 * s
t41 = t40 * t11
t45 = -rRS + t6 * t11 * (1 - rRS) * t37 + t41 * rRS * t3 * t19
t47 = s * s
t48 = t5 * t5
t49 = t47 * t48
t50 = t10 * t10
t51 = 0.1e1 / t50
t52 = t49 * t51
t53 = t3 * t19
t58 = t12 * t24
t59 = dtLR + dtLRS - t58
t60 = rLR * t59
t63 = t12 * t26
t64 = t3 * t59
t65 = t24 * t14
t66 = t13 * t24
t67 = dtLRS - t63 - t64 - t65 - t66
t69 = t6 * t11 * (1 - rLR) * t67
t72 = t41 * rLR * t14 * t26
t85 = -rLS + t6 * t11 * (1 - rLS) * t37 + t41 * rLS * t3 * t19
t101 = rLS_R + rRS_L
ret = t17 * t22 * t29 + t17 * (dtRS + dtLRS - t25 + t45 * t26 - t52 * t53 * t26) + t22 * (dtLR + dtLRS - t58 - t60 + t69 + t72 - t49 * t51 * t14 * t26) + t29 * (dtLS + dtLRS - t13 + t85 * t14 - t52 * t53 * t14) + dtLRS - t63 - t64 - t65 - t66 + (-rLS_R - rRS_L - rLR_S + t6 * t11 * (1 - rLS_R - rRS_L - rLR_S) * t37 + t41 * rLR_S * t3 * t19) * t67 - t6 * t11 * t101 * t3 * t19 * t59 - (t6 * t11 * (2…
