# Supplementary material for: Multi-locus Analysis of Genomic Time Series Data from Experimental Evolution
Source: PLoS Genet. 2015 Apr 7;11(4):e1005069. doi: 10.1371/journal.pgen.1005069 (PMC4388667; doi:10.1371/journal.pgen.1005069)
Supplement: S1 Code — (ZIP) [file pgen.1005069.s008.zip › code/threelocus/include/_mgf_0000010.cii]

t1 = dtL + dtLS + dtLR + dtLRS
t2 = dtS + dtLS + dtRS + dtLRS
t3 = dtR + dtLR + dtRS + dtLRS
t4 = t2 * t3
t5 = dtRS + dtLRS - t4
t6 = t1 * t5
t7 = t1 * t3
t8 = dtLR + dtLRS - t7
t9 = t2 * t8
t10 = t1 * t2
t11 = dtLS + dtLRS - t10
t12 = t3 * t11
t13 = t10 * t3
t14 = 2 * h
t15 = 1 - t14
t16 = t15 * t2
t17 = h + t16
t18 = s * t17
t22 = 1 + s * t2 * (t14 + t16)
t23 = 0.1e1 / t22
t30 = 1 - 2 * dtS - 2 * dtLS - 2 * dtRS - 2 * dtLRS
t33 = t15 * s
t34 = t33 * t23
t36 = 1 - dtS - dtLS - dtRS - dtLRS
t40 = dtLRS - t6 - t9 - t12 - t13
t43 = rLS_R + rRS_L
t57 = t2 * t36
t58 = rLR * t8
t62 = t18 * t23 * (1 - rLR) * t40
t65 = t34 * rLR * t11 * t5
t75 = -rRS + t18 * t23 * (1 - rRS) * t30 + t34 * rRS * t2 * t36
t85 = -rLS + t18 * t23 * (1 - rLS) * t30 + t34 * rLS * t2 * t36
t91 = s * s
t93 = t17 * t17
t96 = t22 * t22
t104 = t75 * t5
t105 = t91 * t93
t106 = 0.1e1 / t96
t107 = t105 * t106
t109 = t107 * t57 * t5
t112 = dtR + dtLR + dtRS + dtLRS + t18 * t23 * t5
t121 = dtS + dtLS + dtRS + dtLRS + t18 * t23 * t2 * t36
t125 = dtL + dtLS + dtLR + dtLRS + t18 * t23 * t11
ret = t6 + t9 + t12 + t13 - (-rLS_R - rRS_L - rLR_S + t18 * t23 * (1 - rLS_R - rRS_L - rLR_S) * t30 + t34 * rLR_S * t2 * t36) * t40 + t18 * t23 * t43 * t2 * t36 * t8 + (t18 * t23 * (2 - rLS_R - rRS_L) - t33 * t23 * t30 * t43) * t11 * t5 + t18 * t23 * (t57 * (-t58 + t62 + t65) + t11 * t75 * t5 + t5 * t85 * t11) - 2 * t91 * s * t93 * t17 / t96 / t22 * t57 * t11 * t5 + dtRS - t4 + t104 - t109 - t112…
