# Supplementary material for: Multi-locus Analysis of Genomic Time Series Data from Experimental Evolution
Source: PLoS Genet. 2015 Apr 7;11(4):e1005069. doi: 10.1371/journal.pgen.1005069 (PMC4388667; doi:10.1371/journal.pgen.1005069)
Supplement: S1 Code — (ZIP) [file pgen.1005069.s008.zip › code/threelocus/include/_mgf_0000100.cii]

t1 = 2 * h
t2 = 1 - t1
t3 = dtS + dtLS + dtRS + dtLRS
t4 = t2 * t3
t5 = h + t4
t6 = s * t5
t10 = 1 + s * t3 * (t1 + t4)
t11 = 0.1e1 / t10
t12 = dtL + dtLS + dtLR + dtLRS
t13 = t12 * t3
t14 = dtLS + dtLRS - t13
t17 = dtL + dtLS + dtLR + dtLRS + t6 * t11 * t14
t19 = 1 - dtS - dtLS - dtRS - dtLRS
t22 = dtS + dtLS + dtRS + dtLRS + t6 * t11 * t3 * t19
t24 = dtR + dtLR + dtRS + dtLRS
t25 = t3 * t24
t26 = dtRS + dtLRS - t25
t29 = dtR + dtLR + dtRS + dtLRS + t6 * t11 * t26
t38 = 1 - 2 * dtS - 2 * dtLS - 2 * dtRS - 2 * dtLRS
t41 = t2 * s
t42 = t41 * t11
t46 = -rRS + t6 * t11 * (1 - rRS) * t38 + t42 * rRS * t3 * t19
t48 = s * s
t49 = t5 * t5
t50 = t48 * t49
t51 = t10 * t10
t52 = 0.1e1 / t51
t53 = t50 * t52
t54 = t3 * t19
t59 = t12 * t24
t60 = dtLR + dtLRS - t59
t61 = rLR * t60
t64 = t12 * t26
t65 = t3 * t60
t66 = t24 * t14
t67 = t13 * t24
t68 = dtLRS - t64 - t65 - t66 - t67
t70 = t6 * t11 * (1 - rLR) * t68
t73 = t42 * rLR * t14 * t26
t76 = t50 * t52 * t14 * t26
t86 = -rLS + t6 * t11 * (1 - rLS) * t38 + t42 * rLS * t3 * t19
t102 = rLS_R + rRS_L
ret = -t17 * t22 * t29 + t17 * t29 - t17 * (dtRS + dtLRS - t25 + t46 * t26 - t53 * t54 * t26) - t22 * (dtLR + dtLRS - t59 - t61 + t70 + t73 - t76) - t29 * (dtLS + dtLRS - t13 + t86 * t14 - t53 * t54 * t14) + dtLR - t59 - t61 + t70 + t73 - t76 + t64 + t65 + t66 + t67 - (-rLS_R - rRS_L - rLR_S + t6 * t11 * (1 - rLS_R - rRS_L - rLR_S) * t38 + t42 * rLR_S * t3 * t19) * t68 + t6 * t11 * t102 * t3 * t1…
