# Supplementary material for: Multi-locus Analysis of Genomic Time Series Data from Experimental Evolution
Source: PLoS Genet. 2015 Apr 7;11(4):e1005069. doi: 10.1371/journal.pgen.1005069 (PMC4388667; doi:10.1371/journal.pgen.1005069)
Supplement: S1 Code — (ZIP) [file pgen.1005069.s008.zip › code/threelocus/include/_mgf_0000101.cii]

t1 = n * n
t3 = 2 * h
t4 = 1 - t3
t5 = dtS + dtLS + dtRS + dtLRS
t6 = t4 * t5
t7 = h + t6
t8 = s * t7
t12 = 1 + s * t5 * (t3 + t6)
t13 = 0.1e1 / t12
t14 = dtL + dtLS + dtLR + dtLRS
t15 = t14 * t5
t16 = dtLS + dtLRS - t15
t19 = dtL + dtLS + dtLR + dtLRS + t8 * t13 * t16
t21 = 1 - dtS - dtLS - dtRS - dtLRS
t24 = dtS + dtLS + dtRS + dtLRS + t8 * t13 * t5 * t21
t26 = dtR + dtLR + dtRS + dtLRS
t27 = t5 * t26
t28 = dtRS + dtLRS - t27
t31 = dtR + dtLR + dtRS + dtLRS + t8 * t13 * t28
t32 = t19 * t24 * t31
t39 = 1 - 2 * dtS - 2 * dtLS - 2 * dtRS - 2 * dtLRS
t42 = t4 * s
t43 = t42 * t13
t47 = -rRS + t8 * t13 * (1 - rRS) * t39 + t43 * rRS * t5 * t21
t49 = s * s
t50 = t7 * t7
t51 = t49 * t50
t52 = t12 * t12
t53 = 0.1e1 / t52
t54 = t51 * t53
t55 = t5 * t21
t59 = t19 * (dtRS + dtLRS - t27 + t47 * t28 - t54 * t55 * t28)
t60 = t14 * t26
t61 = dtLR + dtLRS - t60
t62 = rLR * t61
t65 = t14 * t28
t66 = t5 * t61
t67 = t26 * t16
t68 = t15 * t26
t69 = dtLRS - t65 - t66 - t67 - t68
t71 = t8 * t13 * (1 - rLR) * t69
t74 = t43 * rLR * t16 * t28
t77 = t51 * t53 * t16 * t28
t79 = t24 * (dtLR + dtLRS - t60 - t62 + t71 + t74 - t77)
t87 = -rLS + t8 * t13 * (1 - rLS) * t39 + t43 * rLS * t5 * t21
t92 = t31 * (dtLS + dtLRS - t15 + t87 * t16 - t54 * t55 * t16)
t101 = (-rLS_R - rRS_L - rLR_S + t8 * t13 * (1 - rLS_R - rRS_L - rLR_S) * t39 + t43 * rLR_S * t5 * t21) * t69
t103 = rLS_R + rRS_L
t107 = t8 * t13 * t103 * t5 * t21 * t61
t116 = (t8 * t13 * (2 - rLS_R - rRS_L) - t42 * t13 * t39 * t103) * t16 * t28
t125 = t8 * t13 * (t55 * (-t62 + t71 + t74) + t16 * t47 * t28 + t28 * t87 * t16)
t135 = 2 * t49 * s * t50 * t7 / t52 / t12 * t55 * t16 * t28
t136 = t32 + t59 + t79 + t92 + dtLRS - t65 - t66 - t67 - t68 + t101 - t107 - t116 - t125 + t135
t139 = -t32 + t19 * t31 - t59 - t79 - t92 + dtLR - t60 - t62 + t71 + t74 - t77 + t65 + t66 + t67 + t68 - t101 + t107 + t116 + t125 - t135
ret = 0.1e1 / t1 * (t1 * t136 * t139 - n * t139 * t136)
