# Supplementary material for: Multi-locus Analysis of Genomic Time Series Data from Experimental Evolution
Source: PLoS Genet. 2015 Apr 7;11(4):e1005069. doi: 10.1371/journal.pgen.1005069 (PMC4388667; doi:10.1371/journal.pgen.1005069)
Supplement: S1 Code — (ZIP) [file pgen.1005069.s008.zip › code/threelocus/include/_mgf_0000200.cii]

t1 = n * n
t3 = 2 * h
t4 = 1 - t3
t5 = dtS + dtLS + dtRS + dtLRS
t6 = t4 * t5
t7 = h + t6
t8 = s * t7
t12 = 1 + s * t5 * (t3 + t6)
t13 = 0.1e1 / t12
t14 = dtL + dtLS + dtLR + dtLRS
t15 = t14 * t5
t16 = dtLS + dtLRS - t15
t19 = dtL + dtLS + dtLR + dtLRS + t8 * t13 * t16
t21 = 1 - dtS - dtLS - dtRS - dtLRS
t24 = dtS + dtLS + dtRS + dtLRS + t8 * t13 * t5 * t21
t26 = dtR + dtLR + dtRS + dtLRS
t27 = t5 * t26
t28 = dtRS + dtLRS - t27
t31 = dtR + dtLR + dtRS + dtLRS + t8 * t13 * t28
t40 = 1 - 2 * dtS - 2 * dtLS - 2 * dtRS - 2 * dtLRS
t43 = t4 * s
t44 = t43 * t13
t48 = -rRS + t8 * t13 * (1 - rRS) * t40 + t44 * rRS * t5 * t21
t50 = s * s
t51 = t7 * t7
t52 = t50 * t51
t53 = t12 * t12
t54 = 0.1e1 / t53
t55 = t52 * t54
t56 = t5 * t21
t61 = t14 * t26
t62 = dtLR + dtLRS - t61
t63 = rLR * t62
t66 = t14 * t28
t67 = t5 * t62
t68 = t26 * t16
t69 = t15 * t26
t70 = dtLRS - t66 - t67 - t68 - t69
t72 = t8 * t13 * (1 - rLR) * t70
t75 = t44 * rLR * t16 * t28
t78 = t52 * t54 * t16 * t28
t88 = -rLS + t8 * t13 * (1 - rLS) * t40 + t44 * rLS * t5 * t21
t104 = rLS_R + rRS_L
t137 = -t19 * t24 * t31 + t19 * t31 - t19 * (dtRS + dtLRS - t27 + t48 * t28 - t55 * t56 * t28) - t24 * (dtLR + dtLRS - t61 - t63 + t72 + t75 - t78) - t31 * (dtLS + dtLRS - t15 + t88 * t16 - t55 * t56 * t16) + dtLR - t61 - t63 + t72 + t75 - t78 + t66 + t67 + t68 + t69 - (-rLS_R - rRS_L - rLR_S + t8 * t13 * (1 - rLS_R - rRS_L - rLR_S) * t40 + t44 * rLR_S * t5 * t21) * t70 + t8 * t13 * t104 * t5 * t…
t138 = t137 * t137
ret = 0.1e1 / t1 * (t1 * t138 + n * t137 - n * t138)
