# Supplementary material for: Multi-locus Analysis of Genomic Time Series Data from Experimental Evolution
Source: PLoS Genet. 2015 Apr 7;11(4):e1005069. doi: 10.1371/journal.pgen.1005069 (PMC4388667; doi:10.1371/journal.pgen.1005069)
Supplement: S1 Code — (ZIP) [file pgen.1005069.s008.zip › code/threelocus/include/_mgf_0010010.cii]

t1 = n * n
t3 = dtL + dtLS + dtLR + dtLRS
t4 = dtS + dtLS + dtRS + dtLRS
t5 = dtR + dtLR + dtRS + dtLRS
t6 = t4 * t5
t7 = dtRS + dtLRS - t6
t8 = t3 * t7
t9 = t3 * t5
t10 = dtLR + dtLRS - t9
t11 = t4 * t10
t12 = t3 * t4
t13 = dtLS + dtLRS - t12
t14 = t5 * t13
t15 = t12 * t5
t16 = 2 * h
t17 = 1 - t16
t18 = t17 * t4
t19 = h + t18
t20 = s * t19
t24 = 1 + s * t4 * (t16 + t18)
t25 = 0.1e1 / t24
t32 = 1 - 2 * dtS - 2 * dtLS - 2 * dtRS - 2 * dtLRS
t35 = t17 * s
t36 = t35 * t25
t38 = 1 - dtS - dtLS - dtRS - dtLRS
t42 = dtLRS - t8 - t11 - t14 - t15
t43 = (-rLS_R - rRS_L - rLR_S + t20 * t25 * (1 - rLS_R - rRS_L - rLR_S) * t32 + t36 * rLR_S * t4 * t38) * t42
t45 = rLS_R + rRS_L
t49 = t20 * t25 * t45 * t4 * t38 * t10
t58 = (t20 * t25 * (2 - rLS_R - rRS_L) - t35 * t25 * t32 * t45) * t13 * t7
t59 = t4 * t38
t60 = rLR * t10
t64 = t20 * t25 * (1 - rLR) * t42
t67 = t36 * rLR * t13 * t7
t77 = -rRS + t20 * t25 * (1 - rRS) * t32 + t36 * rRS * t4 * t38
t87 = -rLS + t20 * t25 * (1 - rLS) * t32 + t36 * rLS * t4 * t38
t92 = t20 * t25 * (t59 * (-t60 + t64 + t67) + t13 * t77 * t7 + t7 * t87 * t13)
t93 = s * s
t95 = t19 * t19
t98 = t24 * t24
t105 = 2 * t93 * s * t95 * t19 / t98 / t24 * t59 * t13 * t7
t106 = t77 * t7
t107 = t93 * t95
t108 = 0.1e1 / t98
t109 = t107 * t108
t111 = t109 * t59 * t7
t113 = t20 * t25 * t7
t114 = dtR + dtLR + dtRS + dtLRS + t113
t119 = t114 * (dtLS + dtLRS - t12 + t87 * t13 - t109 * t59 * t13)
t123 = dtS + dtLS + dtRS + dtLRS + t20 * t25 * t4 * t38
t124 = t123 * t114
t127 = dtL + dtLS + dtLR + dtLRS + t20 * t25 * t13
t129 = t127 * (dtRS + dtLRS - t6 + t106 - t111)
t132 = t107 * t108 * t13 * t7
t134 = t123 * (dtLR + dtLRS - t9 - t60 + t64 + t67 - t132)
t136 = t127 * t123 * t114
t137 = t8 + t11 + t14 + t15 - t43 + t49 + t58 + t92 - t105 + dtRS - t6 + t106 - t111 - t119 + t124 - t129 - t134 - t136
t139 = t111 - t92 + t132 - t64 + t113 - t49 + t105 + dtR - t8 + t6 - t11 + t9
t141 = -t14 + t43 + t60 - t106 + t119 - t124 + t129 + t134 - t127 * t114 + t136 - t58 - t15 - t67
t142 = t139 + t141
ret = 0.1e1 / t1 * (t1 * t137 * t142 - n * t142 * t137)
