# Supplementary material for: Multi-locus Analysis of Genomic Time Series Data from Experimental Evolution
Source: PLoS Genet. 2015 Apr 7;11(4):e1005069. doi: 10.1371/journal.pgen.1005069 (PMC4388667; doi:10.1371/journal.pgen.1005069)
Supplement: S1 Code — (ZIP) [file pgen.1005069.s008.zip › code/threelocus/include/_mgf_0200000.cii]

t1 = n * n
t3 = 2 * h
t4 = 1 - t3
t5 = dtS + dtLS + dtRS + dtLRS
t6 = t4 * t5
t7 = h + t6
t8 = s * t7
t12 = 1 + s * t5 * (t3 + t6)
t13 = 0.1e1 / t12
t15 = rLS_R + rRS_L
t17 = 1 - dtS - dtLS - dtRS - dtLRS
t18 = dtL + dtLS + dtLR + dtLRS
t19 = dtR + dtLR + dtRS + dtLRS
t20 = t18 * t19
t21 = dtLR + dtLRS - t20
t25 = s * s
t27 = t7 * t7
t30 = t12 * t12
t34 = t5 * t17
t35 = t18 * t5
t36 = dtLS + dtLRS - t35
t37 = t5 * t19
t38 = dtRS + dtLRS - t37
t45 = t8 * t13 * t5 * t17
t46 = rLR * t21
t49 = t18 * t38
t50 = t5 * t21
t51 = t19 * t36
t52 = t35 * t19
t53 = dtLRS - t49 - t50 - t51 - t52
t55 = t8 * t13 * (1 - rLR) * t53
t56 = t4 * s
t57 = t56 * t13
t60 = t57 * rLR * t36 * t38
t69 = 1 - 2 * dtS - 2 * dtLS - 2 * dtRS - 2 * dtLRS
t75 = -rRS + t8 * t13 * (1 - rRS) * t69 + t57 * rRS * t5 * t17
t85 = -rLS + t8 * t13 * (1 - rLS) * t69 + t57 * rLS * t5 * t17
t91 = t25 * t27
t92 = 0.1e1 / t30
t93 = t91 * t92
t95 = t93 * t34 * t36
t97 = t93 * t34 * t38
t100 = dtL + dtLS + dtLR + dtLRS + t8 * t13 * t36
t101 = dtS + dtLS + dtRS + dtLRS + t45
t102 = t100 * t101
t105 = dtR + dtLR + dtRS + dtLRS + t8 * t13 * t38
t125 = -t8 * t13 * t15 * t5 * t17 * t21 + 2 * t25 * s * t27 * t7 / t30 / t12 * t34 * t36 * t38 + t45 - t8 * t13 * (t34 * (-t46 + t55 + t60) + t36 * t75 * t38 + t38 * t85 * t36) + t95 + t97 + t102 * t105 - (t8 * t13 * (2 - rLS_R - rRS_L) - t56 * t13 * t69 * t15) * t36 * t38 - t52 + dtS + (-rLS_R - rRS_L - rLR_S + t8 * t13 * (1 - rLS_R - rRS_L - rLR_S) * t69 + t57 * rLR_S * t5 * t17) * t53
t126 = t85 * t36
t129 = t75 * t38
t138 = -t102 + t105 * (dtLS + dtLRS - t35 + t126 - t95) + t100 * (dtRS + dtLRS - t37 + t129 - t97) + t101 * (dtLR + dtLRS - t20 - t46 + t55 + t60 - t91 * t92 * t36 * t38) - t101 * t105 + t35 + t37 - t49 - t50 - t51 - t126 - t129
t139 = t125 + t138
t140 = t139 * t139
ret = 0.1e1 / t1 * (t1 * t140 + n * t139 - n * t140)
