# Supplementary material for: Multi-locus Analysis of Genomic Time Series Data from Experimental Evolution
Source: PLoS Genet. 2015 Apr 7;11(4):e1005069. doi: 10.1371/journal.pgen.1005069 (PMC4388667; doi:10.1371/journal.pgen.1005069)
Supplement: S1 Code — (ZIP) [file pgen.1005069.s008.zip › code/threelocus/include/_mgf_1010000.cii]

t1 = n * n
t3 = 2 * h
t4 = 1 - t3
t5 = dtS + dtLS + dtRS + dtLRS
t6 = t4 * t5
t7 = h + t6
t8 = s * t7
t12 = 1 + s * t5 * (t3 + t6)
t13 = 0.1e1 / t12
t16 = dtL + dtLS + dtLR + dtLRS
t17 = dtR + dtLR + dtRS + dtLRS
t18 = t5 * t17
t19 = dtRS + dtLRS - t18
t20 = t16 * t19
t21 = t16 * t17
t22 = dtLR + dtLRS - t21
t23 = t5 * t22
t24 = t16 * t5
t25 = dtLS + dtLRS - t24
t26 = t17 * t25
t27 = t24 * t17
t28 = dtLRS - t20 - t23 - t26 - t27
t30 = t8 * t13 * (1 - rLR) * t28
t31 = s * s
t32 = t7 * t7
t33 = t31 * t32
t34 = t12 * t12
t35 = 0.1e1 / t34
t38 = t33 * t35 * t25 * t19
t39 = 1 - dtS - dtLS - dtRS - dtLRS
t40 = t5 * t39
t41 = rLR * t22
t42 = t4 * s
t43 = t42 * t13
t46 = t43 * rLR * t25 * t19
t55 = 1 - 2 * dtS - 2 * dtLS - 2 * dtRS - 2 * dtLRS
t61 = -rRS + t8 * t13 * (1 - rRS) * t55 + t43 * rRS * t5 * t39
t71 = -rLS + t8 * t13 * (1 - rLS) * t55 + t43 * rLS * t5 * t39
t76 = t8 * t13 * (t40 * (-t41 + t30 + t46) + t25 * t61 * t19 + t19 * t71 * t25)
t78 = t8 * t13 * t19
t79 = t33 * t35
t81 = t79 * t40 * t19
t83 = rLS_R + rRS_L
t87 = t8 * t13 * t83 * t5 * t39 * t22
t97 = 2 * t31 * s * t32 * t7 / t34 / t12 * t40 * t25 * t19
t99 = t8 * t13 * t25
t100 = dtL + dtLS + dtLR + dtLRS + t99
t104 = dtS + dtLS + dtRS + dtLRS + t8 * t13 * t5 * t39
t105 = t100 * t104
t106 = dtR + dtLR + dtRS + dtLRS + t78
t107 = t105 * t106
t116 = (t8 * t13 * (2 - rLS_R - rRS_L) - t42 * t13 * t55 * t83) * t25 * t19
t117 = -t30 + t38 - t76 + t78 - t46 + t81 - t87 + t97 + t107 - t116 - t27 + t18
t126 = (-rLS_R - rRS_L - rLR_S + t8 * t13 * (1 - rLS_R - rRS_L - rLR_S) * t55 + t43 * rLR_S * t5 * t39) * t28
t127 = t71 * t25
t129 = t79 * t40 * t25
t131 = t106 * (dtLS + dtLRS - t24 + t127 - t129)
t132 = t61 * t19
t134 = t100 * (dtRS + dtLRS - t18 + t132 - t81)
t136 = t104 * (dtLR + dtLRS - t21 - t41 + t30 + t46 - t38)
t137 = t100 * t106
t139 = -t20 + t21 - t23 - t26 + t41 + t126 + t131 + t134 - t132 + t136 - t137 - t104 * t106 + dtR
t140 = t117 + t139
t142 = -t30 + t38 + t99 - t76 - t46 + t129 - t87 + t97 + t107 - t116 - t27 - t20
t143 = t21 - t23 + t24 - t26 + t41 + t126 + t131 - t127 + t134 + t136 - t137 + dtL - t105
t144 = t142 + t143
ret = 0.1e1 / t1 * (t1 * t140 * t144 - n * t144 * t140)
