# Supplementary material for: Multi-locus Analysis of Genomic Time Series Data from Experimental Evolution
Source: PLoS Genet. 2015 Apr 7;11(4):e1005069. doi: 10.1371/journal.pgen.1005069 (PMC4388667; doi:10.1371/journal.pgen.1005069)
Supplement: S1 Code — (ZIP) [file pgen.1005069.s008.zip › code/threelocus/include/_rhs_0000200.cii]

t1 = Edelta(t, p, 0, 0, 0, 0, 0, 0, 0);
t2 = dtLR * dtLR;
t4 = Edelta(t, p, 0, 0, 0, 0, 1, 0, 0);
ret = t1 * t2 + 2 * t4 * dtLR;
