# Supplementary material for: Multi-locus Analysis of Genomic Time Series Data from Experimental Evolution
Source: PLoS Genet. 2015 Apr 7;11(4):e1005069. doi: 10.1371/journal.pgen.1005069 (PMC4388667; doi:10.1371/journal.pgen.1005069)
Supplement: S1 Code — (ZIP) [file pgen.1005069.s008.zip › code/threelocus/include/lhs.h]

#ifndef LHS_H
#define LHS_H

double lhs_0000000(int t, const Params &p) {
    int n = p.n;
    double s = p.s;
    double h = p.h;
    double rRS = p.rRS;
    double rLR = p.rLR;
    double rLS = p.rLS;
    double rLS_R = p.rLS_R;
    double rRS_L = p.rRS_L;
    double rLR_S = p.rLR_S;
    Freq f = deterministic(t - 1, p);
    double dtL = f.zL;
    double dtS = f.zS;
    double dtR = f.zR;
    double dtLS = f.zLS;
    double dtLR = f.zLR;
    double dtRS = f.zRS;
    double dtLRS = f.zLRS;
    double ret[36];
#include "include/_lhs_0000000.cii"
    return ret[0] + ret[10] + ret[11] + ret[12] + ret[13] + ret[14] + ret[15] + ret[16] + ret[17] + ret[18] + ret[19] + ret[1] + ret[20] + ret[21] + ret[22] + ret[23] + ret[24] + ret[25] + ret[26] + ret[27] + ret[28] + ret[29] + ret[2] + ret[30] + ret[31] + ret[32] + ret[33] + ret[34] + ret[35] + ret[3] + ret[4] + ret[5] + ret[6] + ret[7] + ret[8] + ret[9];
}

double lhs_0000001(int t, const Params &p) {
    int n = p.n;
    double s = p.s;
    double h = p.h;
    double rRS = p.rRS;
    double rLR = p.rLR;
    double rLS = p.rLS;
    double rLS_R = p.rLS_R;
    double rRS_L = p.rRS_L;
    double rLR_S = p.rLR_S;
    Freq f = deterministic(t - 1, p);
    double dtL = f.zL;
    double dtS = f.zS;
    double dtR = f.zR;
    double dtLS = f.zLS;
    double dtLR = f.zLR;
    double dtRS = f.zRS;
    double dtLRS = f.zLRS;
    double t1, t10, t100, t1000, t1002, t1003, t1005, t1006, t1007, t1009, t101, t1010, t1011, t1012, t1013, t1014, t1016, t1018, t102, t1020, t1021, t1023, t1024, t1027, t1029, t1030, t1033, t1035, t1036, t104, t1040, t1042, t1043, t1045, t1047, t1048, t1049, t1053, t1056, t1057, t1058, t106, t1061, t1062, t1063, t1064, t1067, t1068, t1069, t107, t1070, t1071, t1072, t1073, t1077, t1080, t1081, t1083, t1085, t1086, t1087, t1089, t1093, t1094, t1095, t1099, t11, t1100, t1101, t1103, t1104, t1106, t1107, t1109, t1110, t1111, t1112, t1113, t1114, t1115, t112, t1120, t1121, t1122, t113, t1130, t1131, t1132, t1133, t1136, t1139, t1141, t1146, t1147, t1148, t115, t1151, t1152, t1153, t1154, t1155, t1156, t1157, t1158, t1160, t1162, t1163, t1165, t1166, t1167, t1168, t1169, t117, t1170, t1171, t1172, t1174, t1177, t1178, t1181, t1182, t1184, t1185, t1186, t1187, t1188, t1189, t119, t1190, t1191, t1193, t1194, t1195, t1196, t1198, t12, t1200, t1201, t1203, t1204, t1205, t1207, t1208, t1209, t121, t1212, t1213, t1216, t1219, t122, t1220, t1223, t1224, t1225, t1229, t1233, t1237, t124, t1240, t1244, t1245, t1249, t125, t1250, t1251, t1253, t1254, t1255, t1256, t126, t1260, t1261, t1263, t1264, t1266, t1269, t1270, t1271, t1272, t1273, t1274, t1277, t1278, t128, t1280, t1282, t1284, t1286, t1288, t129, t1291, t1294, t1296, t1299, t13, t130, t1302, t1304, t1305, t1307, t1308, t1311, t1314, t1316, t1318, t1320, t1321, t1322, t1324, t1325, t1326, t1328, t1329, t1330, t1333, t1334, t1335, t1336, t1337, t1338, t1339, t134, t1340, t1341, t1344, t1345, t1348, t1349, t135, t1350, t1352, t1353, t1354, t1356, t1358, t136, t1360, t1361, t1363, t1364, t1367, t1368, t1369, t137, t1372, t1373, t1377, t1378, t138, t1381, t1382, t1384, t1385, t1387, t1388, t139, t1391, t1393, t14, t1401, t1402, t1403, t1404, t1405, t1407, t141, t1412, t1415, t1416, t1417, t1418, t1419, t142, t1420, t1421, t1422, t1423, t1425, t1426, t1428, t1429, t143, t1430, t1431, t1432, t1435, t1437, t1438, t144, t1440, t1441, t1446, t1447, t1448, t1449, t1450, t1452, t1453, t1454, t1457, t1458, t1460, t1461, t1462, t1466, t1469, t147, t1470, t1471, t1472, t1473, t1474, t1475, t1477, t148, t1481, t1482, t1483, t1486, t1487, t1489, t149, t1490, t1492, t1494, t1495, t1497, t1498, t15, t1500, t1501, t1502, t1503, t1504, t1508, t1509, t1510, t1512, t1513, t1515, t1516, t1517, t152, t1522, t1524, t1525, t1527, t1528, t1529, t153, t1530, t1531, t1533, t1534, t1537, t154, t1540, t1541, t1543, t1545, t1547, t1549, t155, t1551, t1553, t1554, t1555, t156, t1560, t1562, t1564, t1565, t1567, t1569, t1570, t1573, t1574, t1578, t1580, t1581, t1582, t1583, t1587, t1588, t1589, t159, t1591, t1592, t1594, t1595, t1599, t160, t1600, t1601, t1605, t1606, t1608, t1609, t161, t1612, t1613, t1615, t1616, t1618, t1619, t162, t1622, t1623, t1624, t1628, t1632, t1633, t1634, t1635, t1636, t1638, t1640, t1643, t1644, t1645, t1648, t165, t1650, t1651, t1653, t1654, t1657, t1658, t1659, t1662, t1663, t1664, t1665, t167, t1671, t1672, t1673, t1674, t1676, t1677, t1678, t1679, t168, t1680, t1681, t1682, t1684, t1685, t1689, t1690, t1693, t1697, t1698, t17, t1701, t1705, t1708, t1709, t171, t1710, t1711, t1712, t1715, t1717, t1718, t172, t1720, t1721, t1722, t1723, t1726, t1727, t1728, t1730, t1731, t1733, t1735, t1736, t1737, t1743, t1746, t1747, t1748, t1749, t1750, t1752, t176, t1760, t1761, t1762, t1763, t1764, t1765, t1767, t177, t1776, t1777, t1778, t1779, t1780, t1781, t1782, t1783, t1786, t1788, t1789, t1791, t1793, t1794, t1795, t1797, t1798, t18, t180, t1801, t1804, t1805, t1807, t1808, t1809, t1810, t1811, t1813, t1816, t1817, t1820, t1821, t1822, t1823, t1824, t1826, t1827, t1828, t1832, t1836, t1837, t1838, t1841, t1844, t1849, t185, t1851, t1853, t1854, t1858, t186, t1861, t1862, t1866, t1869, t1870, t1872, t1873, t1876, t1879, t188, t1880, t1881, t1883, t1884, t1887, t1889, t189, t1890, t1894, t1897, t1899, t19, t190, t1902, t1905, t1906, t191, t1914, t1918, t1923, t1926, t1928, t1929, t193, t1932, t1933, t1934, t1935, t1936, t1939, t194, t1941, t1942, t1944, t1945, t1946, t1947, t1948, t195, t1951, t1952, t1954, t1962, t1963, t1965, t1966, t1968, t1969, t1970, t1971, t1972, t1973, t1974, t198, t1982, t1983, t1984, t1985, t1986, t1987, t199, t2, t20, t201, t202, t204, t207, t208, t209, t210, t211, t212, t214, t215, t216, t217, t218, t219, t22, t220, t223, t224, t23, t230, t235, t236, t238, t239, t24, t245, t25, t250, t251, t254, t256, t26, t260, t262, t264, t267, t268, t269, t27, t270, t271, t272, t273, t275, t276, t277, t278, t279, t280, t281, t282, t283, t285, t286, t288, t29, t290, t291, t293, t296, t297, t299, t3, t301, t302, t305, t307, t31, t310, t311, t312, t313, t314, t316, t317, t318, t319, t32, t320, t321, t322, t323, t324, t325, t326, t327, t329, t33, t330, t331, t332, t333, t334, t335, t336, t337, t338, t339, t34, t341, t342, t343, t344, t345, t346, t348, t349, t35, t350, t351, t353, t354, t356, t359, t36, t362, t363, t364, t365, t366, t367, t368, t369, t37, t370, t371, t372, t373, t375, t376, t378, t379, t38, t381, t382, t383, t384, t385, t386, t387, t39, t391, t393, t395, t396, t4, t40, t400, t401, t402, t403, t405, t407, t41, t410, t412, t414, t415, t416, t417, t419, t42, t422, t423, t424, t426, t427, t429, t43, t430, t431, t433, t434, t435, t438, t44, t440, t441, t443, t444, t446, t447, t449, t45, t450, t452, t453, t454, t455, t457, t458, t459, t46, t462, t463, t465, t466, t467, t468, t469, t47, t470, t471, t473, t474, t475, t476, t478, t48, t480, t482, t483, t484, t485, t486, t487, t489, t49, t490, t494, t496, t497, t499, t5, t50, t500, t502, t503, t504, t51, t52, t520, t521, t522, t523, t526, t527, t529, t53, t532, t535, t536, t539, t54, t540, t542, t546, t548, t551, t552, t555, t558, t56, t560, t563, t566, t58, t582, t59, t597, t598, t599, t6, t60, t601, t602, t603, t604, t605, t606, t607, t608, t61, t610, t612, t614, t616, t617, t618, t619, t62, t63, t64, t65, t651, t652, t653, t654, t655, t657, t658, t66, t660, t661, t67, t68, t683, t684, t686, t688, t69, t691, t693, t695, t696, t697, t698, t7, t70, t702, t703, t704, t71, t72, t73, t733, t735, t736, t737, t738, t74, t741, t742, t743, t746, t747, t748, t750, t751, t752, t754, t756, t758, t759, t76, t760, t761, t762, t763, t767, t772, t773, t779, t78, t780, t785, t786, t789, t79, t790, t793, t794, t796, t797, t799, t8, t80, t800, t802, t803, t805, t806, t808, t81, t812, t813, t814, t815, t816, t817, t818, t819, t82, t821, t822, t823, t824, t825, t827, t828, t83, t830, t831, t834, t835, t836, t837, t839, t84, t840, t841, t842, t843, t844, t846, t848, t85, t850, t853, t856, t859, t86, t862, t865, t869, t87, t872, t875, t878, t881, t885, t889, t89, t891, t892, t894, t895, t896, t897, t900, t901, t902, t903, t904, t905, t908, t909, t91, t910, t911, t912, t913, t914, t915, t917, t918, t92, t920, t921, t922, t923, t924, t926, t928, t929, t93, t932, t934, t935, t939, t940, t941, t942, t943, t944, t945, t947, t948, t949, t95, t950, t951, t952, t953, t954, t955, t958, t96, t960, t961, t962, t963, t964, t965, t967, t968, t970, t971, t973, t974, t975, t976, t977, t978, t98, t981, t984, t985, t986, t987, t988, t991, t992, t995, t997;
    double ret[36];
#include "include/_lhs_0000001.cii"
    return ret[0] + ret[10] + ret[11] + ret[12] + ret[13] + ret[14] + ret[15] + ret[16] + ret[17] + ret[18] + ret[19] + ret[1] + ret[20] + ret[21] + ret[22] + ret[23] + ret[24] + ret[25] + ret[26] + ret[27] + ret[28] + ret[29] + ret[2] + ret[30] + ret[31] + ret[32] + ret[33] + ret[34] + ret[35] + ret[3] + ret[4] + ret[5] + ret[6] + ret[7] + ret[8] + ret[9];
}

double lhs_0000002(int t, const Params &p) {
    int n = p.n;
    double s = p.s;
    double h = p.h;
    double rRS = p.rRS;
    double rLR = p.rLR;
    double rLS = p.rLS;
    double rLS_R = p.rLS_R;
    double rRS_L = p.rRS_L;
    double rLR_S = p.rLR_S;
    Freq f = deterministic(t - 1, p);
    double dtL = f.zL;
    double dtS = f.zS;
    double dtR = f.zR;
    double dtLS = f.zLS;
    double dtLR = f.zLR;
    double dtRS = f.zRS;
    double dtLRS = f.zLRS;
    double t1, t10, t100, t1000, t1002, t1004, t1005, t1007, t1009, t1010, t1012, t1013, t1015, t1016, t1019, t102, t1020, t1021, t1022, t1023, t1024, t1025, t1026, t1027, t103, t1030, t1031, t1032, t1034, t1038, t104, t1040, t1041, t1043, t1044, t1045, t1046, t1047, t1048, t1049, t1052, t1053, t1054, t1056, t1057, t1058, t106, t1060, t1061, t1063, t1064, t1067, t1069, t1071, t1073, t1074, t1075, t1077, t1078, t1079, t108, t1080, t1083, t1085, t1087, t109, t1090, t1091, t1094, t1096, t1098, t1100, t1101, t1103, t1104, t1105, t1106, t1107, t1110, t1111, t1112, t1113, t1114, t1118, t1119, t1122, t1123, t1124, t1125, t1128, t1138, t1139, t114, t1142, t1144, t1146, t1147, t115, t1154, t1155, t1156, t1158, t1159, t1161, t1162, t1163, t1164, t1165, t1166, t1167, t117, t1172, t1173, t1174, t1177, t1179, t1182, t1186, t1188, t1189, t119, t1190, t1191, t1192, t1195, t1196, t12, t1202, t1206, t1208, t121, t1218, t1220, t1221, t1222, t1223, t1224, t1225, t1226, t1228, t123, t1230, t1231, t1233, t1234, t1235, t1236, t1237, t1238, t1239, t124, t1240, t1242, t1245, t1246, t1249, t1250, t1252, t1253, t1254, t1255, t1256, t1257, t1258, t1259, t126, t1261, t1263, t1264, t1266, t1268, t1269, t127, t1270, t1272, t1273, t1274, t1275, t1278, t128, t1283, t1288, t1289, t1292, t1295, t1299, t13, t130, t1302, t1306, t1307, t1309, t131, t1310, t1311, t1312, t1314, t1316, t1317, t1318, t1319, t132, t1320, t1324, t1328, t1329, t1330, t1333, t1334, t1337, t1339, t1341, t1343, t1344, t1345, t1348, t1349, t1350, t1351, t1353, t1355, t1357, t1359, t136, t1361, t1364, t1367, t1369, t137, t1372, t1375, t1377, t1378, t1380, t1381, t1382, t1383, t1384, t1385, t1388, t1389, t139, t1391, t1392, t1395, t1398, t1399, t14, t1402, t1405, t1406, t1407, t1408, t1411, t1412, t1413, t1414, t1415, t1416, t1417, t1418, t1419, t1422, t1423, t1425, t143, t1435, t1436, t1439, t144, t1440, t1441, t1443, t1445, t1448, t1449, t145, t1450, t1453, t1454, t1455, t146, t1460, t1461, t1462, t1463, t1464, t1466, t1467, t1469, t1471, t1481, t1482, t1485, t1486, t1488, t1489, t149, t1491, t1493, t1495, t1496, t1499, t15, t150, t1501, t1507, t151, t1510, t1514, t1517, t1519, t152, t1529, t153, t1531, t1533, t1534, t1535, t1538, t1539, t154, t1541, t1542, t1543, t1544, t1545, t1549, t155, t1550, t1551, t1552, t1553, t1554, t1556, t1558, t1559, t156, t1561, t1563, t1565, t1566, t1567, t1568, t1569, t157, t1571, t1572, t1573, t1576, t158, t1581, t1584, t1585, t1586, t1587, t1589, t159, t1590, t1592, t1593, t1594, t1598, t16, t160, t1601, t1602, t1603, t1604, t1605, t1606, t1608, t161, t1610, t1611, t1612, t1614, t1616, t1617, t1618, t162, t1620, t1621, t1622, t1623, t1625, t1627, t1628, t163, t1631, t1633, t1635, t1636, t1638, t1639, t1640, t1642, t1643, t1644, t1645, t1648, t1649, t165, t1651, t1652, t1653, t1656, t1659, t166, t1660, t1661, t1662, t1663, t1664, t1666, t1667, t1669, t167, t1670, t1671, t1672, t1676, t1679, t168, t1680, t1681, t1682, t1684, t1687, t1689, t169, t1691, t1693, t1694, t1697, t1699, t17, t170, t1700, t1701, t1702, t1705, t171, t1715, t1718, t1719, t1721, t1722, t1725, t1726, t1728, t1729, t173, t1730, t1731, t1733, t1734, t1736, t174, t1740, t1741, t1743, t1744, t1747, t1748, t1749, t175, t1752, t1753, t1754, t1757, t176, t1767, t1768, t1771, t1772, t1774, t1775, t1776, t178, t1780, t1782, t1785, t1786, t1787, t179, t1790, t1791, t1793, t1794, t1796, t1798, t180, t1808, t1809, t181, t1813, t1814, t1815, t1816, t1820, t1822, t1827, t1831, t1834, t1835, t1838, t1839, t184, t1841, t1842, t1843, t1844, t1845, t1846, t1848, t1849, t185, t1850, t1858, t1859, t186, t1860, t1862, t1866, t1867, t1869, t1872, t1874, t1884, t1886, t1887, t1888, t1889, t189, t1892, t1894, t1895, t1897, t19, t190, t1900, t1905, t191, t1910, t1911, t1914, t1915, t1917, t1918, t192, t1920, t1921, t1927, t1928, t1929, t1930, t1932, t1933, t1935, t1936, t1940, t1943, t1946, t1947, t1949, t195, t1952, t1958, t1959, t196, t1961, t1962, t1966, t1969, t197, t1972, t1974, t198, t1984, t1986, t1987, t1991, t1994, t1995, t2, t20, t2002, t2003, t2009, t201, t2011, t2012, t2013, t2014, t2015, t2018, t2020, t2021, t2023, t2024, t2027, t203, t2032, t2035, t2038, t2039, t204, t2041, t2042, t2044, t2045, t2046, t2047, t205, t2051, t2052, t2053, t2055, t2058, t2059, t2062, t2063, t2064, t2067, t2068, t2069, t2070, t2072, t2073, t2076, t2086, t2089, t209, t2090, t2092, t2093, t2096, t2097, t2099, t21, t210, t2100, t2104, t2106, t2116, t2119, t2120, t2122, t2123, t2127, t213, t2130, t2132, t2142, t2145, t2146, t2148, t2149, t2150, t2151, t2153, t2154, t2157, t2159, t2160, t2164, t2166, t2176, t2177, t218, t2184, t2185, t2189, t219, t2191, t2199, t22, t2201, t221, t2214, t2217, t2219, t222, t2229, t223, t2231, t2232, t2233, t2234, t2237, t2239, t2240, t2242, t225, t2250, t2253, t2254, t2255, t2256, t2259, t226, t2260, t2262, t2268, t2270, t2271, t2273, t2276, t2277, t2278, t2280, t2281, t2285, t2288, t229, t2295, t230, t2302, t2305, t2313, t2314, t2316, t2317, t232, t2321, t2324, t233, t2331, t2339, t2340, t2346, t235, t238, t239, t24, t240, t241, t242, t243, t244, t246, t247, t248, t249, t25, t251, t252, t254, t255, t26, t261, t266, t267, t269, t27, t270, t276, t28, t281, t282, t285, t287, t29, t291, t293, t295, t298, t299, t3, t300, t301, t302, t303, t304, t306, t307, t309, t31, t311, t314, t315, t316, t317, t319, t320, t322, t325, t328, t329, t33, t330, t331, t332, t333, t334, t335, t336, t337, t338, t339, t34, t340, t341, t342, t343, t344, t346, t347, t349, t35, t351, t352, t354, t355, t356, t357, t358, t359, t36, t360, t361, t362, t363, t364, t365, t367, t368, t37, t370, t373, t374, t376, t378, t379, t38, t381, t382, t383, t386, t39, t391, t392, t395, t396, t397, t398, t399, t4, t40, t400, t403, t406, t408, t41, t410, t411, t413, t414, t415, t417, t418, t419, t42, t421, t422, t427, t43, t432, t433, t436, t44, t442, t445, t449, t45, t450, t451, t455, t46, t460, t461, t463, t465, t467, t47, t470, t473, t474, t476, t477, t479, t48, t480, t483, t484, t485, t486, t488, t489, t49, t490, t491, t492, t495, t496, t498, t5, t50, t501, t504, t505, t51, t510, t52, t521, t522, t53, t533, t534, t539, t54, t540, t541, t544, t547, t55, t550, t554, t557, t559, t56, t561, t564, t567, t569, t573, t574, t575, t578, t58, t580, t581, t582, t583, t586, t589, t591, t593, t594, t595, t596, t597, t598, t599, t6, t60, t600, t602, t603, t606, t607, t609, t61, t610, t611, t613, t615, t616, t618, t619, t62, t621, t622, t623, t624, t625, t627, t628, t63, t630, t631, t633, t634, t635, t638, t639, t64, t640, t65, t66, t67, t670, t672, t673, t674, t676, t677, t678, t68, t681, t682, t683, t684, t686, t688, t689, t69, t690, t691, t692, t693, t694, t697, t7, t70, t71, t72, t720, t722, t723, t724, t725, t726, t728, t729, t73, t730, t731, t733, t734, t735, t737, t739, t74, t741, t743, t745, t747, t748, t75, t76, t761, t763, t764, t768, t773, t776, t779, t78, t782, t784, t785, t787, t790, t792, t793, t794, t796, t797, t799, t8, t80, t800, t802, t803, t805, t806, t807, t809, t81, t812, t816, t817, t82, t820, t823, t827, t83, t830, t831, t834, t835, t839, t84, t841, t843, t844, t848, t85, t851, t853, t854, t857, t858, t86, t861, t863, t867, t869, t87, t872, t873, t876, t879, t88, t883, t886, t888, t889, t89, t890, t891, t892, t893, t894, t9, t91, t926, t927, t929, t93, t939, t94, t941, t942, t945, t946, t947, t948, t949, t95, t951, t952, t953, t954, t955, t959, t960, t961, t962, t963, t964, t965, t966, t968, t969, t97, t971, t972, t975, t976, t978, t979, t98, t980, t981, t982, t984, t985, t986, t989, t994, t995, t999;
    double ret[36];
#include "include/_lhs_0000002.cii"
    return ret[0] + ret[10] + ret[11] + ret[12] + ret[13] + ret[14] + ret[15] + ret[16] + ret[17] + ret[18] + ret[19] + ret[1] + ret[20] + ret[21] + ret[22] + ret[23] + ret[24] + ret[25] + ret[26] + ret[27] + ret[28] + ret[29] + ret[2] + ret[30] + ret[31] + ret[32] + ret[33] + ret[34] + ret[35] + ret[3] + ret[4] + ret[5] + ret[6] + ret[7] + ret[8] + ret[9];
}

double lhs_0000010(int t, const Params &p) {
    int n = p.n;
    double s = p.s;
    double h = p.h;
    double rRS = p.rRS;
    double rLR = p.rLR;
    double rLS = p.rLS;
    double rLS_R = p.rLS_R;
    double rRS_L = p.rRS_L;
    double rLR_S = p.rLR_S;
    Freq f = deterministic(t - 1, p);
    double dtL = f.zL;
    double dtS = f.zS;
    double dtR = f.zR;
    double dtLS = f.zLS;
    double dtLR = f.zLR;
    double dtRS = f.zRS;
    double dtLRS = f.zLRS;
    double t1, t10, t100, t1000, t1001, t1002, t1003, t1004, t1005, t1008, t1009, t1010, t1013, t1014, t1018, t1021, t1022, t1023, t1026, t1027, t1029, t1031, t1033, t1034, t1037, t1038, t1039, t104, t1040, t1041, t1042, t1043, t1047, t105, t1051, t1053, t1054, t1056, t1058, t1059, t106, t1061, t1062, t1064, t1066, t1067, t1069, t107, t1070, t1072, t1073, t1075, t1076, t1079, t108, t1084, t1086, t1087, t1089, t109, t1090, t1092, t1093, t1094, t1096, t1098, t1099, t11, t110, t1101, t1102, t1103, t1104, t1105, t1108, t1109, t1110, t1113, t1116, t1118, t112, t1121, t1123, t1124, t1125, t1127, t1128, t113, t1130, t1134, t1136, t1138, t1139, t114, t1142, t1143, t1145, t1146, t1147, t1149, t1150, t1151, t1152, t1155, t1158, t116, t1160, t1164, t1166, t1168, t1169, t1171, t1172, t1173, t1174, t118, t1180, t1181, t1187, t1188, t1189, t119, t1190, t1194, t1195, t1196, t1197, t1198, t1199, t12, t1200, t1201, t1203, t1205, t1206, t1208, t1209, t121, t1210, t1211, t1212, t1213, t1214, t1215, t1217, t1220, t1221, t1224, t1226, t1227, t1228, t1229, t123, t1230, t1232, t1233, t1234, t1235, t1237, t1238, t1239, t1240, t1241, t1242, t1243, t1244, t1246, t1248, t1249, t125, t1251, t1253, t1254, t1255, t1259, t126, t1261, t1263, t1264, t1267, t1268, t1271, t1272, t1275, t1278, t128, t1282, t1283, t1284, t1286, t1287, t1289, t129, t1292, t1294, t1296, t1298, t13, t1300, t1302, t1305, t1308, t131, t1310, t1313, t1316, t1318, t1319, t1321, t1322, t1325, t1328, t133, t1330, t1331, t1332, t1333, t1334, t1335, t1337, t1338, t1339, t1340, t1341, t1342, t1345, t1346, t1347, t1348, t1349, t135, t1350, t1351, t1352, t1353, t1356, t136, t1360, t1361, t1365, t1366, t1367, t1368, t1369, t137, t1370, t1371, t1372, t1374, t1375, t1376, t1379, t138, t1382, t1386, t1389, t139, t1390, t1393, t1394, t1395, t1396, t1398, t14, t140, t1400, t1402, t1403, t1405, t1406, t1407, t1409, t141, t1410, t1413, t1414, t1415, t1418, t1422, t1423, t1426, t1427, t1429, t143, t1430, t1432, t1433, t1436, t1438, t144, t1446, t1447, t1448, t1449, t1452, t1453, t1455, t1460, t1461, t1462, t1463, t1464, t1465, t1466, t1467, t1468, t147, t1470, t1471, t1473, t1474, t1475, t1476, t1477, t1479, t148, t1481, t1482, t1483, t1485, t1487, t1488, t1489, t1490, t1495, t1496, t1498, t1499, t15, t1501, t1502, t1503, t1506, t1507, t151, t1510, t1511, t1512, t1513, t1514, t1518, t152, t1521, t1522, t1523, t1524, t1526, t1529, t153, t1531, t1533, t1534, t1537, t1538, t154, t1540, t1542, t1543, t1544, t1545, t1547, t1549, t1551, t1553, t1554, t1556, t1557, t1558, t156, t1561, t1563, t1564, t1565, t1566, t1568, t1569, t157, t1572, t1573, t1574, t1575, t1577, t1578, t1579, t158, t1580, t1581, t1582, t1584, t1585, t1586, t1587, t1588, t1589, t159, t1590, t1591, t1593, t1594, t1596, t1597, t1598, t1599, t16, t1600, t1604, t1606, t1607, t1610, t1614, t162, t1620, t1621, t1623, t1624, t1626, t1627, t163, t1631, t1632, t1633, t1637, t1638, t1639, t164, t1640, t1644, t1645, t1647, t1648, t1649, t1650, t1653, t1654, t1656, t1658, t1660, t1661, t1662, t1665, t1666, t1667, t1669, t167, t1670, t1674, t1678, t168, t1682, t1683, t1685, t1688, t1689, t169, t1690, t1693, t1694, t1695, t1696, t1698, t1699, t17, t170, t1701, t1703, t1704, t1707, t1708, t171, t1711, t1712, t1713, t1714, t1717, t1718, t1719, t1720, t1721, t1722, t1723, t1724, t1725, t1726, t1727, t1729, t1730, t1731, t1732, t1733, t1734, t1735, t1737, t1738, t174, t1744, t1748, t1749, t175, t1752, t1756, t1758, t1759, t176, t1760, t1764, t1765, t1766, t1767, t1768, t177, t1771, t1773, t1774, t1776, t1777, t1778, t1779, t1782, t1783, t1785, t1786, t1787, t1790, t1791, t1793, t1794, t1796, t1798, t1799, t18, t180, t1800, t1806, t1808, t1809, t1811, t1813, t182, t1821, t1823, t1824, t1825, t1827, t1828, t1829, t183, t1831, t1840, t1841, t1842, t1843, t1844, t1845, t1846, t1847, t1849, t185, t1850, t1853, t1855, t1857, t1858, t1859, t186, t1861, t1862, t1863, t1864, t1867, t1868, t187, t1870, t1871, t1873, t1874, t1875, t1876, t1880, t1881, t1882, t1883, t1886, t1889, t1890, t1892, t1895, t1896, t19, t1900, t1901, t1902, t1904, t1906, t1907, t191, t1911, t1912, t1915, t1916, t1919, t192, t1924, t1926, t1929, t1933, t1934, t1938, t1941, t1942, t1944, t1945, t1948, t195, t1951, t1952, t1954, t1955, t1957, t1958, t1962, t1967, t1968, t1969, t1972, t1975, t1976, t1977, t1979, t1982, t1986, t1987, t1988, t1993, t2, t20, t200, t2003, t2007, t2009, t201, t2010, t2013, t2014, t2016, t2017, t2018, t2020, t2021, t2023, t2025, t2026, t2027, t2030, t2031, t2033, t2034, t2038, t2039, t204, t2040, t2042, t2043, t2044, t2045, t2051, t2052, t2053, t2054, t2055, t206, t2063, t2064, t2065, t2066, t2067, t2068, t210, t211, t213, t214, t216, t219, t22, t220, t221, t222, t223, t224, t225, t227, t228, t23, t230, t231, t237, t24, t242, t243, t245, t246, t247, t248, t25, t250, t251, t252, t253, t254, t255, t256, t258, t259, t26, t261, t263, t264, t266, t269, t27, t270, t272, t274, t275, t278, t28, t280, t283, t284, t286, t287, t29, t293, t298, t299, t3, t30, t300, t302, t304, t305, t306, t307, t308, t309, t31, t310, t312, t313, t314, t315, t317, t318, t319, t320, t321, t322, t324, t325, t327, t33, t330, t333, t334, t335, t336, t337, t338, t339, t34, t340, t341, t343, t344, t345, t346, t347, t348, t349, t35, t350, t351, t352, t353, t354, t356, t357, t358, t359, t36, t360, t361, t362, t363, t364, t365, t366, t367, t368, t369, t37, t371, t372, t373, t374, t375, t376, t378, t379, t382, t383, t384, t385, t386, t387, t388, t39, t390, t392, t393, t395, t396, t4, t40, t400, t401, t403, t404, t406, t407, t408, t410, t411, t412, t413, t414, t415, t416, t417, t419, t42, t420, t421, t422, t423, t424, t425, t427, t428, t43, t430, t431, t432, t434, t435, t437, t438, t44, t442, t443, t444, t446, t447, t451, t454, t459, t46, t470, t471, t48, t487, t488, t489, t49, t491, t494, t496, t499, t5, t501, t502, t504, t505, t506, t508, t510, t512, t513, t514, t515, t516, t517, t518, t519, t520, t521, t522, t524, t525, t528, t529, t531, t532, t534, t536, t537, t539, t54, t540, t542, t543, t544, t545, t546, t548, t549, t55, t551, t552, t554, t555, t556, t559, t560, t561, t57, t58, t59, t591, t593, t594, t595, t597, t598, t599, t6, t60, t61, t62, t629, t63, t631, t632, t634, t636, t637, t638, t639, t64, t640, t641, t645, t646, t647, t648, t649, t65, t650, t651, t652, t653, t66, t661, t662, t667, t671, t672, t675, t676, t677, t679, t68, t680, t682, t683, t685, t686, t688, t689, t69, t691, t694, t699, t7, t70, t700, t701, t702, t703, t705, t706, t71, t710, t711, t712, t714, t716, t718, t719, t72, t722, t724, t725, t727, t728, t73, t730, t731, t733, t734, t736, t737, t74, t742, t743, t745, t746, t747, t748, t75, t750, t752, t754, t757, t758, t759, t76, t760, t762, t763, t764, t766, t767, t768, t78, t781, t782, t783, t784, t785, t786, t787, t788, t789, t79, t790, t791, t792, t793, t794, t795, t796, t797, t798, t799, t8, t80, t800, t801, t802, t803, t804, t805, t806, t807, t808, t81, t810, t811, t812, t813, t814, t817, t82, t820, t822, t824, t825, t826, t83, t84, t848, t849, t85, t851, t852, t853, t854, t856, t858, t86, t860, t862, t864, t865, t867, t868, t869, t870, t871, t872, t873, t874, t875, t878, t88, t881, t884, t887, t89, t890, t894, t897, t9, t900, t903, t906, t91, t910, t914, t916, t917, t919, t92, t920, t921, t922, t923, t924, t925, t926, t93, t930, t931, t932, t933, t934, t935, t938, t939, t94, t940, t942, t946, t947, t948, t949, t95, t950, t952, t953, t954, t956, t957, t959, t96, t960, t962, t964, t965, t966, t968, t969, t970, t971, t972, t974, t975, t976, t977, t978, t98, t981, t982, t983, t984, t985, t986, t987, t988, t989, t99, t991, t992, t993, t994, t996, t997, t998, t999;
    double ret[36];
#include "include/_lhs_0000010.cii"
    return ret[0] + ret[10] + ret[11] + ret[12] + ret[13] + ret[14] + ret[15] + ret[16] + ret[17] + ret[18] + ret[19] + ret[1] + ret[20] + ret[21] + ret[22] + ret[23] + ret[24] + ret[25] + ret[26] + ret[27] + ret[28] + ret[29] + ret[2] + ret[30] + ret[31] + ret[32] + ret[33] + ret[34] + ret[35] + ret[3] + ret[4] + ret[5] + ret[6] + ret[7] + ret[8] + ret[9];
}

double lhs_0000011(int t, const Params &p) {
    int n = p.n;
    double s = p.s;
    double h = p.h;
    double rRS = p.rRS;
    double rLR = p.rLR;
    double rLS = p.rLS;
    double rLS_R = p.rLS_R;
    double rRS_L = p.rRS_L;
    double rLR_S = p.rLR_S;
    Freq f = deterministic(t - 1, p);
    double dtL = f.zL;
    double dtS = f.zS;
    double dtR = f.zR;
    double dtLS = f.zLS;
    double dtLR = f.zLR;
    double dtRS = f.zRS;
    double dtLRS = f.zLRS;
    double t1, t10, t100, t1000, t1001, t1003, t1004, t1005, t1006, t1007, t1008, t101, t1012, t1013, t1014, t1015, t1016, t1017, t1019, t102, t1020, t1022, t1023, t1025, t1027, t103, t1032, t1033, t1034, t1035, t1036, t1037, t1038, t1039, t104, t1040, t1042, t1043, t1045, t1046, t1048, t1049, t1050, t1053, t1054, t1056, t1057, t1059, t106, t1061, t1062, t1063, t1065, t1067, t1068, t107, t1072, t1074, t1075, t1076, t1077, t1078, t1079, t108, t1081, t1083, t1086, t1088, t1089, t109, t1091, t1092, t1094, t1095, t1096, t1097, t1099, t1100, t1102, t1103, t1105, t1107, t1108, t1109, t1112, t1116, t1118, t1120, t1121, t1122, t1125, t1126, t1127, t1128, t1129, t1132, t1134, t1135, t1137, t1138, t1139, t114, t1140, t1141, t1144, t1145, t1146, t1147, t1148, t1149, t115, t1152, t1153, t1154, t1155, t1156, t1159, t116, t1160, t1163, t1168, t1169, t117, t1171, t1172, t1175, t1176, t1178, t1179, t1182, t119, t1191, t1192, t1193, t1194, t1195, t1197, t1199, t12, t1200, t1201, t1202, t1204, t1205, t1206, t1207, t121, t1210, t1212, t1215, t1217, t1218, t1219, t1220, t1221, t1222, t1223, t1224, t1225, t1226, t1227, t123, t1233, t1234, t1236, t1237, t1238, t1239, t124, t1241, t1242, t1243, t1244, t1246, t1247, t1248, t1249, t125, t1250, t1251, t1252, t1253, t1254, t1255, t1256, t1258, t126, t1264, t1266, t1267, t127, t1270, t1271, t1273, t1274, t1277, t128, t1286, t1288, t1289, t1290, t1291, t1292, t1293, t1294, t1296, t1298, t1299, t13, t130, t1301, t1302, t1303, t1304, t1305, t1306, t1307, t1308, t1309, t131, t1310, t1313, t1314, t1317, t1318, t132, t1320, t1321, t1322, t1323, t1324, t1325, t1326, t1327, t1329, t1330, t1331, t1332, t1334, t1336, t1337, t1338, t1339, t1340, t1341, t1342, t1343, t1344, t1346, t1347, t1348, t135, t1350, t1355, t1356, t1359, t136, t1360, t1363, t1366, t1367, t137, t1370, t1374, t1378, t1379, t1380, t1381, t1385, t1386, t1387, t1388, t1389, t139, t1390, t1391, t1392, t1393, t1394, t1396, t1397, t1398, t1399, t14, t1400, t1403, t1404, t1405, t1406, t1408, t141, t1410, t1412, t1414, t1416, t1419, t1420, t1421, t1422, t1423, t1424, t1425, t1426, t1427, t1428, t1429, t1431, t1432, t1433, t1434, t1437, t1440, t1442, t1444, t1446, t1447, t1448, t145, t1452, t1455, t1458, t146, t1460, t1463, t1466, t1468, t1469, t147, t1470, t1471, t1472, t1475, t1476, t1479, t1483, t1486, t1487, t1489, t1490, t1491, t1492, t1493, t1495, t15, t150, t1500, t1501, t1503, t1504, t1506, t151, t1515, t1516, t1517, t1519, t152, t1520, t1524, t1525, t1526, t1527, t1529, t153, t1531, t1533, t1534, t1535, t1536, t1539, t154, t1540, t1541, t1543, t1544, t1545, t1546, t1548, t155, t1553, t1554, t1556, t1557, t1559, t156, t1568, t1569, t157, t1570, t1572, t1573, t1575, t1577, t1579, t158, t1580, t1583, t1585, t159, t1591, t1593, t1596, t16, t160, t1600, t1603, t1608, t161, t1617, t1619, t162, t1620, t1622, t1623, t1624, t1627, t1628, t1629, t163, t1630, t1631, t1632, t1633, t1635, t1637, t1638, t1639, t164, t1640, t1642, t1643, t1644, t1645, t1646, t1648, t1649, t1650, t1652, t1653, t1654, t1655, t1656, t1657, t1658, t1659, t166, t1660, t1661, t1662, t1665, t1668, t1669, t167, t1671, t1673, t1678, t1679, t168, t1680, t1681, t1682, t1684, t1685, t1686, t1687, t169, t1690, t1691, t1694, t1695, t1696, t1698, t1699, t17, t170, t1700, t1701, t1703, t1704, t1705, t1706, t1707, t1708, t1709, t171, t1711, t1713, t1714, t1716, t1717, t1718, t1719, t172, t1720, t1721, t1725, t1728, t1729, t1730, t1732, t1733, t1734, t1736, t1737, t174, t1740, t1742, t1743, t1745, t1746, t1748, t175, t1750, t1751, t1752, t1753, t1754, t1757, t1759, t176, t1761, t1763, t1764, t1766, t1767, t1769, t177, t1770, t1771, t1772, t1775, t1776, t1777, t1778, t1780, t1781, t1783, t1784, t1786, t1787, t1789, t1790, t1791, t1792, t1793, t1794, t1795, t1796, t1797, t180, t1800, t1805, t1806, t1807, t1808, t181, t1810, t1811, t1814, t1815, t1817, t1818, t182, t1821, t183, t1830, t1831, t1832, t1834, t1835, t1838, t1839, t1843, t1844, t1845, t1847, t1848, t1850, t1851, t1852, t1855, t1856, t1857, t1858, t1859, t186, t1860, t1862, t1863, t1865, t1866, t1867, t187, t1870, t1875, t1876, t1878, t1879, t188, t1882, t1883, t1885, t1886, t1889, t189, t1898, t1899, t19, t1901, t1904, t1905, t1906, t1908, t1909, t191, t1911, t1912, t1913, t1914, t1915, t192, t1920, t1921, t1922, t1923, t1924, t1926, t193, t1931, t1932, t1934, t1935, t1937, t194, t1946, t1948, t1949, t1950, t1952, t1953, t1954, t1955, t1959, t1960, t1962, t1964, t1965, t1966, t1968, t1969, t197, t1971, t1972, t1974, t1975, t1976, t1977, t1978, t1979, t198, t1980, t1981, t1982, t1984, t1985, t1986, t1987, t1988, t1989, t199, t1990, t1991, t1992, t1993, t1994, t1995, t1996, t1997, t1998, t1999, t2, t20, t2000, t2001, t2002, t2003, t2004, t2005, t2006, t2007, t2009, t2014, t2015, t2016, t2018, t202, t2021, t2023, t2026, t2035, t2037, t2038, t2039, t204, t2040, t2041, t2042, t2043, t2045, t2046, t2047, t2048, t2049, t205, t2051, t2053, t2058, t2061, t2062, t2063, t2066, t2067, t2069, t207, t2070, t2071, t2072, t2073, t2074, t2075, t2076, t2081, t2082, t2083, t2084, t2086, t2089, t2090, t2092, t2093, t2095, t2096, t2098, t21, t210, t2101, t2104, t2105, t2107, t2109, t211, t2110, t2111, t2116, t2117, t2118, t212, t2120, t2124, t2126, t2127, t2129, t2130, t2132, t2135, t2138, t2139, t214, t2142, t215, t2151, t2153, t2156, t2157, t2159, t2162, t2165, t2172, t2178, t2180, t2181, t2182, t2183, t2185, t2186, t2187, t2188, t2189, t219, t2190, t2191, t2192, t2193, t2194, t2196, t2197, t2198, t22, t220, t2200, t2205, t2206, t2207, t2209, t2210, t2213, t2214, t2216, t2217, t2218, t2221, t2222, t2223, t2224, t2225, t2228, t223, t2230, t2231, t2233, t2234, t2237, t2238, t2239, t2241, t2242, t2243, t2244, t2247, t2252, t2253, t2255, t2256, t2259, t2260, t2262, t2263, t2266, t2275, t2276, t2277, t2279, t228, t2280, t2283, t2284, t2285, t2287, t2288, t229, t2290, t2291, t2293, t2298, t2299, t230, t2301, t2302, t2305, t2306, t2308, t2309, t231, t2312, t232, t2321, t2322, t2323, t2325, t2326, t2327, t233, t2330, t2332, t2333, t2335, t2340, t2341, t2343, t2344, t2346, t235, t2355, t2356, t2358, t2359, t236, t2361, t2362, t2365, t2366, t2367, t2369, t2370, t2371, t2372, t2374, t2375, t2377, t2382, t2383, t2385, t2386, t2389, t239, t2390, t2392, t2393, t2396, t24, t240, t2405, t2412, t2413, t2414, t242, t2423, t2425, t2426, t2427, t2428, t2429, t243, t2430, t2431, t2432, t2433, t2434, t2435, t2440, t2441, t2442, t2444, t2449, t245, t2450, t2452, t2453, t2455, t2464, t2466, t2467, t2468, t2469, t247, t2472, t2474, t2475, t2477, t2478, t248, t2480, t2482, t2487, t249, t2490, t2491, t2492, t2494, t2495, t2498, t25, t250, t2500, t2501, t2503, t2504, t2505, t2506, t251, t2512, t2513, t2515, t2518, t2519, t252, t2521, t2524, t2527, t253, t2534, t2541, t2542, t255, t2550, t2551, t2553, t2556, t2557, t2559, t256, t2562, t2565, t257, t2572, t2579, t258, t2585, t259, t26, t260, t261, t263, t264, t27, t270, t275, t276, t278, t279, t28, t285, t29, t290, t291, t294, t296, t3, t300, t302, t304, t307, t308, t309, t31, t310, t311, t312, t313, t315, t316, t317, t318, t319, t32, t320, t321, t322, t323, t325, t326, t328, t33, t330, t331, t333, t336, t337, t339, t34, t341, t342, t343, t344, t345, t346, t348, t349, t35, t350, t351, t352, t353, t354, t355, t356, t357, t358, t359, t36, t360, t361, t363, t364, t366, t369, t37, t372, t373, t374, t375, t376, t377, t378, t379, t38, t380, t381, t382, t383, t384, t385, t387, t388, t389, t39, t391, t392, t393, t395, t397, t4, t40, t402, t403, t404, t405, t406, t407, t408, t409, t41, t410, t411, t412, t413, t414, t415, t416, t42, t421, t422, t43, t433, t434, t44, t445, t446, t447, t45, t453, t454, t455, t457, t458, t46, t460, t461, t463, t466, t47, t48, t49, t496, t497, t498, t5, t50, t501, t504, t507, t51, t511, t514, t516, t518, t52, t521, t524, t526, t527, t53, t530, t531, t535, t537, t538, t539, t54, t540, t543, t546, t548, t55, t550, t551, t554, t555, t558, t559, t56, t560, t562, t563, t565, t566, t567, t569, t57, t570, t571, t573, t574, t579, t58, t582, t588, t59, t594, t599, t6, t60, t600, t604, t609, t61, t611, t612, t613, t615, t616, t617, t618, t62, t620, t622, t623, t625, t626, t627, t63, t630, t631, t633, t634, t636, t637, t64, t640, t641, t642, t643, t644, t645, t647, t648, t65, t651, t652, t654, t655, t656, t657, t659, t66, t660, t661, t663, t664, t666, t667, t669, t67, t670, t672, t673, t675, t676, t679, t68, t680, t681, t683, t686, t687, t688, t69, t690, t691, t693, t694, t696, t697, t7, t70, t701, t703, t704, t706, t707, t709, t71, t710, t711, t713, t72, t726, t727, t728, t729, t73, t730, t732, t733, t735, t736, t74, t75, t76, t765, t766, t767, t768, t769, t772, t774, t775, t777, t779, t78, t782, t784, t785, t786, t789, t79, t792, t793, t796, t799, t8, t80, t800, t801, t802, t803, t804, t805, t807, t809, t81, t811, t813, t814, t82, t83, t836, t838, t839, t84, t840, t841, t842, t843, t845, t846, t847, t848, t849, t85, t850, t853, t854, t855, t858, t859, t86, t860, t862, t863, t864, t867, t868, t869, t87, t870, t871, t872, t874, t876, t877, t878, t879, t88, t880, t882, t883, t887, t89, t890, t891, t894, t897, t9, t900, t902, t903, t904, t905, t906, t909, t91, t911, t912, t914, t917, t918, t92, t921, t924, t927, t928, t929, t93, t931, t933, t934, t935, t937, t94, t942, t943, t944, t945, t946, t947, t949, t95, t950, t953, t954, t956, t957, t960, t969, t97, t971, t972, t973, t974, t975, t978, t979, t98, t981, t982, t983, t984, t985, t986, t987, t988, t989, t990, t991, t992, t993, t995, t996, t998, t999;
    double ret[36];
#include "include/_lhs_0000011.cii"
    return ret[0] + ret[10] + ret[11] + ret[12] + ret[13] + ret[14] + ret[15] + ret[16] + ret[17] + ret[18] + ret[19] + ret[1] + ret[20] + ret[21] + ret[22] + ret[23] + ret[24] + ret[25] + ret[26] + ret[27] + ret[28] + ret[29] + ret[2] + ret[30] + ret[31] + ret[32] + ret[33] + ret[34] + ret[35] + ret[3] + ret[4] + ret[5] + ret[6] + ret[7] + ret[8] + ret[9];
}

double lhs_0000020(int t, const Params &p) {
    int n = p.n;
    double s = p.s;
    double h = p.h;
    double rRS = p.rRS;
    double rLR = p.rLR;
    double rLS = p.rLS;
    double rLS_R = p.rLS_R;
    double rRS_L = p.rRS_L;
    double rLR_S = p.rLR_S;
    Freq f = deterministic(t - 1, p);
    double dtL = f.zL;
    double dtS = f.zS;
    double dtR = f.zR;
    double dtLS = f.zLS;
    double dtLR = f.zLR;
    double dtRS = f.zRS;
    double dtLRS = f.zLRS;
    double t1, t10, t100, t1000, t1001, t1002, t1004, t1006, t1007, t1009, t101, t1012, t1017, t1018, t102, t1022, t1023, t1025, t1026, t1028, t1029, t1030, t1033, t1034, t1035, t1036, t1037, t1038, t1039, t1040, t1041, t1042, t1044, t1046, t1049, t1051, t1052, t1053, t1054, t1056, t1057, t1059, t106, t1060, t1062, t1063, t1068, t1069, t107, t1070, t1071, t1072, t1075, t1077, t1078, t108, t1080, t1082, t1083, t1087, t1089, t109, t1090, t1092, t1094, t1095, t1096, t1097, t1098, t1099, t11, t110, t1101, t1102, t1103, t1107, t1109, t111, t1111, t1113, t1114, t1115, t1118, t112, t1120, t1124, t1126, t1127, t1128, t1129, t1130, t1131, t1132, t1133, t1136, t1138, t1139, t114, t1141, t1142, t1143, t1145, t1146, t1147, t1148, t115, t1151, t116, t1161, t1162, t1166, t1167, t1169, t1171, t1172, t1173, t1174, t1176, t1177, t1178, t1179, t118, t1181, t1184, t1187, t1191, t1192, t1193, t1194, t1197, t12, t120, t1203, t1204, t121, t1211, t1212, t1213, t1214, t1217, t1219, t1220, t1224, t1227, t1228, t123, t1230, t1231, t1235, t1236, t1239, t1249, t125, t1251, t1252, t1253, t1254, t1255, t1256, t1257, t1259, t1261, t1262, t1264, t1265, t1266, t1267, t1268, t1269, t127, t1270, t1271, t1273, t1276, t1277, t128, t1280, t1282, t1283, t1285, t1286, t1287, t1288, t1289, t1290, t1291, t1293, t1294, t1295, t1296, t1297, t1298, t1299, t13, t130, t1300, t1302, t1304, t1305, t1307, t1308, t131, t1311, t1316, t1319, t1322, t1323, t1326, t1329, t133, t1330, t1333, t1336, t1340, t1344, t1347, t1348, t1349, t135, t1350, t1351, t1352, t1356, t1357, t1359, t1360, t1361, t1362, t1363, t1364, t1366, t1369, t137, t1371, t1374, t1377, t138, t1381, t1384, t1385, t1386, t1387, t1388, t1391, t1392, t1393, t1394, t1396, t1398, t14, t140, t1400, t1402, t1404, t1407, t1408, t1409, t1410, t1411, t1412, t1413, t1414, t1415, t1416, t1417, t1420, t1422, t1423, t1425, t1426, t1427, t1429, t1430, t1433, t1436, t1438, t144, t1441, t1444, t1446, t1447, t1449, t145, t1451, t1452, t1453, t1454, t1455, t1456, t1458, t146, t1468, t1469, t147, t1472, t1473, t1475, t1477, t1480, t1481, t1482, t1485, t1489, t149, t1490, t1491, t1492, t1493, t1494, t1495, t1498, t1499, t15, t150, t1501, t1502, t1504, t1514, t1515, t1518, t1519, t1521, t1522, t1524, t1526, t1528, t1529, t153, t1532, t1534, t154, t1540, t1543, t1545, t1548, t155, t1552, t156, t1562, t1564, t1566, t1567, t1568, t1571, t1572, t1573, t1574, t1575, t1576, t1577, t1579, t158, t1580, t1582, t1583, t1584, t1585, t1586, t1589, t159, t1591, t1595, t1596, t1598, t1599, t16, t160, t1600, t1601, t1603, t1604, t1605, t1607, t1608, t1609, t161, t1611, t1614, t1619, t162, t1622, t1623, t1624, t1625, t1627, t1628, t163, t1630, t1631, t1634, t1635, t1636, t1638, t1639, t164, t1640, t1641, t1642, t1643, t1644, t1645, t1648, t1649, t165, t1651, t1653, t1655, t1656, t1658, t1659, t166, t1661, t1662, t1663, t1664, t1668, t167, t1670, t1674, t1677, t1678, t1679, t168, t1680, t1681, t1682, t1683, t1684, t1685, t1686, t1687, t1688, t1689, t169, t1691, t1692, t1694, t1695, t1696, t1697, t1698, t17, t1700, t1701, t1704, t1705, t1707, t1709, t171, t1710, t1711, t1712, t1714, t1716, t1717, t1719, t172, t1721, t1722, t1725, t1726, t1727, t1728, t1729, t173, t1732, t1733, t1734, t1737, t1738, t1739, t174, t1741, t1742, t1745, t175, t1755, t1758, t1759, t176, t1761, t1762, t1765, t1766, t1768, t1769, t177, t1770, t1771, t1773, t1774, t1776, t1780, t1782, t1783, t1786, t1787, t1788, t1789, t179, t1792, t1793, t1794, t1797, t18, t180, t1807, t1808, t181, t1811, t1812, t1814, t1818, t1820, t1822, t1823, t1825, t1826, t1827, t1830, t1831, t1832, t1835, t1836, t1838, t184, t1848, t1849, t185, t1853, t1854, t1856, t1857, t186, t1860, t1861, t1864, t1866, t1869, t187, t1870, t1873, t1874, t1877, t1880, t1883, t1884, t1885, t1886, t1890, t1891, t1893, t1894, t1895, t1896, t19, t190, t1900, t1901, t1903, t1906, t1907, t1908, t1909, t191, t1910, t1911, t1913, t1914, t1917, t192, t1920, t193, t1930, t1932, t1933, t1934, t1935, t1938, t1940, t1941, t1943, t1946, t195, t1951, t1954, t1955, t1957, t1958, t1959, t196, t1960, t1961, t1964, t1965, t1967, t197, t1973, t1974, t1976, t198, t1980, t1981, t1983, t1985, t1986, t199, t1990, t1993, t1997, t1999, t2, t20, t2000, t2002, t201, t2010, t2011, t2013, t2015, t2016, t202, t2020, t2023, t2026, t2029, t2038, t2040, t2041, t2045, t2048, t2049, t205, t2056, t2057, t2063, t2065, t2066, t2068, t2069, t207, t2070, t2072, t2074, t2075, t2077, t2078, t2081, t2086, t2089, t2090, t2091, t2094, t2095, t2097, t2098, t21, t210, t2100, t2101, t2105, t2106, t2107, t2109, t211, t2112, t2113, t2116, t2117, t2119, t212, t2120, t2123, t2124, t2125, t2126, t2127, t213, t2130, t214, t2140, t2143, t2144, t2146, t2147, t215, t2150, t2151, t2153, t2154, t2155, t2158, t216, t2160, t2161, t2165, t2168, t2178, t2181, t2182, t2184, t2187, t219, t2190, t2192, t2194, t22, t220, t2204, t2207, t2208, t221, t2210, t2211, t2214, t2215, t2217, t2218, t222, t2220, t2221, t2225, t2227, t2228, t2229, t223, t2230, t2233, t2236, t224, t2246, t2247, t225, t2254, t2255, t2266, t2269, t227, t2271, t2275, t228, t2285, t2287, t2289, t229, t2299, t230, t2301, t2303, t2304, t2305, t2307, t2308, t231, t2310, t2312, t232, t2320, t2323, t2326, t2327, t2329, t233, t2330, t2332, t2333, t2335, t2336, t2337, t2343, t2346, t2347, t2348, t235, t2350, t2351, t2355, t2358, t236, t2365, t2372, t2377, t238, t2383, t2384, t2386, t2387, t2391, t2394, t24, t240, t2401, t2409, t241, t2410, t2416, t243, t246, t247, t249, t25, t251, t252, t254, t257, t259, t26, t262, t263, t265, t266, t27, t270, t273, t278, t279, t28, t280, t281, t282, t283, t284, t285, t286, t288, t289, t29, t290, t291, t292, t293, t294, t296, t297, t299, t3, t30, t300, t306, t31, t311, t312, t315, t317, t32, t321, t323, t325, t328, t329, t33, t330, t331, t334, t335, t341, t346, t347, t348, t349, t35, t350, t351, t352, t353, t355, t356, t358, t36, t361, t364, t365, t366, t367, t368, t369, t37, t370, t371, t372, t374, t375, t376, t377, t378, t379, t38, t380, t381, t382, t383, t384, t385, t387, t388, t39, t390, t393, t398, t399, t4, t402, t403, t404, t405, t406, t407, t408, t409, t41, t410, t412, t413, t416, t417, t42, t420, t424, t428, t433, t434, t437, t44, t443, t448, t449, t45, t453, t454, t456, t457, t459, t46, t460, t461, t463, t464, t465, t466, t467, t470, t471, t476, t477, t479, t48, t481, t483, t484, t486, t487, t489, t490, t493, t494, t495, t496, t498, t499, t5, t50, t500, t501, t503, t505, t507, t509, t51, t511, t512, t514, t517, t520, t521, t524, t527, t530, t534, t538, t540, t541, t543, t544, t546, t547, t551, t552, t553, t556, t559, t56, t560, t561, t562, t564, t565, t566, t567, t568, t569, t57, t570, t572, t573, t576, t577, t579, t580, t581, t583, t584, t586, t587, t589, t59, t590, t592, t593, t594, t595, t596, t598, t599, t6, t60, t601, t602, t604, t605, t606, t609, t61, t610, t611, t62, t627, t63, t64, t642, t644, t645, t646, t648, t649, t65, t650, t66, t67, t68, t680, t682, t683, t684, t685, t687, t689, t690, t691, t692, t693, t694, t695, t7, t70, t71, t710, t712, t713, t714, t715, t716, t719, t72, t722, t724, t726, t727, t728, t729, t73, t730, t732, t733, t734, t736, t738, t74, t740, t742, t744, t746, t747, t748, t75, t76, t77, t771, t773, t774, t775, t776, t777, t778, t78, t780, t781, t783, t786, t788, t789, t791, t793, t795, t798, t8, t80, t801, t805, t808, t81, t812, t815, t819, t82, t820, t824, t826, t827, t828, t829, t83, t831, t832, t834, t84, t85, t86, t866, t867, t868, t869, t87, t872, t874, t875, t876, t878, t879, t88, t881, t882, t884, t885, t887, t889, t892, t896, t897, t9, t90, t900, t902, t903, t904, t905, t907, t908, t91, t910, t911, t913, t916, t917, t918, t919, t921, t924, t925, t928, t93, t930, t932, t935, t937, t94, t941, t944, t945, t948, t95, t958, t96, t960, t961, t962, t963, t964, t965, t966, t968, t969, t97, t971, t972, t974, t976, t977, t98, t981, t982, t984, t985, t986, t987, t990, t991, t992, t993, t994, t995, t996, t998, t999;
    double ret[36];
#include "include/_lhs_0000020.cii"
    return ret[0] + ret[10] + ret[11] + ret[12] + ret[13] + ret[14] + ret[15] + ret[16] + ret[17] + ret[18] + ret[19] + ret[1] + ret[20] + ret[21] + ret[22] + ret[23] + ret[24] + ret[25] + ret[26] + ret[27] + ret[28] + ret[29] + ret[2] + ret[30] + ret[31] + ret[32] + ret[33] + ret[34] + ret[35] + ret[3] + ret[4] + ret[5] + ret[6] + ret[7] + ret[8] + ret[9];
}

double lhs_0000100(int t, const Params &p) {
    int n = p.n;
    double s = p.s;
    double h = p.h;
    double rRS = p.rRS;
    double rLR = p.rLR;
    double rLS = p.rLS;
    double rLS_R = p.rLS_R;
    double rRS_L = p.rRS_L;
    double rLR_S = p.rLR_S;
    Freq f = deterministic(t - 1, p);
    double dtL = f.zL;
    double dtS = f.zS;
    double dtR = f.zR;
    double dtLS = f.zLS;
    double dtLR = f.zLR;
    double dtRS = f.zRS;
    double dtLRS = f.zLRS;
    double t1, t10, t1000, t1001, t1002, t1003, t1005, t1006, t1008, t1009, t101, t1010, t1012, t1013, t1014, t1015, t1016, t1017, t102, t1020, t1021, t1022, t1028, t103, t1030, t1031, t1032, t1035, t1037, t1038, t1042, t1044, t1045, t1048, t105, t1050, t1051, t1054, t1055, t1056, t1057, t1058, t1059, t1060, t1064, t1066, t1067, t1069, t107, t1071, t1072, t1073, t1075, t1077, t1078, t108, t1080, t1081, t1082, t1083, t1087, t1091, t1093, t1096, t1098, t11, t1100, t1103, t1105, t1107, t1108, t1110, t1111, t1112, t1113, t1116, t1117, t1118, t1119, t1121, t1122, t1124, t1125, t1127, t1128, t113, t1132, t1133, t1134, t1136, t1137, t1139, t114, t1141, t1144, t1145, t1148, t1149, t1150, t1151, t1152, t1153, t1154, t1155, t1158, t116, t1161, t1163, t1168, t1169, t1170, t1176, t1177, t1178, t118, t1182, t1183, t1184, t1185, t1189, t1190, t1191, t1195, t1196, t1197, t1199, t12, t120, t1201, t1202, t1204, t1205, t1206, t1207, t1208, t1209, t1211, t1212, t1213, t1215, t1216, t1217, t1218, t1219, t122, t1220, t1221, t1223, t1225, t1226, t1227, t1229, t123, t1231, t1232, t1234, t1235, t1236, t1237, t1238, t1239, t1240, t1243, t1244, t1247, t1248, t1249, t125, t1250, t1251, t1252, t1253, t1254, t1256, t1257, t1258, t1259, t126, t1261, t1264, t1267, t1268, t127, t1271, t1272, t1275, t1276, t1280, t1283, t1287, t129, t1290, t1293, t1296, t1299, t13, t130, t1302, t1305, t1306, t1309, t131, t1311, t1312, t1315, t1318, t1320, t1322, t1324, t1325, t1326, t1330, t1331, t1332, t1334, t1336, t1338, t1340, t1342, t1343, t1345, t1346, t1348, t1349, t135, t1350, t1351, t1352, t1353, t1354, t1355, t1356, t1357, t1358, t1359, t136, t1360, t1362, t1363, t1364, t1365, t1367, t1369, t137, t1370, t1371, t1374, t1375, t1376, t1377, t1378, t1379, t138, t1380, t1381, t1382, t1385, t1389, t139, t1393, t1396, t1397, t14, t1400, t1402, t1403, t1405, t1407, t1410, t1411, t1412, t1415, t1416, t1417, t1419, t142, t1420, t1421, t1422, t1424, t1425, t1426, t143, t1430, t1431, t1434, t1435, t1437, t1438, t144, t1440, t1441, t1444, t1446, t145, t1454, t1456, t1458, t1459, t1460, t1461, t1466, t1469, t147, t1470, t1471, t1472, t1474, t1475, t1476, t1477, t1479, t148, t1480, t1481, t1482, t1483, t1484, t1485, t1486, t1487, t149, t1490, t1491, t1493, t1494, t1495, t1496, t1497, t1499, t15, t150, t1500, t1502, t1507, t1508, t1509, t1512, t1514, t1515, t1516, t1519, t1520, t1523, t1525, t1526, t1527, t1529, t153, t1531, t1532, t1533, t1536, t1538, t1539, t154, t1541, t1542, t1544, t1545, t1547, t1550, t1552, t1556, t1559, t1560, t1561, t1562, t1563, t1564, t1565, t1567, t1568, t1569, t157, t1570, t1571, t1572, t1573, t1574, t1576, t1577, t158, t1580, t1582, t1585, t1586, t1587, t1589, t1590, t1592, t1593, t1595, t160, t1600, t1601, t1603, t1605, t1607, t1609, t161, t1610, t1612, t1613, t1614, t1615, t162, t1620, t1623, t1624, t1626, t1627, t1629, t163, t1630, t1631, t1632, t1633, t164, t1640, t1641, t1642, t1646, t1647, t1648, t165, t1650, t1652, t1656, t1657, t1659, t1660, t1661, t1664, t1665, t1666, t1667, t1669, t167, t1670, t1671, t1672, t1674, t1675, t1679, t1680, t1683, t1684, t1688, t169, t1692, t1694, t1696, t1697, t1698, t1699, t17, t170, t1700, t1702, t1705, t1706, t1707, t171, t1710, t1712, t1713, t1714, t1715, t1718, t1719, t172, t1720, t1722, t1723, t1725, t1727, t173, t1730, t1732, t1733, t1734, t1740, t1741, t1742, t1743, t1744, t1745, t1746, t1747, t1748, t1750, t1751, t1755, t1756, t1759, t176, t1760, t1761, t1765, t1766, t1769, t177, t1773, t1775, t1776, t178, t1780, t1781, t1782, t1783, t1784, t1787, t1789, t179, t1790, t1792, t1793, t1794, t1795, t1798, t1799, t18, t1801, t1802, t1803, t1804, t1805, t1806, t1808, t1816, t1817, t1818, t182, t1820, t1822, t1824, t1825, t1827, t1829, t183, t1831, t1839, t184, t1840, t1841, t1843, t1844, t1845, t1847, t185, t1856, t1857, t1858, t186, t1860, t1862, t1863, t1864, t1865, t1867, t1868, t1870, t1871, t1874, t1877, t1878, t1879, t188, t1880, t1882, t1885, t1886, t1889, t189, t1890, t1891, t1892, t1894, t1895, t1896, t1897, t1898, t1899, t19, t1901, t1902, t1906, t1909, t1910, t1912, t1915, t1916, t192, t1920, t1921, t1922, t1924, t1926, t1927, t193, t1931, t1932, t1935, t1938, t194, t1941, t1944, t1946, t1949, t195, t1953, t1956, t1959, t196, t1961, t1962, t1964, t1965, t1968, t1969, t197, t1971, t1972, t1973, t1975, t1976, t1980, t1986, t1987, t1988, t199, t1991, t1992, t1997, t1998, t2, t20, t200, t2000, t2001, t2005, t2006, t2007, t201, t2015, t2019, t202, t2025, t2028, t2029, t2032, t2033, t2034, t2035, t2036, t2038, t2039, t204, t2041, t2044, t2045, t2046, t2047, t205, t2050, t2051, t2053, t2054, t2056, t206, t2060, t2061, t2062, t2064, t2065, t207, t2071, t2072, t2073, t2075, t2076, t2077, t2078, t208, t2087, t2089, t209, t2090, t2092, t2093, t2094, t2095, t210, t212, t214, t215, t218, t22, t220, t223, t224, t226, t227, t23, t231, t234, t239, t24, t240, t242, t243, t245, t248, t249, t25, t251, t252, t254, t257, t258, t259, t26, t260, t261, t262, t264, t265, t267, t268, t27, t270, t271, t277, t282, t283, t285, t286, t29, t292, t297, t298, t3, t301, t303, t307, t309, t311, t314, t315, t316, t319, t32, t320, t322, t325, t328, t329, t33, t330, t331, t332, t333, t334, t335, t336, t337, t338, t339, t34, t340, t341, t343, t344, t345, t346, t347, t348, t349, t35, t350, t351, t352, t353, t354, t356, t357, t358, t359, t36, t360, t361, t362, t363, t364, t365, t367, t368, t369, t37, t370, t371, t372, t374, t375, t376, t377, t378, t379, t38, t382, t383, t385, t386, t388, t389, t39, t390, t391, t392, t393, t394, t398, t4, t40, t400, t402, t403, t405, t407, t408, t409, t41, t410, t411, t413, t415, t416, t417, t419, t42, t420, t422, t423, t424, t425, t427, t428, t43, t430, t431, t433, t434, t436, t437, t439, t44, t440, t441, t443, t446, t448, t449, t45, t451, t452, t453, t454, t458, t459, t46, t460, t461, t462, t463, t465, t467, t469, t47, t471, t472, t473, t474, t476, t479, t48, t480, t483, t485, t487, t488, t489, t49, t491, t492, t493, t494, t496, t497, t5, t50, t501, t503, t505, t507, t509, t51, t510, t511, t513, t514, t515, t52, t53, t531, t54, t546, t548, t549, t55, t550, t551, t552, t553, t554, t555, t556, t557, t558, t559, t560, t561, t562, t563, t564, t567, t568, t569, t57, t59, t599, t6, t60, t601, t602, t603, t604, t606, t608, t609, t61, t610, t611, t612, t613, t617, t618, t619, t62, t624, t625, t63, t631, t632, t637, t638, t64, t641, t644, t645, t648, t649, t65, t651, t652, t654, t655, t656, t658, t659, t66, t661, t662, t664, t668, t669, t67, t670, t671, t672, t673, t674, t675, t676, t677, t679, t68, t681, t683, t685, t686, t688, t689, t69, t692, t693, t694, t695, t696, t699, t7, t70, t700, t701, t702, t703, t704, t707, t71, t710, t712, t714, t715, t716, t717, t718, t719, t72, t722, t73, t74, t75, t752, t753, t755, t757, t758, t76, t760, t763, t766, t769, t77, t772, t776, t779, t782, t785, t788, t79, t793, t794, t797, t799, t8, t80, t800, t802, t803, t804, t805, t806, t807, t808, t809, t81, t82, t822, t824, t825, t826, t827, t828, t829, t83, t830, t832, t833, t835, t84, t85, t857, t858, t86, t860, t861, t862, t863, t864, t865, t866, t867, t868, t87, t870, t871, t872, t876, t877, t878, t88, t881, t884, t887, t888, t891, t893, t897, t899, t90, t902, t903, t906, t909, t913, t916, t918, t919, t92, t921, t922, t923, t924, t928, t929, t93, t930, t931, t932, t933, t936, t937, t938, t94, t940, t941, t942, t943, t944, t945, t946, t948, t949, t951, t952, t953, t954, t955, t957, t96, t961, t962, t963, t965, t966, t968, t969, t97, t971, t972, t973, t974, t975, t977, t980, t981, t982, t983, t984, t985, t986, t987, t988, t99, t990, t991, t992, t993, t994, t996, t997, t999;
    double ret[36];
#include "include/_lhs_0000100.cii"
    return ret[0] + ret[10] + ret[11] + ret[12] + ret[13] + ret[14] + ret[15] + ret[16] + ret[17] + ret[18] + ret[19] + ret[1] + ret[20] + ret[21] + ret[22] + ret[23] + ret[24] + ret[25] + ret[26] + ret[27] + ret[28] + ret[29] + ret[2] + ret[30] + ret[31] + ret[32] + ret[33] + ret[34] + ret[35] + ret[3] + ret[4] + ret[5] + ret[6] + ret[7] + ret[8] + ret[9];
}

double lhs_0000101(int t, const Params &p) {
    int n = p.n;
    double s = p.s;
    double h = p.h;
    double rRS = p.rRS;
    double rLR = p.rLR;
    double rLS = p.rLS;
    double rLS_R = p.rLS_R;
    double rRS_L = p.rRS_L;
    double rLR_S = p.rLR_S;
    Freq f = deterministic(t - 1, p);
    double dtL = f.zL;
    double dtS = f.zS;
    double dtR = f.zR;
    double dtLS = f.zLS;
    double dtLR = f.zLR;
    double dtRS = f.zRS;
    double dtLRS = f.zLRS;
    double t1, t10, t100, t1000, t1001, t1002, t1003, t1004, t1006, t1007, t1008, t101, t1012, t1013, t1014, t1015, t1016, t1017, t1019, t102, t1020, t1021, t1023, t1024, t1026, t1028, t103, t1033, t1035, t1036, t104, t1040, t1042, t1043, t1045, t1047, t1048, t1050, t1051, t1053, t1054, t1056, t1057, t1058, t1059, t106, t1061, t1062, t1064, t1066, t1068, t1069, t107, t1070, t1071, t1073, t1074, t1075, t1076, t1077, t1078, t1079, t108, t1080, t1083, t1084, t1085, t1086, t1087, t1088, t109, t1091, t1093, t1095, t1096, t1098, t1099, t1100, t1101, t1103, t1105, t1106, t1107, t1108, t1110, t1111, t1113, t1114, t1115, t1116, t1121, t1123, t1126, t1128, t1129, t1131, t1132, t1133, t1135, t1136, t1137, t114, t1140, t1141, t1142, t1143, t1144, t1145, t1146, t1149, t115, t1150, t1153, t1154, t1155, t1156, t1157, t116, t1160, t1161, t1164, t1169, t117, t1170, t1171, t1172, t1174, t1175, t1178, t1179, t1181, t1182, t1185, t119, t1194, t1195, t1196, t1197, t1198, t1199, t12, t1200, t1201, t1202, t1203, t1204, t1205, t1206, t1208, t121, t1210, t1211, t1212, t1213, t1214, t1215, t1216, t1222, t1223, t1225, t1226, t1227, t1228, t1229, t123, t1230, t1231, t1232, t1233, t1234, t1236, t1237, t1239, t124, t1240, t1243, t1246, t1248, t125, t1250, t1251, t1252, t1253, t1254, t1255, t1256, t1257, t1258, t1259, t126, t1261, t1267, t1268, t1269, t127, t1271, t1272, t1275, t1276, t1278, t1279, t128, t1282, t1291, t1293, t1294, t1295, t1296, t1297, t1298, t1299, t13, t130, t1301, t1303, t1304, t1306, t1307, t1308, t1309, t131, t1310, t1311, t1312, t1313, t1314, t1315, t1318, t1319, t132, t1322, t1323, t1325, t1326, t1327, t1328, t1329, t1330, t1331, t1332, t1334, t1335, t1336, t1337, t1339, t1341, t1342, t1343, t1344, t1345, t1346, t1347, t1348, t1349, t135, t1351, t1352, t1353, t1354, t1355, t1357, t136, t1362, t1363, t1366, t1367, t137, t1370, t1373, t1374, t1377, t1378, t1381, t1382, t1383, t1384, t1386, t1388, t139, t1390, t1392, t1394, t1397, t14, t1400, t1402, t1405, t1408, t141, t1410, t1411, t1412, t1413, t1417, t1420, t1423, t1426, t1427, t1431, t1435, t1436, t1440, t1441, t1443, t1444, t1445, t1446, t1448, t145, t1450, t1451, t1452, t1453, t1454, t1456, t1457, t1458, t1459, t146, t1462, t1465, t1467, t1469, t147, t1471, t1472, t1473, t1474, t1475, t1476, t1478, t1479, t148, t1480, t1481, t1484, t1485, t1486, t1487, t1488, t1489, t149, t1490, t1491, t1492, t1494, t1495, t1496, t1499, t15, t1500, t1502, t1507, t1508, t1510, t1511, t1512, t1513, t1514, t1515, t1517, t152, t1526, t1527, t1528, t153, t1530, t1531, t1535, t1536, t1538, t154, t1540, t1542, t1543, t1544, t1545, t1546, t1547, t155, t1550, t1551, t1552, t1554, t1555, t1556, t1557, t1559, t156, t1564, t1565, t1567, t1568, t1569, t157, t1571, t158, t1580, t1581, t1582, t1583, t1585, t1586, t1588, t1589, t159, t1591, t1592, t1594, t1595, t1596, t1597, t1598, t1599, t16, t160, t1600, t1601, t1602, t1605, t1607, t161, t1611, t1613, t1614, t1615, t1621, t163, t1630, t1632, t1633, t1634, t1636, t1637, t1638, t1639, t164, t1640, t1641, t1642, t1643, t1645, t1647, t1648, t1649, t165, t1653, t1654, t1655, t1657, t1658, t1659, t166, t1662, t1663, t1664, t1665, t1667, t1668, t1669, t167, t1670, t1671, t1672, t1673, t1674, t1675, t1677, t1678, t168, t1680, t1681, t1682, t1684, t1686, t169, t1691, t1692, t1693, t1694, t1695, t1697, t1698, t1699, t17, t1700, t1703, t1706, t1707, t1708, t1709, t171, t1713, t1714, t1715, t1716, t1717, t172, t1721, t1724, t1725, t1726, t1727, t1728, t1729, t173, t1730, t1732, t1733, t1735, t1736, t1738, t1739, t174, t1741, t1742, t1744, t1745, t1747, t1748, t1749, t1750, t1751, t1754, t1755, t1757, t1759, t176, t1761, t1762, t1764, t1765, t1767, t1768, t1769, t177, t1770, t1773, t1774, t1775, t1776, t1777, t1778, t178, t1780, t1781, t1783, t1784, t1786, t1787, t1789, t179, t1790, t1791, t1795, t1797, t1800, t1802, t1803, t1804, t1806, t1807, t1808, t1809, t1810, t1813, t1818, t1819, t182, t1820, t1822, t1823, t1826, t1827, t1828, t183, t1830, t1831, t1834, t184, t1843, t1844, t1845, t1847, t1848, t1851, t1852, t1854, t1856, t1857, t1859, t1860, t1861, t1864, t1865, t1866, t1868, t1869, t187, t1871, t1872, t1873, t1874, t1875, t1878, t1879, t188, t1880, t1883, t1888, t1889, t1890, t1892, t1893, t1896, t1897, t1899, t19, t1900, t1903, t191, t1912, t1914, t1917, t1918, t1919, t192, t1921, t1922, t1923, t1924, t1925, t1927, t193, t1931, t1932, t1933, t1935, t1936, t1937, t1938, t194, t1940, t1945, t1946, t1948, t1949, t1950, t1952, t1961, t1962, t1964, t1965, t1966, t1967, t1968, t1969, t197, t1970, t1971, t1972, t1973, t1975, t198, t1981, t1982, t1983, t1984, t1987, t1988, t199, t1990, t1994, t1995, t1997, t1999, t2, t20, t2000, t2001, t2002, t2003, t2004, t2005, t2006, t2007, t2008, t2009, t201, t2010, t2011, t2012, t2013, t2014, t2015, t2016, t2017, t2018, t2019, t202, t2020, t2021, t2022, t2024, t2029, t2031, t2033, t2034, t2037, t2038, t2039, t204, t2041, t2042, t2045, t2054, t2056, t2057, t2058, t2059, t2060, t2061, t2062, t2064, t2065, t2066, t2067, t2068, t207, t2070, t2072, t2077, t208, t2080, t2081, t2082, t2083, t2086, t2087, t2089, t2094, t2095, t2096, t2097, t2098, t2099, t21, t210, t2100, t2101, t2102, t2103, t2105, t2108, t2109, t211, t2111, t2112, t2114, t2115, t2117, t2120, t2123, t2124, t2125, t2127, t2129, t2134, t2135, t2136, t2137, t2139, t2143, t2145, t2146, t2148, t2149, t215, t2151, t2154, t2157, t2158, t216, t2160, t2162, t2163, t2168, t2169, t2170, t2172, t2175, t2176, t2178, t2181, t2184, t219, t2191, t2197, t2199, t22, t2200, t2201, t2202, t2203, t2204, t2205, t2206, t2208, t2209, t2210, t2211, t2212, t2213, t2216, t2218, t2219, t2221, t2223, t2228, t2229, t2230, t2232, t2233, t2234, t2235, t2236, t224, t2241, t2242, t2243, t2245, t2246, t2249, t225, t2250, t2252, t2253, t2254, t2256, t2257, t2258, t2259, t2261, t2264, t2265, t2266, t2267, t227, t2270, t2275, t2276, t2278, t2279, t228, t2282, t2283, t2285, t2286, t2289, t229, t2298, t2299, t2300, t2302, t2303, t2305, t2306, t2309, t231, t2310, t2311, t2313, t2314, t2316, t232, t2321, t2322, t2324, t2325, t2328, t2329, t2331, t2332, t2335, t2344, t2345, t2346, t2348, t2349, t235, t2350, t2353, t2355, t2356, t2358, t236, t2363, t2364, t2366, t2367, t2369, t2378, t2379, t238, t2380, t2382, t2384, t2385, t2387, t2388, t239, t2391, t2392, t2393, t2394, t2395, t2397, t2398, t24, t2400, t2405, t2406, t2408, t2409, t241, t2412, t2413, t2415, t2416, t2419, t2428, t2435, t2436, t2437, t2438, t2439, t244, t2440, t2441, t2442, t2443, t2444, t2445, t2447, t245, t2455, t2457, t2458, t2459, t246, t2460, t2461, t2462, t2463, t2464, t2465, t2467, t247, t2473, t2474, t2476, t2477, t2479, t248, t2488, t249, t2490, t2491, t2492, t2493, t2494, t2495, t2496, t2498, t2499, t25, t250, t2500, t2501, t2502, t2504, t2506, t251, t2511, t2512, t2513, t2516, t2517, t2519, t252, t2520, t2521, t2522, t2523, t2526, t2527, t2528, t2529, t253, t2534, t2535, t2536, t2537, t2539, t254, t2542, t2543, t2545, t2546, t2548, t2549, t255, t2551, t2554, t2557, t2564, t257, t2571, t2572, t2577, t2579, t258, t2580, t2581, t2583, t2587, t2589, t2590, t2592, t2593, t2595, t2598, t26, t260, t2601, t2608, t261, t2615, t2621, t267, t27, t272, t273, t274, t275, t276, t277, t278, t28, t280, t281, t283, t284, t29, t290, t295, t296, t299, t3, t301, t305, t307, t309, t31, t312, t313, t314, t315, t316, t317, t318, t319, t32, t320, t322, t323, t325, t327, t328, t33, t330, t333, t334, t336, t338, t339, t34, t340, t341, t342, t343, t344, t345, t346, t348, t349, t35, t350, t351, t352, t353, t354, t355, t356, t357, t358, t359, t36, t360, t361, t362, t364, t365, t367, t37, t370, t373, t374, t375, t376, t377, t378, t379, t38, t380, t381, t382, t383, t384, t385, t387, t388, t389, t39, t390, t392, t393, t395, t397, t4, t40, t402, t403, t404, t405, t406, t407, t408, t409, t41, t410, t411, t412, t413, t414, t415, t416, t42, t421, t422, t43, t433, t434, t44, t445, t446, t447, t45, t453, t454, t455, t457, t458, t46, t460, t461, t463, t466, t47, t48, t49, t496, t497, t498, t5, t50, t501, t504, t507, t51, t511, t514, t516, t518, t52, t521, t524, t526, t527, t53, t530, t531, t535, t537, t538, t539, t54, t540, t543, t546, t548, t55, t550, t551, t556, t557, t558, t56, t562, t565, t568, t569, t570, t572, t573, t575, t576, t577, t579, t58, t580, t581, t583, t584, t589, t59, t592, t598, t6, t60, t604, t609, t61, t611, t613, t614, t615, t616, t618, t62, t620, t621, t623, t624, t626, t627, t628, t63, t631, t632, t634, t635, t638, t639, t64, t640, t641, t642, t643, t646, t648, t649, t65, t651, t652, t654, t655, t657, t658, t66, t660, t661, t662, t664, t665, t668, t669, t67, t671, t672, t673, t674, t676, t677, t678, t679, t68, t680, t681, t685, t687, t688, t69, t690, t691, t693, t694, t696, t697, t699, t7, t70, t700, t701, t703, t704, t706, t707, t709, t71, t710, t711, t713, t72, t726, t727, t728, t729, t73, t732, t735, t74, t75, t76, t765, t766, t767, t769, t77, t772, t774, t777, t779, t78, t782, t784, t786, t789, t79, t792, t796, t799, t8, t80, t801, t802, t803, t804, t805, t807, t809, t81, t811, t813, t814, t82, t83, t836, t838, t839, t84, t840, t841, t843, t844, t845, t846, t847, t848, t849, t85, t850, t851, t853, t855, t856, t857, t858, t86, t861, t862, t863, t866, t867, t868, t87, t870, t871, t872, t875, t876, t877, t878, t879, t88, t880, t882, t884, t885, t886, t887, t888, t89, t890, t893, t896, t897, t9, t900, t901, t902, t905, t907, t909, t91, t912, t913, t914, t915, t919, t92, t922, t923, t926, t929, t93, t932, t934, t935, t937, t94, t942, t944, t945, t946, t947, t949, t95, t950, t953, t954, t956, t957, t960, t969, t97, t971, t972, t973, t974, t975, t978, t979, t98, t981, t982, t983, t984, t985, t986, t987, t988, t989, t990, t991, t993, t994, t996, t997, t998, t999;
    double ret[36];
#include "include/_lhs_0000101.cii"
    return ret[0] + ret[10] + ret[11] + ret[12] + ret[13] + ret[14] + ret[15] + ret[16] + ret[17] + ret[18] + ret[19] + ret[1] + ret[20] + ret[21] + ret[22] + ret[23] + ret[24] + ret[25] + ret[26] + ret[27] + ret[28] + ret[29] + ret[2] + ret[30] + ret[31] + ret[32] + ret[33] + ret[34] + ret[35] + ret[3] + ret[4] + ret[5] + ret[6] + ret[7] + ret[8] + ret[9];
}

double lhs_0000110(int t, const Params &p) {
    int n = p.n;
    double s = p.s;
    double h = p.h;
    double rRS = p.rRS;
    double rLR = p.rLR;
    double rLS = p.rLS;
    double rLS_R = p.rLS_R;
    double rRS_L = p.rRS_L;
    double rLR_S = p.rLR_S;
    Freq f = deterministic(t - 1, p);
    double dtL = f.zL;
    double dtS = f.zS;
    double dtR = f.zR;
    double dtLS = f.zLS;
    double dtLR = f.zLR;
    double dtRS = f.zRS;
    double dtLRS = f.zLRS;
    double t1, t10, t100, t1001, t1002, t1003, t1004, t1005, t1006, t1007, t101, t1011, t1012, t1013, t1015, t1016, t1017, t1019, t102, t1020, t1021, t1022, t1023, t1026, t1027, t1029, t1030, t1031, t1032, t1033, t1034, t1035, t1036, t1037, t1039, t1040, t1042, t1043, t1044, t1046, t1047, t1049, t105, t1051, t1056, t1057, t1058, t1059, t106, t1062, t1064, t1066, t1067, t1069, t107, t1070, t1072, t1073, t1074, t1075, t1076, t1077, t1078, t1079, t108, t1080, t1081, t1082, t1084, t1086, t1087, t1089, t109, t1090, t1091, t1092, t1093, t1094, t1097, t11, t110, t1100, t1101, t1103, t1107, t1109, t111, t1110, t1112, t1114, t1115, t1117, t1118, t1119, t112, t1120, t1122, t1126, t1128, t1129, t1130, t1132, t1134, t1135, t1137, t1138, t114, t1140, t1141, t1144, t1145, t1146, t1147, t1148, t115, t1151, t1152, t1154, t1155, t1157, t1159, t116, t1160, t1161, t1162, t1165, t1166, t1167, t1168, t1169, t1170, t1171, t1174, t1175, t1177, t1178, t118, t1181, t1182, t1183, t1184, t1187, t119, t1192, t1193, t1195, t1196, t1199, t12, t120, t1200, t1201, t1202, t1204, t1205, t1208, t121, t1217, t1219, t1221, t1222, t1223, t1225, t1226, t1227, t1228, t123, t1235, t1236, t1237, t1238, t1240, t1241, t1242, t1243, t1244, t1245, t1246, t1247, t1248, t1249, t125, t1251, t1252, t1253, t1254, t1255, t1256, t1257, t1258, t1259, t1260, t1261, t1262, t1263, t1264, t1267, t1268, t1269, t127, t1270, t1271, t1272, t1275, t1278, t128, t1280, t1282, t1283, t1285, t1286, t1287, t1288, t1289, t129, t1292, t1297, t1298, t13, t130, t1300, t1301, t1302, t1305, t1307, t1309, t131, t1310, t1313, t132, t1322, t1324, t1325, t1326, t1327, t1328, t1329, t133, t1330, t1332, t1334, t1335, t1337, t1338, t1339, t134, t1340, t1341, t1342, t1343, t1344, t1345, t1346, t1349, t135, t1350, t1353, t1355, t1356, t1358, t1359, t136, t1360, t1361, t1362, t1363, t1364, t1365, t1366, t1367, t1368, t1369, t137, t1370, t1371, t1372, t1373, t1375, t1377, t1378, t1379, t138, t1380, t1381, t1382, t1384, t1385, t1386, t1387, t1388, t1390, t1395, t1396, t1397, t14, t140, t1400, t1403, t1404, t1407, t1408, t1411, t1414, t1418, t142, t1422, t1425, t1426, t1427, t1428, t1431, t1434, t1438, t1441, t1442, t1444, t1447, t1448, t1450, t1452, t1454, t1456, t1458, t146, t1461, t1464, t1466, t1469, t147, t1472, t1474, t1475, t1476, t1477, t1478, t148, t1480, t1482, t1484, t1485, t1486, t1490, t1491, t1492, t1494, t1495, t1496, t1497, t1498, t1499, t15, t150, t1500, t1501, t1502, t1505, t1506, t1507, t1508, t1509, t151, t1510, t1511, t1512, t1513, t1515, t1516, t1517, t1518, t1521, t1522, t1523, t1524, t1525, t1526, t1527, t1528, t1529, t153, t1531, t1532, t1533, t1535, t154, t1540, t1541, t1543, t1544, t1545, t1546, t1547, t1548, t1550, t1559, t1560, t1561, t1562, t1564, t1568, t1569, t157, t1571, t1573, t1575, t1576, t1577, t1578, t1579, t158, t1580, t1583, t1584, t1585, t1587, t1588, t1589, t159, t1590, t1592, t1597, t1598, t16, t160, t1600, t1601, t1602, t1604, t161, t1613, t1614, t1615, t1616, t1617, t1618, t1619, t162, t1620, t1621, t1622, t1623, t1624, t1625, t1627, t1629, t163, t1630, t1632, t1633, t1635, t1638, t164, t1640, t1644, t1646, t1647, t1648, t165, t1654, t166, t1663, t1666, t1668, t1670, t1671, t1672, t1675, t1676, t1678, t168, t1680, t1681, t1682, t1683, t1684, t1685, t1686, t1687, t1689, t169, t1690, t1692, t1693, t1694, t1695, t1696, t1697, t1699, t17, t170, t1701, t1702, t1703, t1704, t1705, t1706, t1707, t1708, t1709, t171, t1710, t1712, t1713, t1715, t1716, t1718, t1719, t172, t1720, t1722, t1724, t1729, t173, t1730, t1731, t1732, t1733, t1734, t1735, t1736, t174, t1740, t1743, t1744, t1745, t1746, t1748, t175, t1750, t1751, t1752, t1753, t1756, t1757, t1759, t176, t1760, t1762, t1764, t1765, t1767, t1768, t1769, t177, t1770, t1773, t1774, t1775, t1776, t1778, t178, t1780, t1781, t1783, t1784, t1785, t1787, t1788, t1789, t1790, t1791, t1792, t1793, t1794, t1795, t1798, t1799, t18, t180, t1800, t1802, t1804, t1805, t1807, t1808, t1809, t181, t1810, t1811, t1812, t1814, t1815, t1816, t1817, t1818, t1819, t182, t1820, t1821, t1822, t1824, t1827, t1828, t1830, t1831, t1833, t1834, t1837, t1838, t1839, t1841, t1843, t1844, t1846, t1848, t1849, t185, t1850, t1853, t1858, t1859, t186, t1861, t1862, t1865, t1866, t1868, t1869, t187, t1870, t1871, t1874, t188, t1883, t1884, t1885, t1887, t1888, t1889, t1891, t1893, t1894, t1895, t1897, t1898, t19, t1900, t1901, t1902, t1903, t1906, t1907, t191, t1910, t1911, t1912, t1913, t1915, t1918, t1919, t192, t1920, t1923, t1928, t1929, t193, t1931, t1932, t1935, t1936, t1938, t1939, t194, t1940, t1943, t1952, t1953, t1955, t1956, t1957, t1959, t196, t1962, t1963, t1964, t1966, t1967, t1968, t197, t1972, t1974, t1975, t1976, t1977, t1979, t1984, t1985, t1986, t1988, t1989, t1991, t2, t20, t200, t2000, t2002, t2003, t2004, t2005, t2006, t2007, t2008, t2009, t201, t2010, t2012, t2013, t2014, t2015, t2017, t2018, t202, t2023, t2025, t2026, t2027, t2028, t2029, t203, t2030, t2032, t2033, t2034, t2035, t2036, t2037, t2038, t2039, t2040, t2041, t2042, t2043, t2044, t2046, t2047, t205, t2050, t2051, t2052, t2053, t2054, t2055, t2057, t2058, t2059, t206, t2060, t2061, t2062, t2063, t2064, t2065, t2066, t2069, t207, t2074, t2075, t2077, t2078, t2079, t208, t2082, t2083, t2086, t2087, t209, t2090, t2099, t21, t210, t2101, t2102, t2103, t2104, t2105, t2106, t2107, t2109, t211, t2110, t2111, t2112, t2113, t2115, t2117, t212, t2122, t2125, t2126, t2127, t2128, t2130, t2133, t2134, t2136, t2137, t2138, t2139, t214, t2140, t2141, t2142, t2143, t2148, t2149, t215, t2150, t2152, t2154, t2157, t2158, t216, t2160, t2161, t2163, t2164, t2166, t2169, t217, t2172, t2174, t2176, t2178, t2179, t218, t2180, t2186, t2187, t2188, t219, t2190, t2192, t2196, t2198, t2199, t22, t220, t2201, t2202, t2204, t2207, t2210, t2211, t2213, t2215, t2216, t222, t2221, t2222, t2223, t2225, t2228, t2229, t223, t2231, t2234, t2237, t2244, t225, t2250, t2252, t2253, t2254, t2255, t2256, t2257, t2258, t2260, t2261, t2262, t2263, t2264, t2265, t2266, t2269, t227, t2271, t2272, t2274, t2276, t228, t2281, t2282, t2283, t2285, t2286, t2289, t2290, t2292, t2295, t2296, t2297, t2299, t230, t2300, t2302, t2303, t2304, t2305, t2306, t2307, t2309, t2310, t2311, t2312, t2315, t2316, t2319, t2320, t2323, t2328, t2329, t233, t2331, t2332, t2335, t2336, t2338, t2339, t234, t2342, t2351, t2352, t2353, t2355, t2356, t2359, t236, t2360, t2362, t2363, t2365, t2366, t2369, t2370, t2371, t2373, t2374, t2377, t238, t2382, t2383, t2385, t2386, t2389, t239, t2390, t2392, t2393, t2396, t24, t240, t2405, t2406, t2407, t2409, t2410, t2411, t2414, t2416, t2417, t2419, t242, t2424, t2425, t2427, t2428, t2430, t2439, t244, t2440, t2441, t2443, t2444, t2447, t2448, t2450, t2451, t2453, t2454, t2456, t2457, t2458, t2460, t2461, t2464, t2465, t2466, t2469, t247, t2474, t2475, t2477, t2478, t248, t2481, t2482, t2484, t2485, t2488, t2497, t25, t250, t2504, t2505, t2506, t2507, t2508, t2509, t251, t2510, t2511, t2512, t2513, t2514, t2516, t2517, t2518, t2519, t2520, t2521, t2522, t2523, t2531, t2533, t2534, t2536, t2541, t2542, t2544, t2546, t2548, t255, t2557, t2559, t2560, t2561, t2562, t2563, t2565, t2566, t2567, t2568, t2569, t2570, t2571, t2573, t2575, t258, t2580, t2583, t2584, t2585, t2586, t2587, t2588, t2589, t2592, t2594, t2595, t2596, t2597, t2598, t2599, t26, t2604, t2605, t2606, t2608, t2611, t2612, t2614, t2615, t2617, t2618, t2620, t2623, t2626, t263, t2633, t264, t2640, t2645, t2647, t2648, t2649, t265, t2650, t2652, t2656, t2658, t2659, t2661, t2662, t2664, t2667, t267, t2670, t2677, t268, t2684, t269, t2690, t27, t270, t271, t272, t273, t275, t276, t277, t278, t279, t28, t280, t281, t283, t284, t286, t287, t29, t293, t298, t299, t3, t30, t302, t304, t308, t31, t310, t312, t315, t316, t317, t319, t32, t320, t321, t323, t324, t33, t330, t335, t336, t339, t340, t343, t344, t345, t346, t347, t348, t349, t35, t350, t351, t352, t354, t355, t356, t357, t358, t359, t36, t360, t361, t362, t363, t364, t365, t366, t367, t368, t37, t370, t371, t373, t376, t379, t38, t380, t381, t382, t383, t384, t385, t386, t387, t388, t389, t39, t391, t392, t394, t395, t397, t398, t399, t4, t400, t402, t404, t409, t41, t411, t413, t414, t416, t417, t419, t42, t420, t422, t423, t425, t426, t428, t429, t43, t432, t433, t434, t435, t437, t438, t439, t44, t440, t441, t442, t443, t444, t445, t447, t449, t45, t450, t451, t452, t455, t457, t458, t46, t460, t461, t463, t464, t466, t467, t468, t470, t471, t472, t473, t475, t476, t479, t48, t480, t481, t483, t484, t485, t486, t487, t489, t49, t490, t491, t492, t493, t495, t498, t499, t5, t50, t500, t502, t503, t505, t506, t507, t509, t51, t510, t511, t512, t513, t514, t515, t516, t517, t518, t520, t521, t523, t524, t526, t527, t528, t529, t530, t532, t533, t534, t547, t548, t549, t551, t552, t554, t555, t557, t558, t56, t57, t573, t58, t588, t589, t59, t590, t591, t593, t594, t597, t598, t6, t60, t600, t601, t604, t606, t607, t609, t61, t610, t613, t616, t617, t618, t62, t621, t624, t625, t626, t627, t628, t629, t63, t630, t631, t632, t634, t636, t638, t64, t640, t641, t642, t643, t644, t645, t648, t65, t651, t653, t655, t656, t659, t66, t662, t67, t68, t692, t693, t694, t697, t7, t70, t700, t703, t707, t71, t710, t713, t716, t719, t72, t724, t727, t729, t73, t730, t731, t733, t734, t735, t736, t737, t738, t739, t74, t75, t76, t769, t77, t770, t771, t772, t773, t775, t776, t778, t779, t78, t781, t782, t789, t795, t8, t80, t801, t806, t807, t81, t810, t814, t817, t82, t820, t821, t823, t824, t829, t83, t830, t831, t832, t833, t834, t837, t838, t839, t84, t842, t843, t844, t846, t847, t848, t85, t851, t852, t853, t854, t855, t856, t858, t86, t860, t861, t862, t863, t864, t866, t87, t88, t888, t890, t891, t892, t893, t895, t896, t897, t898, t899, t9, t90, t900, t901, t903, t904, t906, t908, t909, t91, t912, t913, t916, t919, t92, t920, t921, t924, t926, t928, t93, t931, t932, t933, t936, t937, t94, t940, t944, t947, t95, t950, t952, t953, t956, t96, t961, t962, t964, t965, t966, t968, t969, t97, t972, t973, t975, t976, t979, t98, t988, t990, t991, t992, t993, t994, t995, t996, t998, t999;
    double ret[36];
#include "include/_lhs_0000110.cii"
    return ret[0] + ret[10] + ret[11] + ret[12] + ret[13] + ret[14] + ret[15] + ret[16] + ret[17] + ret[18] + ret[19] + ret[1] + ret[20] + ret[21] + ret[22] + ret[23] + ret[24] + ret[25] + ret[26] + ret[27] + ret[28] + ret[29] + ret[2] + ret[30] + ret[31] + ret[32] + ret[33] + ret[34] + ret[35] + ret[3] + ret[4] + ret[5] + ret[6] + ret[7] + ret[8] + ret[9];
}

double lhs_0000200(int t, const Params &p) {
    int n = p.n;
    double s = p.s;
    double h = p.h;
    double rRS = p.rRS;
    double rLR = p.rLR;
    double rLS = p.rLS;
    double rLS_R = p.rLS_R;
    double rRS_L = p.rRS_L;
    double rLR_S = p.rLR_S;
    Freq f = deterministic(t - 1, p);
    double dtL = f.zL;
    double dtS = f.zS;
    double dtR = f.zR;
    double dtLS = f.zLS;
    double dtLR = f.zLR;
    double dtRS = f.zRS;
    double dtLRS = f.zLRS;
    double t1, t10, t1000, t1001, t1002, t1003, t1004, t1005, t1007, t1008, t101, t1010, t1013, t1018, t1019, t1023, t1024, t1026, t1027, t1029, t103, t1030, t1031, t1032, t1033, t1034, t1035, t1036, t1037, t1039, t104, t1042, t1044, t1045, t1046, t1048, t1049, t105, t1050, t1052, t1053, t1055, t1057, t1058, t1061, t1062, t1065, t1067, t1069, t107, t1073, t1075, t1076, t1078, t1079, t1081, t1082, t1083, t1084, t1086, t1088, t1089, t109, t1090, t1091, t1092, t1093, t1095, t1096, t1097, t110, t1104, t1106, t1107, t1109, t1111, t1112, t1114, t1115, t1116, t1119, t1120, t1121, t1122, t1123, t1124, t1125, t1126, t1127, t1128, t1129, t1130, t1134, t1136, t1137, t1139, t1141, t1142, t1143, t1146, t1147, t1149, t115, t1150, t1151, t1154, t116, t1164, t1165, t1169, t1170, t1171, t1173, t1179, t118, t1180, t1182, t1183, t1184, t1185, t1186, t1187, t1188, t1189, t1190, t1194, t1195, t1196, t1198, t1199, t12, t120, t1201, t1204, t1207, t1210, t1213, t1214, t1215, t1216, t1219, t122, t1220, t1222, t1229, t1233, t1235, t1236, t1237, t124, t1240, t1241, t1244, t125, t1254, t1256, t1257, t1259, t1260, t1261, t1262, t1263, t1264, t1265, t1266, t1267, t1268, t1269, t127, t1270, t1271, t1273, t1275, t1276, t1279, t128, t1280, t1283, t1284, t1286, t1288, t1289, t129, t1291, t1293, t1294, t1295, t1296, t1297, t1299, t13, t1300, t1301, t1302, t1303, t1304, t1305, t1307, t1308, t1309, t131, t1310, t1311, t1312, t1314, t1315, t1318, t132, t1323, t1327, t1329, t133, t1332, t1333, t1334, t1335, t1336, t1338, t1339, t1342, t1345, t1349, t1352, t1355, t1358, t1361, t1364, t1367, t1369, t137, t1371, t1372, t1373, t1374, t1375, t1378, t1379, t138, t1382, t1384, t1386, t1388, t1389, t1391, t1393, t1394, t1399, t14, t140, t1400, t1401, t1402, t1403, t1405, t1406, t1408, t1409, t1410, t1411, t1412, t1413, t1414, t1415, t1416, t1419, t1420, t1421, t1422, t1423, t1424, t1425, t1426, t1427, t1430, t1434, t1437, t144, t1440, t1443, t1447, t145, t1451, t1452, t1453, t1454, t1456, t1458, t1459, t146, t1460, t1461, t1462, t1464, t1465, t1466, t1467, t1469, t147, t1479, t148, t1480, t1483, t1484, t1486, t1488, t1489, t1490, t1491, t1493, t1496, t1497, t1498, t15, t150, t1501, t1502, t1503, t1504, t1505, t1507, t151, t1512, t1513, t1514, t1516, t1526, t1527, t153, t1530, t1531, t1533, t1534, t1536, t1538, t154, t1540, t1541, t1544, t1546, t1552, t1555, t1556, t1557, t1561, t1565, t157, t1575, t1577, t1578, t158, t1580, t1581, t1582, t1583, t1584, t1585, t1586, t1587, t1589, t159, t1591, t1592, t1593, t1596, t1597, t1598, t16, t160, t1600, t1602, t1603, t1604, t1609, t1610, t1611, t1613, t1614, t1616, t1617, t1618, t1619, t162, t1620, t1622, t1624, t1627, t163, t1632, t1635, t1636, t1637, t164, t1640, t1641, t1643, t1644, t1646, t1648, t1649, t165, t1651, t1652, t1654, t1655, t1656, t1657, t166, t1662, t1665, t1666, t1667, t1668, t167, t1670, t1671, t1673, t1674, t1675, t1679, t168, t1682, t1683, t1684, t1685, t1686, t1687, t1688, t1689, t169, t1690, t1692, t1694, t1696, t1698, t17, t170, t1700, t1703, t1705, t1706, t1707, t1709, t171, t1710, t1711, t1712, t1713, t1714, t1716, t1717, t1718, t172, t1721, t1722, t1723, t1724, t1725, t1726, t1727, t1728, t173, t1731, t1733, t1735, t1736, t1738, t174, t1740, t1741, t1743, t1744, t1746, t1747, t1748, t175, t1750, t1751, t1754, t1755, t1758, t176, t1768, t177, t1771, t1772, t1774, t1775, t1778, t1779, t178, t1781, t1783, t1786, t1787, t1788, t1789, t179, t1790, t1791, t1793, t1794, t1797, t1798, t1799, t180, t1800, t1801, t1802, t1804, t1808, t1811, t182, t1821, t1822, t1828, t1829, t183, t1831, t1834, t1835, t1836, t1839, t184, t1840, t1842, t1843, t1845, t1847, t1848, t1849, t185, t1850, t1851, t1853, t186, t1863, t1864, t1867, t1868, t187, t1870, t1872, t1874, t1875, t1877, t1878, t1879, t188, t1880, t1882, t1889, t1890, t1892, t1896, t1899, t19, t190, t1901, t1903, t1904, t1905, t1906, t1907, t1908, t191, t1910, t1912, t1916, t1917, t1919, t192, t1922, t1923, t1926, t1928, t1934, t1935, t1936, t1939, t194, t1949, t195, t1951, t1952, t1953, t1954, t1957, t1959, t196, t1960, t1962, t1965, t1970, t1973, t1974, t1976, t1977, t1978, t1981, t1982, t1984, t1985, t1987, t1989, t199, t1990, t1991, t1999, t2, t20, t200, t2000, t2002, t2004, t2005, t2009, t2012, t2016, t2018, t2019, t2021, t2024, t203, t2030, t2032, t2034, t2035, t2039, t204, t2042, t2045, t2047, t2057, t2059, t206, t2060, t2064, t2067, t2068, t207, t2075, t2076, t208, t2082, t2085, t2087, t2088, t2089, t209, t2090, t2091, t2093, t2094, t2096, t2099, t21, t2101, t2104, t2109, t2114, t2115, t2116, t2118, t212, t2121, t2122, t2123, t2125, t2126, t2127, t2128, t2129, t213, t2132, t2133, t2136, t2137, t2139, t214, t2140, t2141, t2142, t2143, t2145, t2149, t215, t2150, t2153, t2163, t2166, t2167, t2168, t2171, t2173, t2174, t2177, t2178, t218, t2180, t2181, t2183, t2184, t2188, t219, t2191, t22, t220, t2201, t2204, t2205, t2207, t2209, t221, t2212, t2215, t2217, t222, t2227, t223, t2230, t2231, t2233, t2234, t2236, t2237, t2241, t2243, t2244, t2247, t2248, t225, t2250, t2251, t2254, t2255, t2256, t2259, t2269, t227, t2270, t2277, t2278, t228, t2282, t2283, t2284, t2287, t2289, t229, t2290, t2291, t2292, t230, t2307, t2311, t2313, t232, t2323, t2325, t2326, t2327, t2328, t233, t2331, t2333, t2334, t2336, t2344, t2347, t235, t2350, t2351, t2353, t2354, t2355, t2357, t2360, t2361, t2363, t2365, t2366, t2367, t2373, t2374, t2376, t2378, t2379, t238, t2383, t2386, t2393, t24, t2400, t2406, t241, t2413, t2414, t2416, t2418, t2419, t242, t2423, t2426, t2433, t2441, t2442, t2448, t246, t249, t25, t254, t255, t257, t258, t26, t264, t269, t27, t270, t273, t275, t279, t28, t280, t282, t283, t285, t288, t289, t29, t290, t291, t292, t293, t294, t296, t297, t298, t299, t3, t302, t304, t307, t308, t31, t310, t311, t317, t322, t323, t325, t327, t330, t332, t334, t337, t338, t339, t34, t340, t341, t342, t344, t345, t346, t347, t348, t349, t35, t350, t351, t353, t354, t356, t359, t36, t362, t363, t364, t365, t366, t367, t368, t369, t37, t370, t371, t372, t374, t375, t376, t377, t378, t379, t38, t380, t381, t382, t383, t384, t385, t387, t388, t39, t390, t393, t398, t399, t4, t40, t402, t403, t404, t405, t406, t407, t408, t41, t410, t411, t412, t414, t415, t418, t42, t422, t427, t428, t43, t431, t437, t438, t44, t443, t444, t448, t45, t451, t454, t456, t458, t459, t46, t461, t462, t464, t465, t466, t468, t469, t47, t471, t472, t477, t478, t479, t48, t480, t483, t484, t486, t487, t489, t49, t490, t493, t494, t495, t496, t498, t499, t5, t50, t500, t502, t504, t505, t507, t508, t51, t510, t511, t513, t514, t515, t518, t519, t52, t521, t522, t523, t525, t527, t53, t530, t532, t533, t534, t536, t537, t54, t540, t541, t543, t544, t545, t546, t547, t548, t55, t550, t551, t552, t554, t555, t556, t557, t559, t56, t560, t562, t563, t565, t566, t567, t57, t570, t571, t572, t588, t59, t6, t603, t605, t606, t607, t609, t61, t610, t611, t62, t63, t64, t641, t643, t644, t645, t646, t648, t65, t650, t651, t652, t653, t654, t655, t656, t659, t66, t662, t663, t664, t665, t667, t668, t67, t68, t681, t683, t684, t685, t687, t688, t689, t69, t690, t691, t693, t694, t695, t697, t699, t7, t70, t701, t703, t705, t706, t708, t709, t71, t712, t715, t717, t719, t72, t720, t73, t74, t742, t743, t744, t746, t747, t749, t75, t752, t754, t756, t757, t758, t76, t761, t763, t766, t769, t77, t772, t773, t774, t775, t778, t779, t78, t782, t784, t788, t79, t790, t793, t794, t797, t8, t800, t802, t805, t808, t81, t810, t811, t812, t814, t815, t817, t819, t82, t820, t821, t822, t823, t824, t83, t84, t85, t856, t859, t86, t862, t864, t865, t868, t87, t871, t874, t878, t88, t881, t884, t887, t89, t890, t894, t898, t9, t90, t900, t901, t902, t905, t906, t910, t912, t913, t915, t918, t92, t922, t925, t929, t932, t936, t939, t94, t942, t944, t945, t948, t95, t958, t96, t960, t961, t962, t963, t968, t969, t970, t971, t972, t974, t975, t977, t978, t98, t980, t982, t983, t984, t985, t987, t988, t989, t99, t990, t991, t993, t994, t995, t996, t997;
    double ret[36];
#include "include/_lhs_0000200.cii"
    return ret[0] + ret[10] + ret[11] + ret[12] + ret[13] + ret[14] + ret[15] + ret[16] + ret[17] + ret[18] + ret[19] + ret[1] + ret[20] + ret[21] + ret[22] + ret[23] + ret[24] + ret[25] + ret[26] + ret[27] + ret[28] + ret[29] + ret[2] + ret[30] + ret[31] + ret[32] + ret[33] + ret[34] + ret[35] + ret[3] + ret[4] + ret[5] + ret[6] + ret[7] + ret[8] + ret[9];
}

double lhs_0001000(int t, const Params &p) {
    int n = p.n;
    double s = p.s;
    double h = p.h;
    double rRS = p.rRS;
    double rLR = p.rLR;
    double rLS = p.rLS;
    double rLS_R = p.rLS_R;
    double rRS_L = p.rRS_L;
    double rLR_S = p.rLR_S;
    Freq f = deterministic(t - 1, p);
    double dtL = f.zL;
    double dtS = f.zS;
    double dtR = f.zR;
    double dtLS = f.zLS;
    double dtLR = f.zLR;
    double dtRS = f.zRS;
    double dtLRS = f.zLRS;
    double t1, t10, t100, t1002, t1003, t1007, t1009, t101, t1010, t1011, t1012, t1016, t1019, t102, t1020, t1021, t1025, t1026, t1027, t1030, t1032, t1034, t1035, t1036, t1039, t104, t1040, t1042, t1044, t1046, t1047, t1050, t1051, t1052, t1053, t1054, t1055, t1056, t106, t1060, t1061, t1062, t1063, t1065, t1066, t1067, t1069, t107, t1071, t1072, t1073, t1075, t1077, t1078, t1082, t1083, t1084, t1088, t1089, t1091, t1092, t1094, t1095, t1097, t1098, t1099, t11, t1100, t1102, t1103, t1104, t1105, t1106, t1108, t1110, t1111, t1113, t1114, t1115, t1118, t1119, t112, t1120, t1121, t1125, t1126, t1128, t113, t1131, t1132, t1133, t1134, t1136, t1137, t1138, t1139, t1142, t1145, t1147, t115, t1152, t1153, t1154, t1155, t1157, t1158, t1159, t1160, t1161, t1162, t1163, t1164, t1168, t1169, t117, t1170, t1171, t1175, t1176, t1177, t1178, t1182, t1183, t1184, t1185, t1186, t1187, t1188, t1189, t119, t1191, t1193, t1194, t1196, t1197, t1198, t1199, t12, t1200, t1201, t1202, t1203, t1205, t1208, t1209, t121, t1212, t1214, t1215, t1217, t1218, t1219, t122, t1220, t1221, t1222, t1223, t1224, t1225, t1226, t1227, t1228, t1230, t1232, t1233, t1235, t1236, t1237, t1239, t124, t1241, t1242, t1243, t1244, t1246, t125, t1250, t1252, t1254, t1255, t1258, t1259, t126, t1262, t1265, t1266, t1269, t1270, t1273, t1276, t1278, t1279, t128, t1281, t1282, t1286, t1287, t1288, t129, t1291, t1293, t1295, t1297, t1299, t13, t130, t1301, t1304, t1307, t1309, t1312, t1315, t1317, t1318, t1320, t1321, t1323, t1324, t1325, t1326, t1327, t1328, t1329, t1330, t1333, t1334, t1335, t1336, t1337, t1338, t1339, t134, t1340, t1341, t1344, t1348, t135, t1352, t1353, t1354, t1355, t1357, t1358, t1359, t136, t1360, t1361, t1362, t1363, t1364, t1367, t137, t1370, t1374, t1377, t1378, t138, t1381, t1382, t1383, t1384, t1385, t1387, t1389, t139, t1391, t1392, t1394, t1395, t1397, t1398, t14, t1401, t1402, t1403, t1406, t141, t1410, t1411, t1414, t1415, t1417, t1418, t142, t1420, t1421, t1424, t1426, t143, t1434, t1435, t1436, t1437, t1438, t144, t1440, t1445, t1448, t1449, t1450, t1451, t1452, t1453, t1454, t1455, t1456, t1458, t1459, t1461, t1462, t1463, t1464, t1465, t1467, t147, t1471, t1472, t1474, t1476, t1477, t1478, t148, t1480, t1482, t1483, t1485, t1486, t1487, t149, t1490, t1492, t1493, t1494, t1497, t1498, t1499, t15, t1503, t1506, t1507, t1508, t1509, t1510, t1511, t1514, t1516, t1517, t1519, t152, t1520, t1523, t1524, t1526, t1527, t153, t1531, t1532, t1534, t1535, t1536, t1538, t154, t1540, t1541, t1542, t1544, t1546, t1547, t1548, t1550, t1551, t1554, t1555, t1557, t1558, t1559, t156, t1560, t1562, t1564, t1565, t1567, t1568, t1571, t1573, t1575, t1576, t158, t1581, t1582, t1583, t1585, t1586, t1588, t1589, t159, t1590, t1591, t1592, t1599, t1603, t1605, t1607, t1608, t1610, t1611, t1612, t1614, t1615, t1616, t162, t1620, t1621, t1625, t1626, t1627, t1628, t1632, t1633, t1635, t1636, t1637, t1638, t1641, t1642, t1644, t1646, t1647, t1649, t1650, t1653, t1654, t1655, t1657, t1658, t166, t1662, t1666, t167, t1670, t1671, t1673, t1676, t1677, t1678, t168, t1681, t1682, t1684, t1685, t1687, t1688, t1689, t169, t1691, t1692, t1695, t1697, t1699, t17, t170, t1701, t1702, t1703, t1704, t1707, t1715, t1716, t1717, t1719, t1720, t1721, t1722, t1723, t1724, t1725, t1727, t1728, t173, t1732, t1736, t1737, t174, t1740, t1744, t1745, t1747, t1748, t1749, t175, t1750, t1754, t1755, t1756, t1757, t1758, t176, t1761, t1763, t1764, t1766, t1767, t1768, t1771, t1772, t1773, t1774, t1777, t1778, t1780, t1781, t1783, t1785, t1786, t179, t1792, t1793, t1794, t1795, t1796, t1798, t18, t1801, t1802, t1808, t1809, t181, t1810, t1811, t1813, t182, t1822, t1823, t1824, t1825, t1826, t1827, t1828, t1829, t183, t1831, t1832, t1834, t1837, t1839, t184, t1840, t1841, t1842, t1844, t1845, t1846, t1847, t1848, t185, t1851, t1852, t1854, t1855, t1857, t186, t1861, t1862, t1863, t1866, t1867, t1868, t187, t1871, t1874, t1875, t1877, t1878, t1882, t1883, t1884, t1886, t1887, t189, t1891, t1893, t1894, t1897, t1898, t19, t190, t1902, t1906, t1908, t191, t1912, t1916, t1917, t192, t1921, t1924, t1925, t1927, t1928, t193, t1931, t1932, t1934, t1935, t1937, t1938, t194, t1944, t1945, t1946, t1947, t195, t1950, t1954, t1955, t1958, t1959, t196, t1961, t1964, t1968, t1969, t1970, t1975, t198, t1985, t1989, t199, t1991, t1992, t1995, t1996, t1997, t1998, t1999, t2, t20, t200, t2001, t2002, t2004, t2007, t2008, t201, t2011, t2012, t2013, t2014, t2016, t2019, t202, t2021, t2022, t2024, t2025, t2027, t2028, t2029, t203, t2030, t2036, t2038, t2039, t204, t2040, t2041, t205, t2050, t2052, t2053, t2055, t2056, t2057, t2058, t207, t208, t210, t212, t213, t215, t218, t219, t22, t221, t223, t224, t227, t229, t23, t232, t233, t235, t236, t24, t240, t243, t248, t249, t25, t251, t252, t254, t257, t258, t26, t260, t261, t263, t266, t267, t268, t269, t27, t270, t271, t273, t274, t275, t277, t278, t284, t289, t29, t290, t292, t294, t295, t3, t301, t306, t307, t308, t31, t310, t312, t313, t314, t315, t317, t318, t32, t320, t321, t323, t326, t329, t33, t330, t331, t332, t333, t334, t335, t336, t337, t338, t34, t340, t341, t342, t343, t344, t345, t346, t347, t348, t349, t35, t350, t351, t353, t354, t355, t356, t357, t358, t359, t36, t360, t361, t362, t363, t364, t365, t366, t368, t369, t37, t370, t371, t372, t373, t375, t376, t379, t38, t381, t382, t384, t385, t386, t388, t389, t39, t391, t392, t393, t394, t395, t396, t4, t40, t400, t403, t404, t405, t406, t407, t41, t410, t411, t412, t413, t416, t417, t418, t419, t42, t420, t421, t423, t424, t426, t427, t429, t43, t430, t432, t433, t437, t438, t439, t44, t440, t441, t442, t444, t446, t448, t45, t450, t451, t452, t453, t454, t458, t46, t460, t463, t465, t467, t468, t469, t47, t471, t473, t475, t476, t477, t479, t48, t480, t481, t487, t49, t498, t499, t5, t50, t51, t514, t516, t517, t518, t519, t52, t520, t521, t522, t523, t525, t526, t529, t53, t530, t532, t533, t534, t536, t537, t54, t541, t543, t544, t546, t547, t549, t550, t551, t553, t554, t555, t556, t557, t559, t56, t560, t562, t563, t565, t566, t567, t570, t571, t572, t58, t59, t6, t60, t602, t604, t605, t606, t607, t609, t61, t611, t612, t613, t614, t615, t616, t62, t620, t621, t622, t623, t624, t625, t626, t627, t628, t63, t633, t634, t635, t64, t643, t644, t649, t65, t650, t653, t654, t657, t658, t66, t660, t661, t663, t664, t665, t667, t668, t67, t670, t671, t673, t677, t678, t679, t68, t681, t682, t683, t69, t696, t697, t698, t7, t70, t700, t702, t704, t706, t707, t709, t71, t710, t713, t714, t715, t716, t718, t719, t72, t720, t721, t722, t723, t724, t726, t727, t728, t73, t731, t74, t76, t761, t762, t763, t764, t765, t766, t767, t768, t769, t770, t771, t772, t773, t774, t775, t776, t777, t778, t779, t78, t780, t781, t782, t783, t784, t785, t786, t787, t788, t789, t79, t790, t793, t796, t798, t8, t80, t800, t801, t802, t803, t804, t805, t806, t807, t808, t809, t81, t82, t83, t831, t832, t834, t835, t836, t837, t838, t84, t842, t844, t845, t847, t848, t85, t850, t851, t853, t854, t856, t859, t86, t860, t861, t862, t864, t867, t868, t87, t872, t873, t874, t877, t88, t880, t882, t885, t887, t89, t890, t892, t895, t897, t899, t902, t905, t909, t91, t912, t914, t915, t917, t918, t919, t92, t920, t924, t925, t926, t927, t928, t929, t93, t932, t934, t936, t938, t939, t940, t942, t943, t944, t945, t946, t947, t949, t95, t950, t952, t953, t955, t957, t958, t96, t960, t961, t963, t964, t965, t966, t967, t969, t970, t971, t972, t975, t976, t977, t978, t979, t98, t980, t981, t982, t983, t985, t986, t987, t988, t989, t990, t992, t993, t994, t995, t996, t997, t998, t999;
    double ret[36];
#include "include/_lhs_0001000.cii"
    return ret[0] + ret[10] + ret[11] + ret[12] + ret[13] + ret[14] + ret[15] + ret[16] + ret[17] + ret[18] + ret[19] + ret[1] + ret[20] + ret[21] + ret[22] + ret[23] + ret[24] + ret[25] + ret[26] + ret[27] + ret[28] + ret[29] + ret[2] + ret[30] + ret[31] + ret[32] + ret[33] + ret[34] + ret[35] + ret[3] + ret[4] + ret[5] + ret[6] + ret[7] + ret[8] + ret[9];
}

double lhs_0001001(int t, const Params &p) {
    int n = p.n;
    double s = p.s;
    double h = p.h;
    double rRS = p.rRS;
    double rLR = p.rLR;
    double rLS = p.rLS;
    double rLS_R = p.rLS_R;
    double rRS_L = p.rRS_L;
    double rLR_S = p.rLR_S;
    Freq f = deterministic(t - 1, p);
    double dtL = f.zL;
    double dtS = f.zS;
    double dtR = f.zR;
    double dtLS = f.zLS;
    double dtLR = f.zLR;
    double dtRS = f.zRS;
    double dtLRS = f.zLRS;
    double t1, t10, t100, t1000, t1001, t1002, t1003, t1005, t1006, t1007, t1008, t1009, t101, t1010, t1011, t1014, t1017, t1019, t102, t1021, t1026, t1029, t103, t1031, t1033, t1034, t1036, t1037, t1038, t1039, t104, t1040, t1041, t1042, t1043, t1044, t1046, t1048, t1050, t1051, t1052, t1053, t1054, t1056, t1057, t1059, t106, t1060, t1062, t1063, t1065, t1066, t1067, t1069, t107, t1071, t1072, t1074, t1075, t1077, t108, t1080, t1081, t1083, t1084, t1085, t1087, t1089, t109, t1090, t1091, t1092, t1093, t1096, t1097, t1098, t1099, t1100, t1102, t1103, t1104, t1108, t1110, t1111, t1112, t1113, t1114, t1115, t1118, t1119, t1120, t1121, t1123, t1124, t1125, t1126, t1127, t1129, t1130, t1131, t1132, t1135, t1136, t1137, t1138, t1139, t114, t1140, t1141, t1144, t1145, t1146, t1147, t1148, t115, t1151, t1152, t1153, t1154, t1157, t116, t1162, t1163, t1165, t1166, t1169, t117, t1170, t1172, t1173, t1176, t1185, t1186, t1187, t1188, t1189, t119, t1190, t1191, t1192, t1193, t1194, t1195, t1196, t1198, t1199, t12, t1200, t1201, t1204, t1207, t1209, t121, t1211, t1212, t1213, t1214, t1215, t1216, t1217, t1218, t1219, t1220, t1221, t1222, t1223, t1225, t1226, t1227, t1229, t123, t1230, t1231, t1232, t1234, t1235, t1236, t1237, t1238, t1239, t124, t1241, t1242, t1243, t1244, t1245, t1246, t1247, t1248, t1249, t125, t1250, t1252, t1257, t1258, t126, t1260, t1263, t1265, t1268, t127, t1277, t1279, t128, t1280, t1281, t1282, t1283, t1284, t1285, t1287, t1289, t1290, t1292, t1293, t1294, t1295, t1296, t1297, t1298, t1299, t13, t130, t1300, t1301, t1304, t1305, t1308, t1309, t131, t1311, t1312, t1313, t1314, t1315, t1316, t1317, t1318, t132, t1320, t1321, t1322, t1323, t1324, t1325, t1326, t1327, t1329, t1331, t1332, t1333, t1334, t1335, t1337, t1338, t1339, t1341, t1346, t1347, t1348, t1349, t135, t1352, t1353, t1356, t1358, t136, t1360, t1362, t1363, t1364, t1367, t1368, t1369, t137, t1370, t1372, t1374, t1376, t1378, t138, t1380, t1383, t1386, t1388, t1391, t1394, t1396, t1397, t1398, t1399, t14, t140, t1403, t1404, t1405, t1406, t1409, t1412, t1415, t1416, t1419, t1420, t1422, t1423, t1424, t1425, t1426, t1427, t1428, t1429, t1430, t1431, t1432, t1433, t1434, t1438, t1439, t144, t1440, t1442, t1443, t1444, t1445, t1446, t1449, t145, t1452, t1456, t1459, t146, t1463, t1467, t1468, t1469, t1472, t1473, t1474, t1475, t1476, t1477, t1478, t1479, t1480, t1482, t1483, t1484, t1486, t149, t1491, t1492, t1494, t1495, t1497, t15, t150, t1506, t1507, t1508, t1509, t151, t1511, t1515, t1516, t1518, t152, t1520, t1522, t1523, t1524, t1525, t1526, t1527, t153, t1530, t1531, t1532, t1534, t1535, t1536, t1537, t1539, t154, t1544, t1545, t1547, t1548, t155, t1550, t1559, t156, t1560, t1561, t1563, t1564, t1566, t1568, t157, t1570, t1571, t1574, t1576, t158, t1582, t1584, t1587, t159, t1590, t1594, t1599, t16, t160, t1608, t161, t1610, t1611, t1613, t1614, t1615, t1618, t1619, t162, t1620, t1621, t1622, t1623, t1624, t1626, t1627, t1629, t163, t1630, t1631, t1632, t1633, t1634, t1635, t1636, t1638, t1639, t1641, t1642, t1643, t1647, t1648, t1649, t165, t1650, t1651, t1652, t1653, t1655, t1656, t1658, t1659, t166, t1661, t1663, t1668, t1669, t167, t1670, t1671, t1672, t1674, t1675, t1678, t1679, t168, t1680, t1681, t1682, t1683, t1684, t1686, t1687, t1688, t169, t1691, t1692, t1694, t1696, t1697, t1699, t17, t170, t1701, t1702, t1705, t1706, t1708, t171, t1710, t1712, t1714, t1716, t1718, t1719, t1720, t1721, t1722, t1723, t1727, t173, t1730, t1731, t1732, t1733, t1736, t1737, t174, t1740, t1741, t1742, t1743, t1744, t1747, t1749, t175, t1751, t1753, t1754, t1756, t1757, t1759, t176, t1760, t1761, t1762, t1765, t1766, t1767, t1768, t1769, t1770, t1771, t1772, t1773, t1774, t1776, t1777, t1779, t178, t1780, t1782, t1783, t1785, t1786, t1787, t179, t1790, t1795, t1796, t1798, t1799, t180, t1802, t1803, t1805, t1806, t1809, t181, t1818, t1819, t1820, t1822, t1823, t1826, t1827, t1831, t1832, t1833, t1835, t1836, t1838, t1839, t184, t1840, t1843, t1844, t1845, t1846, t1847, t1849, t185, t1850, t1852, t1853, t1854, t1855, t1858, t186, t1863, t1864, t1866, t1867, t1870, t1871, t1873, t1874, t1877, t1886, t1887, t1888, t189, t1890, t1892, t1893, t1894, t1895, t1898, t1899, t19, t190, t1900, t1902, t1903, t1904, t1905, t191, t1910, t1911, t1912, t1914, t1919, t192, t1920, t1922, t1923, t1925, t1934, t1935, t1936, t1938, t1939, t1945, t1946, t1948, t1949, t195, t1951, t1952, t1953, t1954, t1955, t1956, t1958, t1959, t196, t1960, t1962, t1963, t1964, t1965, t1966, t1967, t1968, t1969, t197, t1970, t1971, t1972, t1973, t1974, t1975, t1976, t1977, t1979, t198, t1983, t1984, t1986, t1988, t1989, t1990, t1991, t1992, t1993, t1994, t1995, t1997, t2, t20, t2003, t2005, t2006, t2009, t201, t2010, t2012, t2013, t2016, t2025, t2027, t2028, t2029, t203, t2030, t2033, t2035, t2036, t2038, t2039, t204, t2041, t2043, t2048, t205, t2051, t2052, t2053, t2054, t2055, t2056, t2059, t2060, t2062, t2068, t2069, t2071, t2073, t2074, t2076, t2079, t2080, t2082, t2085, t2088, t2089, t209, t2091, t2097, t21, t210, t2100, t2101, t2102, t2104, t2107, t2108, t2110, t2113, t2116, t2117, t2120, t2129, t213, t2131, t2134, t2135, t2137, t2140, t2143, t2150, t2156, t2158, t2159, t2160, t2161, t2162, t2163, t2164, t2166, t2167, t2168, t2169, t2170, t2171, t2172, t2174, t2175, t2176, t2178, t218, t2183, t2184, t2185, t2186, t2187, t2188, t2189, t219, t2190, t2193, t2195, t2196, t2198, t2199, t22, t2202, t2203, t2204, t2206, t2207, t2208, t221, t2210, t2211, t2212, t2215, t2216, t2218, t222, t2221, t2222, t2225, t223, t2230, t2231, t2233, t2234, t2237, t2238, t2240, t2241, t2244, t225, t2253, t2254, t2255, t2257, t2258, t226, t2260, t2261, t2264, t2265, t2266, t2268, t2269, t2271, t2276, t2277, t2279, t2280, t2283, t2284, t2286, t2287, t229, t2290, t2299, t230, t2300, t2301, t2302, t2305, t2307, t2308, t2310, t2311, t2313, t2318, t2319, t232, t2321, t2322, t2324, t233, t2333, t2334, t2336, t2337, t2339, t2340, t2343, t2344, t2345, t2347, t2348, t2349, t235, t2351, t2352, t2353, t2355, t2360, t2361, t2363, t2364, t2367, t2368, t2370, t2371, t2374, t238, t2383, t239, t2390, t2395, t2396, t2397, t24, t240, t2405, t2407, t2408, t2409, t241, t2410, t2411, t2413, t2414, t2415, t2416, t2417, t2418, t2419, t242, t2420, t2422, t2427, t2428, t243, t2430, t2431, t2433, t244, t2442, t2444, t2445, t2446, t2447, t2448, t2449, t245, t2450, t2452, t2453, t2454, t2455, t2456, t2458, t246, t2460, t2465, t2466, t2467, t2468, t247, t2471, t2472, t2474, t2475, t2476, t2477, t2478, t2479, t248, t2480, t2485, t2486, t2489, t249, t2490, t2491, t2493, t2496, t2497, t2499, t25, t2500, t2502, t2503, t2505, t2508, t251, t2511, t2518, t252, t2525, t2526, t2528, t2533, t2534, t2535, t2537, t254, t2541, t2543, t2544, t2546, t2547, t2549, t255, t2552, t2555, t2562, t2569, t2575, t26, t261, t266, t267, t268, t269, t27, t270, t271, t272, t274, t275, t277, t278, t28, t284, t289, t29, t290, t291, t293, t295, t299, t3, t301, t303, t305, t306, t307, t308, t309, t31, t310, t311, t312, t313, t314, t316, t317, t319, t32, t321, t322, t324, t327, t328, t33, t330, t332, t333, t334, t336, t338, t34, t341, t342, t343, t344, t345, t347, t348, t349, t35, t350, t351, t352, t353, t354, t355, t356, t357, t358, t359, t36, t360, t362, t363, t365, t368, t37, t371, t372, t373, t374, t375, t376, t377, t378, t379, t38, t380, t381, t382, t383, t384, t386, t387, t389, t39, t390, t392, t394, t399, t4, t40, t400, t401, t402, t403, t404, t405, t406, t407, t408, t41, t410, t412, t414, t416, t417, t418, t419, t42, t420, t421, t422, t423, t424, t425, t426, t427, t428, t43, t433, t44, t444, t445, t45, t456, t457, t458, t46, t464, t465, t466, t467, t468, t469, t47, t471, t472, t474, t475, t477, t478, t48, t49, t5, t50, t507, t508, t509, t51, t510, t512, t515, t518, t519, t52, t522, t525, t526, t527, t529, t53, t532, t535, t536, t537, t538, t54, t541, t542, t546, t547, t548, t549, t55, t550, t553, t554, t555, t557, t558, t56, t560, t561, t562, t564, t565, t566, t568, t569, t574, t577, t58, t583, t589, t59, t594, t595, t599, t6, t60, t602, t607, t608, t609, t61, t612, t615, t617, t619, t62, t620, t621, t622, t623, t624, t625, t629, t63, t631, t632, t634, t635, t637, t638, t64, t640, t643, t644, t645, t647, t648, t65, t650, t651, t652, t654, t655, t657, t658, t66, t660, t661, t663, t664, t666, t669, t67, t671, t672, t673, t674, t676, t677, t68, t680, t681, t683, t684, t685, t686, t688, t689, t69, t690, t692, t7, t70, t705, t706, t709, t71, t712, t72, t73, t74, t742, t743, t744, t746, t749, t75, t751, t754, t756, t759, t76, t761, t763, t766, t769, t773, t776, t778, t779, t78, t79, t8, t80, t801, t802, t805, t806, t807, t808, t809, t81, t810, t811, t812, t813, t814, t815, t816, t817, t818, t819, t82, t820, t823, t824, t825, t828, t829, t83, t830, t832, t833, t834, t837, t838, t839, t84, t840, t842, t844, t845, t846, t847, t848, t849, t85, t850, t852, t855, t858, t859, t86, t862, t863, t864, t867, t869, t87, t871, t874, t875, t877, t88, t880, t881, t882, t885, t889, t89, t892, t895, t896, t897, t898, t899, t9, t90, t900, t901, t903, t905, t906, t907, t908, t91, t910, t912, t913, t915, t916, t918, t919, t92, t921, t922, t924, t925, t928, t929, t93, t930, t931, t932, t934, t939, t94, t940, t941, t943, t944, t947, t948, t95, t950, t951, t954, t963, t965, t966, t967, t968, t969, t97, t972, t973, t975, t976, t977, t978, t979, t98, t980, t981, t982, t983, t984, t985, t986, t988, t989, t991, t992, t993, t994, t995, t996, t997, t998;
    double ret[36];
#include "include/_lhs_0001001.cii"
    return ret[0] + ret[10] + ret[11] + ret[12] + ret[13] + ret[14] + ret[15] + ret[16] + ret[17] + ret[18] + ret[19] + ret[1] + ret[20] + ret[21] + ret[22] + ret[23] + ret[24] + ret[25] + ret[26] + ret[27] + ret[28] + ret[29] + ret[2] + ret[30] + ret[31] + ret[32] + ret[33] + ret[34] + ret[35] + ret[3] + ret[4] + ret[5] + ret[6] + ret[7] + ret[8] + ret[9];
}

double lhs_0001010(int t, const Params &p) {
    int n = p.n;
    double s = p.s;
    double h = p.h;
    double rRS = p.rRS;
    double rLR = p.rLR;
    double rLS = p.rLS;
    double rLS_R = p.rLS_R;
    double rRS_L = p.rRS_L;
    double rLR_S = p.rLR_S;
    Freq f = deterministic(t - 1, p);
    double dtL = f.zL;
    double dtS = f.zS;
    double dtR = f.zR;
    double dtLS = f.zLS;
    double dtLR = f.zLR;
    double dtRS = f.zRS;
    double dtLRS = f.zLRS;
    double t1, t10, t100, t1000, t1001, t1003, t1004, t1005, t1006, t1008, t1009, t101, t1010, t1011, t1012, t1013, t1014, t1016, t1017, t1018, t1019, t102, t1020, t1022, t1023, t1024, t1025, t1026, t1029, t1030, t1032, t1033, t1036, t1039, t1041, t1043, t1048, t105, t1050, t1051, t1053, t1054, t1056, t1057, t106, t1060, t1061, t1062, t1063, t1064, t1065, t1067, t1069, t107, t1070, t1071, t1072, t1074, t1078, t108, t1080, t1081, t1082, t1083, t1084, t1086, t1088, t109, t1091, t1093, t1095, t1096, t1098, t1099, t11, t110, t1100, t1101, t1102, t1103, t1104, t1105, t1106, t1108, t1109, t111, t1110, t1111, t1112, t1114, t1115, t1118, t1119, t112, t1120, t1122, t1123, t1125, t1127, t1129, t1130, t1131, t1133, t1134, t1135, t1136, t1137, t1138, t1139, t114, t1140, t1143, t1144, t1145, t1146, t1147, t115, t1150, t1151, t1152, t1153, t1154, t1157, t116, t1160, t1161, t1163, t1165, t1166, t1167, t1168, t1169, t117, t1170, t1171, t1172, t1173, t1174, t1175, t1176, t1179, t118, t1184, t1185, t1187, t1188, t119, t1191, t1192, t1194, t1195, t1198, t12, t120, t1207, t1208, t1209, t121, t1210, t1212, t1213, t1214, t1215, t1217, t1218, t1219, t1220, t1221, t1222, t1223, t1224, t1225, t1226, t1228, t1229, t123, t1231, t1232, t1233, t1234, t1235, t1236, t1237, t1239, t1240, t1241, t1242, t1243, t1244, t1246, t1247, t1248, t1249, t125, t1250, t1251, t1252, t1253, t1254, t1255, t1256, t1259, t1262, t1264, t1267, t1269, t127, t1270, t1271, t1272, t1274, t1275, t1276, t1277, t1278, t1279, t128, t1282, t1287, t1289, t129, t1290, t1293, t1295, t1298, t13, t130, t1307, t1309, t131, t1310, t1311, t1312, t1313, t1314, t1315, t1317, t1319, t1320, t1322, t1323, t1324, t1325, t1326, t1327, t1328, t1329, t133, t1330, t1331, t1334, t1335, t1338, t134, t1340, t1341, t1342, t1343, t1344, t1346, t1347, t1348, t1349, t135, t1350, t1351, t1352, t1353, t1354, t1356, t1358, t1359, t136, t1360, t1361, t1362, t1363, t1364, t1365, t1366, t1367, t1369, t137, t1370, t1371, t1373, t1378, t1379, t138, t1380, t1381, t1384, t1387, t1388, t139, t1391, t1392, t1393, t1396, t14, t1400, t1403, t1406, t141, t1410, t1411, t1412, t1414, t1416, t1418, t1419, t1420, t1422, t1426, t1427, t1428, t1429, t1430, t1431, t1434, t1436, t1438, t1440, t1442, t1444, t1447, t145, t1450, t1452, t1455, t1458, t146, t1460, t1461, t1462, t1463, t1464, t1466, t1467, t1468, t1469, t147, t1470, t1471, t1472, t1473, t1474, t1475, t1476, t1477, t1479, t148, t1480, t1481, t1482, t1483, t1484, t1485, t1488, t1489, t149, t1490, t1491, t1492, t1493, t1494, t1495, t1496, t15, t150, t1501, t1502, t1505, t1508, t151, t1512, t1515, t1516, t1518, t1523, t1524, t1526, t1528, t1537, t1538, t1539, t154, t1540, t1542, t1543, t1544, t1548, t1549, t155, t1550, t1552, t1554, t1556, t1557, t1559, t156, t1560, t1563, t1564, t1565, t1568, t1570, t1575, t1576, t1578, t158, t1580, t1589, t159, t1590, t1592, t1594, t1595, t1597, t1598, t16, t160, t1600, t1605, t1607, t1609, t161, t1610, t1614, t1616, t162, t1622, t1624, t163, t1637, t164, t1640, t1642, t1644, t1645, t1646, t1649, t165, t1651, t1653, t1655, t1656, t1657, t1658, t1659, t166, t1660, t1661, t1662, t1663, t1665, t1667, t1668, t1669, t167, t1670, t1672, t1673, t1674, t1675, t1676, t1677, t1678, t1679, t168, t1680, t1681, t1682, t1683, t1684, t1686, t1687, t1689, t1690, t1692, t1693, t1695, t1697, t17, t170, t1702, t1703, t1707, t1710, t1711, t1712, t1713, t1714, t1715, t1718, t1720, t1721, t1723, t1724, t1726, t1727, t1728, t1729, t173, t1730, t1731, t1733, t1734, t1736, t1737, t1738, t1739, t174, t1742, t1744, t1746, t1747, t1749, t1750, t1751, t1753, t1754, t1756, t1757, t1758, t1759, t1760, t1761, t1762, t1764, t1765, t1766, t1767, t1768, t1769, t177, t1771, t1772, t1773, t1774, t1776, t1777, t1779, t178, t1780, t1781, t1782, t1785, t1786, t1787, t1788, t1789, t179, t1790, t1791, t1794, t1795, t1796, t1798, t1799, t18, t180, t1800, t1801, t1803, t1804, t1806, t1807, t1809, t181, t1811, t1812, t1814, t1815, t1817, t182, t1820, t1821, t1822, t1823, t1826, t183, t1831, t1832, t1834, t1835, t1838, t1839, t184, t1841, t1842, t1845, t1854, t1855, t1858, t1859, t186, t1860, t1862, t1863, t1865, t1866, t1867, t187, t1870, t1871, t1873, t1874, t1877, t1878, t1879, t188, t1880, t1882, t1883, t1885, t1886, t1887, t1889, t189, t1890, t1891, t1894, t1899, t19, t1900, t1902, t1903, t1906, t1907, t1909, t191, t1910, t1913, t192, t1922, t1923, t1925, t1927, t193, t1930, t1931, t1932, t1935, t1936, t1938, t1939, t194, t1941, t1942, t1946, t1947, t1949, t1954, t1956, t1958, t1967, t1968, t1969, t197, t1970, t1971, t1973, t1974, t1975, t1977, t1978, t1979, t198, t1980, t1984, t1985, t1987, t1989, t1990, t1991, t1992, t1994, t1995, t1996, t1997, t1998, t2, t20, t2000, t2001, t2003, t2004, t2005, t2006, t2007, t2008, t2009, t201, t2010, t2011, t2012, t2013, t2014, t2015, t2017, t2018, t202, t2021, t2022, t2024, t2025, t2026, t2027, t2028, t2029, t203, t2030, t2031, t2032, t2033, t2036, t204, t2042, t2044, t2045, t2048, t2049, t2051, t2052, t2055, t206, t2064, t2066, t2067, t2068, t2069, t207, t2070, t2071, t2072, t2074, t2075, t2076, t2077, t2078, t2080, t2082, t2087, t2088, t2089, t2090, t2091, t2092, t2095, t2096, t2098, t21, t210, t2103, t2104, t2105, t2106, t2107, t2109, t211, t2112, t2113, t2114, t2115, t2117, t2119, t212, t2122, t2123, t2124, t2125, t2127, t213, t2130, t2133, t2134, t2136, t214, t2141, t2144, t2145, t2146, t2148, t2149, t215, t2151, t2153, t2156, t2157, t2158, t2159, t216, t2161, t2164, t2167, t2168, t2171, t218, t2180, t2182, t2185, t2187, t219, t2190, t2193, t22, t220, t2200, t2206, t2208, t2209, t221, t2210, t2211, t2212, t2213, t2214, t2215, t2217, t2218, t2219, t222, t2220, t2221, t2222, t2224, t2225, t2226, t2228, t223, t2233, t2234, t2235, t2236, t2237, t2239, t224, t2242, t2243, t2245, t2246, t2247, t2248, t2249, t2251, t2252, t2254, t2255, t2256, t2257, t226, t2260, t2261, t2262, t2265, t2266, t2268, t227, t2271, t2272, t2275, t2280, t2281, t2283, t2284, t2287, t2288, t229, t2290, t2291, t2294, t2303, t2304, t2305, t2307, t2308, t231, t2311, t2312, t2314, t2315, t2316, t2318, t2319, t232, t2321, t2322, t2325, t2326, t2329, t2334, t2335, t2337, t2338, t234, t2341, t2342, t2344, t2345, t2348, t2357, t2358, t2359, t2361, t2364, t2367, t2369, t237, t2371, t2376, t2377, t2379, t238, t2381, t2390, t2391, t2392, t2394, t2395, t2398, t2399, t24, t240, t2401, t2403, t2404, t2405, t2407, t2408, t2409, t2410, t2412, t2413, t2416, t2417, t242, t2420, t2425, t2426, t2428, t2429, t243, t2432, t2433, t2435, t2436, t2439, t244, t2448, t2455, t2456, t2457, t2458, t2459, t246, t2460, t2461, t2462, t2464, t2465, t2466, t2467, t2475, t2477, t2478, t248, t2483, t2484, t2485, t2487, t2492, t2493, t2495, t2496, t2498, t25, t2507, t2509, t251, t2510, t2511, t2512, t2513, t2515, t2516, t2517, t2518, t2519, t252, t2520, t2521, t2523, t2525, t2530, t2531, t2532, t2533, t2534, t2535, t2538, t254, t2540, t2541, t2542, t2543, t2544, t2545, t255, t2550, t2551, t2554, t2555, t2556, t2558, t2561, t2562, t2564, t2565, t2567, t2568, t2570, t2573, t2576, t2583, t259, t2590, t2595, t2596, t2598, t2599, t26, t2600, t2602, t2606, t2608, t2609, t2611, t2612, t2614, t2617, t262, t2620, t2627, t2634, t2640, t267, t268, t269, t27, t270, t272, t273, t275, t276, t277, t278, t279, t28, t280, t281, t283, t284, t285, t287, t288, t289, t29, t290, t291, t293, t294, t295, t296, t297, t299, t3, t30, t300, t306, t31, t311, t312, t313, t315, t317, t32, t321, t323, t325, t327, t328, t329, t33, t330, t331, t332, t334, t335, t341, t346, t347, t348, t349, t35, t350, t351, t353, t354, t355, t356, t357, t358, t359, t36, t360, t361, t362, t363, t364, t366, t368, t369, t37, t371, t374, t377, t378, t379, t38, t380, t381, t382, t383, t384, t385, t386, t387, t388, t39, t390, t391, t393, t394, t396, t398, t4, t400, t405, t406, t407, t408, t41, t410, t411, t413, t414, t416, t417, t42, t422, t423, t43, t434, t435, t44, t446, t447, t448, t45, t453, t454, t455, t456, t458, t46, t461, t464, t465, t468, t471, t472, t473, t475, t478, t48, t481, t482, t483, t484, t487, t488, t49, t492, t493, t494, t495, t496, t497, t498, t499, t5, t50, t502, t505, t507, t509, t51, t510, t511, t512, t513, t514, t515, t516, t517, t518, t519, t520, t521, t551, t552, t553, t554, t556, t559, t56, t560, t561, t563, t564, t566, t567, t569, t57, t570, t574, t575, t577, t578, t58, t580, t581, t582, t583, t585, t586, t589, t59, t591, t592, t594, t595, t597, t598, t6, t60, t600, t601, t603, t604, t605, t607, t608, t609, t61, t610, t612, t613, t616, t617, t619, t62, t620, t621, t623, t624, t625, t626, t627, t628, t629, t63, t64, t642, t643, t644, t646, t647, t649, t65, t650, t66, t67, t679, t68, t680, t681, t682, t684, t685, t688, t689, t691, t692, t695, t697, t698, t7, t70, t700, t701, t704, t707, t708, t71, t711, t714, t715, t716, t717, t718, t719, t72, t720, t721, t722, t724, t726, t728, t73, t730, t731, t732, t738, t739, t74, t740, t741, t742, t748, t75, t753, t754, t758, t759, t76, t762, t765, t766, t767, t769, t77, t770, t772, t773, t775, t776, t778, t779, t78, t786, t792, t793, t794, t795, t8, t80, t81, t817, t818, t82, t822, t823, t824, t825, t826, t827, t828, t829, t83, t830, t831, t832, t833, t834, t835, t836, t837, t838, t839, t84, t840, t843, t844, t845, t848, t849, t85, t850, t852, t853, t854, t857, t858, t859, t86, t860, t861, t862, t864, t866, t867, t868, t869, t87, t870, t872, t875, t876, t88, t880, t883, t886, t888, t891, t892, t895, t896, t899, t9, t90, t902, t903, t904, t905, t909, t91, t911, t913, t916, t917, t919, t92, t921, t922, t924, t925, t928, t929, t93, t930, t931, t932, t934, t935, t936, t937, t939, t94, t941, t942, t944, t945, t947, t948, t949, t95, t952, t957, t958, t959, t96, t961, t962, t965, t966, t968, t969, t97, t972, t98, t981, t983, t984, t985, t986, t987, t988, t989, t991, t992, t994, t995, t996, t997, t998, t999;
    double ret[36];
#include "include/_lhs_0001010.cii"
    return ret[0] + ret[10] + ret[11] + ret[12] + ret[13] + ret[14] + ret[15] + ret[16] + ret[17] + ret[18] + ret[19] + ret[1] + ret[20] + ret[21] + ret[22] + ret[23] + ret[24] + ret[25] + ret[26] + ret[27] + ret[28] + ret[29] + ret[2] + ret[30] + ret[31] + ret[32] + ret[33] + ret[34] + ret[35] + ret[3] + ret[4] + ret[5] + ret[6] + ret[7] + ret[8] + ret[9];
}

double lhs_0001100(int t, const Params &p) {
    int n = p.n;
    double s = p.s;
    double h = p.h;
    double rRS = p.rRS;
    double rLR = p.rLR;
    double rLS = p.rLS;
    double rLS_R = p.rLS_R;
    double rRS_L = p.rRS_L;
    double rLR_S = p.rLR_S;
    Freq f = deterministic(t - 1, p);
    double dtL = f.zL;
    double dtS = f.zS;
    double dtR = f.zR;
    double dtLS = f.zLS;
    double dtLR = f.zLR;
    double dtRS = f.zRS;
    double dtLRS = f.zLRS;
    double t1, t10, t1000, t1001, t1002, t1004, t1005, t1006, t1007, t1009, t101, t1010, t1011, t1012, t1014, t1015, t1016, t1017, t1018, t102, t1020, t1021, t1022, t1023, t1026, t1027, t1028, t1029, t103, t1030, t1031, t1032, t1034, t1035, t1038, t104, t1041, t1043, t1045, t105, t1050, t1051, t1052, t1053, t1054, t1055, t1056, t1057, t1058, t1062, t1064, t1065, t1066, t1067, t1068, t1069, t107, t1070, t1072, t1073, t1075, t1076, t1077, t1079, t108, t1080, t1081, t1082, t1084, t1086, t1089, t109, t1090, t1091, t1092, t1093, t1094, t1095, t1097, t1098, t110, t1101, t1103, t1105, t1106, t1108, t1109, t1110, t1111, t1112, t1113, t1115, t1117, t1119, t1120, t1122, t1124, t1125, t1127, t1129, t1130, t1133, t1134, t1135, t1136, t1137, t1138, t1141, t1142, t1143, t1144, t1146, t1147, t1148, t1149, t115, t1150, t1151, t1153, t1154, t1155, t1158, t1159, t116, t1162, t1165, t1166, t1167, t1168, t117, t1170, t1171, t1172, t1173, t1174, t1175, t1176, t1178, t1179, t118, t1180, t1183, t1188, t1189, t1191, t1192, t1195, t1196, t1198, t1199, t12, t120, t1202, t1211, t1212, t1214, t1215, t1216, t1217, t1218, t1219, t122, t1220, t1222, t1223, t1224, t1225, t1226, t1227, t1228, t1229, t1230, t1231, t1233, t1234, t1235, t1236, t1237, t1238, t1239, t124, t1240, t1241, t1243, t1244, t1245, t1246, t1247, t1248, t125, t1250, t1251, t1252, t1253, t1254, t1255, t1256, t1257, t126, t1260, t1261, t1262, t1263, t1264, t1265, t1266, t1267, t1269, t127, t1270, t1272, t1275, t1278, t128, t1280, t1281, t1282, t1283, t1284, t1285, t1288, t129, t1293, t1294, t1296, t1299, t13, t1301, t1304, t131, t1313, t1315, t1316, t1317, t1318, t1319, t132, t1320, t1321, t1323, t1325, t1326, t1328, t1329, t133, t1330, t1331, t1332, t1333, t1334, t1335, t1336, t1337, t1340, t1341, t1344, t1345, t1347, t1348, t1349, t1350, t1352, t1353, t1354, t1355, t1356, t1358, t136, t1360, t1361, t1362, t1363, t1364, t1365, t1366, t1367, t1368, t1369, t137, t1370, t1371, t1372, t1373, t1374, t1375, t1377, t1378, t1379, t138, t1381, t1386, t1387, t139, t1390, t1391, t1394, t1395, t1398, t14, t1401, t1403, t1405, t1409, t141, t1413, t1414, t1415, t1416, t1417, t1418, t1420, t1421, t1424, t1426, t1428, t1431, t1434, t1437, t1440, t1444, t1447, t145, t1450, t1451, t1455, t1457, t146, t1460, t1462, t1463, t1467, t1468, t1469, t1470, t1471, t1472, t1473, t1474, t1475, t1478, t148, t1481, t1483, t1485, t1487, t1488, t1489, t149, t1490, t1491, t1492, t1493, t1494, t1495, t1497, t1498, t1499, t15, t150, t1500, t1503, t1504, t1505, t1506, t1507, t1508, t1509, t151, t1510, t1511, t1513, t1514, t1515, t1516, t1517, t1518, t152, t1520, t1521, t1522, t1523, t1524, t1525, t1526, t1527, t1528, t153, t1530, t1535, t1536, t1538, t1539, t154, t1541, t155, t1550, t1551, t1552, t1553, t1555, t1556, t1557, t1558, t156, t1560, t1561, t1562, t1564, t1566, t1567, t1568, t1569, t157, t1570, t1573, t1574, t1575, t1577, t158, t1581, t1582, t1584, t1589, t1590, t1592, t1593, t1595, t16, t160, t1604, t1605, t1606, t1607, t1609, t1610, t1612, t1613, t1615, t1616, t1618, t1619, t162, t1621, t1622, t1623, t1624, t1625, t1626, t1627, t163, t1630, t1632, t1636, t1638, t1639, t1640, t1645, t1654, t1656, t1657, t1659, t166, t1661, t1662, t1663, t1666, t1668, t1669, t167, t1671, t1672, t1673, t1674, t1675, t1676, t1677, t1678, t1679, t168, t1680, t1682, t1683, t1684, t1686, t1687, t1688, t1689, t169, t1690, t1691, t1692, t1693, t1694, t1698, t1699, t17, t170, t1700, t1701, t1703, t1704, t1706, t1707, t1709, t171, t1710, t1712, t1714, t1719, t172, t1721, t1722, t1724, t1726, t1727, t1729, t173, t1730, t1731, t1732, t1733, t1737, t174, t1740, t1741, t1742, t1743, t1744, t1745, t1748, t1749, t175, t1750, t1752, t1753, t1754, t1756, t1757, t1758, t1759, t176, t1760, t1761, t1762, t1763, t1764, t1765, t1766, t1769, t177, t1770, t1773, t1775, t1777, t1778, t178, t1780, t1781, t1782, t1783, t1785, t1787, t1788, t179, t1790, t1791, t1792, t1794, t1796, t1797, t1799, t180, t1800, t1804, t1806, t1807, t1809, t1810, t1811, t1812, t1814, t1815, t1817, t1818, t1819, t182, t1820, t1823, t1824, t1825, t1826, t1827, t1829, t183, t1831, t1832, t1834, t1835, t1836, t1839, t184, t1840, t1843, t1848, t1849, t185, t1851, t1852, t1855, t1856, t1858, t1859, t186, t1862, t187, t1871, t1872, t1873, t1874, t1875, t1878, t1879, t188, t1880, t1881, t1882, t1884, t1885, t1887, t1890, t1891, t1894, t1895, t1897, t1898, t1899, t19, t190, t1900, t1902, t1903, t1904, t1907, t1908, t1909, t191, t1912, t1917, t1918, t192, t1920, t1921, t1924, t1925, t1927, t1928, t1931, t194, t1940, t1941, t1942, t1944, t1945, t1947, t1949, t195, t1950, t1951, t1954, t1955, t1956, t1958, t1959, t196, t1960, t1961, t1962, t1966, t1967, t1969, t1974, t1976, t1977, t1979, t1988, t1989, t199, t1990, t1991, t1992, t1994, t1995, t1996, t1997, t2, t20, t200, t2003, t2004, t2006, t2007, t2008, t2010, t2011, t2012, t2013, t2017, t2018, t2020, t2022, t2023, t2024, t2025, t2027, t2028, t2029, t203, t2030, t2031, t2032, t2033, t2035, t2036, t2038, t2039, t204, t2040, t2041, t2042, t2043, t2044, t2045, t2048, t2049, t2050, t2051, t2053, t2054, t2055, t2056, t2057, t2058, t206, t2061, t2067, t2069, t207, t2070, t2073, t2074, t2076, t2077, t208, t2080, t2089, t209, t2091, t2092, t2093, t2094, t2095, t2096, t2097, t2099, t21, t2100, t2101, t2102, t2103, t2105, t2107, t211, t2112, t2113, t2114, t2117, t2118, t212, t2120, t2121, t2122, t2123, t2124, t2125, t2126, t2127, t2128, t2133, t2136, t2137, t2139, t2140, t2142, t2144, t2147, t2148, t2149, t215, t2150, t2152, t2155, t2158, t216, t2160, t2162, t2164, t2165, t2166, t217, t2172, t2173, t2174, t2176, t2178, t218, t2181, t2182, t2183, t2184, t2186, t2189, t2192, t2193, t2195, t2197, t2198, t22, t2203, t2204, t2205, t2207, t221, t2210, t2211, t2213, t2216, t2219, t222, t2226, t223, t2232, t2235, t2237, t2238, t2239, t224, t2240, t2241, t2242, t2243, t2244, t2246, t2247, t2248, t2249, t2251, t2252, t2254, t2255, t2256, t2258, t2263, t2264, t2265, t2266, t2267, t2268, t227, t2271, t2272, t2274, t2275, t2277, t2278, t2279, t228, t2281, t2282, t2283, t2284, t2285, t2287, t229, t2290, t2291, t2294, t2295, t2297, t2298, t230, t2301, t2302, t2305, t231, t2310, t2311, t2313, t2314, t2317, t2318, t232, t2320, t2321, t2324, t2333, t2334, t2335, t2337, t2338, t2339, t234, t2341, t2342, t2345, t2346, t2348, t2349, t2351, t2352, t2355, t2356, t2359, t236, t2364, t2365, t2367, t2368, t2371, t2372, t2374, t2375, t2378, t238, t2387, t2388, t2389, t2390, t2391, t2393, t2396, t2398, t2399, t24, t240, t2401, t2406, t2407, t2409, t241, t2410, t2412, t2421, t2422, t2423, t2425, t2426, t2428, t2429, t2432, t2433, t2435, t2436, t2439, t2440, t2442, t2443, t2444, t2445, t2447, t2448, t245, t2451, t2456, t2457, t2459, t2460, t2463, t2464, t2466, t2467, t2470, t2479, t248, t2486, t2487, t2488, t2489, t2491, t2499, t25, t2501, t2502, t2503, t2505, t2506, t2507, t2508, t2509, t2510, t2511, t2512, t2513, t2514, t2515, t2516, t2517, t2519, t2524, t2525, t2527, t2528, t253, t2530, t2539, t254, t2541, t2542, t2543, t2544, t2545, t2546, t2547, t2549, t255, t2550, t2551, t2552, t2553, t2555, t2557, t2562, t2565, t2566, t2567, t2568, t2569, t257, t2570, t2573, t2574, t2576, t258, t2581, t2582, t2584, t2585, t2586, t2587, t2588, t2589, t2590, t2592, t2594, t2597, t2598, t26, t2600, t2601, t2603, t2604, t2606, t2609, t2612, t2619, t2626, t2628, t2630, t2632, t2637, t2638, t264, t2640, t2642, t2646, t2648, t2649, t2651, t2652, t2654, t2657, t2660, t2667, t2674, t2680, t269, t27, t270, t271, t273, t275, t279, t28, t280, t282, t283, t285, t287, t288, t289, t29, t290, t291, t292, t293, t294, t295, t296, t297, t299, t3, t300, t302, t304, t307, t308, t31, t310, t311, t317, t32, t322, t323, t325, t327, t330, t332, t334, t337, t338, t339, t34, t340, t341, t342, t344, t345, t346, t347, t348, t349, t35, t350, t351, t353, t354, t355, t356, t357, t358, t359, t36, t360, t361, t362, t363, t364, t365, t366, t368, t369, t37, t371, t374, t377, t378, t379, t38, t380, t381, t382, t383, t384, t385, t386, t387, t388, t39, t390, t391, t393, t394, t396, t397, t399, t4, t40, t401, t406, t407, t408, t409, t41, t410, t412, t414, t417, t419, t42, t421, t422, t423, t426, t427, t429, t43, t431, t432, t434, t435, t437, t438, t44, t440, t441, t442, t443, t444, t446, t447, t45, t450, t451, t453, t454, t455, t456, t457, t458, t459, t46, t461, t462, t463, t464, t466, t467, t469, t47, t470, t471, t472, t473, t474, t475, t476, t477, t478, t479, t48, t481, t482, t484, t485, t487, t488, t489, t49, t490, t491, t492, t494, t497, t498, t499, t5, t50, t501, t502, t504, t505, t506, t508, t509, t51, t510, t512, t513, t514, t52, t527, t528, t53, t531, t534, t537, t538, t54, t55, t553, t56, t568, t569, t57, t570, t573, t576, t578, t579, t582, t583, t585, t589, t59, t590, t593, t596, t598, t6, t60, t601, t604, t606, t607, t608, t609, t61, t610, t611, t612, t614, t616, t618, t62, t620, t621, t622, t624, t625, t626, t627, t628, t629, t63, t630, t631, t632, t64, t65, t66, t662, t663, t665, t666, t668, t669, t67, t68, t69, t698, t699, t7, t70, t700, t701, t703, t706, t709, t71, t710, t713, t716, t717, t719, t72, t722, t725, t726, t729, t73, t733, t734, t735, t736, t737, t74, t741, t742, t743, t745, t746, t748, t749, t75, t751, t752, t754, t755, t76, t761, t768, t77, t774, t779, t78, t780, t784, t787, t788, t79, t790, t791, t792, t793, t795, t797, t798, t8, t80, t800, t801, t803, t804, t806, t807, t81, t811, t812, t814, t815, t818, t819, t82, t820, t821, t822, t823, t824, t825, t83, t84, t847, t848, t849, t85, t850, t851, t852, t853, t854, t855, t856, t858, t859, t86, t860, t861, t862, t863, t864, t865, t866, t867, t87, t870, t871, t872, t875, t876, t877, t879, t88, t880, t881, t884, t885, t886, t887, t889, t89, t890, t891, t893, t894, t895, t896, t897, t899, t9, t90, t902, t903, t906, t907, t91, t912, t915, t918, t92, t920, t921, t924, t925, t928, t929, t93, t930, t933, t935, t937, t94, t940, t941, t944, t949, t95, t950, t953, t958, t959, t96, t960, t962, t963, t966, t967, t969, t970, t973, t98, t982, t984, t985, t986, t987, t988, t989, t99, t990, t992, t993, t995, t996, t997, t998, t999;
    double ret[36];
#include "include/_lhs_0001100.cii"
    return ret[0] + ret[10] + ret[11] + ret[12] + ret[13] + ret[14] + ret[15] + ret[16] + ret[17] + ret[18] + ret[19] + ret[1] + ret[20] + ret[21] + ret[22] + ret[23] + ret[24] + ret[25] + ret[26] + ret[27] + ret[28] + ret[29] + ret[2] + ret[30] + ret[31] + ret[32] + ret[33] + ret[34] + ret[35] + ret[3] + ret[4] + ret[5] + ret[6] + ret[7] + ret[8] + ret[9];
}

double lhs_0002000(int t, const Params &p) {
    int n = p.n;
    double s = p.s;
    double h = p.h;
    double rRS = p.rRS;
    double rLR = p.rLR;
    double rLS = p.rLS;
    double rLS_R = p.rLS_R;
    double rRS_L = p.rRS_L;
    double rLR_S = p.rLR_S;
    Freq f = deterministic(t - 1, p);
    double dtL = f.zL;
    double dtS = f.zS;
    double dtR = f.zR;
    double dtLS = f.zLS;
    double dtLR = f.zLR;
    double dtRS = f.zRS;
    double dtLRS = f.zLRS;
    double t1, t10, t100, t1001, t1003, t1006, t1011, t1012, t1016, t1017, t1019, t102, t1020, t1022, t1023, t1024, t1027, t1028, t103, t1030, t1032, t1033, t1036, t1037, t1038, t1039, t104, t1040, t1041, t1042, t1043, t1045, t1046, t1047, t1048, t1049, t1050, t1051, t1052, t1054, t1055, t1056, t1057, t106, t1061, t1063, t1065, t1066, t1068, t1070, t1071, t1072, t1073, t1074, t1077, t1079, t108, t1081, t1083, t1084, t1087, t1088, t1089, t109, t1090, t1091, t1092, t1093, t1100, t1102, t1103, t1104, t1105, t1106, t1107, t1108, t1109, t1111, t1112, t1113, t1114, t1116, t1117, t1119, t1120, t1121, t1124, t1125, t1126, t1127, t1130, t1131, t1132, t1133, t1135, t1137, t1138, t1139, t114, t1140, t1141, t1142, t1145, t115, t1155, t1156, t1160, t1161, t1163, t1164, t1165, t1166, t1167, t1168, t1169, t117, t1170, t1171, t1172, t1173, t1175, t1176, t1178, t1179, t1180, t1181, t1182, t1183, t1184, t1187, t1189, t119, t1192, t1195, t1197, t12, t1203, t1204, t1205, t1206, t121, t1210, t1212, t1214, t1218, t1221, t1222, t1224, t1227, t123, t1230, t124, t1240, t1242, t1243, t1244, t1245, t1246, t1247, t1248, t1250, t1252, t1253, t1255, t1256, t1257, t1258, t1259, t126, t1260, t1261, t1262, t1264, t1267, t1268, t127, t1271, t1273, t1274, t1276, t1277, t1278, t1279, t128, t1280, t1281, t1282, t1283, t1284, t1285, t1286, t1288, t1289, t1290, t1291, t1293, t1295, t1296, t1298, t1299, t13, t130, t1302, t1307, t131, t1310, t1313, t1314, t1317, t132, t1320, t1321, t1324, t1327, t1330, t1334, t1338, t1341, t1344, t1347, t1351, t1352, t1355, t1356, t1357, t1358, t136, t1360, t1362, t1364, t1366, t1368, t137, t1371, t1374, t1376, t1379, t1382, t1384, t1385, t139, t1390, t1391, t1392, t1393, t1394, t1395, t1397, t1399, t14, t1401, t1402, t1404, t1405, t1406, t1407, t1408, t1409, t1411, t1412, t1413, t1414, t1415, t1418, t1419, t1420, t1421, t1422, t1423, t1424, t1425, t1426, t143, t1431, t1432, t1434, t1435, t1436, t1437, t1438, t144, t1440, t1441, t1442, t1443, t1444, t1445, t1446, t1447, t1449, t145, t1459, t146, t1460, t1463, t1464, t1468, t1469, t1470, t1471, t1473, t1475, t1478, t1479, t148, t1480, t1483, t1484, t1485, t1486, t1489, t149, t1490, t1492, t1493, t1495, t15, t1505, t1506, t1509, t151, t1510, t1512, t1513, t1515, t1517, t1519, t152, t1520, t1523, t1525, t1531, t1533, t1536, t1539, t1543, t155, t1553, t1555, t1557, t1558, t1559, t156, t1562, t1563, t1565, t1566, t1567, t1568, t1569, t157, t1571, t1572, t1573, t1574, t1575, t1576, t1577, t1579, t158, t1580, t1582, t1583, t1584, t1585, t1586, t1589, t159, t1590, t1595, t1596, t1597, t1599, t16, t160, t1601, t1604, t1609, t161, t1612, t1614, t1615, t1616, t1618, t1619, t162, t1620, t1621, t1624, t1625, t1626, t163, t1630, t1633, t1634, t1635, t1636, t1637, t1638, t1639, t164, t1640, t1641, t1644, t1646, t1647, t1649, t165, t1651, t1652, t1653, t1654, t1655, t1656, t1659, t166, t1660, t1661, t1662, t1665, t1666, t1668, t167, t1670, t1672, t1673, t1675, t1676, t1678, t1679, t168, t1680, t1681, t1685, t1688, t1689, t1690, t1691, t1693, t1694, t1695, t1697, t1699, t17, t170, t1700, t1702, t1703, t1704, t1705, t1706, t1707, t171, t1710, t1711, t1714, t1716, t1717, t1719, t172, t1721, t1723, t1726, t1728, t1729, t173, t1730, t1733, t174, t1743, t1746, t1747, t1749, t175, t1750, t1753, t1754, t1756, t1757, t1759, t176, t1761, t1762, t1765, t1766, t1767, t1768, t1769, t1771, t1775, t1776, t1777, t178, t1780, t1781, t1782, t1785, t179, t1795, t1796, t1799, t180, t1800, t1802, t1806, t1808, t181, t1811, t1812, t1813, t1817, t1818, t182, t1820, t1821, t1822, t1823, t1824, t1826, t1836, t1837, t184, t1841, t1842, t1843, t1844, t1848, t1849, t185, t1852, t1855, t1857, t1858, t1859, t186, t1862, t187, t1870, t1872, t1874, t1875, t1876, t1878, t1879, t1880, t1881, t1885, t1886, t1888, t1891, t1898, t1899, t19, t190, t1900, t1901, t1903, t1904, t1907, t191, t1910, t192, t1920, t1922, t1923, t1924, t1925, t1928, t1930, t1931, t1933, t1936, t1941, t1946, t1947, t1948, t1949, t195, t1952, t1953, t1955, t1956, t1958, t196, t1960, t1961, t1962, t1968, t1969, t197, t1971, t1972, t1976, t1979, t1982, t1983, t1985, t199, t1993, t1994, t1995, t1997, t1998, t2, t20, t2002, t2005, t2008, t201, t2010, t202, t2020, t2022, t2023, t2027, t2030, t2031, t2038, t2039, t2045, t2047, t2048, t2049, t2050, t2051, t2053, t2054, t2057, t2059, t206, t2060, t2063, t2068, t2071, t2074, t2075, t2076, t2077, t2079, t208, t2080, t2083, t2084, t2085, t2086, t2087, t2089, t209, t2090, t2094, t2095, t2097, t2098, t2099, t21, t210, t2102, t2103, t2105, t2108, t2109, t211, t2112, t2122, t2125, t2126, t2128, t2129, t2132, t2133, t2135, t2136, t2137, t214, t2140, t2142, t2143, t2147, t215, t2150, t216, t2160, t2163, t2164, t2166, t2167, t217, t2171, t2174, t2176, t2186, t2189, t2190, t2192, t2193, t2195, t2196, t22, t220, t2200, t2202, t2203, t2206, t2207, t2208, t2210, t2211, t2214, t2215, t2218, t222, t2228, t2229, t223, t2236, t2237, t224, t2248, t2256, t2258, t2260, t2262, t2269, t2271, t228, t2281, t2283, t2284, t2285, t2286, t2288, t2289, t229, t2291, t2294, t2302, t2305, t2306, t2308, t2309, t2310, t2312, t2315, t2317, t2318, t232, t2320, t2321, t2322, t2323, t2331, t2332, t2334, t2336, t2337, t2341, t2344, t2351, t2358, t2364, t2366, t237, t2372, t2374, t2376, t2377, t238, t2381, t2384, t239, t2391, t2399, t24, t2400, t2406, t242, t243, t244, t245, t248, t249, t25, t255, t26, t260, t261, t262, t263, t264, t265, t266, t267, t268, t27, t270, t271, t272, t274, t276, t279, t28, t280, t281, t282, t283, t284, t285, t286, t288, t289, t29, t291, t292, t294, t297, t3, t300, t301, t302, t303, t304, t305, t306, t307, t308, t309, t31, t310, t311, t312, t313, t314, t316, t317, t319, t321, t322, t324, t327, t328, t33, t330, t332, t333, t335, t337, t338, t34, t344, t349, t35, t350, t352, t354, t357, t359, t36, t361, t364, t365, t366, t367, t368, t369, t37, t371, t372, t373, t374, t375, t376, t377, t378, t379, t38, t380, t381, t382, t384, t385, t387, t39, t390, t395, t396, t399, t4, t40, t400, t401, t402, t403, t404, t405, t408, t41, t410, t412, t413, t415, t416, t417, t418, t42, t420, t421, t422, t424, t425, t428, t43, t432, t437, t438, t44, t441, t447, t45, t452, t453, t457, t46, t460, t461, t462, t465, t466, t47, t471, t472, t473, t475, t477, t479, t48, t481, t484, t487, t488, t49, t490, t491, t493, t494, t497, t498, t499, t5, t50, t500, t502, t503, t504, t505, t506, t507, t508, t51, t510, t513, t516, t519, t52, t522, t525, t53, t530, t532, t533, t536, t537, t54, t540, t542, t543, t544, t549, t55, t551, t552, t554, t555, t556, t557, t559, t56, t560, t561, t562, t563, t564, t565, t567, t568, t571, t572, t574, t575, t576, t578, t579, t58, t581, t582, t584, t585, t587, t588, t589, t590, t591, t593, t594, t596, t597, t599, t6, t60, t600, t601, t604, t605, t606, t61, t62, t622, t63, t637, t639, t64, t640, t641, t643, t644, t645, t65, t66, t67, t675, t677, t678, t679, t68, t680, t682, t684, t685, t686, t687, t688, t689, t69, t690, t694, t695, t696, t697, t698, t7, t70, t700, t701, t703, t705, t707, t709, t71, t710, t711, t72, t724, t725, t726, t727, t728, t729, t73, t730, t732, t733, t736, t739, t74, t741, t743, t744, t75, t76, t766, t767, t768, t769, t770, t771, t773, t774, t777, t778, t78, t780, t781, t783, t784, t786, t787, t789, t790, t792, t795, t796, t797, t8, t80, t801, t802, t805, t807, t81, t810, t813, t815, t816, t819, t82, t820, t823, t825, t829, t83, t831, t834, t835, t838, t84, t841, t845, t848, t85, t850, t851, t852, t854, t855, t857, t859, t86, t860, t861, t862, t87, t88, t89, t893, t894, t895, t896, t899, t9, t90, t900, t903, t904, t906, t91, t910, t911, t912, t913, t915, t916, t918, t921, t925, t928, t93, t931, t932, t936, t938, t939, t94, t942, t95, t952, t954, t955, t956, t957, t959, t961, t962, t963, t964, t965, t966, t968, t969, t97, t971, t972, t974, t976, t977, t978, t979, t98, t980, t981, t982, t985, t986, t988, t989, t990, t992, t994, t995, t996, t997, t998;
    double ret[36];
#include "include/_lhs_0002000.cii"
    return ret[0] + ret[10] + ret[11] + ret[12] + ret[13] + ret[14] + ret[15] + ret[16] + ret[17] + ret[18] + ret[19] + ret[1] + ret[20] + ret[21] + ret[22] + ret[23] + ret[24] + ret[25] + ret[26] + ret[27] + ret[28] + ret[29] + ret[2] + ret[30] + ret[31] + ret[32] + ret[33] + ret[34] + ret[35] + ret[3] + ret[4] + ret[5] + ret[6] + ret[7] + ret[8] + ret[9];
}

double lhs_0010000(int t, const Params &p) {
    int n = p.n;
    double s = p.s;
    double h = p.h;
    double rRS = p.rRS;
    double rLR = p.rLR;
    double rLS = p.rLS;
    double rLS_R = p.rLS_R;
    double rRS_L = p.rRS_L;
    double rLR_S = p.rLR_S;
    Freq f = deterministic(t - 1, p);
    double dtL = f.zL;
    double dtS = f.zS;
    double dtR = f.zR;
    double dtLS = f.zLS;
    double dtLR = f.zLR;
    double dtRS = f.zRS;
    double dtLRS = f.zLRS;
    double t1, t10, t1000, t1001, t1002, t1003, t1004, t1005, t1006, t1007, t1008, t1009, t101, t1010, t1011, t1012, t1013, t1014, t1016, t1017, t1019, t102, t1020, t1024, t1025, t1027, t1028, t1030, t1031, t1032, t1033, t1034, t1035, t1036, t1039, t104, t1040, t1041, t1042, t1043, t1044, t1047, t1050, t1052, t1053, t1054, t1056, t1057, t106, t1061, t1063, t1065, t1066, t1068, t1069, t107, t1071, t1073, t1074, t1076, t1078, t1079, t108, t1082, t1084, t1085, t1087, t1090, t1091, t1097, t1098, t11, t110, t1102, t1104, t1105, t1106, t1107, t1108, t111, t1111, t1112, t1113, t1116, t1118, t1120, t1123, t1125, t1127, t1128, t113, t1130, t1132, t1133, t1134, t1135, t1138, t1139, t1140, t1141, t1142, t1143, t1144, t1149, t115, t1150, t1152, t1154, t1155, t1156, t1160, t1161, t1162, t1164, t1165, t1168, t1169, t117, t1171, t1173, t1175, t1177, t1178, t1179, t118, t1180, t1182, t1183, t1184, t1185, t1186, t1187, t1188, t119, t1192, t1193, t1199, t12, t1200, t1201, t1203, t1204, t1207, t121, t1210, t1213, t1215, t1219, t122, t1223, t1224, t1225, t1226, t1227, t1228, t1229, t1230, t1232, t1234, t1235, t1236, t1237, t1238, t1239, t124, t1240, t1241, t1243, t1245, t1246, t1248, t1250, t1251, t1252, t1253, t1254, t1255, t1256, t1257, t1258, t126, t1260, t1262, t1263, t1264, t1265, t1266, t1267, t1269, t127, t1270, t1271, t1272, t1273, t1274, t1277, t1278, t1281, t1282, t1284, t1285, t1286, t1287, t1289, t1291, t1294, t1296, t1298, t13, t1300, t1302, t1303, t1304, t1307, t1309, t1311, t1312, t1314, t1316, t1319, t132, t1320, t1321, t1322, t1323, t1324, t1325, t1326, t1327, t1328, t1329, t133, t1333, t1334, t1335, t1336, t1339, t1342, t1345, t1348, t1349, t135, t1351, t1352, t1355, t1358, t1360, t1361, t1362, t1363, t1365, t1366, t1368, t1369, t137, t1370, t1372, t1373, t1374, t1377, t1380, t1383, t1386, t1387, t139, t1390, t1391, t1392, t1393, t1394, t1396, t1398, t1399, t14, t140, t1400, t1401, t1402, t1403, t1405, t1406, t1407, t1408, t1409, t141, t1413, t1417, t1418, t1421, t1424, t1428, t1431, t1432, t1436, t1437, t1438, t144, t1440, t1443, t1444, t1446, t1448, t145, t1451, t1452, t1453, t1456, t1457, t1460, t1461, t1462, t1464, t1465, t1466, t1467, t147, t1472, t1473, t1474, t1478, t1479, t148, t1481, t1482, t1484, t1485, t1488, t1490, t1498, t15, t1501, t1502, t1503, t1504, t1505, t1506, t151, t1513, t1514, t1515, t1516, t1517, t1518, t1519, t152, t1520, t1521, t1523, t1524, t1525, t1526, t1527, t1528, t153, t1530, t1532, t1533, t1534, t1535, t1536, t1538, t1539, t154, t1540, t1542, t1543, t1544, t1545, t1546, t1548, t1550, t1551, t1552, t1555, t1556, t1557, t156, t1560, t1561, t1564, t1565, t1567, t1568, t1569, t157, t1572, t1573, t1575, t1577, t1578, t158, t1580, t1581, t1583, t1584, t1585, t1586, t1587, t159, t1591, t1593, t1595, t1597, t16, t1600, t1603, t1605, t1606, t1608, t1609, t1612, t1614, t1615, t1617, t1618, t162, t1620, t1621, t1622, t1623, t1624, t1625, t1626, t1627, t1628, t163, t1632, t1633, t1635, t1636, t1637, t1638, t1639, t164, t1640, t1641, t1642, t1644, t1647, t1649, t1650, t1652, t1653, t1656, t1657, t1661, t1665, t1667, t1669, t167, t1670, t1673, t1674, t1675, t1676, t1678, t1679, t168, t1680, t1681, t1682, t1683, t1685, t1686, t169, t1691, t1693, t1699, t17, t170, t1701, t1702, t1707, t1708, t171, t1710, t1712, t1713, t1718, t1721, t1725, t1727, t1728, t1729, t173, t1730, t1732, t1736, t1737, t1738, t174, t1741, t1742, t1743, t1744, t1749, t175, t1750, t1752, t1754, t1755, t1757, t1758, t176, t1763, t1764, t1766, t1767, t1768, t1769, t177, t1772, t1775, t1776, t1777, t1780, t1782, t1783, t1787, t1788, t1789, t1791, t1792, t1795, t1797, t1798, t1799, t18, t180, t1800, t1802, t1804, t1806, t1807, t1808, t1809, t181, t1810, t1811, t1812, t1813, t1814, t1815, t1816, t1817, t1818, t1819, t1823, t1824, t1827, t183, t1831, t1832, t1834, t1835, t1839, t1840, t1841, t1842, t1845, t1846, t1847, t1851, t1852, t1853, t1854, t1855, t1857, t1858, t186, t1861, t1863, t1864, t1866, t1867, t1868, t1869, t187, t1873, t1874, t1875, t1877, t1878, t188, t1880, t1881, t1883, t1884, t1885, t189, t1891, t1894, t1895, t1897, t1898, t1899, t19, t1901, t1907, t1908, t1911, t1913, t1914, t1916, t1917, t1918, t192, t1920, t1929, t1930, t1931, t1932, t1933, t1935, t1936, t1937, t1939, t194, t1941, t1942, t1944, t1946, t1947, t195, t1950, t1951, t1952, t1954, t1955, t1956, t1959, t196, t1960, t1962, t1963, t1965, t1966, t197, t1970, t1971, t1972, t1975, t1976, t1977, t1978, t198, t1980, t1984, t1987, t1988, t199, t1990, t1992, t1997, t1998, t2, t200, t2000, t2001, t2005, t2006, t2008, t2009, t2012, t2015, t2018, t202, t2021, t2023, t2026, t2030, t2032, t2034, t2037, t204, t2042, t2046, t2049, t2053, t2054, t2056, t2058, t2059, t206, t2066, t2068, t2069, t207, t2073, t2074, t2075, t2076, t2079, t2084, t2086, t2088, t2089, t2093, t2094, t2095, t2096, t2098, t21, t2103, t211, t2113, t2117, t2120, t2121, t2123, t2124, t2128, t2129, t2130, t2131, t2132, t2135, t2137, t2138, t214, t2140, t2141, t2144, t2145, t2146, t2147, t2148, t2149, t2151, t2157, t2158, t2162, t2163, t2165, t2166, t2168, t2169, t2171, t2172, t2173, t2174, t2178, t2185, t2186, t2188, t2189, t219, t2190, t2191, t220, t222, t224, t227, t228, t229, t23, t230, t231, t232, t233, t234, t235, t236, t237, t238, t239, t24, t240, t242, t243, t244, t245, t246, t248, t249, t25, t250, t251, t252, t253, t254, t256, t258, t259, t26, t261, t262, t264, t265, t27, t271, t276, t277, t278, t28, t280, t281, t283, t284, t285, t286, t288, t289, t295, t3, t30, t300, t301, t304, t306, t31, t310, t312, t314, t317, t318, t32, t320, t321, t323, t324, t325, t326, t327, t329, t33, t330, t332, t335, t338, t339, t34, t340, t341, t342, t343, t344, t345, t346, t348, t349, t35, t350, t351, t352, t353, t354, t355, t356, t357, t358, t359, t36, t361, t362, t363, t364, t365, t366, t367, t368, t369, t37, t370, t372, t373, t374, t375, t376, t377, t379, t380, t381, t382, t383, t384, t385, t388, t392, t393, t395, t396, t397, t398, t399, t4, t400, t401, t403, t405, t406, t408, t409, t41, t411, t413, t414, t415, t417, t418, t419, t42, t421, t422, t423, t424, t425, t426, t427, t429, t43, t430, t431, t433, t434, t436, t438, t439, t44, t440, t441, t442, t443, t445, t446, t448, t449, t45, t450, t452, t453, t455, t456, t457, t458, t46, t460, t463, t465, t466, t468, t47, t472, t473, t476, t477, t48, t481, t483, t485, t486, t488, t489, t49, t491, t492, t493, t495, t497, t499, t5, t50, t500, t503, t506, t508, t509, t51, t510, t512, t513, t517, t519, t52, t521, t522, t524, t526, t527, t528, t529, t53, t530, t531, t536, t537, t54, t543, t544, t549, t55, t550, t553, t554, t556, t557, t559, t56, t560, t562, t565, t566, t568, t569, t57, t570, t574, t575, t579, t58, t580, t582, t583, t584, t585, t586, t587, t588, t589, t59, t590, t591, t592, t593, t594, t595, t596, t597, t598, t6, t60, t600, t601, t602, t603, t604, t605, t606, t608, t609, t61, t611, t612, t614, t615, t617, t618, t620, t621, t622, t623, t624, t63, t64, t640, t641, t642, t643, t644, t646, t647, t648, t65, t650, t651, t652, t653, t654, t656, t658, t66, t660, t662, t663, t666, t667, t668, t669, t67, t670, t671, t672, t673, t674, t676, t677, t678, t679, t68, t680, t681, t682, t683, t684, t685, t686, t687, t688, t689, t69, t690, t691, t692, t693, t694, t7, t70, t709, t71, t72, t724, t725, t726, t727, t728, t729, t73, t730, t731, t732, t734, t736, t738, t74, t740, t741, t742, t743, t746, t749, t75, t752, t755, t758, t76, t762, t765, t768, t771, t774, t778, t78, t782, t79, t8, t80, t81, t812, t813, t814, t816, t817, t818, t82, t820, t821, t822, t83, t84, t844, t845, t847, t848, t849, t85, t851, t852, t854, t855, t856, t858, t859, t86, t860, t861, t862, t863, t88, t89, t895, t896, t897, t898, t899, t900, t901, t902, t903, t904, t905, t906, t907, t908, t909, t91, t910, t912, t913, t914, t917, t918, t919, t92, t920, t923, t924, t925, t928, t929, t93, t930, t931, t933, t935, t936, t937, t938, t939, t94, t940, t944, t948, t949, t95, t950, t951, t952, t953, t956, t957, t958, t96, t960, t961, t962, t963, t964, t965, t966, t968, t969, t971, t972, t974, t975, t976, t977, t978, t98, t980, t982, t983, t984, t986, t99, t990, t991, t993, t994, t995, t996, t997;
    double ret[36];
#include "include/_lhs_0010000.cii"
    return ret[0] + ret[10] + ret[11] + ret[12] + ret[13] + ret[14] + ret[15] + ret[16] + ret[17] + ret[18] + ret[19] + ret[1] + ret[20] + ret[21] + ret[22] + ret[23] + ret[24] + ret[25] + ret[26] + ret[27] + ret[28] + ret[29] + ret[2] + ret[30] + ret[31] + ret[32] + ret[33] + ret[34] + ret[35] + ret[3] + ret[4] + ret[5] + ret[6] + ret[7] + ret[8] + ret[9];
}

double lhs_0010001(int t, const Params &p) {
    int n = p.n;
    double s = p.s;
    double h = p.h;
    double rRS = p.rRS;
    double rLR = p.rLR;
    double rLS = p.rLS;
    double rLS_R = p.rLS_R;
    double rRS_L = p.rRS_L;
    double rLR_S = p.rLR_S;
    Freq f = deterministic(t - 1, p);
    double dtL = f.zL;
    double dtS = f.zS;
    double dtR = f.zR;
    double dtLS = f.zLS;
    double dtLR = f.zLR;
    double dtRS = f.zRS;
    double dtLRS = f.zLRS;
    double t1, t10, t100, t1000, t1001, t1003, t1004, t1005, t1009, t101, t1010, t1011, t1012, t1014, t1015, t1016, t1017, t1018, t1019, t102, t1020, t1021, t1022, t1023, t1024, t1027, t1028, t1029, t103, t1030, t1031, t1032, t1033, t1034, t1036, t1037, t1038, t104, t1040, t1041, t1043, t1045, t1050, t1052, t1053, t1055, t1056, t1058, t1059, t106, t1063, t1065, t1066, t1068, t1069, t107, t1071, t1072, t1074, t1075, t1076, t1077, t1078, t108, t1080, t1081, t1082, t1083, t1084, t1085, t1086, t1087, t1088, t1089, t109, t1091, t1093, t1098, t1100, t1102, t1104, t1105, t1106, t1108, t1109, t1111, t1112, t1113, t1114, t1115, t1118, t1120, t1121, t1123, t1125, t1127, t1128, t1130, t1131, t1132, t1133, t1136, t1137, t1138, t1139, t114, t1141, t1143, t1144, t1146, t1148, t1149, t115, t1151, t1152, t1153, t1154, t1155, t1156, t1158, t1159, t116, t1160, t1163, t1164, t1167, t1168, t117, t1170, t1171, t1172, t1175, t1176, t1177, t1180, t1185, t1186, t1187, t1189, t119, t1190, t1193, t1194, t1195, t1196, t1198, t1199, t12, t1202, t121, t1211, t1212, t1213, t1214, t1215, t1216, t1217, t1218, t1219, t1220, t1221, t1222, t1224, t1225, t1226, t1227, t1229, t123, t1232, t1235, t1237, t1238, t1239, t124, t1240, t1241, t1243, t1244, t1245, t1246, t1247, t1248, t1249, t125, t1251, t1257, t1258, t1259, t126, t1260, t1261, t1262, t1263, t1265, t1266, t1267, t1268, t1269, t127, t1271, t1272, t1273, t1274, t1275, t1276, t1278, t128, t1283, t1284, t1286, t1287, t1288, t1292, t1293, t1295, t1296, t1299, t13, t130, t1308, t131, t1310, t1311, t1312, t1313, t1314, t1315, t1316, t1318, t132, t1320, t1321, t1323, t1324, t1325, t1326, t1327, t1328, t1329, t1330, t1331, t1332, t1335, t1336, t1339, t1340, t1341, t1342, t1343, t1344, t1345, t1346, t1347, t1348, t1349, t135, t1351, t1352, t1353, t1354, t1356, t1358, t1359, t136, t1360, t1361, t1362, t1363, t1364, t1365, t1366, t1368, t1369, t137, t1370, t1371, t1372, t1374, t1379, t1382, t1383, t1386, t1389, t1390, t1393, t1394, t1397, t1398, t1399, t14, t140, t1403, t1407, t1408, t1409, t141, t1412, t1415, t1419, t142, t1420, t1424, t1425, t1427, t1428, t1429, t1430, t1431, t1432, t1433, t1436, t1439, t144, t1441, t1443, t1445, t1446, t1447, t1448, t1449, t1452, t1454, t1456, t1458, t1460, t1462, t1465, t1468, t1470, t1473, t1476, t1478, t1479, t148, t1480, t1481, t1482, t1484, t1485, t1486, t1487, t1488, t1489, t149, t1492, t1493, t1494, t1495, t1496, t1497, t1498, t1499, t15, t150, t1500, t1502, t1503, t1504, t1505, t1506, t1507, t1508, t1509, t151, t1510, t1511, t1512, t1513, t1514, t1516, t1517, t1519, t152, t1525, t1527, t1528, t1531, t1532, t1534, t1535, t1536, t1537, t1538, t1539, t1542, t155, t1551, t1552, t1553, t1554, t1556, t1557, t1558, t1559, t156, t1561, t1563, t1565, t1566, t1567, t1568, t157, t1571, t1572, t1573, t1575, t1579, t158, t1580, t1581, t1582, t1584, t1589, t159, t1590, t1592, t1593, t1596, t1597, t1599, t16, t160, t1600, t1601, t1604, t161, t1613, t1614, t1615, t1616, t1617, t1618, t1619, t162, t1620, t1621, t1622, t1624, t1626, t1627, t1629, t163, t1630, t1632, t1633, t1634, t1635, t1638, t164, t1640, t1644, t1646, t1647, t1648, t1654, t166, t1663, t1665, t1666, t1668, t1669, t167, t1670, t1673, t1674, t1675, t1676, t1677, t1678, t1679, t168, t1681, t1682, t1684, t1685, t1686, t1687, t1688, t1689, t169, t1690, t1692, t1693, t1694, t1695, t1696, t1697, t1698, t1699, t17, t170, t1701, t1702, t1703, t1704, t1705, t1706, t1707, t1708, t171, t1710, t1711, t1713, t1714, t1715, t1716, t1718, t172, t1720, t1725, t1726, t1729, t1730, t1731, t1733, t1734, t1737, t1738, t174, t1741, t1742, t1743, t1745, t1747, t1748, t1750, t1751, t1752, t1754, t1755, t1756, t1757, t1758, t1759, t1760, t1761, t1762, t1765, t1766, t1768, t1769, t177, t1771, t1773, t1774, t1776, t1777, t1779, t178, t1780, t1781, t1782, t1783, t1786, t1787, t1788, t1789, t179, t1790, t1791, t1793, t1795, t1796, t1798, t1799, t180, t1800, t1801, t1802, t1803, t1804, t1805, t1806, t1807, t1809, t1810, t1813, t1814, t1815, t1817, t1818, t1820, t1821, t1823, t1824, t1825, t1826, t1827, t1829, t183, t1830, t1832, t1833, t1834, t1836, t1837, t1839, t184, t1840, t1841, t1844, t1849, t185, t1850, t1852, t1853, t1854, t1855, t1856, t1859, t186, t1860, t1862, t1864, t1865, t1869, t187, t1878, t1879, t188, t1880, t1882, t1883, t1884, t1886, t1887, t1889, t189, t1892, t1893, t1894, t1896, t1897, t1899, t19, t1900, t1903, t1904, t1905, t1906, t1908, t1909, t191, t1910, t1913, t1914, t1915, t1918, t192, t1924, t1927, t193, t1931, t1934, t1939, t194, t1942, t1946, t1948, t1949, t1950, t1954, t1963, t1964, t1967, t197, t1970, t1971, t1972, t1974, t1975, t1976, t1977, t1979, t198, t1980, t1981, t1985, t1986, t1987, t1988, t199, t1990, t1995, t1997, t2, t20, t2000, t2001, t2003, t2004, t2005, t2008, t2017, t2019, t202, t2020, t2021, t2022, t2023, t2024, t2025, t2026, t2027, t2028, t2029, t203, t2030, t2031, t2032, t2033, t2034, t2035, t2036, t2037, t2038, t2039, t204, t2040, t2041, t2042, t2043, t2044, t2045, t2046, t2047, t205, t2050, t2051, t2052, t2053, t2054, t2055, t2056, t2057, t2058, t2059, t206, t2061, t2062, t2063, t2067, t2068, t207, t2071, t2073, t2074, t2075, t2076, t2077, t2078, t2080, t2085, t2086, t2087, t2089, t209, t2090, t2091, t2094, t2095, t2096, t2097, t2099, t21, t210, t2100, t2102, t2105, t211, t2114, t2116, t2117, t2118, t2119, t2120, t2121, t2122, t2124, t2125, t2126, t2127, t2128, t2130, t2131, t2132, t2134, t2139, t2142, t2143, t2144, t2145, t2146, t2149, t215, t2150, t2152, t2153, t2154, t2155, t2156, t2157, t2158, t216, t2163, t2164, t2165, t2167, t2170, t2171, t2173, t2174, t2176, t2177, t2179, t2182, t2185, t2186, t2187, t2188, t219, t2190, t2192, t2197, t2198, t2199, t22, t2201, t2204, t2205, t2207, t2208, t2210, t2211, t2213, t2216, t2219, t2220, t2222, t2224, t2225, t2230, t2231, t2232, t2234, t2237, t2238, t224, t2240, t2243, t2246, t225, t2253, t2259, t226, t2261, t2262, t2263, t2264, t2265, t2266, t2267, t2268, t2270, t2271, t2272, t2273, t2274, t2275, t2277, t2278, t228, t2280, t2281, t2283, t2285, t229, t2290, t2291, t2292, t2294, t2295, t2298, t2299, t2300, t2301, t2302, t2304, t2305, t2306, t2307, t2308, t2311, t2313, t2314, t2316, t2319, t2320, t2321, t2323, t2324, t2327, t2328, t2329, t2332, t2337, t2338, t2340, t2342, t2346, t2347, t2349, t235, t2351, t2355, t2364, t2365, t2366, t2368, t2369, t2370, t2372, t2373, t2375, t2376, t2379, t2380, t2382, t2387, t2388, t2390, t2391, t2394, t2395, t2397, t2398, t24, t240, t2401, t241, t2410, t2411, t2414, t2416, t2417, t2419, t2420, t2421, t2422, t2424, t2429, t243, t2432, t2436, t2439, t244, t2442, t2451, t2452, t2453, t2454, t2456, t2457, t2459, t246, t2462, t2463, t2465, t2466, t2467, t2468, t2470, t2471, t2473, t2478, t2479, t248, t2481, t2482, t2485, t2486, t2488, t2489, t249, t2492, t25, t2501, t2508, t2509, t2517, t2519, t2520, t2521, t2522, t2523, t2524, t2525, t2526, t2528, t2529, t253, t2530, t2531, t2532, t2533, t2534, t2535, t2536, t2537, t2538, t254, t2540, t2545, t2546, t2548, t2549, t2552, t2553, t2555, t2557, t256, t2560, t2569, t257, t2571, t2572, t2573, t2574, t2575, t2576, t2577, t2579, t2580, t2581, t2582, t2583, t2585, t2587, t259, t2592, t2593, t2594, t2595, t2596, t2597, t26, t2600, t2601, t2603, t2608, t2611, t2612, t2613, t2614, t2615, t2616, t2617, t2618, t262, t2620, t2623, t2624, t2626, t2627, t2629, t263, t2630, t2632, t2635, t2638, t264, t2645, t265, t2652, t2653, t2658, t266, t2660, t2661, t2662, t2664, t2668, t267, t2670, t2671, t2673, t2674, t2676, t2679, t268, t2682, t2689, t269, t2696, t27, t270, t2702, t271, t272, t273, t274, t275, t276, t277, t278, t28, t280, t281, t283, t285, t286, t288, t29, t291, t292, t294, t296, t297, t298, t3, t30, t300, t302, t305, t306, t308, t309, t31, t315, t32, t320, t321, t322, t323, t325, t328, t33, t330, t332, t334, t335, t336, t337, t338, t339, t34, t340, t342, t343, t344, t345, t346, t347, t348, t349, t35, t351, t352, t353, t354, t355, t356, t357, t358, t359, t36, t360, t361, t362, t363, t364, t366, t367, t369, t37, t372, t375, t376, t377, t378, t379, t38, t380, t381, t382, t383, t384, t385, t386, t387, t388, t39, t390, t391, t392, t394, t395, t396, t397, t398, t399, t4, t40, t401, t403, t408, t409, t41, t410, t412, t413, t415, t416, t418, t42, t421, t427, t428, t43, t439, t44, t440, t45, t451, t452, t453, t458, t459, t46, t460, t463, t466, t469, t47, t473, t476, t478, t48, t480, t483, t486, t488, t489, t49, t492, t493, t497, t499, t5, t50, t500, t501, t502, t505, t508, t51, t510, t512, t513, t514, t515, t516, t517, t52, t520, t522, t523, t525, t526, t528, t529, t53, t531, t532, t534, t535, t536, t538, t539, t54, t540, t541, t543, t544, t545, t548, t549, t55, t551, t552, t553, t557, t558, t56, t560, t561, t563, t564, t565, t567, t568, t57, t570, t571, t573, t574, t575, t576, t577, t578, t579, t58, t580, t581, t582, t583, t585, t586, t588, t589, t59, t591, t592, t593, t595, t6, t60, t608, t609, t61, t610, t611, t612, t614, t615, t617, t618, t62, t63, t64, t647, t648, t649, t65, t650, t651, t654, t656, t657, t659, t66, t661, t664, t665, t667, t668, t669, t67, t672, t675, t676, t679, t68, t682, t683, t684, t685, t688, t689, t69, t690, t691, t693, t694, t695, t696, t698, t7, t70, t700, t701, t703, t704, t706, t707, t708, t709, t71, t711, t712, t714, t715, t717, t718, t719, t72, t720, t721, t722, t723, t725, t727, t729, t73, t731, t732, t733, t734, t735, t74, t75, t76, t765, t767, t768, t77, t774, t775, t78, t783, t789, t79, t794, t795, t799, t8, t80, t802, t805, t806, t808, t809, t81, t811, t812, t814, t815, t82, t820, t822, t824, t825, t826, t827, t829, t83, t830, t831, t832, t84, t85, t854, t856, t857, t858, t859, t86, t860, t861, t862, t863, t864, t867, t868, t869, t87, t872, t873, t874, t876, t877, t878, t88, t881, t882, t883, t884, t885, t886, t888, t89, t890, t891, t892, t893, t894, t896, t897, t898, t9, t901, t904, t905, t908, t909, t91, t910, t913, t915, t917, t92, t920, t921, t924, t925, t928, t93, t932, t935, t938, t94, t940, t941, t943, t948, t949, t95, t950, t951, t952, t953, t954, t956, t957, t958, t960, t961, t964, t965, t966, t967, t969, t97, t970, t971, t972, t973, t974, t977, t98, t986, t988, t989, t990, t991, t993, t994, t995, t996, t997, t998;
    double ret[36];
#include "include/_lhs_0010001.cii"
    return ret[0] + ret[10] + ret[11] + ret[12] + ret[13] + ret[14] + ret[15] + ret[16] + ret[17] + ret[18] + ret[19] + ret[1] + ret[20] + ret[21] + ret[22] + ret[23] + ret[24] + ret[25] + ret[26] + ret[27] + ret[28] + ret[29] + ret[2] + ret[30] + ret[31] + ret[32] + ret[33] + ret[34] + ret[35] + ret[3] + ret[4] + ret[5] + ret[6] + ret[7] + ret[8] + ret[9];
}

double lhs_0010010(int t, const Params &p) {
    int n = p.n;
    double s = p.s;
    double h = p.h;
    double rRS = p.rRS;
    double rLR = p.rLR;
    double rLS = p.rLS;
    double rLS_R = p.rLS_R;
    double rRS_L = p.rRS_L;
    double rLR_S = p.rLR_S;
    Freq f = deterministic(t - 1, p);
    double dtL = f.zL;
    double dtS = f.zS;
    double dtR = f.zR;
    double dtLS = f.zLS;
    double dtLR = f.zLR;
    double dtRS = f.zRS;
    double dtLRS = f.zLRS;
    double t1, t10, t100, t1000, t1001, t1002, t1003, t1005, t1006, t1007, t1008, t1009, t101, t1010, t1011, t1012, t1013, t1015, t1016, t1018, t1019, t102, t1020, t1021, t1022, t1023, t1024, t1028, t1029, t1030, t1031, t1033, t1034, t1035, t1036, t1037, t1038, t1039, t1040, t1043, t1044, t1046, t1047, t1049, t105, t1050, t1052, t1053, t1055, t1056, t1057, t1059, t106, t1061, t1066, t1067, t1068, t1069, t107, t1070, t1071, t1074, t1075, t1076, t1077, t1078, t1079, t108, t1081, t1083, t1085, t1086, t1089, t109, t1090, t1091, t1092, t1093, t1096, t1098, t1099, t11, t110, t1101, t1102, t1106, t1108, t1109, t111, t1111, t1112, t1114, t1115, t1117, t1118, t112, t1120, t1121, t1124, t1125, t1126, t1128, t113, t1130, t1131, t1133, t1134, t1135, t1136, t1137, t1138, t114, t1140, t1141, t1142, t1143, t1144, t1146, t1148, t115, t1151, t1153, t1155, t1158, t116, t1160, t1161, t1162, t1163, t1164, t1168, t1170, t1171, t1173, t1175, t1177, t1178, t1179, t118, t1180, t1181, t1182, t1185, t1186, t1187, t1188, t1189, t119, t1191, t1192, t1193, t1196, t12, t120, t1201, t1202, t1203, t1205, t1206, t1209, t121, t1210, t1212, t1213, t1214, t1215, t1218, t1227, t1228, t1229, t123, t1230, t1231, t1232, t1234, t1236, t1237, t1238, t1239, t124, t1240, t1241, t1242, t1243, t1244, t1245, t1247, t1248, t1249, t125, t1250, t1251, t1253, t1254, t1260, t1261, t1262, t1265, t1267, t127, t1270, t1272, t1273, t1274, t1275, t1276, t1278, t1279, t128, t1280, t1281, t1282, t1283, t1284, t1285, t1287, t1288, t1289, t129, t1290, t1291, t1292, t1295, t1296, t1298, t1299, t13, t130, t1302, t1307, t1308, t131, t1310, t1311, t1314, t1315, t1316, t1318, t132, t1320, t1323, t133, t1332, t1334, t1335, t1336, t1337, t1338, t1339, t134, t1340, t1342, t1344, t1345, t1347, t1348, t1349, t135, t1350, t1351, t1352, t1353, t1354, t1355, t1356, t1359, t136, t1360, t1363, t1365, t1366, t1367, t1368, t1369, t137, t1370, t1371, t1372, t1373, t1374, t1375, t1376, t1377, t1378, t1379, t138, t1380, t1381, t1382, t1383, t1385, t1387, t1388, t1389, t1390, t1391, t1392, t1394, t1395, t1396, t1397, t1398, t14, t140, t1400, t1405, t1406, t1409, t141, t1412, t1413, t1416, t1417, t142, t1420, t1421, t1422, t1423, t1424, t1427, t1430, t1434, t1438, t1439, t144, t1442, t1443, t1445, t1447, t1449, t1451, t1453, t1456, t1459, t1461, t1464, t1467, t1469, t1470, t1471, t1472, t1473, t1475, t1477, t1479, t148, t1481, t1482, t1483, t1484, t1486, t1487, t1488, t1489, t149, t1490, t1492, t1493, t1494, t1495, t1496, t1497, t1498, t15, t150, t1501, t1502, t1503, t1504, t1507, t1508, t1509, t151, t1510, t1511, t1512, t1513, t1514, t1515, t1517, t1518, t152, t1521, t1524, t1528, t153, t1531, t1532, t1533, t1534, t1536, t1537, t1538, t1539, t154, t1540, t1541, t1542, t1543, t1545, t1551, t1553, t1554, t1557, t1558, t1560, t1561, t1562, t1563, t1564, t1565, t1568, t157, t1577, t1578, t1579, t158, t1580, t1582, t1586, t1587, t1589, t159, t1591, t1593, t1594, t1595, t1596, t1597, t1598, t16, t1601, t1602, t1603, t1605, t1606, t1607, t1608, t161, t1610, t1616, t1618, t1619, t162, t1622, t1623, t1625, t1626, t1627, t163, t1630, t1639, t164, t1640, t1641, t1642, t1643, t1644, t1645, t1646, t1647, t1648, t1649, t165, t1650, t1651, t1653, t1655, t1656, t1658, t1659, t166, t1661, t1664, t1666, t167, t1670, t1672, t1673, t1674, t168, t1680, t1689, t169, t1691, t1692, t1693, t1694, t1695, t1696, t1698, t17, t170, t1700, t1701, t1702, t1703, t1704, t1705, t1706, t1707, t1708, t1709, t171, t1711, t1712, t1713, t1715, t1717, t1718, t1719, t1721, t1723, t1724, t1725, t1726, t1727, t1728, t173, t1730, t1731, t1732, t1735, t1736, t1738, t1739, t174, t1741, t1742, t1744, t1745, t1746, t1748, t175, t1750, t1755, t1758, t1760, t1762, t1764, t1766, t1767, t1769, t177, t1771, t1772, t1773, t1774, t1777, t1778, t1779, t178, t1781, t1782, t1783, t1784, t1785, t1786, t1789, t179, t1790, t1791, t1792, t1793, t1794, t1795, t1798, t1799, t18, t180, t1800, t1801, t1802, t1804, t1805, t1806, t1809, t1810, t1812, t1813, t1815, t1817, t1818, t1820, t1821, t1823, t1824, t1825, t1826, t1827, t183, t1830, t1831, t1832, t1833, t1834, t1835, t1836, t1837, t1839, t184, t1840, t1841, t1842, t1843, t1844, t1846, t1847, t1849, t185, t1851, t1852, t1854, t1855, t1856, t1857, t1858, t1859, t1861, t1862, t1863, t1864, t1865, t1866, t1868, t1869, t1871, t1872, t1873, t1876, t188, t1881, t1882, t1884, t1885, t1888, t1889, t189, t1891, t1893, t1894, t1895, t1899, t19, t190, t1908, t1909, t191, t1911, t1912, t1914, t1915, t1917, t1918, t1920, t1921, t1924, t1925, t1929, t193, t1930, t1931, t1932, t1933, t1934, t1935, t1936, t1937, t1939, t194, t1940, t1941, t1944, t1945, t1948, t195, t1954, t1957, t1961, t1964, t1965, t1970, t1973, t1977, t1979, t198, t1980, t1984, t199, t1993, t1997, t1998, t2, t20, t2000, t2002, t2004, t2005, t2006, t2007, t2008, t201, t2011, t2012, t2013, t2015, t2016, t2017, t2018, t2020, t2025, t2027, t2029, t2030, t2033, t2034, t2036, t2037, t204, t2040, t2049, t205, t2050, t2051, t2052, t2053, t2054, t2055, t2056, t2057, t2058, t2059, t2060, t2061, t2063, t2064, t2065, t2066, t2070, t2071, t2074, t2076, t2077, t2079, t208, t2080, t2081, t2082, t2084, t2085, t2086, t2087, t2088, t2089, t209, t2090, t2091, t2092, t2093, t2094, t2095, t2097, t2098, t21, t210, t2101, t2102, t2103, t2104, t2105, t2107, t2108, t2109, t211, t2110, t2111, t2112, t2113, t2114, t2115, t2118, t212, t2123, t2124, t2125, t2126, t2128, t2129, t213, t2132, t2133, t2135, t2137, t2138, t214, t2141, t215, t2150, t2152, t2153, t2154, t2155, t2156, t2157, t2158, t216, t2160, t2161, t2162, t2163, t2164, t2166, t2167, t2168, t217, t2170, t2175, t2178, t2179, t218, t2180, t2181, t2184, t2185, t2187, t219, t2192, t2193, t2194, t2195, t2197, t2198, t2199, t22, t2200, t2201, t2202, t2203, t2205, t2207, t221, t2210, t2211, t2213, t2214, t2216, t2217, t2219, t222, t2222, t2225, t2227, t2229, t223, t2234, t2235, t2237, t2239, t224, t2240, t2241, t2243, t2245, t2248, t2249, t225, t2251, t2252, t2254, t2255, t2257, t226, t2260, t2263, t2264, t2265, t2267, t2269, t227, t2274, t2275, t2276, t2278, t2281, t2282, t2284, t2287, t229, t2290, t2297, t230, t2303, t2305, t2306, t2307, t2308, t2309, t2310, t2311, t2313, t2314, t2315, t2316, t2317, t2318, t2319, t232, t2321, t2322, t2324, t2325, t2327, t2329, t2334, t2335, t2338, t2339, t234, t2341, t2342, t2344, t2345, t2346, t2347, t235, t2350, t2351, t2352, t2353, t2354, t2355, t2357, t2358, t2361, t2362, t2363, t2365, t2366, t2367, t2369, t237, t2372, t2373, t2376, t2381, t2382, t2384, t2386, t2390, t2391, t2393, t2395, t2399, t24, t240, t2408, t2409, t241, t2410, t2412, t2414, t2415, t2418, t2419, t2420, t2423, t2424, t2426, t2427, t2428, t243, t2430, t2431, t2434, t2439, t2440, t2442, t2443, t2446, t2447, t2449, t245, t2450, t2453, t246, t2462, t2463, t2464, t2466, t2467, t2468, t247, t2471, t2473, t2474, t2476, t2482, t2485, t2489, t249, t2492, t2495, t25, t2504, t2505, t2506, t2508, t2509, t251, t2511, t2514, t2515, t2516, t2517, t2519, t2520, t2522, t2523, t2526, t2527, t2529, t2530, t2531, t2534, t2539, t254, t2540, t2542, t2543, t2546, t2547, t2549, t255, t2550, t2553, t2562, t2569, t257, t2570, t2571, t2572, t2573, t2575, t2576, t2577, t2578, t2579, t258, t2580, t2581, t2582, t2583, t2584, t2585, t2586, t2587, t2588, t2596, t2598, t2599, t26, t2601, t2606, t2607, t2609, t2611, t2614, t2615, t2617, t2618, t262, t2621, t2630, t2632, t2633, t2634, t2635, t2636, t2638, t2639, t2640, t2641, t2642, t2643, t2644, t2646, t2648, t265, t2653, t2654, t2655, t2658, t2659, t2661, t2662, t2663, t2664, t2665, t2666, t2669, t2670, t2671, t2676, t2677, t2678, t2679, t2681, t2684, t2685, t2687, t2688, t2690, t2691, t2693, t2696, t2699, t27, t270, t2706, t271, t2713, t2714, t2716, t272, t2721, t2722, t2723, t2725, t2729, t273, t2731, t2732, t2734, t2735, t2737, t2740, t2743, t275, t2750, t2757, t276, t2763, t278, t279, t28, t280, t281, t282, t283, t284, t286, t287, t288, t29, t290, t291, t292, t293, t294, t295, t296, t297, t299, t3, t30, t300, t306, t31, t311, t312, t315, t317, t32, t321, t323, t325, t328, t329, t33, t330, t331, t332, t334, t335, t341, t346, t347, t348, t349, t35, t350, t351, t352, t353, t354, t356, t357, t358, t359, t36, t360, t361, t362, t363, t364, t365, t366, t367, t368, t369, t37, t371, t372, t374, t377, t38, t380, t381, t382, t383, t384, t385, t386, t387, t388, t389, t39, t390, t391, t393, t394, t396, t397, t398, t4, t400, t401, t402, t403, t405, t407, t41, t412, t414, t415, t416, t417, t418, t419, t42, t420, t421, t423, t425, t428, t43, t430, t432, t433, t434, t435, t436, t437, t438, t439, t44, t440, t441, t442, t443, t444, t449, t45, t46, t460, t461, t472, t473, t474, t48, t480, t481, t482, t483, t49, t5, t50, t51, t512, t513, t514, t515, t516, t517, t522, t525, t531, t537, t538, t544, t545, t549, t552, t555, t556, t557, t559, t56, t560, t562, t563, t564, t566, t567, t568, t57, t570, t571, t572, t573, t574, t577, t578, t579, t58, t580, t582, t584, t586, t588, t589, t59, t590, t591, t596, t597, t598, t599, t6, t60, t601, t602, t604, t607, t61, t610, t611, t62, t63, t64, t640, t641, t642, t645, t648, t65, t651, t655, t658, t66, t660, t662, t665, t668, t67, t672, t673, t677, t679, t68, t680, t693, t694, t695, t696, t698, t7, t70, t700, t701, t703, t704, t706, t707, t709, t71, t711, t712, t713, t717, t718, t72, t721, t722, t723, t724, t726, t727, t729, t73, t732, t735, t736, t739, t74, t742, t744, t746, t747, t749, t75, t750, t752, t753, t755, t756, t758, t76, t761, t763, t764, t766, t767, t768, t769, t77, t770, t772, t773, t774, t775, t777, t778, t78, t781, t782, t783, t787, t789, t790, t792, t793, t795, t796, t797, t798, t8, t80, t800, t801, t803, t804, t806, t807, t808, t81, t810, t811, t812, t813, t814, t815, t816, t818, t819, t82, t821, t822, t824, t825, t827, t828, t83, t830, t833, t834, t835, t836, t837, t838, t839, t84, t840, t843, t844, t845, t848, t849, t85, t850, t852, t853, t854, t857, t858, t859, t86, t860, t861, t862, t864, t866, t867, t868, t869, t87, t870, t872, t875, t876, t879, t88, t882, t883, t884, t887, t889, t890, t893, t896, t897, t899, t9, t90, t900, t901, t902, t91, t92, t924, t925, t926, t927, t928, t929, t93, t931, t933, t934, t935, t936, t939, t94, t941, t944, t945, t949, t95, t952, t955, t956, t959, t96, t964, t965, t966, t967, t969, t97, t970, t973, t974, t976, t977, t978, t98, t980, t981, t982, t983, t984, t985, t986, t989, t998;
    double ret[36];
#include "include/_lhs_0010010.cii"
    return ret[0] + ret[10] + ret[11] + ret[12] + ret[13] + ret[14] + ret[15] + ret[16] + ret[17] + ret[18] + ret[19] + ret[1] + ret[20] + ret[21] + ret[22] + ret[23] + ret[24] + ret[25] + ret[26] + ret[27] + ret[28] + ret[29] + ret[2] + ret[30] + ret[31] + ret[32] + ret[33] + ret[34] + ret[35] + ret[3] + ret[4] + ret[5] + ret[6] + ret[7] + ret[8] + ret[9];
}

double lhs_0010100(int t, const Params &p) {
    int n = p.n;
    double s = p.s;
    double h = p.h;
    double rRS = p.rRS;
    double rLR = p.rLR;
    double rLS = p.rLS;
    double rLS_R = p.rLS_R;
    double rRS_L = p.rRS_L;
    double rLR_S = p.rLR_S;
    Freq f = deterministic(t - 1, p);
    double dtL = f.zL;
    double dtS = f.zS;
    double dtR = f.zR;
    double dtLS = f.zLS;
    double dtLR = f.zLR;
    double dtRS = f.zRS;
    double dtLRS = f.zLRS;
    double t1, t10, t1000, t1001, t1002, t1003, t1004, t1005, t1006, t1008, t1009, t101, t1011, t1012, t1014, t1015, t1016, t1017, t1018, t1019, t102, t1020, t1022, t1023, t1024, t1025, t1026, t1027, t1028, t1029, t103, t1030, t1033, t1034, t1035, t1036, t104, t1040, t1041, t1042, t1043, t1044, t1045, t1047, t1048, t105, t1050, t1051, t1053, t1054, t1056, t1057, t1059, t1061, t1066, t1068, t1069, t107, t1071, t1072, t1074, t1075, t1079, t108, t1081, t1082, t1084, t1086, t1087, t1089, t109, t1090, t1091, t1092, t1093, t1094, t1095, t1096, t1099, t110, t1101, t1102, t1105, t1106, t1108, t1110, t1112, t1113, t1115, t1116, t1118, t1119, t1120, t1121, t1122, t1123, t1124, t1125, t1126, t1127, t1130, t1132, t1135, t1137, t1138, t1141, t1143, t1144, t1147, t1148, t1149, t115, t1151, t1152, t1153, t1155, t1157, t1158, t116, t1160, t1161, t1162, t1163, t1164, t1165, t1166, t1167, t117, t1170, t1171, t1172, t1173, t1174, t1175, t1176, t1177, t118, t1180, t1181, t1182, t1185, t1186, t1187, t1190, t1191, t1193, t1194, t1195, t1198, t12, t120, t1203, t1204, t1206, t1207, t1210, t1211, t1213, t1214, t1215, t1218, t122, t1227, t1228, t1230, t1231, t1232, t1233, t1234, t1235, t1236, t1237, t1238, t1239, t124, t1240, t1241, t1242, t1244, t1245, t1246, t1247, t1248, t1249, t125, t1250, t1251, t1252, t1253, t1254, t1255, t1256, t1257, t1259, t126, t1261, t1262, t1263, t1264, t1266, t1269, t127, t1272, t1274, t1275, t1276, t1279, t128, t1280, t1281, t1282, t1283, t1284, t129, t1291, t1292, t1293, t1294, t1295, t1296, t1298, t1299, t13, t1300, t1301, t1304, t1309, t131, t1310, t1312, t1313, t1316, t1317, t1319, t132, t1320, t1323, t133, t1332, t1334, t1335, t1336, t1337, t1338, t1339, t1340, t1342, t1344, t1345, t1347, t1349, t1350, t1351, t1352, t1353, t1354, t1355, t1356, t1358, t1359, t136, t1360, t1361, t1362, t1363, t1364, t1365, t1366, t1367, t1368, t1369, t137, t1371, t1372, t1373, t1374, t1375, t1376, t1377, t1378, t1379, t138, t1380, t1381, t1382, t1383, t1384, t1387, t1388, t1391, t1392, t1393, t1394, t1396, t1397, t1398, t14, t140, t1400, t1405, t1406, t1409, t141, t1412, t1413, t1416, t1417, t142, t1420, t1421, t1422, t1423, t1424, t1427, t1430, t1434, t1437, t144, t1440, t1443, t1446, t1449, t1452, t1454, t1456, t1457, t1462, t1466, t1468, t1470, t1471, t1472, t1474, t1476, t1478, t1479, t148, t1480, t1481, t1482, t1485, t1488, t149, t1490, t1492, t1494, t1495, t1496, t1497, t1499, t15, t150, t1500, t1501, t1502, t1503, t1504, t1505, t1506, t1507, t1508, t151, t1510, t1511, t1512, t1513, t1514, t1515, t1516, t1517, t1519, t152, t1520, t1521, t1522, t1523, t1524, t1525, t1526, t1527, t1528, t1529, t1532, t1533, t1534, t1535, t1536, t1537, t1538, t1539, t154, t1540, t1542, t1543, t1546, t1547, t1549, t155, t1555, t1557, t1558, t1561, t1562, t1564, t1565, t1568, t1577, t1578, t1579, t158, t1580, t1582, t1583, t1585, t1587, t1589, t1590, t1591, t1592, t1593, t1594, t1597, t1598, t1599, t16, t1601, t1602, t1603, t1607, t1608, t1609, t161, t1611, t1617, t1619, t162, t1620, t1623, t1624, t1626, t1627, t163, t1630, t1639, t164, t1640, t1642, t1644, t1645, t1647, t1648, t165, t1650, t1651, t1654, t1657, t1659, t1661, t1665, t1667, t1673, t1675, t168, t1680, t1689, t169, t1691, t1692, t1693, t1694, t1695, t1696, t1698, t1699, t17, t170, t1700, t1701, t1702, t1703, t1704, t1706, t1707, t1708, t1709, t171, t1710, t1712, t1713, t1715, t1716, t1717, t1718, t1719, t1720, t1721, t1722, t1724, t1725, t1726, t1727, t1728, t1730, t1731, t1732, t1735, t1736, t1738, t1739, t174, t1741, t1742, t1743, t1745, t1746, t1748, t175, t1750, t1755, t1758, t1759, t176, t1760, t1762, t1764, t1765, t1767, t1768, t177, t1771, t1772, t1774, t1776, t1777, t1779, t178, t1781, t1782, t1783, t1786, t1788, t179, t1790, t1791, t1793, t1794, t1795, t1796, t1797, t1798, t180, t1800, t1801, t1802, t1803, t1804, t1807, t1808, t1809, t1810, t1813, t1814, t1815, t1816, t1817, t1818, t182, t1820, t1821, t1822, t1823, t1824, t1826, t1827, t1829, t183, t1830, t1831, t1832, t1835, t1836, t1837, t1839, t1840, t1841, t1842, t1843, t1844, t1846, t1848, t1849, t185, t1851, t1852, t1853, t1854, t1855, t1856, t1857, t1858, t1859, t186, t1860, t1862, t1863, t1864, t1865, t1867, t1868, t1870, t1871, t1872, t1873, t1876, t188, t1881, t1882, t1884, t1885, t1888, t1889, t189, t1891, t1893, t1894, t1895, t1899, t19, t190, t1908, t1909, t191, t1910, t1913, t1914, t1916, t1919, t192, t1920, t1921, t1924, t1925, t1927, t1928, t1929, t193, t1930, t1931, t1933, t1934, t1935, t1936, t1937, t1938, t194, t1940, t1941, t1942, t1945, t1946, t1949, t195, t1955, t1958, t196, t1962, t1965, t197, t1970, t1973, t1977, t1979, t198, t1980, t1984, t199, t1993, t1995, t1997, t1998, t1999, t2, t20, t200, t2000, t2003, t2004, t2005, t2007, t2008, t2009, t201, t2010, t2011, t2012, t2013, t2018, t2019, t202, t2020, t2022, t2028, t203, t2030, t2031, t2034, t2035, t2037, t2038, t204, t2041, t205, t2050, t2051, t2052, t2053, t2054, t2055, t2056, t2057, t2058, t2059, t206, t2060, t2061, t2062, t2063, t2064, t2065, t2066, t2068, t2069, t2070, t2071, t2074, t2075, t2077, t2078, t2079, t208, t2080, t2082, t2084, t2086, t209, t2090, t2091, t2093, t2095, t2096, t2097, t2098, t2099, t21, t210, t2100, t2101, t2102, t2103, t2104, t2105, t2106, t2107, t2108, t2109, t211, t2110, t2111, t2112, t2113, t2114, t2115, t2116, t2117, t2119, t212, t2120, t2123, t2128, t2129, t213, t2130, t2132, t2133, t2136, t2137, t2139, t214, t2140, t2141, t2142, t2143, t2146, t2155, t2157, t2158, t2159, t216, t2160, t2161, t2162, t2163, t2165, t2166, t2167, t2168, t2169, t217, t2171, t2172, t2173, t2175, t2180, t2183, t2184, t2185, t2187, t2188, t2189, t219, t2191, t2194, t2195, t2196, t2197, t2198, t2199, t22, t220, t2200, t2201, t2202, t2207, t2208, t221, t2210, t2212, t2215, t2216, t2218, t2219, t2221, t2222, t2224, t2227, t2230, t2232, t2234, t2236, t2237, t2239, t224, t2240, t2245, t2246, t2248, t225, t2250, t2253, t2254, t2256, t2257, t2259, t2260, t2262, t2265, t2268, t2269, t2271, t228, t2281, t2283, t2286, t2287, t2289, t229, t2292, t2295, t2302, t2308, t231, t2310, t2311, t2312, t2314, t2316, t2317, t2318, t2319, t2320, t2322, t2323, t2324, t2325, t2327, t2328, t233, t2330, t2331, t2333, t2334, t2336, t2338, t234, t2343, t2346, t2347, t2348, t2349, t2351, t2352, t2353, t2354, t2355, t2358, t2360, t2361, t2363, t2364, t2365, t2366, t2369, t2370, t2371, t2373, t2374, t2375, t2376, t2378, t238, t2381, t2382, t2385, t2390, t2391, t2393, t2395, t2399, t24, t2400, t2402, t2404, t2408, t241, t2417, t2418, t2419, t2421, t2422, t2425, t2426, t2428, t2429, t2430, t2432, t2433, t2435, t2436, t2439, t2440, t2443, t2448, t2449, t2451, t2452, t2455, t2456, t2458, t2459, t246, t2462, t247, t2471, t2472, t2473, t2475, t2476, t2477, t248, t2480, t2482, t2483, t2485, t2491, t2494, t2498, t25, t250, t2501, t2504, t2513, t2514, t2515, t2517, t2518, t252, t2520, t2521, t2523, t2526, t2527, t2528, t253, t2530, t2531, t2532, t2533, t2536, t2537, t2539, t2540, t2543, t2548, t2549, t2551, t2552, t2555, t2556, t2558, t2559, t2562, t2571, t2578, t2579, t2580, t2581, t2582, t2583, t2584, t2585, t2586, t2588, t2589, t259, t2590, t2591, t2592, t2593, t2594, t2595, t2596, t2597, t2598, t26, t2606, t2608, t2609, t2611, t2616, t2617, t2619, t2620, t2623, t2624, t2626, t2627, t2630, t2639, t264, t2641, t2642, t2643, t2644, t2646, t2647, t2649, t265, t2652, t2653, t2655, t2657, t2662, t2663, t2664, t2665, t2667, t2670, t2672, t2673, t2675, t2676, t2678, t268, t2681, t2682, t2683, t2684, t2690, t2692, t2694, t2697, t2698, t27, t270, t2700, t2703, t2706, t2713, t2720, t2727, t2729, t2732, t2734, t2736, t2739, t274, t2740, t2742, t2745, t2748, t275, t2755, t2762, t2768, t277, t278, t28, t280, t283, t284, t285, t286, t287, t288, t289, t29, t290, t291, t292, t293, t294, t296, t298, t299, t3, t30, t300, t302, t304, t307, t308, t31, t310, t311, t317, t32, t322, t323, t324, t325, t327, t33, t330, t332, t334, t336, t337, t338, t339, t34, t340, t341, t342, t344, t345, t346, t347, t348, t349, t35, t350, t351, t352, t353, t354, t355, t357, t358, t359, t36, t360, t361, t362, t363, t364, t365, t366, t367, t368, t369, t37, t370, t372, t373, t375, t378, t38, t381, t382, t383, t384, t385, t386, t387, t388, t389, t39, t390, t391, t393, t394, t396, t397, t398, t4, t40, t400, t401, t402, t403, t405, t407, t41, t412, t417, t418, t42, t429, t43, t430, t44, t441, t442, t443, t449, t45, t451, t452, t454, t455, t457, t46, t460, t47, t48, t49, t490, t491, t492, t495, t498, t5, t50, t501, t505, t508, t51, t510, t512, t515, t518, t52, t520, t521, t524, t525, t529, t53, t531, t532, t533, t534, t535, t536, t539, t54, t542, t544, t546, t547, t548, t55, t550, t551, t553, t554, t557, t558, t559, t56, t560, t562, t563, t564, t565, t567, t568, t57, t570, t571, t573, t574, t576, t577, t579, t58, t581, t582, t585, t587, t589, t59, t590, t592, t593, t595, t596, t597, t598, t599, t6, t60, t600, t601, t604, t605, t608, t609, t61, t611, t612, t613, t614, t616, t617, t618, t619, t62, t620, t621, t622, t623, t624, t625, t626, t628, t629, t63, t630, t632, t633, t639, t64, t644, t647, t65, t653, t658, t659, t66, t663, t666, t669, t67, t670, t672, t673, t675, t676, t677, t678, t679, t68, t681, t683, t685, t687, t688, t689, t69, t690, t691, t694, t695, t696, t697, t698, t699, t7, t70, t700, t701, t702, t707, t708, t709, t71, t713, t715, t716, t718, t719, t72, t721, t722, t723, t724, t726, t727, t729, t73, t730, t731, t733, t734, t736, t737, t739, t74, t740, t741, t743, t744, t745, t75, t758, t759, t76, t760, t762, t763, t765, t766, t77, t78, t79, t795, t796, t797, t798, t8, t80, t800, t801, t803, t805, t806, t809, t81, t811, t812, t815, t816, t819, t82, t822, t823, t826, t829, t83, t830, t831, t832, t833, t836, t837, t84, t840, t841, t842, t845, t847, t849, t85, t852, t853, t856, t857, t858, t859, t86, t861, t862, t865, t866, t867, t87, t870, t871, t872, t874, t875, t876, t879, t88, t880, t881, t882, t884, t885, t886, t888, t889, t89, t890, t891, t892, t894, t895, t896, t898, t899, t9, t90, t900, t901, t902, t903, t905, t907, t908, t910, t911, t912, t913, t914, t92, t93, t936, t939, t94, t940, t943, t947, t95, t950, t953, t955, t956, t959, t96, t964, t965, t966, t968, t969, t972, t973, t974, t976, t977, t978, t979, t98, t980, t981, t982, t983, t984, t985, t986, t989, t99, t998;
    double ret[36];
#include "include/_lhs_0010100.cii"
    return ret[0] + ret[10] + ret[11] + ret[12] + ret[13] + ret[14] + ret[15] + ret[16] + ret[17] + ret[18] + ret[19] + ret[1] + ret[20] + ret[21] + ret[22] + ret[23] + ret[24] + ret[25] + ret[26] + ret[27] + ret[28] + ret[29] + ret[2] + ret[30] + ret[31] + ret[32] + ret[33] + ret[34] + ret[35] + ret[3] + ret[4] + ret[5] + ret[6] + ret[7] + ret[8] + ret[9];
}

double lhs_0011000(int t, const Params &p) {
    int n = p.n;
    double s = p.s;
    double h = p.h;
    double rRS = p.rRS;
    double rLR = p.rLR;
    double rLS = p.rLS;
    double rLS_R = p.rLS_R;
    double rRS_L = p.rRS_L;
    double rLR_S = p.rLR_S;
    Freq f = deterministic(t - 1, p);
    double dtL = f.zL;
    double dtS = f.zS;
    double dtR = f.zR;
    double dtLS = f.zLS;
    double dtLR = f.zLR;
    double dtRS = f.zRS;
    double dtLRS = f.zLRS;
    double t1, t10, t100, t1001, t1002, t1005, t1006, t1007, t1008, t1009, t101, t1010, t1011, t1012, t1013, t1014, t1016, t1017, t1019, t102, t1020, t1021, t1022, t1023, t1024, t1025, t1027, t1028, t1029, t103, t1030, t1031, t1032, t1033, t1035, t1036, t1037, t1039, t104, t1041, t1042, t1043, t1044, t1045, t1048, t1050, t1051, t1053, t1054, t1056, t1057, t1058, t106, t1060, t1062, t1067, t1069, t107, t1070, t1072, t1073, t1075, t1076, t1077, t1078, t108, t1081, t1082, t1083, t1084, t1085, t1086, t1088, t109, t1090, t1092, t1093, t1096, t1097, t1098, t1099, t1100, t1101, t1102, t1105, t1106, t1109, t1110, t1111, t1112, t1114, t1116, t1117, t1118, t1119, t1120, t1122, t1123, t1125, t1126, t1128, t1129, t1131, t1132, t1133, t1134, t1135, t1137, t1138, t1139, t114, t1143, t1145, t1146, t1147, t1148, t1149, t115, t1150, t1151, t1152, t1155, t1156, t1157, t1159, t116, t1160, t1162, t1164, t1166, t1167, t1168, t1169, t117, t1170, t1173, t1174, t1175, t1178, t1179, t1180, t1181, t1182, t1185, t1186, t1187, t1188, t1189, t119, t1191, t1192, t1193, t1194, t1197, t12, t1202, t1203, t1204, t1206, t1207, t121, t1210, t1211, t1213, t1214, t1215, t1216, t1219, t1228, t1229, t123, t1230, t1231, t1232, t1233, t1234, t1235, t1236, t1237, t1238, t1239, t124, t1241, t1242, t1243, t1244, t1245, t1246, t1247, t1248, t1249, t125, t1250, t1252, t1254, t1255, t1256, t1257, t1258, t1259, t126, t1262, t1265, t1267, t1269, t127, t1270, t1271, t1272, t1273, t1274, t1275, t1276, t1277, t1278, t1279, t128, t1280, t1281, t1282, t1283, t1284, t1285, t1287, t1288, t1289, t1290, t1291, t1294, t1296, t1297, t13, t130, t1300, t1305, t1306, t1308, t1309, t131, t1312, t1313, t1314, t1316, t1318, t132, t1321, t1330, t1332, t1333, t1334, t1335, t1336, t1337, t1338, t1340, t1342, t1343, t1345, t1346, t1347, t1348, t1349, t135, t1350, t1351, t1352, t1353, t1354, t1357, t1358, t136, t1361, t1363, t1364, t1365, t1366, t1367, t1368, t1369, t137, t1370, t1371, t1372, t1373, t1374, t1375, t1376, t1377, t1379, t1381, t1382, t1383, t1384, t1385, t1386, t1387, t1388, t1389, t1390, t1392, t1393, t1394, t1395, t1396, t1398, t14, t140, t1403, t1404, t1407, t141, t1410, t1411, t1414, t1415, t1418, t1419, t142, t1420, t1421, t1422, t1426, t1430, t1433, t1436, t1437, t1438, t1439, t144, t1440, t1442, t1444, t1446, t1448, t1449, t1450, t1451, t1453, t1454, t1455, t1456, t1459, t1461, t1463, t1465, t1467, t1469, t1472, t1475, t1477, t148, t1480, t1483, t1485, t1486, t1487, t1488, t1489, t149, t1491, t1492, t1493, t1494, t1495, t1496, t1499, t15, t150, t1502, t1506, t1507, t151, t1510, t1511, t1512, t1515, t1516, t1517, t1518, t1519, t1520, t1521, t1522, t1523, t1525, t1526, t1527, t1528, t1529, t1531, t1532, t1533, t1534, t1535, t1536, t1537, t154, t1540, t1541, t1543, t1548, t1549, t155, t1551, t1552, t1555, t1556, t1558, t1559, t156, t1560, t1561, t1562, t1563, t1566, t157, t1575, t1576, t1577, t1578, t158, t1580, t1581, t1583, t1585, t1588, t1589, t159, t1590, t1592, t1593, t1594, t1596, t1597, t1598, t1599, t16, t160, t1600, t1601, t1605, t1606, t1608, t161, t1613, t1615, t1616, t1619, t162, t1620, t1622, t1623, t1624, t1627, t163, t1636, t1637, t1638, t1639, t1640, t1641, t1642, t1643, t1644, t1645, t1647, t1649, t165, t1650, t1652, t1653, t1655, t1656, t1657, t1658, t166, t1661, t1663, t1667, t1669, t167, t1670, t1671, t1677, t168, t1686, t1688, t1689, t169, t1690, t1691, t1692, t1693, t1694, t1695, t1696, t1697, t1699, t17, t170, t1701, t1702, t1703, t1704, t1705, t1706, t1707, t1708, t171, t1710, t1711, t1713, t1714, t1715, t1716, t1717, t1718, t1719, t1720, t1722, t1723, t1724, t1726, t1727, t1728, t173, t1731, t1732, t1734, t1735, t1737, t1738, t174, t1740, t1741, t1742, t1743, t1745, t1747, t175, t1752, t1753, t1754, t1757, t1758, t1759, t176, t1760, t1761, t1762, t1764, t1766, t1767, t1769, t1771, t1772, t1773, t1776, t1777, t1778, t1779, t178, t1781, t1782, t1785, t1786, t1787, t1788, t1789, t179, t1792, t1793, t1795, t1796, t1798, t1799, t180, t1800, t1801, t1802, t1803, t1805, t1807, t1808, t1809, t181, t1810, t1811, t1812, t1814, t1815, t1818, t1820, t1822, t1823, t1825, t1826, t1828, t1829, t1830, t1832, t1834, t1835, t1836, t1837, t1838, t184, t1840, t1841, t1842, t1843, t1844, t1846, t1847, t1849, t185, t1850, t1851, t1852, t1853, t1856, t1857, t1858, t1859, t186, t1860, t1861, t1863, t1864, t1866, t1867, t1868, t1871, t1876, t1877, t1879, t1880, t1883, t1884, t1886, t1888, t1889, t189, t1890, t1891, t1892, t1896, t19, t190, t1905, t1906, t1907, t1908, t1909, t191, t1911, t1912, t1917, t1918, t1919, t192, t1920, t1922, t1923, t1925, t1927, t1928, t1929, t1931, t1932, t1933, t1934, t1936, t1937, t1938, t194, t1941, t1942, t1945, t1951, t1954, t1958, t196, t1961, t1962, t1967, t197, t1970, t1974, t1976, t1977, t1981, t1990, t1991, t1992, t1996, t1997, t1999, t2, t20, t2000, t2002, t2004, t2005, t2006, t2009, t201, t2010, t2011, t2013, t2014, t2015, t2017, t2022, t2024, t2026, t2027, t203, t2030, t2031, t2033, t2034, t2037, t204, t2046, t2047, t2048, t2049, t205, t2050, t2052, t2053, t2054, t2055, t2056, t2058, t2059, t206, t2060, t2061, t2062, t2063, t2065, t2066, t2067, t2068, t2072, t2073, t2076, t2078, t2079, t2080, t2081, t2082, t2083, t2084, t2085, t2086, t2087, t2088, t2089, t209, t2090, t2092, t2093, t2094, t2095, t2097, t2098, t2099, t21, t210, t2102, t2103, t2105, t2106, t2107, t2108, t2109, t211, t2110, t2111, t2112, t2113, t2114, t2117, t212, t2122, t2123, t2125, t2126, t2127, t2130, t2131, t2133, t2134, t2135, t2136, t2138, t2139, t2142, t215, t2151, t2153, t2154, t2155, t2156, t2157, t2158, t2159, t2161, t2162, t2163, t2164, t2165, t2167, t2168, t2169, t217, t2171, t2176, t2177, t2178, t2179, t218, t2180, t2183, t2184, t2186, t219, t2191, t2192, t2193, t2194, t2197, t2198, t2199, t22, t220, t2200, t2201, t2202, t2204, t2207, t2208, t221, t2210, t2211, t2213, t2214, t2216, t2219, t2222, t2223, t2225, t2227, t2228, t2229, t223, t2234, t2235, t2236, t2238, t224, t2241, t2242, t2244, t2245, t2247, t2248, t225, t2250, t2253, t2256, t2257, t2259, t2261, t2262, t2267, t2268, t2269, t2271, t2274, t2275, t2277, t2280, t2283, t229, t2290, t2296, t2298, t2299, t230, t2300, t2301, t2302, t2303, t2304, t2305, t2307, t2308, t2309, t2310, t2311, t2312, t2314, t2315, t2317, t2318, t2320, t2322, t2327, t2328, t2329, t233, t2332, t2333, t2335, t2336, t2338, t2339, t2340, t2341, t2344, t2345, t2346, t2347, t2348, t2350, t2351, t2352, t2353, t2355, t2356, t2359, t2360, t2362, t2365, t2366, t2369, t2374, t2375, t2377, t2379, t238, t2383, t2384, t2386, t2388, t239, t2392, t24, t2401, t2402, t2403, t2405, t2406, t2409, t241, t2411, t2412, t2415, t2416, t2417, t2418, t242, t2420, t2421, t2423, t2424, t2427, t2432, t2433, t2435, t2436, t2439, t2440, t2442, t2443, t2446, t2455, t2456, t2457, t2458, t2461, t2463, t2464, t2466, t2467, t2469, t2475, t2478, t248, t2482, t2485, t2488, t2497, t2498, t2499, t25, t2500, t2502, t2503, t2505, t2508, t2509, t2511, t2512, t2515, t2516, t2518, t2519, t2520, t2521, t2523, t2524, t2527, t253, t2532, t2533, t2535, t2536, t2539, t254, t2540, t2542, t2543, t2546, t255, t2555, t256, t2562, t2563, t2564, t2565, t2566, t2567, t2568, t2569, t2571, t2572, t258, t2580, t2582, t2583, t2584, t2585, t2586, t2587, t2588, t2589, t259, t2590, t2591, t2592, t2594, t2599, t26, t2600, t2602, t2604, t2607, t2608, t261, t2610, t2611, t2614, t262, t2623, t2625, t2626, t2627, t2628, t263, t2630, t2631, t2632, t2633, t2634, t2635, t2636, t2637, t2639, t264, t2641, t2646, t2647, t2648, t2649, t2650, t2653, t2654, t2656, t266, t2661, t2662, t2663, t2666, t2667, t2669, t267, t2670, t2671, t2672, t2673, t2674, t2676, t2678, t268, t2681, t2682, t2684, t2685, t2687, t2688, t269, t2690, t2693, t2696, t27, t270, t2703, t271, t2710, t2712, t2714, t272, t2720, t2721, t2722, t2724, t2726, t273, t2730, t2732, t2733, t2735, t2736, t2738, t274, t2741, t2744, t275, t2751, t2758, t276, t2764, t277, t278, t279, t28, t280, t282, t283, t285, t287, t288, t29, t290, t293, t294, t296, t298, t299, t3, t30, t300, t302, t304, t307, t308, t31, t310, t311, t317, t32, t322, t323, t324, t325, t327, t33, t330, t332, t334, t336, t337, t338, t339, t34, t340, t341, t342, t344, t345, t346, t347, t348, t349, t35, t350, t351, t352, t353, t354, t356, t357, t358, t359, t36, t360, t361, t362, t363, t364, t365, t366, t367, t368, t369, t37, t370, t371, t372, t373, t374, t375, t377, t378, t38, t380, t383, t386, t387, t388, t389, t39, t391, t392, t394, t395, t396, t398, t399, t4, t40, t400, t401, t402, t403, t405, t407, t41, t412, t413, t414, t415, t416, t417, t418, t42, t420, t422, t425, t427, t429, t43, t430, t431, t432, t434, t435, t437, t438, t44, t440, t441, t442, t445, t446, t448, t45, t450, t451, t452, t453, t454, t456, t457, t46, t460, t461, t463, t464, t465, t466, t467, t468, t469, t47, t470, t472, t473, t474, t476, t477, t479, t48, t480, t481, t482, t483, t484, t485, t486, t487, t488, t489, t49, t491, t492, t494, t495, t497, t498, t5, t50, t500, t503, t504, t505, t507, t508, t51, t510, t511, t512, t514, t515, t516, t518, t519, t52, t520, t521, t522, t523, t524, t525, t527, t529, t53, t531, t533, t534, t535, t536, t54, t55, t551, t56, t567, t568, t569, t57, t570, t572, t573, t574, t576, t577, t579, t58, t580, t586, t587, t59, t595, t6, t60, t601, t606, t607, t61, t611, t614, t617, t618, t62, t620, t621, t622, t625, t627, t628, t63, t630, t631, t633, t634, t64, t65, t66, t663, t664, t665, t666, t668, t67, t671, t674, t675, t678, t68, t681, t682, t684, t687, t69, t690, t691, t695, t696, t697, t698, t7, t70, t703, t704, t705, t706, t708, t709, t71, t710, t711, t713, t715, t716, t718, t719, t72, t721, t723, t724, t726, t727, t729, t73, t730, t731, t736, t737, t74, t75, t750, t751, t752, t754, t755, t757, t758, t76, t77, t78, t787, t788, t789, t79, t790, t792, t793, t795, t797, t798, t8, t80, t801, t803, t804, t807, t808, t81, t811, t814, t815, t818, t82, t821, t822, t823, t824, t825, t826, t827, t828, t829, t83, t830, t831, t832, t833, t834, t835, t836, t837, t838, t839, t84, t85, t86, t861, t863, t864, t865, t866, t867, t868, t869, t87, t870, t872, t873, t874, t875, t878, t879, t88, t880, t883, t884, t885, t887, t888, t889, t89, t892, t893, t894, t895, t897, t898, t899, t9, t90, t901, t902, t903, t904, t905, t907, t91, t910, t911, t914, t918, t92, t921, t924, t926, t927, t93, t930, t931, t932, t933, t936, t938, t94, t940, t943, t944, t947, t95, t950, t951, t952, t953, t956, t961, t962, t963, t964, t966, t967, t97, t970, t971, t973, t974, t975, t976, t977, t978, t979, t98, t980, t982, t983, t984, t985, t986, t987, t990, t999;
    double ret[36];
#include "include/_lhs_0011000.cii"
    return ret[0] + ret[10] + ret[11] + ret[12] + ret[13] + ret[14] + ret[15] + ret[16] + ret[17] + ret[18] + ret[19] + ret[1] + ret[20] + ret[21] + ret[22] + ret[23] + ret[24] + ret[25] + ret[26] + ret[27] + ret[28] + ret[29] + ret[2] + ret[30] + ret[31] + ret[32] + ret[33] + ret[34] + ret[35] + ret[3] + ret[4] + ret[5] + ret[6] + ret[7] + ret[8] + ret[9];
}

double lhs_0020000(int t, const Params &p) {
    int n = p.n;
    double s = p.s;
    double h = p.h;
    double rRS = p.rRS;
    double rLR = p.rLR;
    double rLS = p.rLS;
    double rLS_R = p.rLS_R;
    double rRS_L = p.rRS_L;
    double rLR_S = p.rLR_S;
    Freq f = deterministic(t - 1, p);
    double dtL = f.zL;
    double dtS = f.zS;
    double dtR = f.zR;
    double dtLS = f.zLS;
    double dtLR = f.zLR;
    double dtRS = f.zRS;
    double dtLRS = f.zLRS;
    double t1, t10, t100, t1000, t1001, t1002, t1005, t1006, t1011, t1012, t1013, t1015, t1016, t1017, t1018, t1019, t102, t1021, t1022, t1024, t1025, t1027, t103, t1030, t1035, t1036, t1040, t1041, t1043, t1044, t1046, t1047, t1048, t1049, t105, t1053, t1055, t1056, t1058, t106, t1060, t1061, t1063, t1064, t1065, t1066, t1067, t1068, t1069, t1071, t1074, t1076, t1079, t1081, t1083, t1085, t1086, t1088, t109, t1090, t1091, t1092, t1094, t1095, t1097, t1098, t1100, t1101, t1102, t1103, t1104, t1106, t1107, t1109, t1110, t1111, t1115, t1116, t1117, t1118, t1119, t112, t1120, t1121, t1124, t1125, t1126, t1128, t113, t1130, t1132, t1133, t1136, t1138, t1141, t1143, t1145, t1146, t1148, t1149, t115, t1150, t1151, t1152, t1155, t1156, t1157, t1158, t1159, t1161, t1164, t1165, t1166, t1167, t1168, t117, t1171, t1181, t1182, t1185, t1187, t1189, t119, t1191, t1193, t1194, t1195, t1196, t1197, t1198, t1199, t12, t1201, t1204, t1207, t121, t1212, t1214, t1216, t1217, t1219, t122, t1221, t1222, t1223, t1229, t1231, t1232, t1233, t1234, t1235, t1238, t1239, t124, t1249, t125, t1250, t1251, t1252, t1253, t1254, t1257, t1258, t1261, t127, t1271, t1273, t1274, t1275, t1276, t1277, t1278, t1279, t1280, t1281, t1282, t1283, t1286, t1287, t129, t1290, t1291, t1292, t1293, t1294, t1295, t1296, t1297, t1298, t13, t130, t1300, t1302, t1303, t1305, t1307, t1308, t131, t1310, t1312, t1313, t1314, t1315, t1316, t1317, t1318, t1319, t1321, t1322, t1324, t1325, t1326, t1327, t1328, t1329, t133, t1331, t1332, t1335, t134, t1340, t1343, t1346, t1349, t135, t1350, t1353, t1354, t1357, t1358, t1359, t1360, t1363, t1364, t1365, t1366, t1368, t1370, t1372, t1374, t1376, t1379, t1380, t1381, t1382, t1383, t1384, t1385, t1386, t1387, t1388, t1389, t139, t1392, t1393, t1394, t1396, t1397, t1398, t1399, t14, t140, t1400, t1402, t1404, t1405, t1406, t1409, t141, t1412, t1414, t1416, t1418, t1419, t1420, t1421, t1423, t1424, t1427, t1429, t143, t1432, t1436, t1437, t1441, t1442, t1445, t1446, t1447, t1450, t1453, t1456, t1459, t1462, t1465, t1469, t147, t1472, t1473, t1475, t1476, t1478, t148, t1480, t1481, t1482, t1483, t1484, t1485, t1486, t1487, t1488, t1489, t149, t1490, t1491, t1494, t15, t150, t1504, t1505, t1510, t1511, t1513, t1514, t1515, t1516, t1519, t152, t1521, t1524, t1525, t1526, t153, t1530, t1531, t1533, t1534, t1535, t1536, t1537, t1542, t1543, t1544, t1545, t1546, t1549, t1559, t156, t1560, t1563, t1564, t1566, t1567, t1569, t157, t1571, t1573, t1576, t1578, t1579, t158, t1581, t1582, t1588, t159, t1590, t1596, t1598, t16, t1608, t161, t1610, t1612, t1614, t1615, t1616, t1617, t1618, t1619, t1620, t1622, t1623, t1626, t1627, t1628, t163, t1631, t1632, t1633, t1634, t1635, t1636, t1637, t1638, t1639, t164, t1641, t1642, t1643, t1645, t1646, t1648, t1649, t165, t1650, t1651, t1652, t1654, t1655, t1656, t1658, t166, t1661, t1666, t1669, t167, t1670, t1671, t1672, t1674, t1675, t1677, t1678, t1679, t168, t1680, t1681, t1682, t1684, t1685, t1686, t1687, t1688, t1689, t169, t1690, t1691, t1694, t1695, t1698, t17, t170, t1700, t1701, t1703, t1705, t1706, t1709, t171, t1711, t1713, t1714, t1716, t1717, t1718, t172, t1721, t1722, t1724, t1726, t1727, t1728, t1729, t173, t1730, t1731, t1733, t1735, t1736, t1738, t1739, t174, t1740, t1741, t1743, t1746, t1747, t1748, t1749, t175, t1750, t1751, t1753, t1755, t1758, t1759, t1760, t1762, t1763, t1764, t1765, t1766, t1768, t1769, t177, t1771, t1772, t1773, t1774, t1775, t1779, t178, t1780, t1781, t1782, t1783, t1784, t1785, t1788, t1789, t1793, t180, t1803, t1807, t181, t1810, t1814, t1817, t182, t1822, t1825, t1829, t183, t1831, t1834, t1835, t1837, t1839, t184, t1840, t1841, t1842, t1845, t1846, t1847, t1848, t1849, t185, t1850, t1851, t1852, t1854, t1858, t186, t1862, t187, t1872, t1873, t1877, t188, t1881, t1882, t1883, t1886, t1888, t189, t1890, t1891, t1894, t1895, t1896, t19, t190, t1900, t1901, t1903, t1904, t1905, t1906, t1908, t191, t1911, t192, t1921, t1922, t1926, t1927, t1928, t1929, t193, t1931, t1932, t1935, t1937, t1939, t194, t1940, t1941, t1942, t1943, t1946, t1947, t1948, t1949, t1951, t1955, t1956, t1957, t1958, t1959, t196, t1960, t1962, t1964, t1965, t1967, t1969, t197, t1970, t1974, t1975, t1978, t198, t1982, t1987, t1988, t1989, t199, t1990, t1991, t1992, t1995, t1996, t1997, t1998, t2, t20, t200, t2001, t201, t2011, t2013, t2015, t2016, t2017, t2019, t202, t2020, t2022, t2023, t2025, t2026, t2029, t2034, t2039, t204, t2040, t2041, t2043, t2044, t2045, t2046, t2048, t2049, t2051, t2052, t2056, t2057, t2058, t2064, t2066, t2068, t2069, t207, t2073, t2076, t2079, t208, t2080, t2082, t2085, t209, t2091, t2093, t2094, t2096, t2098, t2099, t21, t210, t2103, t2106, t2109, t211, t2112, t212, t2121, t2123, t2124, t2128, t213, t2131, t2132, t2139, t2140, t2146, t2148, t2149, t2151, t2152, t2154, t2155, t2156, t2158, t216, t2160, t2161, t2163, t2165, t2168, t2173, t2176, t2177, t2178, t218, t2180, t2183, t2184, t2187, t2188, t2189, t219, t2190, t2191, t2192, t2193, t2195, t2199, t22, t220, t2200, t2202, t2204, t221, t2210, t2211, t2212, t2213, t2215, t2217, t2221, t223, t2231, t2234, t2235, t2237, t2238, t224, t2241, t2242, t2244, t2245, t2246, t2249, t2251, t2252, t2256, t2259, t2269, t227, t2275, t2278, t228, t2281, t2285, t2288, t229, t2290, t2293, t23, t230, t2303, t2306, t2308, t2309, t231, t2311, t2312, t2316, t2317, t2318, t232, t2321, t2322, t2324, t2325, t2328, t2329, t2331, t2332, t2335, t234, t2345, t2346, t2353, t2354, t2359, t236, t2367, t237, t2370, t2371, t2372, t2373, t2374, t2376, t2378, t2379, t2384, t2385, t2387, t2394, t2397, t24, t240, t2407, t2409, t241, t2410, t2411, t2412, t2414, t2415, t2418, t2420, t2428, t2433, t2434, t2437, t2438, t2439, t244, t2441, t2442, t2444, t2445, t245, t2451, t2452, t2453, t2455, t2456, t2458, t246, t2460, t2462, t2463, t2467, t2470, t2477, t2484, t2488, t249, t2492, t2498, t25, t250, t2500, t2502, t2503, t2507, t251, t2510, t2517, t2525, t2526, t253, t2532, t256, t257, t259, t260, t261, t262, t263, t265, t266, t268, t269, t27, t273, t276, t28, t281, t282, t283, t284, t285, t286, t288, t289, t29, t295, t3, t300, t301, t302, t303, t304, t305, t307, t308, t309, t31, t310, t311, t312, t313, t315, t317, t320, t321, t322, t323, t324, t325, t327, t328, t329, t33, t330, t332, t333, t334, t335, t336, t337, t338, t34, t341, t343, t347, t349, t35, t351, t354, t355, t356, t359, t36, t360, t366, t37, t371, t372, t373, t374, t375, t376, t377, t378, t38, t380, t381, t383, t386, t389, t39, t390, t391, t392, t393, t394, t396, t399, t4, t40, t404, t405, t408, t409, t41, t410, t411, t412, t413, t414, t415, t416, t417, t419, t42, t420, t423, t426, t43, t432, t433, t434, t435, t438, t439, t44, t444, t445, t448, t45, t454, t457, t46, t461, t462, t466, t467, t469, t47, t470, t472, t473, t474, t476, t477, t478, t48, t483, t484, t485, t49, t490, t5, t50, t500, t502, t503, t504, t505, t506, t507, t51, t510, t513, t515, t517, t518, t519, t52, t522, t523, t525, t528, t53, t530, t532, t535, t537, t54, t541, t544, t546, t547, t549, t55, t550, t552, t553, t556, t56, t560, t561, t563, t564, t566, t567, t569, t57, t570, t572, t573, t575, t576, t578, t579, t58, t582, t583, t584, t585, t587, t588, t589, t590, t592, t594, t597, t6, t60, t600, t601, t602, t603, t605, t608, t61, t611, t612, t615, t618, t62, t621, t622, t626, t628, t629, t63, t631, t632, t634, t635, t637, t638, t64, t640, t641, t642, t643, t645, t646, t649, t65, t650, t652, t653, t654, t655, t656, t657, t66, t67, t672, t68, t687, t688, t689, t69, t691, t692, t694, t695, t697, t698, t7, t70, t700, t701, t702, t703, t704, t705, t706, t707, t709, t71, t711, t713, t715, t716, t717, t72, t720, t721, t723, t726, t73, t74, t75, t756, t757, t758, t76, t761, t763, t766, t769, t77, t773, t776, t78, t780, t783, t787, t791, t793, t794, t795, t797, t799, t8, t80, t800, t801, t802, t81, t82, t832, t833, t834, t835, t836, t837, t838, t84, t840, t841, t843, t845, t847, t849, t85, t850, t851, t852, t854, t855, t857, t858, t860, t861, t862, t865, t867, t868, t87, t89, t890, t892, t893, t894, t895, t896, t899, t9, t90, t900, t901, t904, t905, t906, t909, t91, t910, t911, t913, t914, t915, t918, t919, t92, t920, t921, t922, t923, t925, t927, t928, t929, t93, t930, t931, t934, t936, t937, t94, t940, t944, t945, t949, t95, t951, t954, t957, t958, t959, t96, t960, t961, t962, t965, t97, t975, t977, t978, t979, t98, t980, t981, t983, t984, t985, t986, t987, t989, t990, t991, t992, t993, t995, t996, t997, t999;
    double ret[36];
#include "include/_lhs_0020000.cii"
    return ret[0] + ret[10] + ret[11] + ret[12] + ret[13] + ret[14] + ret[15] + ret[16] + ret[17] + ret[18] + ret[19] + ret[1] + ret[20] + ret[21] + ret[22] + ret[23] + ret[24] + ret[25] + ret[26] + ret[27] + ret[28] + ret[29] + ret[2] + ret[30] + ret[31] + ret[32] + ret[33] + ret[34] + ret[35] + ret[3] + ret[4] + ret[5] + ret[6] + ret[7] + ret[8] + ret[9];
}

double lhs_0100000(int t, const Params &p) {
    int n = p.n;
    double s = p.s;
    double h = p.h;
    double rRS = p.rRS;
    double rLR = p.rLR;
    double rLS = p.rLS;
    double rLS_R = p.rLS_R;
    double rRS_L = p.rRS_L;
    double rLR_S = p.rLR_S;
    Freq f = deterministic(t - 1, p);
    double dtL = f.zL;
    double dtS = f.zS;
    double dtR = f.zR;
    double dtLS = f.zLS;
    double dtLR = f.zLR;
    double dtRS = f.zRS;
    double dtLRS = f.zLRS;
    double t1, t10, t100, t1000, t1001, t1002, t1003, t1004, t1005, t1006, t1007, t1008, t1009, t101, t1010, t1011, t1012, t1013, t1015, t1016, t1017, t1018, t1020, t1021, t1023, t1024, t1026, t1027, t1028, t1029, t103, t1030, t1031, t1032, t1033, t1034, t1037, t1038, t1039, t1043, t1044, t1047, t1048, t1049, t105, t1052, t1053, t1056, t1058, t106, t1060, t1062, t1064, t1065, t1067, t1069, t1070, t1071, t1072, t1074, t1078, t1083, t1084, t1085, t1086, t1087, t1089, t1091, t1092, t1093, t1095, t1097, t1098, t11, t1100, t1101, t1104, t1106, t1107, t111, t1110, t1111, t1115, t1117, t1118, t1119, t112, t1120, t1121, t1122, t1124, t1125, t1126, t1127, t1129, t1130, t1131, t1133, t1134, t1135, t1136, t1137, t114, t1140, t1141, t1142, t1143, t1144, t1145, t1146, t115, t1150, t1151, t1155, t1156, t1157, t1159, t116, t1160, t1163, t1164, t1167, t1168, t1169, t1170, t1171, t1172, t1174, t1175, t1177, t1178, t1179, t118, t1180, t1181, t1182, t1183, t1187, t1188, t1189, t119, t1190, t1191, t1192, t1193, t1194, t1195, t1196, t1197, t12, t1200, t1203, t1206, t1208, t121, t1212, t1216, t1217, t1218, t1219, t1220, t1221, t1222, t1223, t1225, t1227, t1228, t123, t1230, t1231, t1232, t1233, t1234, t1235, t1236, t1237, t1239, t124, t1242, t1243, t1246, t1248, t125, t1250, t1252, t1253, t1254, t1255, t1256, t1257, t1258, t1261, t1262, t1263, t1264, t1265, t1266, t1267, t1268, t127, t1270, t1272, t1273, t1275, t1277, t1278, t1279, t128, t1283, t1284, t1285, t1286, t1287, t1288, t1289, t1291, t1292, t1295, t1297, t1299, t13, t130, t1301, t1302, t1304, t1306, t1309, t131, t1312, t1314, t1317, t1320, t1322, t1323, t1325, t1326, t1327, t1329, t133, t1330, t1332, t1333, t1335, t1337, t1339, t1340, t1341, t1342, t1343, t1344, t1346, t1347, t1350, t1353, t1354, t1357, t136, t1360, t1361, t1364, t1365, t1366, t1368, t1369, t1370, t1371, t1372, t1373, t1374, t1375, t1376, t1377, t138, t1380, t1381, t1382, t1383, t1384, t1385, t1386, t1387, t1388, t139, t1391, t1394, t1395, t1396, t14, t140, t1400, t1404, t1405, t1406, t1409, t141, t1412, t1416, t1419, t142, t1420, t1423, t1424, t1426, t1428, t143, t1431, t1432, t1433, t1436, t1437, t1440, t1441, t1443, t1444, t1445, t1446, t1447, t1448, t145, t1452, t1453, t1456, t1457, t1459, t146, t1460, t1462, t1463, t1466, t1468, t1476, t1477, t1478, t1479, t1482, t1483, t1485, t149, t1490, t1491, t1492, t1493, t1495, t1496, t1497, t1499, t15, t150, t1500, t1501, t1503, t1504, t1505, t1506, t1507, t1508, t1509, t1511, t1512, t1514, t1515, t1516, t1517, t1518, t1520, t1521, t1522, t1523, t1525, t1527, t1528, t153, t1531, t1532, t1533, t1536, t1537, t154, t1540, t1541, t1542, t1544, t1546, t1549, t155, t1551, t1552, t1554, t1556, t1557, t1559, t156, t1560, t1562, t1563, t1564, t1566, t1567, t1568, t1569, t1570, t1574, t1578, t158, t1581, t1582, t1583, t1584, t1585, t1586, t1587, t1588, t1589, t159, t1591, t1592, t1594, t1595, t1596, t1599, t16, t160, t1602, t1603, t1606, t1607, t1609, t161, t1611, t1613, t1614, t1616, t1617, t1619, t1620, t1621, t1622, t1623, t1627, t1631, t1636, t1638, t1639, t164, t1640, t1642, t1644, t1645, t1647, t1648, t1649, t165, t1652, t1653, t1654, t1656, t1657, t1658, t1659, t166, t1660, t1661, t1663, t1664, t1668, t1669, t1673, t1674, t1676, t1677, t1680, t1681, t1682, t1683, t1685, t1686, t1687, t1689, t169, t1690, t1692, t1693, t1696, t1697, t1698, t17, t1700, t1701, t1705, t1709, t171, t1713, t1714, t1716, t1719, t1720, t1721, t1724, t1725, t1727, t1729, t173, t1730, t1732, t1733, t1734, t1735, t1738, t1739, t1740, t1742, t1743, t1746, t1747, t1749, t1750, t1751, t1752, t1754, t1755, t1756, t1757, t1761, t1762, t1765, t177, t1770, t1771, t1772, t1775, t1776, t1777, t1778, t1779, t178, t1780, t1781, t1782, t1783, t1784, t1785, t1786, t1788, t1789, t179, t1793, t1794, t1795, t1799, t18, t180, t1800, t1802, t1803, t1804, t1806, t1808, t1809, t181, t1811, t1812, t1813, t1814, t1815, t1816, t1818, t1819, t1821, t1822, t1825, t1827, t1828, t1830, t1831, t1839, t184, t1840, t1841, t1843, t1844, t1845, t1846, t1848, t1852, t1859, t186, t1860, t1862, t1863, t1864, t1867, t1875, t1876, t1877, t1878, t1879, t188, t1881, t1882, t1884, t1885, t1886, t1888, t189, t1890, t1891, t1893, t1896, t1897, t1898, t19, t190, t1900, t1901, t1904, t1905, t1907, t1908, t191, t1910, t1911, t1912, t1913, t1917, t1918, t1921, t1922, t1923, t1924, t1925, t1928, t1929, t1931, t1934, t1935, t1939, t194, t1940, t1941, t1943, t1944, t1947, t1949, t195, t1950, t1954, t1957, t196, t1960, t1963, t1965, t1969, t197, t1973, t1974, t1975, t1979, t198, t1982, t1983, t1985, t1988, t1989, t199, t1992, t1996, t1998, t1999, t2, t200, t2001, t2002, t2006, t2007, t2008, t201, t2011, t2014, t2017, t2018, t202, t2021, t2022, t2026, t2027, t2028, t2029, t203, t2035, t204, t2045, t2049, t205, t2050, t2053, t2054, t2056, t2057, t206, t2061, t2062, t2063, t2064, t2065, t2067, t2069, t207, t2070, t2073, t2074, t2075, t2078, t2079, t208, t2081, t2083, t2084, t2085, t2088, t209, t2090, t2091, t2093, t2094, t2095, t2096, t21, t2102, t2104, t2105, t2106, t2107, t2109, t211, t2116, t2119, t212, t2121, t2122, t2123, t2124, t213, t214, t215, t216, t217, t219, t220, t221, t222, t223, t224, t225, t227, t228, t23, t230, t232, t233, t235, t238, t239, t24, t241, t243, t244, t246, t247, t249, t25, t250, t254, t257, t26, t262, t263, t264, t266, t267, t269, t27, t270, t271, t272, t273, t274, t275, t277, t278, t279, t28, t281, t282, t288, t293, t294, t296, t298, t299, t3, t30, t300, t301, t302, t303, t305, t308, t309, t31, t315, t32, t320, t321, t323, t324, t326, t329, t33, t332, t333, t334, t335, t336, t337, t338, t339, t34, t340, t341, t342, t343, t344, t345, t346, t347, t348, t349, t35, t351, t352, t353, t354, t355, t356, t358, t359, t36, t360, t361, t363, t364, t365, t366, t367, t368, t369, t37, t370, t371, t372, t373, t374, t376, t377, t378, t379, t380, t381, t384, t385, t387, t388, t389, t391, t392, t393, t395, t396, t397, t398, t399, t4, t403, t405, t408, t409, t41, t412, t413, t414, t415, t416, t417, t42, t420, t421, t422, t424, t425, t426, t428, t429, t43, t430, t431, t432, t433, t435, t436, t437, t438, t44, t440, t442, t443, t444, t445, t446, t447, t449, t45, t450, t452, t453, t454, t456, t457, t459, t46, t460, t464, t465, t467, t47, t470, t471, t475, t477, t478, t48, t480, t481, t482, t484, t486, t488, t49, t490, t492, t493, t495, t497, t498, t499, t5, t50, t504, t505, t506, t51, t512, t513, t518, t52, t522, t523, t526, t527, t529, t53, t532, t533, t535, t536, t538, t539, t54, t541, t542, t544, t545, t546, t547, t549, t55, t550, t552, t553, t554, t555, t556, t559, t56, t560, t561, t562, t563, t564, t566, t568, t57, t570, t572, t573, t574, t575, t576, t577, t578, t579, t58, t580, t581, t582, t583, t585, t586, t587, t589, t59, t590, t591, t592, t594, t595, t597, t598, t599, t6, t600, t601, t602, t61, t617, t618, t62, t63, t633, t634, t635, t636, t637, t638, t639, t64, t640, t641, t643, t644, t646, t648, t65, t650, t651, t653, t654, t657, t658, t659, t66, t660, t662, t663, t664, t665, t666, t667, t668, t669, t67, t670, t671, t674, t677, t679, t68, t681, t682, t683, t684, t685, t687, t689, t69, t690, t691, t692, t693, t694, t695, t697, t698, t7, t70, t702, t71, t72, t73, t734, t735, t736, t737, t738, t739, t74, t740, t741, t742, t746, t748, t749, t751, t752, t754, t755, t757, t758, t76, t760, t763, t765, t766, t768, t769, t77, t771, t772, t773, t774, t776, t777, t778, t78, t781, t782, t784, t785, t786, t787, t789, t79, t790, t792, t795, t796, t797, t799, t8, t80, t800, t802, t803, t805, t806, t807, t808, t809, t81, t810, t814, t815, t82, t83, t837, t838, t84, t840, t841, t842, t843, t844, t845, t846, t847, t848, t849, t850, t851, t852, t854, t855, t856, t859, t86, t860, t861, t862, t865, t866, t867, t87, t89, t897, t899, t90, t900, t901, t902, t904, t906, t907, t908, t909, t91, t910, t911, t915, t916, t917, t918, t919, t92, t920, t921, t922, t923, t924, t925, t926, t927, t928, t929, t93, t930, t931, t932, t933, t934, t935, t936, t937, t938, t939, t94, t940, t944, t945, t946, t948, t949, t95, t950, t951, t952, t953, t956, t957, t959, t96, t960, t961, t962, t963, t964, t965, t966, t967, t968, t969, t971, t972, t974, t975, t977, t978, t98, t980, t981, t982, t984, t986, t987, t988, t989, t99, t990, t992, t995, t996, t997, t998, t999;
    double ret[36];
#include "include/_lhs_0100000.cii"
    return ret[0] + ret[10] + ret[11] + ret[12] + ret[13] + ret[14] + ret[15] + ret[16] + ret[17] + ret[18] + ret[19] + ret[1] + ret[20] + ret[21] + ret[22] + ret[23] + ret[24] + ret[25] + ret[26] + ret[27] + ret[28] + ret[29] + ret[2] + ret[30] + ret[31] + ret[32] + ret[33] + ret[34] + ret[35] + ret[3] + ret[4] + ret[5] + ret[6] + ret[7] + ret[8] + ret[9];
}

double lhs_0100001(int t, const Params &p) {
    int n = p.n;
    double s = p.s;
    double h = p.h;
    double rRS = p.rRS;
    double rLR = p.rLR;
    double rLS = p.rLS;
    double rLS_R = p.rLS_R;
    double rRS_L = p.rRS_L;
    double rLR_S = p.rLR_S;
    Freq f = deterministic(t - 1, p);
    double dtL = f.zL;
    double dtS = f.zS;
    double dtR = f.zR;
    double dtLS = f.zLS;
    double dtLR = f.zLR;
    double dtRS = f.zRS;
    double dtLRS = f.zLRS;
    double t1, t10, t100, t1000, t1001, t1003, t1004, t1005, t1007, t1008, t1009, t101, t1010, t1011, t1012, t1013, t1016, t1017, t1019, t102, t1020, t1021, t1022, t1023, t1024, t1025, t1026, t1027, t1028, t1029, t103, t1031, t1032, t1034, t1035, t1037, t1039, t104, t1044, t1046, t1047, t1049, t1050, t1052, t1053, t1054, t1057, t1058, t1059, t106, t1060, t1061, t1062, t1063, t1065, t1067, t1068, t107, t1070, t1071, t1072, t1073, t1074, t1075, t1076, t1077, t1078, t108, t1082, t1084, t1085, t1086, t1087, t1088, t1089, t109, t1092, t1093, t1094, t1096, t1099, t1101, t1103, t1104, t1106, t1107, t1108, t1109, t1110, t1111, t1113, t1115, t1116, t1118, t1119, t1121, t1123, t1125, t1126, t1128, t1130, t1131, t1132, t1133, t1134, t1135, t1138, t1139, t114, t1140, t1141, t1142, t1144, t1145, t1146, t1148, t1149, t115, t1150, t1151, t1152, t1153, t1155, t1156, t1157, t116, t1160, t1161, t1162, t1164, t1165, t1166, t1167, t1168, t117, t1171, t1172, t1175, t1180, t1181, t1183, t1184, t1187, t1188, t1189, t119, t1191, t1192, t1195, t12, t1204, t1205, t1206, t1207, t1208, t1209, t121, t1211, t1212, t1213, t1214, t1215, t1216, t1218, t1219, t1220, t1221, t1223, t1226, t1229, t123, t1231, t1232, t1234, t1235, t1236, t1237, t1239, t124, t1240, t1241, t1242, t1243, t1244, t1245, t1246, t1247, t1248, t1249, t125, t1250, t1251, t1252, t1253, t1254, t1255, t1256, t1257, t1258, t1259, t126, t1260, t1262, t1263, t1264, t1265, t1266, t1267, t1268, t1269, t127, t1271, t1276, t1277, t1279, t128, t1280, t1283, t1284, t1285, t1287, t1288, t1291, t13, t130, t1300, t1302, t1303, t1304, t1305, t1306, t1307, t1308, t131, t1310, t1312, t1313, t1315, t1316, t1317, t1318, t1319, t132, t1320, t1321, t1322, t1323, t1324, t1327, t1328, t1331, t1332, t1334, t1335, t1336, t1337, t1338, t1339, t1340, t1341, t1342, t1344, t1345, t1346, t1347, t1349, t135, t1351, t1352, t1353, t1354, t1355, t1356, t1357, t1358, t136, t1361, t1363, t1364, t1366, t137, t1371, t1372, t1375, t1378, t1379, t138, t1382, t1383, t1386, t1387, t1388, t1389, t1393, t1397, t1398, t1399, t14, t140, t1401, t1402, t1404, t1405, t1407, t1409, t141, t1411, t1412, t1413, t1414, t1419, t1420, t1421, t1424, t1425, t1427, t1429, t143, t1431, t1433, t1435, t1438, t1441, t1443, t1446, t1449, t1451, t1452, t1453, t1454, t1455, t1457, t1458, t1459, t1460, t1461, t1462, t1463, t1464, t1467, t1468, t1469, t147, t1470, t1471, t1472, t1473, t1474, t1475, t1477, t148, t1480, t1481, t1482, t1483, t1484, t1485, t1486, t1487, t1488, t1489, t149, t1490, t1491, t1492, t1493, t1495, t1498, t15, t1501, t1505, t1508, t1509, t1511, t1516, t1517, t1519, t152, t1520, t1521, t1522, t1523, t1524, t1525, t1526, t1528, t153, t1537, t1538, t1539, t154, t1540, t1542, t1546, t1547, t1548, t155, t1550, t1552, t1554, t1555, t1556, t1557, t1558, t156, t1561, t1562, t1563, t1565, t1566, t1567, t1568, t157, t1570, t1575, t1576, t1578, t1579, t158, t1581, t159, t1590, t1591, t1593, t1596, t1597, t1599, t16, t160, t1600, t1602, t1606, t1608, t1609, t161, t1611, t1615, t1617, t162, t1623, t1625, t163, t1638, t164, t1640, t1641, t1643, t1644, t1645, t1648, t1649, t165, t1650, t1651, t1652, t1653, t1654, t1656, t1657, t1659, t166, t1660, t1661, t1662, t1663, t1664, t1665, t1667, t1668, t1669, t1671, t1672, t1673, t1674, t1675, t1677, t1678, t1679, t168, t1680, t1681, t1682, t1683, t1685, t1686, t1688, t1689, t169, t1690, t1692, t1694, t1699, t17, t170, t1702, t1703, t1704, t1708, t171, t1711, t1712, t1713, t1714, t1715, t1716, t1717, t1718, t1719, t172, t1722, t1723, t1725, t1726, t1728, t173, t1730, t1731, t1733, t1734, t1736, t1737, t1738, t1739, t174, t1742, t1743, t1745, t1746, t1747, t1748, t1749, t1750, t1752, t1753, t1754, t1755, t1757, t1758, t176, t1760, t1761, t1762, t1764, t1765, t1767, t1769, t177, t1770, t1771, t1772, t1773, t1774, t1775, t1776, t1777, t1779, t178, t1780, t1781, t1783, t1784, t1785, t1786, t1787, t179, t1790, t1791, t1792, t1794, t1795, t1796, t1798, t1799, t1801, t1802, t1803, t1806, t1807, t1809, t1811, t1812, t1814, t1816, t1817, t1818, t182, t1821, t1826, t1827, t1829, t183, t1830, t1833, t1834, t1836, t1837, t1838, t1839, t184, t1842, t185, t1851, t1852, t1853, t1854, t1855, t1857, t1858, t1860, t1861, t1862, t1865, t1866, t1868, t1869, t1870, t1871, t1873, t1874, t1876, t1877, t188, t1880, t1883, t1884, t1885, t1887, t1888, t189, t1891, t1896, t1897, t1899, t19, t190, t1900, t1903, t1904, t1906, t1907, t191, t1910, t1919, t1920, t1921, t1922, t1924, t1926, t1929, t193, t1930, t1931, t1933, t1934, t1935, t1939, t194, t1941, t1942, t1943, t1944, t1946, t195, t1951, t1953, t1954, t1956, t196, t1965, t1966, t1967, t1968, t1969, t1970, t1972, t1973, t1974, t1976, t1977, t1978, t1979, t1983, t1984, t1986, t1988, t1989, t199, t1990, t1992, t1993, t1995, t1996, t1997, t1998, t1999, t2, t20, t200, t2000, t2001, t2002, t2003, t2005, t2006, t2007, t2008, t2009, t201, t2010, t2011, t2012, t2013, t2015, t2016, t2017, t2018, t2019, t2020, t2021, t2022, t2023, t2024, t2025, t2026, t2028, t2033, t2034, t2036, t2037, t204, t2040, t2041, t2043, t2044, t2045, t2046, t2049, t205, t2058, t206, t2060, t2061, t2062, t2063, t2064, t2065, t2066, t2068, t2069, t207, t2070, t2071, t2072, t2074, t2076, t208, t2081, t2082, t2083, t2084, t2087, t2088, t209, t2090, t2091, t2092, t2093, t2094, t2095, t2096, t2097, t21, t210, t2102, t2105, t2106, t2107, t2109, t2112, t2113, t2115, t2116, t2118, t2119, t212, t2121, t2124, t2127, t2128, t213, t2130, t2132, t2133, t2138, t2139, t214, t2140, t2141, t2143, t2147, t2149, t2150, t2152, t2153, t2155, t2158, t2161, t2162, t2164, t2174, t2176, t2179, t218, t2181, t2184, t2187, t219, t2194, t22, t2200, t2202, t2203, t2204, t2205, t2206, t2208, t2209, t2210, t2211, t2212, t2213, t2214, t2215, t2216, t2218, t2219, t222, t2221, t2222, t2224, t2226, t2231, t2232, t2233, t2234, t2236, t2237, t2240, t2241, t2243, t2246, t2247, t2248, t2249, t2250, t2251, t2253, t2256, t2257, t2259, t2260, t2261, t2263, t2264, t2265, t2266, t2269, t227, t2270, t2273, t2278, t2279, t228, t2281, t2282, t2285, t2286, t2288, t2289, t2292, t23, t230, t2301, t2302, t2303, t2305, t2306, t2308, t2309, t231, t2310, t2312, t2313, t2316, t2317, t2319, t2324, t2325, t2327, t2328, t2331, t2332, t2334, t2335, t2338, t2347, t2348, t2351, t2353, t2354, t2356, t2357, t2358, t2359, t2361, t2366, t2367, t2369, t237, t2370, t2372, t2381, t2382, t2383, t2385, t2386, t2387, t2389, t2390, t2391, t2393, t2394, t2396, t2397, t24, t2400, t2401, t2403, t2408, t2409, t2411, t2412, t2415, t2416, t2418, t2419, t242, t2422, t243, t2431, t2438, t2439, t244, t2440, t2445, t2446, t2447, t2448, t2449, t245, t2450, t2451, t2453, t2454, t246, t2462, t2464, t2465, t2466, t2467, t2468, t2470, t2475, t2476, t2478, t2479, t248, t2482, t2483, t2485, t2486, t2489, t2498, t25, t250, t2500, t2501, t2502, t2503, t2504, t2505, t2506, t2508, t2509, t251, t2510, t2511, t2512, t2514, t2516, t2521, t2522, t2523, t2526, t2527, t2529, t2530, t2531, t2532, t2533, t2534, t2535, t2536, t2537, t2542, t2545, t2546, t2547, t2549, t255, t2552, t2553, t2555, t2556, t2558, t2559, t256, t2561, t2564, t2567, t2574, t258, t2581, t2583, t2588, t2589, t259, t2590, t2591, t2593, t2597, t2599, t26, t2600, t2602, t2603, t2605, t2608, t261, t2611, t2618, t2625, t263, t2631, t264, t265, t266, t267, t268, t269, t27, t270, t272, t273, t274, t275, t276, t277, t278, t279, t28, t280, t281, t282, t283, t285, t286, t288, t29, t291, t294, t295, t296, t297, t298, t299, t3, t300, t301, t302, t303, t305, t306, t307, t308, t309, t31, t310, t311, t312, t313, t314, t316, t317, t319, t32, t321, t322, t324, t327, t328, t33, t330, t332, t333, t334, t335, t337, t338, t34, t344, t349, t35, t350, t351, t352, t354, t357, t359, t36, t361, t363, t364, t365, t366, t367, t368, t369, t37, t371, t372, t373, t374, t375, t376, t377, t378, t379, t38, t380, t381, t382, t383, t384, t385, t386, t387, t389, t39, t390, t392, t393, t394, t395, t397, t399, t4, t40, t404, t405, t406, t407, t408, t409, t41, t411, t412, t414, t415, t417, t418, t42, t423, t424, t43, t435, t436, t44, t447, t448, t449, t45, t454, t455, t456, t457, t459, t46, t462, t465, t466, t469, t47, t472, t473, t474, t476, t479, t48, t482, t483, t484, t485, t488, t489, t49, t493, t494, t495, t496, t497, t498, t5, t50, t501, t504, t506, t508, t509, t51, t510, t511, t512, t513, t514, t516, t519, t52, t520, t521, t522, t523, t524, t525, t526, t527, t528, t529, t53, t531, t532, t534, t535, t537, t538, t54, t541, t543, t544, t546, t547, t548, t55, t550, t551, t553, t554, t556, t557, t558, t56, t560, t561, t564, t565, t567, t568, t569, t57, t570, t572, t573, t577, t578, t58, t580, t581, t583, t584, t585, t587, t588, t589, t59, t591, t592, t593, t594, t596, t598, t6, t60, t600, t602, t604, t605, t606, t607, t608, t61, t610, t611, t613, t614, t62, t63, t64, t643, t644, t645, t646, t647, t65, t650, t652, t653, t655, t657, t66, t660, t661, t663, t664, t665, t668, t67, t671, t672, t675, t678, t679, t68, t680, t681, t682, t683, t684, t685, t686, t687, t689, t69, t691, t693, t695, t696, t697, t698, t699, t7, t70, t700, t703, t704, t705, t707, t708, t71, t710, t711, t713, t714, t716, t717, t72, t724, t73, t730, t736, t74, t741, t742, t746, t749, t75, t754, t76, t78, t784, t785, t786, t789, t79, t790, t791, t794, t795, t796, t798, t799, t8, t80, t800, t803, t804, t805, t806, t807, t808, t81, t810, t812, t813, t814, t815, t816, t818, t819, t82, t821, t822, t825, t826, t829, t83, t833, t836, t839, t84, t841, t85, t86, t863, t864, t865, t866, t867, t868, t869, t87, t870, t872, t873, t874, t875, t876, t877, t878, t879, t88, t880, t881, t882, t884, t885, t888, t889, t89, t890, t891, t893, t894, t895, t896, t898, t9, t90, t900, t901, t903, t904, t906, t907, t909, t91, t910, t912, t913, t916, t917, t92, t920, t921, t922, t925, t927, t929, t93, t932, t933, t936, t937, t939, t94, t944, t945, t946, t947, t948, t949, t95, t950, t952, t953, t954, t955, t959, t960, t961, t962, t963, t965, t966, t967, t968, t969, t97, t972, t98, t981, t983, t984, t985, t986, t987, t988, t989, t991, t992, t994, t995, t996, t997, t998, t999;
    double ret[36];
#include "include/_lhs_0100001.cii"
    return ret[0] + ret[10] + ret[11] + ret[12] + ret[13] + ret[14] + ret[15] + ret[16] + ret[17] + ret[18] + ret[19] + ret[1] + ret[20] + ret[21] + ret[22] + ret[23] + ret[24] + ret[25] + ret[26] + ret[27] + ret[28] + ret[29] + ret[2] + ret[30] + ret[31] + ret[32] + ret[33] + ret[34] + ret[35] + ret[3] + ret[4] + ret[5] + ret[6] + ret[7] + ret[8] + ret[9];
}

double lhs_0100010(int t, const Params &p) {
    int n = p.n;
    double s = p.s;
    double h = p.h;
    double rRS = p.rRS;
    double rLR = p.rLR;
    double rLS = p.rLS;
    double rLS_R = p.rLS_R;
    double rRS_L = p.rRS_L;
    double rLR_S = p.rLR_S;
    Freq f = deterministic(t - 1, p);
    double dtL = f.zL;
    double dtS = f.zS;
    double dtR = f.zR;
    double dtLS = f.zLS;
    double dtLR = f.zLR;
    double dtRS = f.zRS;
    double dtLRS = f.zLRS;
    double t1, t10, t100, t1000, t1001, t1002, t1003, t1004, t1005, t1006, t1007, t1008, t101, t1010, t1011, t1013, t1014, t1015, t1016, t1017, t1018, t1019, t102, t1020, t1022, t1023, t1024, t1025, t1026, t1028, t1029, t1030, t1031, t1032, t1034, t1035, t1036, t1037, t1040, t1041, t1042, t1044, t1045, t1047, t1048, t105, t1050, t1051, t1053, t1055, t106, t1060, t1061, t1062, t1064, t1065, t1066, t1068, t1069, t107, t1071, t1072, t1073, t1074, t1075, t1076, t1077, t108, t1080, t1081, t1082, t1083, t1084, t1085, t1086, t1088, t109, t1090, t1092, t1093, t1096, t1097, t1098, t1099, t11, t110, t1100, t1103, t1104, t1106, t1107, t1109, t111, t1110, t1112, t1113, t1114, t1115, t1116, t1118, t1119, t112, t1120, t1122, t1126, t1128, t1129, t1130, t1131, t1133, t1135, t1136, t1137, t114, t1140, t1141, t1142, t1143, t1144, t1145, t1147, t1148, t1149, t115, t1150, t1151, t1154, t1155, t1157, t1159, t116, t1160, t1162, t1164, t1165, t1166, t1168, t1169, t117, t1172, t1173, t1174, t1175, t1176, t1177, t118, t1180, t1181, t1182, t1184, t1185, t1186, t1187, t1188, t119, t1191, t1196, t1197, t1199, t12, t120, t1200, t1203, t1204, t1206, t1207, t1208, t121, t1211, t122, t1220, t1221, t1222, t1224, t1225, t1226, t1227, t1228, t123, t1230, t1231, t1233, t1234, t1235, t1236, t1239, t124, t1241, t1244, t1246, t1247, t1248, t1249, t125, t1250, t1251, t1252, t1254, t1255, t1256, t1257, t1258, t1259, t1260, t1261, t1262, t1263, t1264, t1265, t1268, t1269, t127, t1270, t1271, t1273, t1274, t1275, t1276, t1278, t1279, t128, t1280, t1281, t1282, t1283, t1284, t1285, t1286, t1287, t1288, t1289, t129, t1291, t1292, t1295, t13, t130, t1300, t1301, t1303, t1304, t1307, t1308, t131, t1310, t1311, t1312, t1315, t1324, t1326, t1327, t1328, t1329, t133, t1330, t1331, t1332, t1334, t1336, t1337, t1339, t134, t1340, t1341, t1342, t1343, t1344, t1345, t1346, t1347, t1348, t135, t1351, t1352, t1355, t1357, t1358, t1359, t136, t1360, t1361, t1363, t1364, t1365, t1366, t1367, t1368, t1369, t137, t1370, t1371, t1372, t1373, t1374, t1375, t1377, t1379, t138, t1380, t1381, t1382, t1383, t1384, t1387, t1389, t139, t1390, t1392, t1397, t1398, t14, t140, t1401, t1404, t1405, t1408, t1409, t141, t1412, t1413, t1414, t1415, t1419, t1423, t1425, t1426, t1428, t1429, t143, t1430, t1433, t1437, t1438, t1442, t1445, t1446, t1449, t1450, t1452, t1454, t1456, t1458, t1460, t1463, t1466, t1468, t147, t1471, t1474, t1476, t1477, t1478, t1479, t148, t1480, t1482, t1484, t1486, t1487, t1488, t149, t1492, t1493, t1494, t1495, t1497, t1498, t1499, t15, t1500, t1501, t1502, t1503, t1504, t1507, t1508, t1509, t1512, t1513, t1514, t1515, t1516, t1517, t1518, t1519, t152, t1520, t1522, t1523, t1524, t1525, t1526, t1527, t1528, t153, t1530, t1531, t1532, t1533, t1534, t1535, t1537, t154, t1542, t1543, t1544, t1545, t1547, t1548, t1549, t155, t1550, t1551, t1552, t1554, t1563, t1564, t1565, t1566, t1568, t157, t1572, t1573, t1574, t1576, t1578, t158, t1580, t1581, t1582, t1583, t1584, t1587, t1588, t1589, t1591, t1592, t1593, t1594, t1596, t16, t160, t1601, t1602, t1604, t1605, t1607, t161, t1616, t1617, t1619, t162, t1621, t1624, t1625, t1627, t1628, t163, t1630, t1634, t1636, t1637, t164, t1641, t1643, t1649, t165, t1651, t1656, t166, t1665, t1667, t1668, t167, t1670, t1671, t1672, t1674, t1675, t1676, t1677, t1678, t1679, t1681, t1682, t1684, t1685, t1686, t1687, t1688, t1689, t169, t1690, t1693, t1694, t1695, t1697, t1699, t17, t170, t1700, t1701, t1702, t1703, t1704, t1706, t1707, t1708, t171, t1711, t1712, t1714, t1715, t1717, t1718, t172, t1720, t1721, t1723, t1725, t173, t1730, t1731, t1732, t1733, t1737, t174, t1740, t1741, t1742, t1743, t1744, t1745, t1746, t1748, t175, t1751, t1753, t1754, t1757, t1758, t1759, t176, t1761, t1762, t1763, t1764, t1765, t1766, t1768, t177, t1770, t1771, t1773, t1774, t1777, t1778, t1779, t178, t1780, t1781, t1782, t1785, t1786, t1788, t1789, t179, t1791, t1792, t1793, t1795, t1796, t1797, t1798, t1799, t18, t1800, t1801, t1804, t1805, t1807, t1809, t181, t1811, t1812, t1814, t1815, t1817, t1818, t1819, t182, t1820, t1823, t1824, t1825, t1826, t1827, t1829, t1830, t1832, t1834, t1835, t1837, t1838, t1839, t184, t1840, t1841, t1842, t1844, t1845, t1846, t1847, t1848, t1849, t185, t1850, t1851, t1854, t1859, t1860, t1862, t1863, t1866, t1867, t1869, t1870, t1873, t188, t1882, t1883, t1884, t1886, t1887, t189, t1892, t1893, t1894, t1895, t1897, t1898, t1899, t19, t1900, t1901, t1903, t1905, t1906, t1907, t1909, t1910, t1911, t1913, t1914, t1915, t1918, t1919, t192, t1922, t1927, t1928, t193, t1930, t1931, t1934, t1935, t1937, t1938, t194, t1941, t195, t1950, t1952, t1955, t1956, t1957, t1959, t196, t1961, t1962, t1963, t1964, t1965, t1966, t197, t1971, t1972, t1973, t1974, t1975, t1976, t1978, t198, t1983, t1984, t1986, t1987, t1989, t199, t1998, t1999, t2, t20, t200, t2000, t2001, t2002, t2003, t2004, t2005, t2006, t2007, t2008, t2009, t2010, t2011, t2012, t2013, t2014, t2017, t2018, t2019, t202, t2023, t2024, t2025, t2027, t2028, t2029, t203, t2030, t2034, t2035, t2037, t2039, t2040, t2041, t2042, t2043, t2044, t2046, t2047, t2048, t2049, t2050, t2051, t2052, t2053, t2055, t2056, t2058, t2059, t206, t2060, t2061, t2062, t2063, t2064, t2067, t207, t2072, t2073, t2075, t2076, t2079, t208, t2080, t2082, t2083, t2086, t209, t2095, t2097, t2099, t21, t2100, t2101, t2103, t2105, t2106, t2108, t2109, t211, t2111, t2113, t2118, t2119, t212, t2120, t2123, t2124, t2126, t2127, t2129, t213, t2131, t2132, t2134, t2135, t2136, t214, t2142, t2145, t2146, t2148, t2150, t2153, t2154, t2156, t2159, t2162, t2163, t2165, t217, t2172, t2174, t2175, t2178, t218, t2180, t2182, t2185, t2186, t2188, t2191, t2194, t2195, t2198, t22, t2207, t2209, t221, t2212, t2213, t2215, t2218, t222, t2221, t2228, t223, t2234, t2236, t2237, t2238, t2239, t224, t2240, t2241, t2242, t2243, t2245, t2246, t2247, t2248, t2249, t225, t2250, t2252, t2253, t2255, t2256, t2258, t226, t2260, t2265, t2268, t2269, t227, t2272, t2273, t2274, t2275, t2277, t2278, t2280, t2281, t2283, t2284, t2285, t2286, t2287, t229, t2290, t2291, t2293, t2294, t2295, t2297, t2298, t2299, t230, t2300, t2303, t2304, t2307, t231, t2312, t2313, t2315, t2316, t2319, t232, t2320, t2322, t2323, t2326, t233, t2335, t2336, t2337, t2339, t234, t2340, t2342, t2343, t2344, t2347, t2348, t235, t2350, t2351, t2353, t2354, t2357, t2358, t2361, t2366, t2367, t2369, t237, t2370, t2373, t2374, t2376, t2377, t238, t2380, t2389, t2390, t2391, t2392, t2395, t2397, t2398, t24, t240, t2400, t2401, t2403, t2408, t2409, t2411, t2412, t2414, t242, t2423, t2424, t2425, t2426, t2428, t2429, t243, t2431, t2432, t2434, t2435, t2436, t2439, t2440, t2442, t2443, t2444, t2446, t2449, t245, t2450, t2453, t2458, t2459, t2461, t2462, t2465, t2466, t2468, t2469, t2472, t248, t2481, t2488, t2489, t249, t2497, t2499, t25, t2500, t2501, t2502, t2507, t2508, t2509, t251, t2511, t2512, t2513, t2514, t2515, t2516, t2517, t2518, t2520, t2525, t2526, t2528, t2529, t253, t2532, t2533, t2535, t2536, t2539, t254, t2548, t255, t2550, t2551, t2552, t2553, t2554, t2556, t2557, t2558, t2559, t256, t2560, t2561, t2562, t2564, t2566, t2571, t2572, t2575, t2576, t2578, t2579, t258, t2580, t2581, t2582, t2583, t2584, t2585, t2586, t259, t2591, t2592, t2595, t2596, t2597, t2599, t26, t260, t2602, t2603, t2605, t2606, t2608, t2609, t261, t2611, t2614, t2617, t262, t2624, t263, t2631, t2633, t2634, t2639, t264, t2640, t2641, t2643, t2647, t2649, t265, t2650, t2652, t2653, t2655, t2658, t2661, t2668, t267, t2675, t268, t2681, t27, t272, t275, t28, t280, t281, t282, t283, t284, t285, t286, t287, t288, t29, t290, t291, t292, t293, t294, t295, t296, t298, t299, t3, t30, t301, t302, t308, t31, t313, t314, t315, t317, t319, t32, t323, t325, t327, t329, t33, t330, t331, t332, t333, t334, t336, t337, t343, t348, t349, t35, t350, t351, t352, t353, t355, t356, t357, t358, t359, t36, t360, t361, t362, t363, t364, t365, t366, t367, t368, t369, t37, t370, t371, t372, t373, t375, t376, t378, t38, t381, t384, t385, t386, t387, t388, t389, t39, t390, t392, t393, t395, t396, t398, t399, t4, t401, t403, t408, t409, t41, t411, t412, t414, t415, t416, t418, t419, t42, t420, t422, t423, t428, t429, t43, t432, t438, t44, t441, t445, t45, t450, t451, t455, t458, t459, t46, t462, t463, t464, t465, t466, t468, t469, t471, t472, t474, t475, t48, t480, t49, t491, t492, t5, t50, t503, t504, t509, t51, t510, t511, t512, t514, t517, t520, t521, t524, t527, t528, t529, t531, t534, t537, t538, t539, t540, t543, t544, t548, t549, t550, t551, t552, t553, t554, t556, t558, t56, t560, t562, t564, t565, t568, t569, t57, t572, t575, t576, t577, t58, t580, t582, t584, t587, t588, t589, t59, t590, t592, t593, t594, t595, t596, t597, t598, t599, t6, t60, t602, t61, t62, t63, t631, t632, t633, t634, t635, t636, t64, t641, t642, t643, t644, t646, t648, t65, t650, t652, t653, t654, t655, t656, t657, t66, t660, t663, t665, t667, t668, t67, t670, t671, t673, t674, t676, t679, t68, t680, t681, t682, t683, t7, t70, t71, t713, t714, t715, t716, t719, t72, t723, t725, t726, t728, t729, t73, t731, t732, t733, t734, t735, t737, t74, t740, t741, t742, t744, t745, t747, t748, t749, t75, t751, t752, t755, t757, t758, t76, t760, t761, t763, t764, t766, t767, t769, t77, t770, t771, t773, t774, t777, t778, t78, t780, t781, t782, t783, t785, t786, t787, t789, t790, t791, t792, t793, t795, t796, t798, t799, t8, t80, t800, t801, t803, t806, t809, t81, t810, t813, t816, t817, t818, t82, t820, t821, t822, t823, t824, t825, t826, t827, t828, t829, t83, t84, t85, t851, t852, t853, t854, t855, t856, t857, t858, t859, t86, t860, t861, t862, t863, t864, t865, t866, t869, t87, t870, t871, t874, t875, t876, t878, t879, t88, t880, t883, t884, t885, t886, t887, t888, t890, t892, t893, t894, t895, t896, t898, t9, t90, t902, t905, t906, t91, t910, t913, t914, t917, t919, t92, t921, t922, t924, t926, t927, t929, t93, t930, t933, t934, t935, t936, t937, t939, t94, t940, t941, t942, t944, t946, t947, t949, t95, t950, t951, t952, t955, t96, t960, t961, t962, t963, t965, t966, t967, t97, t970, t971, t973, t975, t976, t977, t978, t979, t98, t980, t981, t984, t993, t995, t996, t997, t998;
    double ret[36];
#include "include/_lhs_0100010.cii"
    return ret[0] + ret[10] + ret[11] + ret[12] + ret[13] + ret[14] + ret[15] + ret[16] + ret[17] + ret[18] + ret[19] + ret[1] + ret[20] + ret[21] + ret[22] + ret[23] + ret[24] + ret[25] + ret[26] + ret[27] + ret[28] + ret[29] + ret[2] + ret[30] + ret[31] + ret[32] + ret[33] + ret[34] + ret[35] + ret[3] + ret[4] + ret[5] + ret[6] + ret[7] + ret[8] + ret[9];
}

double lhs_0100100(int t, const Params &p) {
    int n = p.n;
    double s = p.s;
    double h = p.h;
    double rRS = p.rRS;
    double rLR = p.rLR;
    double rLS = p.rLS;
    double rLS_R = p.rLS_R;
    double rRS_L = p.rRS_L;
    double rLR_S = p.rLR_S;
    Freq f = deterministic(t - 1, p);
    double dtL = f.zL;
    double dtS = f.zS;
    double dtR = f.zR;
    double dtLS = f.zLS;
    double dtLR = f.zLR;
    double dtRS = f.zRS;
    double dtLRS = f.zLRS;
    double t1, t10, t1000, t1002, t1003, t1005, t1006, t1007, t1008, t1009, t101, t1012, t1013, t1014, t1015, t1016, t1017, t1018, t102, t1020, t1021, t1022, t1023, t1024, t1025, t1026, t1028, t1029, t103, t1030, t1031, t1032, t1033, t1034, t1035, t1036, t1038, t1039, t104, t1040, t1041, t1043, t1044, t1045, t1046, t1047, t1049, t105, t1050, t1052, t1053, t1055, t1056, t1058, t1059, t1061, t1063, t1068, t107, t1070, t1071, t1073, t1074, t1076, t1077, t1078, t1079, t108, t1080, t1081, t1082, t1083, t1084, t1085, t1086, t1089, t109, t1090, t1091, t1092, t1094, t1096, t1097, t1098, t1099, t110, t1100, t1102, t1103, t1105, t1106, t1108, t1109, t1111, t1112, t1114, t1117, t1119, t1121, t1122, t1123, t1124, t1125, t1127, t1128, t1129, t1133, t1135, t1136, t1137, t1138, t1139, t1140, t1143, t1144, t1145, t1147, t1149, t115, t1150, t1152, t1154, t1155, t1158, t1159, t116, t1160, t1161, t1162, t1163, t1164, t1167, t1168, t1169, t117, t1170, t1171, t1172, t1174, t1175, t1176, t1177, t1178, t1179, t118, t1181, t1182, t1183, t1186, t1187, t1190, t1191, t1192, t1193, t1194, t1196, t1197, t1198, t12, t120, t1201, t1206, t1207, t1209, t1210, t1213, t1214, t1216, t1217, t1218, t122, t1221, t1230, t1231, t1233, t1234, t1235, t1236, t1237, t1238, t1239, t124, t1240, t1241, t1242, t1244, t1245, t1246, t1247, t1248, t1249, t125, t1250, t1251, t1252, t1253, t1254, t1255, t1257, t126, t1260, t1263, t1265, t1266, t1267, t1268, t1269, t127, t1270, t1273, t1274, t1275, t1276, t1277, t1278, t1279, t128, t1280, t1281, t1282, t1284, t1285, t1286, t1287, t1288, t1289, t129, t1290, t1291, t1292, t1293, t1294, t1295, t1298, t1299, t13, t1300, t1302, t1303, t1304, t1307, t131, t1312, t1313, t1315, t1316, t1319, t132, t1320, t1322, t1323, t1324, t1327, t133, t1336, t1338, t1339, t1341, t1343, t1344, t1346, t1347, t1348, t1349, t1350, t1351, t1352, t1353, t1355, t1356, t1357, t1358, t1359, t136, t1361, t1363, t1364, t1365, t1366, t1367, t1368, t1369, t137, t1370, t1371, t1372, t1373, t1374, t1375, t1376, t1377, t1378, t1379, t138, t1381, t1382, t1383, t1384, t1385, t1386, t1387, t1388, t139, t1391, t1392, t1395, t1396, t1397, t1398, t14, t1401, t1403, t1404, t1406, t141, t1411, t1412, t1415, t1418, t1419, t142, t1422, t1423, t1426, t1427, t1428, t1429, t1430, t1433, t1435, t1437, t144, t1440, t1443, t1446, t1449, t1452, t1455, t1459, t1462, t1463, t1468, t1472, t1474, t1476, t1477, t1478, t148, t1480, t1481, t1483, t1484, t1486, t1488, t149, t1490, t1491, t1492, t1496, t1497, t1498, t1499, t15, t150, t1500, t1501, t1502, t1503, t1504, t1505, t1507, t1508, t1509, t151, t1510, t1511, t1512, t1514, t1516, t1518, t1519, t1520, t1521, t1522, t1525, t1526, t1527, t1528, t1529, t153, t1530, t1531, t1532, t1533, t1535, t1536, t1537, t1538, t1539, t154, t1540, t1541, t1542, t1543, t1545, t1546, t1547, t1548, t1549, t1552, t1553, t1555, t156, t1560, t1561, t1562, t1564, t1565, t1566, t1567, t1568, t1569, t157, t1570, t1572, t1581, t1582, t1583, t1584, t1586, t1587, t1589, t1591, t1593, t1594, t1595, t1596, t1597, t1598, t1599, t16, t160, t1602, t1603, t1604, t1606, t1607, t1608, t161, t1612, t1613, t1615, t162, t1620, t1621, t1623, t1624, t1626, t163, t1635, t1636, t1637, t1638, t1639, t1640, t1641, t1643, t1644, t1645, t1647, t1649, t165, t1650, t1652, t1653, t1655, t1656, t1657, t1658, t166, t1661, t1663, t1667, t1669, t167, t1670, t1671, t1676, t168, t1685, t1687, t1688, t1689, t169, t1691, t1692, t1693, t1694, t1695, t1696, t1697, t1699, t17, t170, t1700, t1702, t1703, t1704, t1705, t1706, t1707, t1708, t171, t1711, t1712, t1714, t1715, t1716, t1717, t1718, t1719, t172, t1720, t1721, t1722, t1723, t1724, t1726, t1727, t1728, t173, t1731, t1732, t1734, t1735, t1737, t1738, t1739, t174, t1741, t1742, t1744, t1746, t175, t1751, t1752, t1753, t1754, t1758, t176, t1761, t1762, t1763, t1764, t1766, t1767, t1769, t177, t1771, t1772, t1774, t1777, t1779, t178, t1780, t1782, t1783, t1785, t1786, t1787, t1789, t179, t1790, t1793, t1794, t1795, t1797, t1798, t180, t1801, t1802, t1803, t1805, t1807, t1808, t1809, t181, t1810, t1811, t1812, t1815, t1816, t1817, t1819, t182, t1820, t1821, t1822, t1823, t1825, t1826, t1827, t1828, t1829, t183, t1831, t1833, t1834, t1835, t1836, t1837, t1838, t1840, t1841, t1842, t1843, t1845, t1846, t1847, t1849, t185, t1850, t1852, t1853, t1854, t1855, t1856, t1858, t1859, t186, t1861, t1862, t1863, t1864, t1865, t1868, t1869, t187, t1870, t1871, t1872, t1875, t188, t1880, t1881, t1883, t1884, t1887, t1888, t189, t1890, t1891, t1892, t1893, t1896, t19, t190, t1905, t1906, t1909, t191, t1910, t1911, t1913, t1914, t1918, t1919, t1921, t1922, t1924, t1925, t1926, t1927, t1928, t1929, t193, t1930, t1932, t1933, t1934, t1935, t1937, t1938, t1939, t194, t1942, t1943, t1946, t195, t1951, t1952, t1954, t1955, t1958, t1959, t1961, t1962, t1965, t197, t1974, t1978, t198, t1980, t1981, t1982, t1983, t1984, t1986, t1988, t1989, t199, t1990, t1991, t1992, t1993, t1996, t1997, t1998, t2, t20, t2000, t2001, t2003, t2008, t2009, t2011, t2012, t2014, t202, t2023, t2025, t2026, t2027, t2028, t2029, t203, t2030, t2031, t2032, t2033, t2034, t2035, t2036, t2037, t2038, t2039, t2040, t2041, t2042, t2043, t2045, t2046, t2047, t2048, t2049, t2051, t2052, t2056, t2057, t206, t2060, t2062, t2063, t2064, t2065, t2066, t2067, t2068, t2069, t207, t2070, t2073, t2074, t2076, t2077, t2078, t2079, t2080, t2082, t2083, t2084, t2085, t2086, t2087, t2088, t2089, t209, t2090, t2092, t2093, t2096, t21, t210, t2101, t2102, t2104, t2105, t2108, t2109, t211, t2111, t2112, t2113, t2114, t2117, t212, t2126, t2128, t2129, t213, t2130, t2131, t2132, t2133, t2134, t2136, t2137, t2138, t2139, t214, t2140, t2142, t2144, t2149, t2150, t2151, t2152, t2153, t2156, t2158, t2159, t216, t2160, t2161, t2164, t2165, t2166, t2167, t2172, t2173, t2174, t2176, t2177, t2179, t218, t2181, t2184, t2185, t2187, t2188, t219, t2190, t2191, t2193, t2196, t2199, t22, t220, t2200, t2202, t2204, t2205, t2207, t221, t2213, t2214, t2215, t2217, t2219, t222, t2223, t2225, t2226, t2228, t2229, t223, t2231, t2234, t2237, t2238, t2240, t2242, t2243, t2248, t2249, t225, t2250, t2252, t2255, t2256, t2258, t226, t2261, t2264, t2271, t2277, t228, t2280, t2282, t2283, t2284, t2285, t2286, t2288, t2289, t229, t2290, t2291, t2292, t2293, t2294, t2296, t2297, t2299, t23, t2300, t2302, t2303, t2305, t2307, t231, t2312, t2315, t2316, t2317, t2318, t2320, t2321, t2323, t2324, t2325, t2326, t2327, t2328, t2330, t2331, t2334, t2335, t2337, t234, t2340, t2341, t2342, t2343, t2344, t2346, t2349, t2350, t2351, t2354, t2359, t2360, t2362, t2363, t2366, t2367, t2369, t237, t2370, t2373, t238, t2382, t2383, t2384, t2386, t2387, t239, t2390, t2391, t2393, t2394, t2395, t2397, t2398, t24, t240, t2400, t2401, t2404, t2405, t2408, t241, t2413, t2414, t2416, t2417, t242, t2420, t2421, t2423, t2424, t2427, t243, t2436, t2437, t2438, t2439, t2442, t2444, t2445, t2447, t2448, t245, t2450, t2455, t2456, t2458, t2459, t246, t2461, t247, t2470, t2471, t2472, t2474, t2475, t2478, t2479, t248, t2481, t2482, t2483, t2485, t2486, t2488, t2489, t2490, t2492, t2493, t2496, t2497, t25, t250, t2500, t2505, t2506, t2508, t2509, t251, t2512, t2513, t2515, t2516, t2519, t252, t2528, t253, t2535, t2536, t2537, t2538, t2539, t254, t2547, t2549, t255, t2550, t2551, t2553, t2554, t2555, t2556, t2557, t2559, t256, t2560, t2561, t2562, t2563, t2564, t2565, t2566, t2568, t257, t2573, t2574, t2576, t2577, t258, t2580, t2581, t2583, t2584, t2587, t259, t2596, t2598, t2599, t26, t260, t2600, t2601, t2603, t2604, t2605, t2606, t2607, t2608, t2609, t261, t2610, t2612, t2614, t2619, t262, t2622, t2623, t2624, t2625, t2626, t2628, t2629, t2630, t2631, t2632, t2633, t2635, t2636, t2637, t264, t2642, t2645, t2646, t2647, t2649, t265, t2651, t2654, t2655, t2657, t2658, t2660, t2661, t2663, t2666, t2669, t2676, t2683, t2686, t2687, t2689, t269, t2694, t2695, t2697, t2699, t27, t2703, t2705, t2706, t2708, t2709, t2711, t2714, t2717, t272, t2724, t2731, t2737, t277, t278, t28, t280, t281, t287, t29, t292, t293, t294, t295, t296, t298, t3, t300, t301, t305, t306, t308, t309, t31, t311, t313, t314, t315, t316, t317, t318, t32, t320, t323, t324, t325, t326, t328, t329, t335, t34, t340, t341, t342, t343, t345, t348, t35, t350, t352, t354, t355, t356, t357, t358, t359, t36, t360, t361, t362, t363, t366, t367, t368, t369, t37, t372, t373, t374, t375, t376, t378, t379, t38, t380, t381, t382, t383, t384, t385, t386, t387, t388, t389, t39, t390, t391, t393, t394, t396, t397, t399, t4, t40, t400, t401, t402, t404, t406, t41, t411, t412, t413, t418, t419, t42, t43, t430, t431, t44, t442, t443, t444, t45, t450, t451, t452, t453, t455, t456, t458, t459, t46, t461, t462, t47, t48, t49, t491, t492, t493, t494, t496, t499, t5, t50, t502, t503, t506, t509, t51, t510, t511, t513, t516, t519, t52, t520, t521, t522, t525, t526, t53, t530, t531, t532, t533, t534, t535, t536, t538, t539, t54, t541, t542, t55, t56, t57, t571, t572, t573, t574, t575, t577, t578, t58, t580, t582, t583, t586, t587, t589, t59, t590, t593, t594, t597, t6, t60, t600, t601, t604, t605, t608, t609, t61, t610, t611, t612, t613, t614, t615, t616, t617, t618, t619, t62, t620, t624, t627, t63, t630, t631, t632, t634, t635, t637, t638, t64, t640, t641, t643, t644, t65, t650, t657, t66, t663, t668, t669, t67, t670, t671, t673, t674, t675, t677, t679, t68, t681, t683, t684, t689, t69, t690, t692, t693, t696, t699, t7, t70, t701, t703, t704, t705, t706, t707, t708, t709, t71, t710, t711, t712, t713, t715, t716, t718, t719, t72, t721, t722, t725, t727, t729, t73, t730, t731, t732, t734, t735, t738, t739, t74, t741, t742, t743, t744, t746, t747, t748, t749, t75, t751, t752, t754, t755, t757, t758, t76, t760, t761, t762, t763, t765, t769, t77, t771, t772, t774, t775, t777, t778, t779, t78, t781, t782, t783, t784, t786, t788, t789, t79, t791, t792, t794, t795, t797, t799, t8, t80, t800, t802, t803, t806, t807, t808, t809, t81, t811, t812, t813, t816, t817, t818, t819, t82, t820, t822, t824, t826, t828, t83, t830, t831, t832, t833, t834, t835, t836, t839, t84, t840, t841, t844, t845, t846, t848, t849, t85, t850, t853, t854, t855, t856, t858, t86, t860, t861, t862, t863, t864, t865, t866, t868, t869, t87, t870, t871, t872, t873, t874, t875, t876, t877, t878, t879, t88, t880, t89, t9, t90, t902, t904, t905, t906, t907, t908, t91, t910, t911, t914, t915, t918, t92, t922, t925, t928, t93, t930, t931, t934, t937, t938, t94, t941, t942, t943, t946, t948, t95, t950, t953, t954, t955, t958, t96, t963, t964, t965, t966, t968, t969, t972, t973, t974, t975, t976, t977, t978, t979, t98, t980, t981, t984, t985, t986, t987, t988, t99, t991;
    double ret[36];
#include "include/_lhs_0100100.cii"
    return ret[0] + ret[10] + ret[11] + ret[12] + ret[13] + ret[14] + ret[15] + ret[16] + ret[17] + ret[18] + ret[19] + ret[1] + ret[20] + ret[21] + ret[22] + ret[23] + ret[24] + ret[25] + ret[26] + ret[27] + ret[28] + ret[29] + ret[2] + ret[30] + ret[31] + ret[32] + ret[33] + ret[34] + ret[35] + ret[3] + ret[4] + ret[5] + ret[6] + ret[7] + ret[8] + ret[9];
}

double lhs_0101000(int t, const Params &p) {
    int n = p.n;
    double s = p.s;
    double h = p.h;
    double rRS = p.rRS;
    double rLR = p.rLR;
    double rLS = p.rLS;
    double rLS_R = p.rLS_R;
    double rRS_L = p.rRS_L;
    double rLR_S = p.rLR_S;
    Freq f = deterministic(t - 1, p);
    double dtL = f.zL;
    double dtS = f.zS;
    double dtR = f.zR;
    double dtLS = f.zLS;
    double dtLR = f.zLR;
    double dtRS = f.zRS;
    double dtLRS = f.zLRS;
    double t1, t10, t100, t1000, t1001, t1002, t1003, t1004, t1005, t1006, t1007, t1008, t101, t1010, t1011, t1013, t1014, t1015, t1016, t1017, t1018, t1019, t102, t1020, t1021, t1022, t1025, t1026, t1027, t1029, t103, t1030, t1031, t1033, t1035, t1036, t1037, t1038, t1039, t104, t1042, t1044, t1045, t1047, t1048, t1050, t1051, t1053, t1055, t106, t1060, t1061, t1062, t1063, t1065, t1066, t1068, t1069, t107, t1071, t1072, t1073, t1074, t1076, t1077, t1078, t1079, t108, t1080, t1081, t1082, t1085, t1086, t1087, t1088, t1089, t109, t1091, t1093, t1094, t1095, t1096, t1097, t1099, t1102, t1103, t1104, t1105, t1107, t1109, t1112, t1114, t1116, t1117, t1119, t1120, t1121, t1122, t1123, t1124, t1126, t1127, t1129, t1130, t1131, t1135, t1137, t1138, t1139, t114, t1140, t1141, t1142, t1145, t1147, t1149, t115, t1150, t1152, t1153, t1155, t1156, t1159, t116, t1160, t1161, t1163, t1164, t1165, t1167, t1168, t1169, t117, t1170, t1171, t1172, t1174, t1175, t1176, t1179, t1180, t1181, t1183, t1184, t1185, t1186, t1187, t1188, t119, t1191, t1196, t1197, t1199, t12, t1200, t1203, t1204, t1205, t1207, t1208, t121, t1211, t1220, t1221, t1222, t1223, t1224, t1225, t1226, t1227, t1228, t1229, t123, t1230, t1231, t1232, t1233, t1234, t1235, t1237, t1238, t1239, t124, t1240, t1242, t1245, t1248, t125, t1250, t1251, t1252, t1253, t1255, t1256, t1258, t1259, t126, t1260, t1261, t1262, t1263, t1264, t1265, t1266, t1267, t1268, t127, t1271, t1272, t1273, t1274, t1275, t1276, t1277, t1278, t1279, t128, t1282, t1283, t1284, t1285, t1287, t1288, t1289, t1292, t1297, t1298, t13, t130, t1300, t1301, t1304, t1305, t1307, t1308, t131, t1311, t132, t1320, t1322, t1323, t1324, t1325, t1326, t1327, t1328, t1330, t1332, t1333, t1335, t1336, t1337, t1338, t1339, t1340, t1341, t1342, t1343, t1344, t1347, t1348, t135, t1351, t1353, t1354, t1356, t1357, t1358, t1359, t136, t1360, t1361, t1362, t1363, t1364, t1365, t1366, t1367, t1368, t1369, t137, t1370, t1371, t1373, t1375, t1376, t1377, t1378, t1379, t138, t1380, t1383, t1385, t1386, t1388, t1393, t1394, t1397, t1398, t14, t140, t1401, t1402, t1405, t1408, t1409, t141, t1410, t1411, t1412, t1416, t1420, t1422, t1423, t1425, t1426, t1429, t143, t1432, t1433, t1438, t1441, t1442, t1445, t1446, t1448, t1450, t1452, t1454, t1456, t1459, t1462, t1464, t1467, t147, t1470, t1472, t1473, t1474, t1475, t1476, t1478, t148, t1480, t1482, t1483, t1484, t1488, t1489, t149, t1490, t1491, t1492, t1493, t1494, t1496, t1497, t1498, t1499, t15, t1500, t1501, t1502, t1503, t1504, t1507, t1508, t1509, t1510, t1511, t1512, t1513, t1514, t1515, t1517, t1518, t1519, t152, t1520, t1521, t1522, t1523, t1524, t1526, t1527, t153, t1530, t1531, t1533, t1538, t1539, t154, t1540, t1541, t1543, t1544, t1545, t1546, t1547, t1548, t155, t1550, t1559, t1560, t1561, t1562, t1564, t1568, t1569, t157, t1571, t1573, t1575, t1576, t1577, t1578, t1579, t158, t1580, t1583, t1584, t1585, t1587, t1588, t1589, t1590, t1592, t1597, t1598, t16, t160, t1600, t1601, t1603, t161, t1612, t1613, t1615, t1617, t162, t1620, t1621, t1623, t1624, t1626, t163, t1630, t1631, t1633, t1637, t1639, t164, t1645, t1647, t165, t1652, t166, t1661, t1663, t1664, t1666, t1667, t1668, t1669, t167, t1670, t1671, t1672, t1673, t1674, t1676, t1677, t1679, t168, t1680, t1681, t1682, t1683, t1684, t1685, t1686, t1688, t1689, t169, t1690, t1691, t1692, t1694, t1696, t1697, t1698, t1699, t17, t170, t1701, t1702, t1703, t1706, t1707, t1709, t171, t1710, t1712, t1713, t1714, t1716, t1717, t1719, t1721, t1726, t1727, t1728, t1729, t173, t1730, t1731, t1735, t1738, t1739, t174, t1740, t1741, t1743, t1744, t1746, t1748, t1749, t175, t1751, t1753, t1754, t1757, t1758, t1759, t176, t1762, t1763, t1764, t1766, t1767, t1768, t1769, t177, t1770, t1771, t1773, t1774, t1776, t1777, t178, t1780, t1782, t1784, t1785, t1787, t1788, t1789, t179, t1790, t1792, t1794, t1795, t1796, t1797, t1799, t1800, t1802, t1803, t1804, t1805, t1806, t1807, t1808, t181, t1810, t1811, t1813, t1814, t1815, t1816, t1819, t182, t1820, t1821, t1822, t1824, t1826, t1827, t1828, t1829, t183, t1830, t1832, t1833, t1834, t1835, t1836, t1838, t1839, t184, t1840, t1843, t1844, t1845, t1848, t185, t1853, t1854, t1856, t1857, t1860, t1861, t1863, t1864, t1865, t1866, t1869, t1878, t1879, t188, t1880, t1884, t1885, t1886, t1887, t1888, t1889, t189, t1892, t1893, t1894, t1895, t1897, t1899, t19, t190, t1900, t1902, t1903, t1905, t1906, t1907, t1909, t191, t1910, t1911, t1914, t1915, t1918, t1923, t1924, t1926, t1927, t1930, t1931, t1933, t1934, t1937, t194, t1946, t1948, t195, t1950, t1951, t1952, t1953, t1954, t1957, t1958, t1959, t1961, t1962, t1963, t1964, t1965, t197, t1970, t1971, t1972, t1974, t1979, t198, t1980, t1982, t1983, t1985, t199, t1994, t1996, t1997, t1998, t1999, t2, t20, t2000, t2003, t2004, t2005, t2006, t2007, t2008, t2009, t201, t2010, t2011, t2014, t2015, t2017, t2018, t2019, t2020, t2021, t2022, t2023, t2024, t2026, t2027, t2028, t2029, t203, t2030, t2031, t2032, t2034, t2035, t2037, t2038, t2039, t204, t2040, t2041, t2042, t2043, t2044, t2045, t2047, t2051, t2052, t2054, t2056, t2057, t2058, t2059, t2060, t2061, t2062, t2065, t2070, t2071, t2073, t2074, t2075, t2078, t2079, t208, t2081, t2082, t2083, t2086, t209, t2095, t2097, t2098, t2099, t21, t210, t2100, t2101, t2102, t2103, t2105, t2106, t2107, t2108, t2109, t211, t2111, t2113, t2118, t2119, t2120, t2121, t2122, t2125, t2127, t2128, t2129, t213, t2130, t2131, t2134, t2135, t2136, t214, t2141, t2142, t2143, t2144, t2146, t2149, t215, t2150, t2152, t2153, t2155, t2156, t2158, t2161, t2164, t2165, t2167, t2169, t2170, t2171, t2176, t2177, t2178, t218, t2180, t2184, t2186, t2187, t2189, t219, t2190, t2192, t2195, t2198, t2199, t22, t220, t2201, t2211, t2213, t2216, t2217, t2219, t2222, t2225, t223, t2232, t2238, t2240, t2241, t2242, t2243, t2244, t2245, t2246, t2247, t2249, t225, t2250, t2251, t2252, t2253, t2254, t2256, t2257, t2259, t226, t2260, t2262, t2264, t2269, t227, t2270, t2271, t2272, t2274, t2275, t2276, t2278, t228, t2281, t2282, t2283, t2285, t2286, t2287, t229, t2290, t2291, t2294, t2295, t2296, t2297, t2299, t23, t230, t2302, t2303, t2304, t2305, t2307, t2308, t2311, t2316, t2317, t2319, t2320, t2323, t2324, t2326, t2327, t233, t2330, t2339, t234, t2340, t2341, t2343, t2344, t2347, t2348, t235, t2350, t2351, t2353, t2354, t2357, t2358, t2359, t2361, t2362, t2365, t2370, t2371, t2373, t2374, t2377, t2378, t2380, t2381, t2384, t239, t2393, t2394, t2395, t2397, t2398, t2399, t24, t240, t2402, t2404, t2405, t2407, t2412, t2413, t2415, t2416, t2418, t2427, t2428, t2429, t243, t2431, t2432, t2434, t2435, t2437, t2438, t2439, t2440, t2443, t2444, t2446, t2447, t2448, t2450, t2453, t2454, t2457, t2462, t2463, t2465, t2466, t2469, t2470, t2472, t2473, t2476, t248, t2485, t249, t2492, t2493, t2494, t2495, t2496, t2497, t2498, t2499, t25, t2500, t2502, t2503, t2504, t2505, t251, t2513, t2515, t252, t2520, t2521, t2522, t2524, t2529, t2530, t2532, t2533, t2536, t2537, t2539, t2540, t2543, t2552, t2554, t2555, t2556, t2557, t2559, t2560, t2562, t2565, t2566, t2568, t2570, t2575, t2576, t2577, t2578, t258, t2580, t2583, t2585, t2586, t2588, t2590, t2591, t2594, t2595, t2596, t2597, t26, t2603, t2605, t2607, t2610, t2611, t2613, t2616, t2619, t2626, t263, t2633, t264, t2640, t2644, t2645, t2647, t2649, t265, t2652, t2653, t2655, t2658, t266, t2661, t2668, t267, t2675, t268, t2681, t269, t27, t270, t271, t272, t273, t274, t276, t277, t279, t28, t281, t282, t284, t287, t288, t29, t290, t292, t293, t294, t295, t296, t297, t298, t299, t3, t301, t302, t303, t304, t305, t306, t307, t308, t309, t31, t310, t312, t313, t319, t32, t324, t325, t326, t327, t329, t33, t332, t334, t336, t338, t339, t34, t340, t341, t342, t343, t344, t346, t347, t348, t349, t35, t350, t351, t352, t353, t354, t356, t357, t358, t359, t36, t360, t361, t362, t363, t364, t365, t366, t367, t368, t369, t37, t371, t372, t374, t377, t38, t380, t381, t382, t383, t384, t385, t386, t387, t388, t39, t390, t391, t393, t394, t396, t397, t398, t399, t4, t40, t401, t403, t408, t41, t410, t411, t412, t413, t414, t415, t416, t417, t418, t419, t42, t421, t423, t425, t427, t428, t429, t43, t430, t431, t432, t433, t434, t435, t436, t437, t438, t44, t440, t442, t444, t446, t448, t449, t45, t450, t451, t452, t453, t454, t457, t46, t460, t462, t464, t465, t47, t475, t48, t482, t483, t49, t490, t491, t494, t495, t496, t498, t499, t5, t50, t501, t502, t503, t505, t506, t507, t509, t51, t510, t516, t52, t521, t524, t53, t530, t535, t536, t54, t540, t543, t544, t546, t547, t549, t55, t550, t551, t552, t554, t555, t56, t57, t570, t58, t581, t586, t587, t588, t589, t59, t591, t594, t597, t598, t6, t60, t601, t604, t605, t606, t608, t61, t611, t614, t615, t616, t617, t62, t620, t621, t625, t626, t627, t628, t629, t63, t631, t632, t633, t634, t635, t636, t637, t638, t639, t64, t640, t641, t642, t643, t644, t645, t646, t647, t648, t649, t65, t654, t66, t67, t68, t684, t685, t688, t689, t69, t690, t691, t692, t693, t695, t696, t698, t699, t7, t70, t71, t72, t728, t729, t73, t730, t731, t733, t734, t736, t738, t739, t74, t742, t744, t745, t748, t749, t75, t752, t755, t756, t759, t76, t762, t763, t764, t765, t766, t767, t768, t769, t771, t774, t775, t776, t778, t779, t78, t781, t782, t784, t785, t789, t79, t791, t792, t794, t795, t796, t798, t799, t8, t80, t801, t802, t804, t805, t807, t808, t81, t810, t811, t814, t816, t817, t818, t82, t820, t821, t824, t825, t827, t828, t829, t83, t830, t832, t833, t834, t836, t837, t838, t839, t84, t840, t843, t844, t845, t848, t849, t85, t850, t852, t853, t854, t857, t858, t859, t86, t860, t861, t862, t864, t866, t867, t868, t869, t87, t870, t872, t875, t876, t877, t88, t880, t884, t887, t89, t890, t892, t893, t896, t897, t898, t9, t90, t901, t903, t904, t907, t91, t910, t911, t914, t917, t919, t92, t920, t922, t923, t926, t927, t928, t929, t93, t930, t932, t933, t934, t935, t937, t939, t94, t940, t942, t943, t945, t947, t948, t949, t95, t952, t957, t958, t959, t960, t961, t963, t964, t967, t968, t969, t97, t970, t971, t973, t974, t975, t977, t978, t979, t98, t980, t981, t984, t993, t995, t996, t998, t999;
    double ret[36];
#include "include/_lhs_0101000.cii"
    return ret[0] + ret[10] + ret[11] + ret[12] + ret[13] + ret[14] + ret[15] + ret[16] + ret[17] + ret[18] + ret[19] + ret[1] + ret[20] + ret[21] + ret[22] + ret[23] + ret[24] + ret[25] + ret[26] + ret[27] + ret[28] + ret[29] + ret[2] + ret[30] + ret[31] + ret[32] + ret[33] + ret[34] + ret[35] + ret[3] + ret[4] + ret[5] + ret[6] + ret[7] + ret[8] + ret[9];
}

double lhs_0110000(int t, const Params &p) {
    int n = p.n;
    double s = p.s;
    double h = p.h;
    double rRS = p.rRS;
    double rLR = p.rLR;
    double rLS = p.rLS;
    double rLS_R = p.rLS_R;
    double rRS_L = p.rRS_L;
    double rLR_S = p.rLR_S;
    Freq f = deterministic(t - 1, p);
    double dtL = f.zL;
    double dtS = f.zS;
    double dtR = f.zR;
    double dtLS = f.zLS;
    double dtLR = f.zLR;
    double dtRS = f.zRS;
    double dtLRS = f.zLRS;
    double t1, t100, t1000, t1009, t101, t1011, t1012, t1013, t1015, t1016, t1017, t1018, t1019, t1022, t1023, t1025, t1026, t1028, t1029, t103, t1030, t1031, t1032, t1033, t1034, t1035, t1036, t1037, t1038, t104, t1040, t1041, t1042, t1043, t1044, t1045, t1046, t1048, t1049, t105, t1050, t1051, t1052, t1053, t1055, t1056, t1057, t1058, t1059, t106, t1061, t1062, t1064, t1065, t1067, t1068, t107, t1070, t1072, t1077, t108, t1080, t1082, t1083, t1085, t1086, t1088, t109, t1090, t1092, t1093, t1095, t1096, t1098, t1099, t11, t110, t1100, t1101, t1102, t1104, t1105, t1106, t1107, t1108, t1109, t111, t1111, t1112, t1114, t1115, t1117, t1118, t112, t1120, t1121, t1126, t1127, t1128, t1129, t113, t1130, t1131, t1132, t1133, t1135, t1137, t1138, t114, t1140, t1141, t1142, t1143, t1144, t1145, t1146, t1147, t1148, t1149, t115, t1150, t1151, t1153, t1154, t1157, t1158, t1159, t116, t1160, t1163, t1164, t1165, t1166, t1167, t1169, t117, t1170, t1174, t1176, t1177, t1178, t1179, t118, t1181, t1182, t1185, t1186, t1187, t1188, t1189, t119, t1190, t1191, t1193, t1194, t1195, t1196, t1199, t12, t120, t1200, t1201, t1202, t1204, t1205, t1206, t1207, t121, t1210, t1215, t1216, t1218, t1219, t122, t1222, t1223, t1225, t1226, t1227, t1230, t1239, t1240, t1241, t1242, t1243, t1244, t1245, t1246, t1247, t1248, t1249, t1251, t1252, t1254, t1255, t1256, t1257, t1258, t1259, t1262, t1263, t1264, t1265, t1266, t1267, t1268, t1269, t127, t1270, t1271, t1273, t1274, t1275, t1276, t1277, t1279, t128, t1280, t1281, t1282, t1286, t1288, t129, t1290, t1292, t1293, t1295, t1296, t1297, t1298, t1299, t13, t130, t1300, t1302, t1303, t1304, t1305, t1306, t1307, t1308, t1309, t1310, t1311, t1312, t1313, t1316, t132, t1321, t1322, t1324, t1325, t1328, t1329, t1331, t1332, t1333, t1336, t134, t1345, t1347, t1348, t1351, t1352, t1355, t1356, t1358, t136, t1360, t1362, t1363, t1364, t1365, t1366, t1367, t1368, t137, t1370, t1372, t1373, t1374, t1375, t1376, t1377, t1378, t1379, t138, t1380, t1381, t1382, t1383, t1384, t1385, t1386, t1387, t1388, t1389, t139, t1390, t1391, t1392, t1393, t1394, t1395, t1397, t1398, t1399, t14, t140, t1400, t1401, t1402, t1403, t1404, t1405, t1406, t1407, t141, t1410, t1412, t1413, t1415, t142, t1420, t1421, t1422, t1425, t1429, t143, t1430, t1433, t1434, t1437, t1438, t1439, t144, t1441, t1445, t1447, t1448, t1449, t1451, t1452, t1456, t1458, t146, t1460, t1462, t1465, t1466, t1467, t1469, t1470, t1471, t1472, t1473, t1475, t1477, t1479, t1480, t1481, t1484, t1485, t1486, t1487, t1488, t1489, t1491, t1493, t1495, t1496, t1497, t1498, t1499, t15, t150, t1500, t1501, t1502, t1503, t1504, t1505, t1506, t1507, t151, t1510, t1512, t1514, t1517, t1518, t1519, t152, t1520, t1521, t1522, t1523, t1524, t1525, t1526, t1528, t1529, t153, t1530, t1534, t1537, t154, t1541, t1544, t1547, t1550, t1553, t1556, t1557, t1558, t1559, t1560, t1561, t1562, t1563, t1564, t1566, t1567, t1568, t1569, t157, t1572, t1577, t1578, t1579, t158, t1580, t1582, t1583, t1584, t1585, t1586, t1587, t1589, t1598, t16, t160, t1600, t1602, t1603, t1604, t1607, t1608, t161, t1611, t1612, t1613, t1614, t1615, t1617, t1619, t162, t1623, t1626, t1627, t1628, t163, t1630, t1631, t1632, t1633, t1634, t1635, t1636, t1637, t1640, t1645, t1646, t1648, t1649, t165, t1651, t166, t1660, t1661, t1662, t1663, t1664, t1665, t1666, t1667, t1668, t1669, t1670, t1671, t1672, t1674, t1676, t1677, t1679, t1680, t1682, t1686, t1688, t169, t1692, t1694, t1695, t1696, t17, t1701, t1710, t1712, t1713, t1714, t1715, t1716, t1717, t1719, t172, t1721, t1723, t1724, t1725, t1728, t1729, t173, t1730, t1732, t1733, t1734, t1735, t1736, t1738, t1739, t174, t1740, t1741, t1743, t1744, t1745, t1746, t1747, t1748, t1749, t175, t1750, t1751, t1752, t1753, t1754, t1755, t1756, t1757, t1758, t176, t1760, t1761, t1763, t1764, t1766, t1767, t1769, t1771, t1776, t1777, t1778, t1779, t1780, t1782, t1783, t1785, t1786, t1787, t1789, t179, t1790, t1792, t1793, t1796, t1798, t18, t180, t1800, t1801, t1804, t1805, t1807, t1808, t1809, t181, t1810, t1811, t1813, t1814, t1815, t1816, t1817, t1818, t1819, t182, t1820, t1823, t1824, t1826, t1828, t1829, t183, t1831, t1832, t1833, t1834, t1837, t1838, t1839, t184, t1840, t1841, t1842, t1843, t1844, t1845, t1846, t1847, t1848, t185, t1850, t1851, t1853, t1856, t1857, t1858, t1860, t1861, t1862, t1864, t1865, t1866, t1867, t1869, t187, t1870, t1871, t1872, t1874, t1875, t1877, t1879, t1881, t1882, t1883, t1884, t1886, t1887, t1889, t189, t1890, t1891, t1892, t1893, t1896, t1897, t19, t190, t1901, t1906, t1907, t1909, t1910, t1913, t1914, t1916, t1917, t1920, t1929, t193, t1933, t1934, t1935, t1936, t1937, t194, t1940, t1944, t1947, t1952, t1954, t1956, t1959, t1962, t1964, t1965, t1966, t1967, t197, t1970, t1972, t1973, t1975, t1976, t1978, t1979, t198, t1980, t1981, t1982, t1986, t199, t1991, t1992, t1994, t1995, t1998, t1999, t2, t20, t200, t2001, t2002, t2005, t2014, t2016, t2018, t2019, t202, t2020, t2021, t2025, t2026, t2027, t2029, t203, t2030, t2031, t2032, t2033, t2036, t2037, t2038, t204, t2040, t2041, t2044, t2045, t2047, t2048, t205, t2051, t2056, t2057, t2059, t2060, t2062, t207, t2071, t2072, t2073, t2074, t2075, t2076, t2077, t2078, t2079, t208, t2080, t2081, t2082, t2083, t2084, t2085, t2087, t2088, t209, t2092, t2095, t2097, t2098, t21, t2100, t2101, t2102, t2103, t2104, t2105, t2106, t2107, t2108, t2109, t2111, t2112, t2113, t2114, t2115, t2116, t2118, t2119, t212, t2121, t2122, t2124, t2125, t2126, t2127, t213, t2131, t2132, t2135, t2137, t2138, t2139, t2142, t2147, t2148, t215, t2150, t2151, t2154, t2156, t2158, t2159, t216, t2162, t217, t2171, t2173, t2174, t2175, t2176, t2178, t2179, t218, t2180, t2181, t2182, t2183, t2184, t2185, t2186, t2187, t2189, t2191, t2196, t2197, t2198, t22, t220, t2200, t2203, t2204, t2205, t2207, t2208, t221, t2211, t2212, t2213, t2214, t2215, t2216, t222, t2221, t2222, t2223, t2224, t2226, t2228, t223, t2231, t2232, t2234, t2235, t2237, t2238, t224, t2240, t2243, t2246, t2247, t2248, t2249, t225, t2251, t2253, t2258, t2259, t226, t2261, t2262, t2264, t2266, t2270, t2272, t2273, t2275, t2276, t2278, t228, t2281, t2284, t2285, t2287, t2289, t2290, t2295, t2296, t2297, t2299, t23, t230, t2302, t2303, t2305, t2308, t231, t2311, t2318, t232, t2324, t2326, t2327, t2328, t2329, t233, t2330, t2332, t2333, t2334, t2335, t2336, t2338, t2339, t234, t2340, t2341, t2343, t2344, t2346, t2347, t2349, t235, t2350, t2352, t2354, t2359, t236, t2360, t2361, t2362, t2364, t2366, t237, t2370, t2371, t2372, t2373, t2376, t2377, t2379, t238, t2380, t2382, t2383, t2384, t2386, t2388, t2389, t239, t2390, t2392, t2393, t2396, t2399, t24, t240, t2400, t2401, t2405, t241, t2410, t2411, t2413, t2414, t2417, t2418, t2420, t2421, t2424, t243, t2433, t2434, t2435, t2437, t2438, t244, t2441, t2442, t2444, t2445, t2446, t2448, t2449, t2451, t2452, t2455, t2456, t2459, t2464, t2465, t2467, t2468, t2471, t2472, t2474, t2475, t2478, t248, t2487, t2488, t2493, t2495, t2496, t25, t2500, t2503, t2504, t2505, t2508, t251, t2513, t2514, t2516, t2517, t2519, t2528, t2529, t2530, t2532, t2533, t2536, t2537, t2538, t2539, t2540, t2542, t2543, t2544, t2545, t2547, t2548, t2550, t2551, t2552, t2554, t2557, t2558, t256, t2561, t2566, t2567, t2569, t257, t2570, t2573, t2574, t2576, t2577, t258, t2580, t2589, t2596, t2597, t2598, t2599, t26, t260, t2600, t2601, t2602, t2604, t2605, t2606, t2607, t261, t2610, t2611, t2612, t2613, t2616, t2617, t2618, t2619, t2620, t2621, t2622, t2623, t263, t2631, t2633, t2634, t2637, t264, t2642, t2643, t2645, t2646, t2649, t265, t2650, t2652, t2653, t2656, t266, t2665, t2667, t2668, t2669, t267, t2670, t2672, t2673, t2674, t2675, t2676, t2677, t2678, t2679, t268, t2681, t2683, t2688, t269, t2691, t2692, t2693, t2695, t2696, t2697, t2698, t27, t2701, t2702, t2703, t2704, t2706, t2707, t2708, t2709, t271, t2710, t2715, t2716, t2718, t272, t2720, t2723, t2724, t2726, t2727, t2729, t2730, t2732, t2735, t2738, t274, t2745, t275, t2752, t2755, t2760, t2761, t2763, t2764, t2766, t2768, t2772, t2774, t2775, t2777, t2778, t2780, t2783, t2786, t2793, t28, t2800, t2806, t281, t286, t287, t288, t29, t290, t292, t296, t298, t3, t30, t300, t302, t303, t304, t305, t307, t308, t309, t31, t310, t311, t312, t313, t314, t315, t317, t318, t32, t324, t329, t33, t330, t331, t332, t333, t334, t335, t337, t338, t339, t34, t340, t341, t342, t343, t344, t345, t346, t348, t349, t35, t350, t351, t353, t354, t355, t356, t357, t358, t359, t36, t360, t361, t362, t363, t364, t365, t366, t367, t368, t369, t37, t370, t371, t372, t373, t374, t375, t377, t378, t38, t380, t383, t386, t387, t388, t389, t39, t390, t391, t392, t393, t394, t395, t396, t398, t399, t4, t401, t402, t404, t405, t407, t409, t41, t414, t415, t416, t417, t418, t42, t420, t422, t425, t427, t429, t43, t430, t431, t44, t441, t448, t449, t45, t456, t458, t459, t460, t461, t462, t463, t464, t465, t466, t468, t47, t470, t472, t474, t475, t476, t477, t478, t479, t48, t480, t481, t482, t483, t484, t485, t487, t489, t49, t491, t493, t495, t496, t497, t499, t5, t502, t503, t506, t507, t509, t510, t512, t513, t515, t519, t52, t520, t521, t522, t523, t524, t525, t527, t528, t53, t531, t532, t534, t535, t536, t537, t538, t539, t540, t541, t542, t543, t545, t546, t548, t549, t55, t551, t552, t553, t555, t556, t557, t558, t559, t56, t560, t562, t563, t565, t566, t568, t569, t57, t570, t573, t574, t575, t58, t591, t6, t60, t606, t608, t609, t61, t610, t612, t613, t614, t62, t63, t64, t644, t646, t647, t648, t649, t65, t651, t653, t654, t655, t656, t657, t658, t659, t66, t661, t662, t663, t664, t665, t666, t667, t668, t669, t67, t672, t673, t674, t677, t678, t68, t680, t682, t685, t686, t689, t69, t690, t694, t696, t699, t7, t70, t700, t702, t703, t705, t706, t708, t709, t71, t712, t714, t715, t717, t718, t72, t720, t721, t722, t724, t725, t727, t728, t73, t731, t732, t733, t734, t736, t737, t738, t739, t74, t741, t742, t744, t746, t747, t749, t75, t750, t752, t753, t756, t758, t76, t760, t761, t763, t764, t767, t77, t770, t771, t774, t777, t778, t779, t78, t780, t781, t782, t783, t784, t787, t788, t789, t79, t8, t80, t81, t819, t82, t820, t821, t822, t823, t824, t825, t827, t828, t829, t83, t830, t831, t832, t834, t835, t836, t837, t838, t839, t84, t840, t841, t842, t844, t845, t847, t848, t849, t85, t850, t853, t854, t855, t856, t857, t86, t863, t864, t866, t867, t869, t87, t870, t871, t872, t873, t876, t879, t88, t880, t883, t886, t887, t889, t89, t891, t894, t897, t898, t9, t90, t901, t905, t906, t907, t908, t91, t915, t92, t921, t927, t929, t93, t930, t932, t933, t935, t936, t938, t939, t94, t944, t945, t949, t95, t952, t953, t956, t957, t96, t960, t963, t964, t965, t966, t967, t968, t969, t97, t972, t977, t978, t979, t98, t980, t982, t983, t986, t987, t988, t989, t990, t992, t993, t994, t995, t997;
    double ret[36];
#include "include/_lhs_0110000.cii"
    return ret[0] + ret[10] + ret[11] + ret[12] + ret[13] + ret[14] + ret[15] + ret[16] + ret[17] + ret[18] + ret[19] + ret[1] + ret[20] + ret[21] + ret[22] + ret[23] + ret[24] + ret[25] + ret[26] + ret[27] + ret[28] + ret[29] + ret[2] + ret[30] + ret[31] + ret[32] + ret[33] + ret[34] + ret[35] + ret[3] + ret[4] + ret[5] + ret[6] + ret[7] + ret[8] + ret[9];
}

double lhs_0200000(int t, const Params &p) {
    int n = p.n;
    double s = p.s;
    double h = p.h;
    double rRS = p.rRS;
    double rLR = p.rLR;
    double rLS = p.rLS;
    double rLS_R = p.rLS_R;
    double rRS_L = p.rRS_L;
    double rLR_S = p.rLR_S;
    Freq f = deterministic(t - 1, p);
    double dtL = f.zL;
    double dtS = f.zS;
    double dtR = f.zR;
    double dtLS = f.zLS;
    double dtLR = f.zLR;
    double dtRS = f.zRS;
    double dtLRS = f.zLRS;
    double t1, t10, t100, t1000, t1001, t1003, t1004, t1005, t1006, t1007, t101, t1010, t1011, t1012, t1013, t1014, t1016, t1017, t1019, t102, t1021, t1024, t1029, t103, t1030, t1034, t1035, t1037, t1038, t1040, t1041, t1045, t1047, t1048, t1049, t105, t1050, t1051, t1052, t1053, t1055, t1056, t1057, t1058, t1059, t1062, t1063, t1064, t1065, t1066, t1067, t1068, t107, t1070, t1072, t1074, t1075, t1078, t1079, t108, t1080, t1081, t1082, t1083, t1084, t1088, t1089, t1090, t1091, t1093, t1095, t1096, t1098, t1099, t1100, t1101, t1102, t1103, t1106, t1108, t1109, t1110, t1111, t1114, t1117, t1119, t1122, t1123, t1124, t1125, t1126, t1129, t113, t1130, t1131, t1132, t1133, t1134, t1135, t1136, t1138, t1139, t114, t1142, t1143, t1144, t1145, t1146, t1147, t1150, t1152, t1153, t1155, t1157, t1158, t1159, t116, t1160, t1161, t1164, t117, t1174, t1175, t1178, t1179, t118, t1182, t1183, t1184, t1185, t1186, t1187, t1189, t1190, t1191, t1192, t1195, t1198, t12, t120, t1200, t1203, t1205, t1208, t121, t1211, t1213, t1214, t1215, t1216, t1218, t1220, t1221, t1222, t1225, t1227, t1228, t123, t1231, t1232, t1235, t1237, t1238, t1241, t1242, t1243, t1244, t1247, t1248, t1249, t125, t1250, t1253, t126, t1263, t1265, t1266, t1267, t1268, t1269, t127, t1270, t1271, t1273, t1275, t1276, t1278, t1279, t1280, t1281, t1282, t1283, t1284, t1285, t1287, t129, t1290, t1291, t1294, t1296, t1298, t13, t130, t1300, t1301, t1302, t1303, t1304, t1305, t1306, t1309, t1310, t1311, t1312, t1313, t1314, t1315, t1316, t1318, t132, t1320, t1321, t1323, t1324, t1327, t133, t1332, t1335, t1337, t1338, t1342, t1346, t1347, t1349, t135, t1350, t1353, t1355, t1356, t1358, t1359, t1360, t1363, t1366, t1369, t1372, t1373, t1374, t1375, t1376, t138, t1381, t1382, t1383, t1384, t1385, t1386, t1387, t1388, t1389, t139, t1390, t1391, t1392, t1394, t1395, t1396, t1397, t1398, t14, t140, t1400, t1401, t1402, t1406, t1409, t1413, t1416, t1417, t142, t1420, t1422, t1424, t1426, t1428, t1430, t1433, t1436, t1438, t1441, t1444, t1446, t1447, t1449, t1450, t1453, t1454, t1455, t1456, t1457, t1458, t1459, t146, t1460, t1461, t1464, t1465, t1466, t1467, t1468, t147, t1470, t1471, t1472, t1473, t1474, t1475, t1476, t1477, t1478, t148, t1480, t149, t1490, t1491, t1494, t1495, t1496, t1497, t1498, t15, t1500, t1501, t1503, t1505, t1507, t1508, t151, t1510, t1514, t1517, t1518, t1519, t152, t1522, t1523, t1524, t1526, t1536, t1537, t154, t1540, t1542, t1544, t1547, t1548, t1550, t1551, t1553, t1557, t1558, t156, t1560, t1564, t1566, t157, t1572, t1574, t158, t1584, t1586, t1588, t1589, t1590, t1593, t1594, t1595, t1598, t1599, t16, t1600, t1601, t1602, t1603, t1604, t1606, t1607, t1609, t161, t1610, t1611, t1612, t1613, t1615, t1616, t1618, t1619, t162, t1620, t1621, t1623, t1625, t1626, t1628, t1629, t163, t1630, t1631, t1633, t1636, t1641, t1644, t1645, t1646, t1647, t1649, t165, t1650, t1651, t1652, t1653, t1654, t1657, t1658, t166, t1661, t1663, t1664, t1666, t1668, t1669, t167, t1670, t1673, t1674, t1675, t1677, t1678, t1679, t168, t1680, t1681, t1682, t1684, t1685, t1687, t1688, t1689, t169, t1690, t1691, t1692, t1695, t1696, t1698, t17, t170, t1700, t1702, t1703, t1705, t1706, t1708, t1709, t171, t1710, t1711, t1715, t1716, t172, t1720, t1723, t1724, t1725, t1726, t1727, t1728, t1729, t173, t1730, t1732, t1733, t1735, t1736, t1738, t1739, t174, t1742, t1743, t1744, t1746, t1748, t1749, t175, t1751, t1752, t1753, t1754, t1755, t1756, t1757, t1758, t1759, t176, t1763, t1764, t1767, t1777, t178, t1780, t1781, t1783, t1784, t1787, t1788, t179, t1790, t1793, t1794, t1795, t1796, t1797, t1799, t18, t180, t1800, t1802, t1806, t1807, t1808, t181, t1810, t1811, t1814, t1815, t1816, t1819, t182, t1829, t183, t1830, t1836, t1837, t1839, t184, t1842, t1843, t1844, t1847, t1848, t1849, t185, t1851, t1852, t1853, t1855, t1856, t1858, t1860, t187, t1870, t1871, t1874, t1875, t1877, t1878, t188, t1881, t1883, t1885, t1887, t1890, t1891, t1892, t1893, t1897, t1899, t19, t190, t1901, t1902, t1905, t1907, t1908, t191, t1911, t1912, t1914, t1915, t1916, t1918, t1919, t192, t1920, t1921, t1925, t1926, t1928, t193, t1932, t1933, t1934, t1935, t1936, t1938, t1939, t1942, t1943, t1946, t1956, t1958, t196, t1960, t1961, t1962, t1964, t1966, t1967, t1969, t197, t1972, t1977, t198, t1980, t1981, t1984, t1985, t1988, t1989, t199, t1991, t1992, t1995, t1996, t1997, t1998, t2, t20, t2004, t2006, t2007, t2009, t2011, t2012, t2016, t2019, t202, t2023, t2025, t2026, t2028, t203, t2036, t2037, t2039, t204, t2041, t2042, t2046, t2049, t205, t2052, t2055, t206, t2064, t2066, t2067, t2071, t2074, t2075, t208, t2082, t2083, t2089, t209, t2091, t2092, t2094, t2095, t2096, t2097, t2098, t21, t2100, t2101, t2103, t2106, t2108, t2111, t2116, t2119, t212, t2120, t2122, t2123, t2126, t2127, t213, t2131, t2132, t2133, t2134, t2135, t2137, t214, t2140, t2141, t2144, t2145, t2146, t2147, t2148, t2149, t215, t2150, t2151, t2153, t2157, t2160, t217, t2170, t2173, t2174, t2177, t2179, t218, t2180, t2184, t2185, t2187, t2188, t219, t2191, t2192, t2194, t2195, t2198, t2208, t2211, t2212, t2214, t2215, t2219, t222, t2222, t2224, t223, t2234, t2237, t2238, t224, t2240, t2241, t2243, t2244, t2245, t2248, t2249, t2252, t2253, t2255, t2256, t2258, t2259, t226, t2263, t2266, t2276, t2277, t228, t2284, t2285, t2288, t2289, t229, t2291, t2292, t2295, t2297, t23, t2306, t2309, t2322, t2324, t2327, t233, t2337, t2339, t234, t2340, t2341, t2342, t2344, t2345, t2348, t2350, t2358, t236, t2363, t2364, t2365, t2366, t2368, t2369, t237, t2372, t2374, t2375, t2377, t2379, t2380, t2381, t2387, t2388, t2390, t2392, t2393, t2397, t2400, t2407, t241, t2414, t242, t2420, t2427, t2428, t243, t2430, t2432, t2433, t2437, t244, t2440, t2447, t245, t2455, t2456, t2462, t247, t248, t25, t250, t251, t252, t253, t256, t257, t26, t261, t262, t265, t27, t270, t271, t272, t273, t274, t275, t276, t277, t278, t279, t28, t280, t282, t283, t285, t287, t288, t29, t290, t291, t293, t294, t3, t30, t300, t305, t306, t307, t308, t309, t310, t312, t313, t319, t32, t324, t325, t326, t327, t328, t329, t33, t331, t332, t333, t334, t335, t336, t337, t338, t339, t34, t341, t342, t343, t344, t345, t347, t35, t350, t351, t353, t355, t356, t358, t359, t36, t360, t361, t362, t363, t364, t365, t366, t367, t368, t369, t37, t370, t371, t373, t374, t376, t379, t38, t382, t383, t384, t385, t386, t387, t388, t389, t39, t390, t392, t395, t4, t400, t401, t404, t405, t406, t407, t408, t409, t410, t411, t412, t413, t415, t416, t417, t419, t420, t423, t426, t428, t43, t430, t431, t432, t434, t435, t438, t44, t442, t447, t448, t45, t451, t457, t46, t462, t463, t467, t468, t469, t47, t472, t473, t476, t477, t478, t48, t483, t484, t485, t486, t487, t49, t492, t5, t50, t503, t504, t51, t515, t516, t52, t521, t522, t523, t525, t528, t529, t53, t531, t532, t533, t534, t536, t537, t54, t540, t541, t542, t544, t546, t549, t55, t552, t553, t556, t559, t56, t562, t563, t567, t568, t569, t57, t570, t571, t572, t574, t576, t578, t58, t580, t582, t583, t584, t585, t588, t59, t591, t593, t595, t596, t597, t598, t599, t6, t60, t600, t601, t603, t605, t607, t609, t61, t610, t611, t613, t615, t616, t617, t63, t64, t647, t648, t649, t65, t650, t651, t652, t654, t655, t659, t66, t661, t662, t664, t665, t667, t668, t67, t671, t673, t674, t676, t677, t679, t68, t680, t682, t683, t685, t686, t687, t688, t69, t690, t691, t694, t695, t697, t698, t699, t7, t70, t700, t702, t703, t704, t705, t707, t71, t710, t711, t712, t714, t715, t717, t718, t72, t720, t721, t722, t725, t726, t727, t73, t74, t75, t756, t757, t758, t76, t761, t762, t764, t765, t767, t770, t772, t773, t776, t778, t779, t78, t781, t782, t785, t788, t79, t791, t792, t793, t794, t797, t799, t8, t80, t803, t805, t806, t808, t809, t81, t814, t817, t82, t820, t822, t824, t825, t827, t828, t829, t83, t830, t831, t833, t835, t838, t84, t841, t842, t844, t845, t848, t849, t85, t850, t851, t852, t853, t854, t856, t857, t858, t86, t861, t862, t863, t866, t867, t868, t870, t871, t872, t875, t876, t877, t878, t879, t88, t880, t882, t884, t885, t886, t887, t888, t89, t891, t892, t896, t9, t900, t904, t908, t91, t911, t912, t914, t915, t916, t917, t918, t919, t92, t920, t922, t923, t93, t94, t945, t947, t948, t949, t95, t950, t951, t953, t954, t955, t956, t957, t96, t960, t97, t970, t972, t973, t974, t975, t977, t978, t979, t98, t981, t982, t983, t985, t988, t989, t990, t991, t992, t993, t994, t995, t996, t997, t998;
    double ret[36];
#include "include/_lhs_0200000.cii"
    return ret[0] + ret[10] + ret[11] + ret[12] + ret[13] + ret[14] + ret[15] + ret[16] + ret[17] + ret[18] + ret[19] + ret[1] + ret[20] + ret[21] + ret[22] + ret[23] + ret[24] + ret[25] + ret[26] + ret[27] + ret[28] + ret[29] + ret[2] + ret[30] + ret[31] + ret[32] + ret[33] + ret[34] + ret[35] + ret[3] + ret[4] + ret[5] + ret[6] + ret[7] + ret[8] + ret[9];
}

double lhs_1000000(int t, const Params &p) {
    int n = p.n;
    double s = p.s;
    double h = p.h;
    double rRS = p.rRS;
    double rLR = p.rLR;
    double rLS = p.rLS;
    double rLS_R = p.rLS_R;
    double rRS_L = p.rRS_L;
    double rLR_S = p.rLR_S;
    Freq f = deterministic(t - 1, p);
    double dtL = f.zL;
    double dtS = f.zS;
    double dtR = f.zR;
    double dtLS = f.zLS;
    double dtLR = f.zLR;
    double dtRS = f.zRS;
    double dtLRS = f.zLRS;
    double t1, t10, t100, t1000, t1001, t1002, t1003, t1004, t1005, t1006, t1007, t1008, t1010, t1011, t1012, t1015, t1016, t1018, t1019, t102, t1021, t1022, t1023, t1024, t1025, t1026, t1027, t1028, t103, t1031, t1032, t1033, t1034, t1035, t1036, t1039, t1042, t1044, t1046, t1048, t105, t1050, t1051, t1052, t1054, t1058, t1059, t1062, t1063, t1064, t1065, t1067, t1069, t107, t1070, t1072, t1073, t1075, t1077, t1078, t1079, t108, t1081, t1083, t1084, t1087, t1089, t1091, t1094, t1095, t11, t110, t1100, t1101, t1102, t1103, t1104, t1105, t1108, t1109, t1110, t1111, t1112, t1113, t1115, t1117, t1118, t1119, t112, t1121, t1122, t1123, t1126, t1127, t1128, t1129, t113, t1130, t1131, t1132, t1136, t1137, t1139, t114, t1140, t1141, t1142, t1147, t1148, t1149, t115, t1151, t1152, t1155, t1156, t1158, t1160, t1162, t1164, t1165, t1166, t1167, t1169, t117, t1170, t1171, t1172, t1173, t1174, t1175, t1179, t118, t1180, t1181, t1182, t1183, t1184, t1185, t1186, t1187, t1188, t1189, t119, t1190, t1193, t1194, t1195, t1198, t12, t1201, t1203, t1207, t121, t1211, t1212, t1213, t1215, t1217, t1219, t122, t1220, t1222, t1224, t1225, t1226, t1227, t1228, t1229, t1230, t1231, t1232, t1233, t1234, t1235, t1236, t1237, t1238, t1239, t124, t1241, t1242, t1243, t1244, t1246, t1247, t1248, t1249, t1250, t1251, t1252, t1253, t1255, t1256, t1257, t1258, t1259, t1260, t1262, t1265, t1266, t1269, t127, t1270, t1272, t1273, t1274, t1275, t1278, t1279, t128, t1280, t1282, t1284, t1286, t1287, t1289, t1291, t1294, t1295, t1296, t1297, t1298, t1299, t13, t1300, t1301, t1302, t1303, t1304, t1309, t1312, t1314, t1317, t1320, t1322, t1323, t1325, t1326, t1329, t133, t1332, t1334, t1336, t1338, t1339, t134, t1340, t1341, t1343, t1344, t1345, t1347, t1349, t1350, t1351, t1352, t1353, t1355, t1356, t1358, t136, t1361, t1364, t1367, t1370, t1371, t1372, t1373, t1374, t1375, t1376, t138, t1380, t1383, t1386, t139, t1390, t1393, t1396, t1397, t1399, t14, t140, t1400, t1401, t1402, t1403, t1404, t1405, t1406, t1407, t1408, t1410, t1411, t1415, t1419, t1420, t1424, t1425, t1426, t1428, t143, t1430, t1432, t1434, t1437, t1438, t1439, t1442, t1443, t1445, t1446, t1448, t1449, t1452, t1453, t1454, t1455, t1457, t1461, t1462, t1466, t1467, t1469, t147, t1470, t1472, t1473, t1476, t1478, t148, t1486, t1489, t149, t1490, t1491, t1492, t1495, t1496, t15, t150, t1501, t1502, t1503, t1505, t1506, t1507, t1509, t1510, t1511, t1513, t1514, t1515, t1516, t1517, t1519, t152, t1520, t1521, t1522, t1524, t1526, t1527, t1528, t1529, t153, t1530, t1532, t1534, t1535, t1539, t154, t1540, t1542, t1543, t1544, t1547, t1548, t155, t1551, t1552, t1554, t1555, t1556, t1557, t1560, t1561, t1563, t1564, t1566, t1568, t1569, t1571, t1572, t1574, t1575, t1576, t1577, t1578, t158, t1582, t1584, t1586, t1587, t1589, t159, t1591, t1592, t1594, t1595, t1597, t1598, t1599, t16, t160, t1604, t1607, t1608, t1609, t1610, t1611, t1612, t1613, t1615, t1618, t1619, t1623, t1624, t1625, t1627, t163, t1630, t1634, t1635, t1636, t1637, t164, t1640, t1641, t1642, t1643, t1647, t1648, t165, t1650, t1651, t1654, t1656, t1657, t1659, t1660, t1667, t167, t1670, t1671, t1672, t1675, t1676, t1677, t1679, t1683, t1685, t169, t1690, t1692, t1694, t1696, t17, t170, t1700, t1702, t1703, t1705, t171, t1710, t1711, t1712, t1713, t1716, t1720, t1722, t1724, t1725, t1726, t1727, t173, t1731, t1732, t1735, t1736, t174, t1741, t1745, t1747, t1748, t1749, t1751, t1752, t1755, t1756, t1758, t1759, t176, t1760, t1761, t1764, t1765, t1769, t1770, t1771, t1774, t1775, t1779, t178, t1780, t1781, t1783, t1784, t1787, t1789, t179, t1790, t1791, t1792, t1794, t1796, t1798, t1799, t18, t180, t1800, t1801, t1802, t1803, t1807, t1808, t181, t1811, t1815, t1816, t182, t1822, t1823, t1824, t1825, t1826, t1828, t1829, t1833, t1834, t1837, t1841, t1842, t1844, t1845, t1846, t1848, t185, t1850, t1851, t1853, t1854, t1855, t1856, t1857, t1858, t186, t1860, t1861, t1864, t1866, t1867, t1869, t1871, t1872, t1873, t1879, t188, t1882, t1883, t1885, t1886, t1887, t1889, t1895, t1899, t19, t1901, t1902, t1904, t1905, t1906, t1908, t191, t1917, t1918, t1919, t192, t1920, t1921, t1922, t1923, t1924, t1926, t1927, t193, t1930, t1932, t1934, t1935, t1938, t1939, t194, t1940, t1942, t1943, t1944, t1947, t1948, t1950, t1951, t1953, t1954, t1958, t1959, t1960, t1963, t1964, t1965, t1966, t197, t1970, t1971, t1975, t1976, t1978, t198, t1980, t1985, t1986, t1987, t1989, t1990, t1993, t1995, t1996, t2, t200, t2000, t2003, t2008, t201, t2011, t2013, t2017, t202, t2021, t2023, t2026, t203, t2030, t2032, t2037, t204, t2040, t2044, t2046, t2047, t2049, t205, t2053, t2056, t2057, t2058, t206, t2061, t2062, t2066, t2067, t2069, t207, t2070, t2072, t2073, t2077, t208, t2081, t2082, t2083, t2084, t209, t2090, t21, t2100, t2104, t2105, t2108, t2109, t211, t2111, t2112, t2116, t2117, t2118, t2119, t212, t2120, t2122, t2123, t2125, t2127, t2129, t213, t2131, t2132, t2133, t2134, t2136, t2138, t214, t2141, t2144, t2145, t2146, t215, t2152, t2153, t2155, t2156, t2158, t2159, t216, t2161, t2162, t2163, t2164, t2165, t2168, t217, t2170, t2176, t2178, t2179, t218, t2180, t2181, t219, t220, t221, t223, t224, t225, t226, t227, t228, t229, t23, t231, t233, t234, t237, t239, t24, t242, t243, t245, t246, t25, t250, t253, t258, t259, t26, t261, t262, t264, t267, t268, t27, t270, t271, t273, t276, t277, t278, t28, t280, t281, t287, t292, t293, t294, t296, t298, t299, t3, t30, t300, t301, t302, t303, t305, t306, t308, t31, t311, t314, t315, t316, t317, t318, t319, t32, t320, t322, t323, t324, t327, t328, t33, t334, t339, t34, t340, t341, t342, t343, t345, t346, t347, t348, t349, t35, t350, t351, t352, t353, t354, t355, t356, t358, t359, t36, t360, t361, t362, t363, t364, t365, t366, t367, t369, t37, t370, t371, t372, t373, t374, t376, t377, t378, t379, t380, t381, t382, t385, t386, t387, t388, t390, t391, t393, t394, t396, t397, t4, t401, t402, t404, t405, t406, t409, t41, t410, t413, t414, t415, t416, t417, t418, t42, t421, t422, t424, t426, t427, t428, t429, t43, t431, t432, t434, t435, t437, t439, t44, t440, t441, t442, t444, t445, t447, t448, t45, t450, t451, t453, t454, t455, t456, t458, t46, t461, t463, t464, t465, t466, t467, t469, t47, t473, t474, t475, t478, t48, t481, t483, t484, t486, t487, t488, t49, t491, t493, t495, t497, t498, t499, t5, t50, t501, t503, t505, t507, t508, t509, t51, t510, t512, t513, t517, t519, t52, t521, t523, t525, t526, t527, t528, t529, t53, t530, t533, t534, t536, t537, t539, t54, t540, t545, t546, t55, t552, t553, t558, t56, t562, t563, t566, t567, t568, t57, t571, t573, t574, t576, t577, t579, t58, t580, t582, t583, t584, t585, t586, t587, t588, t59, t590, t591, t592, t593, t594, t595, t596, t597, t598, t599, t6, t60, t600, t601, t603, t604, t605, t607, t608, t609, t61, t610, t612, t613, t615, t616, t617, t618, t619, t620, t63, t635, t64, t65, t650, t651, t652, t653, t654, t655, t656, t658, t659, t66, t660, t662, t663, t664, t665, t666, t668, t67, t670, t672, t674, t675, t678, t679, t68, t680, t681, t682, t684, t685, t686, t687, t688, t689, t69, t692, t695, t697, t699, t7, t70, t700, t701, t702, t71, t715, t716, t717, t718, t719, t72, t720, t73, t74, t75, t752, t753, t754, t755, t756, t757, t758, t759, t76, t760, t761, t762, t763, t764, t765, t766, t767, t768, t769, t770, t771, t772, t773, t774, t775, t776, t777, t778, t78, t780, t781, t782, t783, t784, t785, t786, t79, t790, t791, t8, t80, t81, t813, t814, t816, t817, t818, t819, t82, t820, t821, t822, t823, t824, t825, t826, t827, t828, t83, t831, t834, t837, t838, t84, t841, t843, t847, t849, t85, t852, t853, t856, t859, t86, t863, t866, t88, t89, t896, t897, t898, t900, t901, t902, t903, t904, t905, t908, t909, t91, t910, t911, t914, t915, t916, t919, t92, t920, t921, t923, t924, t925, t927, t929, t93, t930, t931, t932, t933, t934, t938, t94, t942, t943, t944, t946, t947, t948, t949, t95, t950, t951, t952, t953, t955, t956, t957, t958, t96, t961, t962, t964, t965, t967, t968, t969, t97, t970, t971, t973, t974, t975, t976, t977, t978, t980, t981, t983, t984, t985, t986, t988, t989, t99, t990, t991, t994, t995, t996, t997, t998, t999;
    double ret[36];
#include "include/_lhs_1000000.cii"
    return ret[0] + ret[10] + ret[11] + ret[12] + ret[13] + ret[14] + ret[15] + ret[16] + ret[17] + ret[18] + ret[19] + ret[1] + ret[20] + ret[21] + ret[22] + ret[23] + ret[24] + ret[25] + ret[26] + ret[27] + ret[28] + ret[29] + ret[2] + ret[30] + ret[31] + ret[32] + ret[33] + ret[34] + ret[35] + ret[3] + ret[4] + ret[5] + ret[6] + ret[7] + ret[8] + ret[9];
}

double lhs_1000001(int t, const Params &p) {
    int n = p.n;
    double s = p.s;
    double h = p.h;
    double rRS = p.rRS;
    double rLR = p.rLR;
    double rLS = p.rLS;
    double rLS_R = p.rLS_R;
    double rRS_L = p.rRS_L;
    double rLR_S = p.rLR_S;
    Freq f = deterministic(t - 1, p);
    double dtL = f.zL;
    double dtS = f.zS;
    double dtR = f.zR;
    double dtLS = f.zLS;
    double dtLR = f.zLR;
    double dtRS = f.zRS;
    double dtLRS = f.zLRS;
    double t1, t10, t100, t1001, t1002, t1003, t1004, t1006, t1007, t1008, t1009, t101, t1011, t1012, t1013, t1014, t1015, t1016, t1017, t1018, t1019, t102, t1022, t1023, t1024, t1025, t1026, t1027, t1028, t103, t1030, t1031, t1032, t1034, t1035, t1037, t1039, t104, t1044, t1045, t1046, t1047, t1049, t1050, t1052, t1053, t1055, t1056, t1057, t1058, t106, t1060, t1061, t1062, t1063, t1064, t1065, t1066, t1067, t1068, t107, t1070, t1071, t1072, t1073, t1076, t1077, t1078, t108, t1081, t1082, t1083, t1084, t1085, t1086, t1087, t1088, t109, t1090, t1092, t1093, t1095, t1096, t1099, t1101, t1103, t1104, t1106, t1107, t1109, t1110, t1111, t1113, t1115, t1116, t1117, t1118, t1120, t1122, t1124, t1125, t1126, t1128, t1130, t1131, t1132, t1135, t1136, t1137, t1138, t1139, t114, t1140, t1141, t1142, t1144, t1145, t1146, t1149, t115, t1150, t1151, t1152, t1153, t1154, t1156, t1157, t1158, t116, t1161, t1162, t1165, t1166, t1167, t1168, t1169, t117, t1172, t1177, t1178, t1180, t1181, t1184, t1185, t1186, t1187, t1189, t119, t1191, t1195, t12, t1204, t1205, t1206, t1207, t1208, t1209, t121, t1210, t1211, t1213, t1214, t1215, t1216, t1218, t1221, t1224, t1226, t1227, t1229, t123, t1230, t1231, t1232, t1233, t1234, t1235, t1236, t1237, t1238, t1239, t124, t1240, t1241, t1242, t1244, t1245, t1246, t1247, t1248, t1249, t125, t1250, t1251, t1252, t1253, t1254, t1255, t1256, t1257, t1258, t126, t1260, t1261, t1262, t1263, t1264, t1265, t1266, t1267, t1268, t1269, t127, t1271, t1276, t1277, t1279, t128, t1280, t1281, t1285, t1286, t1287, t1289, t1290, t1291, t1292, t1295, t13, t130, t1304, t1306, t1307, t1308, t1309, t131, t1310, t1311, t1312, t1314, t1316, t1317, t1319, t132, t1320, t1321, t1322, t1323, t1324, t1325, t1326, t1327, t1328, t1331, t1332, t1335, t1336, t1337, t1338, t1339, t1340, t1341, t1342, t1343, t1344, t1346, t1347, t1348, t1349, t135, t1350, t1351, t1352, t1353, t1355, t1357, t1358, t1359, t136, t1360, t1361, t1362, t1364, t1365, t1366, t1367, t1368, t137, t1370, t1375, t1376, t1379, t138, t1382, t1386, t1389, t1392, t1393, t1396, t1397, t14, t140, t1400, t1403, t1404, t1405, t1406, t1407, t1408, t141, t1410, t1412, t1413, t1414, t1415, t1418, t1419, t1421, t1423, t1425, t1427, t1429, t143, t1432, t1435, t1437, t1440, t1443, t1445, t1446, t1447, t1448, t1449, t1452, t1455, t1457, t1459, t1461, t1462, t1463, t1464, t1466, t1467, t1468, t1469, t147, t1470, t1471, t1472, t1473, t1474, t1475, t1476, t1477, t1479, t148, t1480, t1481, t1482, t1485, t1486, t1487, t1488, t1489, t149, t1490, t1491, t1492, t1493, t1495, t1498, t15, t1502, t1506, t1507, t1508, t1509, t1510, t1511, t1512, t1514, t152, t1520, t1522, t1523, t1526, t1527, t1529, t153, t1530, t1531, t1532, t1533, t1534, t1537, t154, t1546, t1547, t1548, t1549, t155, t1551, t1555, t1556, t1557, t1559, t156, t1561, t1563, t1564, t1565, t1566, t1567, t157, t1570, t1571, t1572, t1574, t1575, t1576, t1577, t1579, t158, t1585, t1587, t1588, t159, t1591, t1592, t1594, t1595, t1596, t1599, t16, t160, t1608, t1609, t161, t1610, t1611, t1612, t1613, t1614, t1616, t1617, t1619, t162, t1620, t1622, t1623, t1625, t1626, t1627, t1628, t1629, t163, t1630, t1633, t1635, t1639, t164, t1641, t1642, t1643, t1649, t165, t1658, t166, t1660, t1661, t1662, t1663, t1664, t1665, t1666, t1667, t1669, t1670, t1672, t1673, t1674, t1675, t1676, t1677, t1678, t1679, t168, t1681, t1682, t1684, t1685, t1686, t169, t1690, t1691, t1692, t1695, t1697, t1698, t1699, t17, t170, t1700, t1701, t1702, t1703, t1705, t1706, t1708, t1709, t171, t1710, t1712, t1714, t1719, t172, t1720, t1721, t1722, t1723, t1724, t1725, t1726, t173, t1731, t1734, t1735, t1736, t1737, t1738, t1739, t174, t1740, t1743, t1744, t1746, t1747, t1749, t1751, t1752, t1754, t1755, t1757, t1758, t1759, t176, t1760, t1763, t1764, t1765, t1766, t1767, t1769, t177, t1770, t1771, t1772, t1774, t1775, t1777, t1778, t1779, t178, t1781, t1782, t1783, t1787, t1789, t179, t1792, t1793, t1794, t1796, t1798, t1799, t18, t1801, t1803, t1804, t1805, t1806, t1808, t1809, t1810, t1811, t1812, t1814, t1815, t1817, t1818, t1819, t182, t1822, t1824, t1825, t1827, t1829, t183, t1830, t1832, t1835, t1836, t1837, t1838, t184, t1841, t1846, t1847, t1848, t1849, t185, t1850, t1852, t1853, t1856, t1857, t1859, t1860, t1863, t1872, t1873, t1874, t1876, t1877, t1879, t188, t1880, t1881, t1884, t1885, t1889, t189, t1890, t1892, t1893, t1894, t1896, t1897, t1898, t1899, t19, t190, t1900, t1903, t1904, t1906, t1907, t1908, t1909, t191, t1912, t1918, t1921, t1925, t1928, t193, t1933, t1936, t194, t1940, t1942, t1943, t1944, t1948, t195, t1957, t1958, t196, t1960, t1961, t1962, t1963, t1965, t1967, t1968, t1969, t1973, t1976, t1977, t1978, t1980, t1981, t1982, t1984, t199, t1991, t1994, t1995, t1997, t1998, t1999, t2, t20, t200, t2002, t201, t2011, t2013, t2014, t2015, t2016, t2017, t2018, t2019, t2020, t2021, t2022, t2028, t2029, t2030, t2033, t2034, t2035, t2037, t2038, t2039, t204, t2040, t2044, t2045, t2047, t2049, t205, t2050, t2051, t2052, t2053, t2054, t2055, t2056, t2058, t2059, t206, t2060, t2061, t2062, t2063, t2064, t2065, t2066, t2067, t2068, t2069, t207, t2070, t2071, t2072, t2074, t2079, t208, t2080, t2083, t2084, t2085, t2088, t2089, t209, t2091, t2092, t2095, t21, t210, t2104, t2106, t2107, t2108, t2109, t2110, t2111, t2112, t2114, t2115, t2116, t2117, t2118, t212, t2120, t2122, t2127, t213, t2130, t2131, t2132, t2133, t2134, t2135, t2138, t2139, t214, t2141, t2146, t2147, t2148, t2149, t2150, t2151, t2152, t2153, t2155, t2158, t2159, t2161, t2162, t2164, t2165, t2167, t2170, t2173, t2174, t2175, t2176, t2178, t218, t2180, t2185, t2186, t2187, t2189, t219, t2193, t2195, t2196, t2198, t2199, t22, t2201, t2204, t2207, t2208, t2209, t2211, t2213, t2218, t2219, t222, t2220, t2222, t2225, t2226, t2228, t2231, t2234, t2241, t2247, t2249, t2250, t2251, t2252, t2254, t2255, t2256, t2257, t2258, t2259, t2260, t2261, t2262, t2263, t2265, t2266, t2268, t2269, t227, t2271, t2273, t2278, t2279, t228, t2280, t2284, t2285, t2286, t2289, t2290, t2292, t2293, t2294, t2295, t2298, t2299, t230, t2301, t2302, t2303, t2305, t2306, t2307, t2308, t231, t2310, t2311, t2312, t2315, t2316, t2317, t2320, t2325, t2326, t2328, t2330, t2334, t2335, t2337, t2339, t2343, t2352, t2353, t2354, t2356, t2357, t2358, t2360, t2361, t2363, t2364, t2367, t2368, t237, t2370, t2375, t2376, t2378, t2379, t2382, t2383, t2385, t2386, t2389, t2398, t2399, t24, t2400, t2401, t2402, t2404, t2407, t2409, t2410, t2412, t2418, t242, t2421, t2425, t2428, t243, t2431, t244, t2440, t2441, t2442, t2444, t2445, t2447, t2448, t2449, t245, t2451, t2452, t2453, t2455, t2456, t2459, t246, t2460, t2462, t2467, t2468, t2470, t2471, t2474, t2475, t2477, t2478, t248, t2481, t2490, t2497, t2498, t2499, t25, t250, t2500, t2501, t2502, t2503, t2504, t2505, t2506, t2507, t2508, t2509, t251, t2511, t2512, t2513, t2514, t2515, t2523, t2525, t2526, t2527, t2529, t2534, t2535, t2537, t2538, t2541, t2542, t2544, t2546, t2549, t255, t2558, t256, t2560, t2561, t2562, t2563, t2564, t2565, t2566, t2568, t2569, t2570, t2571, t2572, t2574, t2575, t2576, t2578, t258, t2583, t2584, t2585, t2588, t2589, t259, t2591, t2592, t2593, t2594, t2595, t2598, t2599, t26, t2600, t2601, t2602, t2607, t2608, t2609, t261, t2611, t2614, t2615, t2617, t2618, t2620, t2621, t2623, t2626, t2629, t263, t2636, t264, t2643, t2644, t2646, t265, t2651, t2652, t2653, t2655, t2658, t2659, t266, t2661, t2662, t2664, t2665, t2667, t267, t2670, t2673, t268, t2680, t2687, t269, t2693, t27, t270, t272, t273, t274, t275, t276, t277, t278, t279, t28, t280, t282, t283, t285, t287, t288, t29, t290, t293, t294, t296, t298, t299, t3, t300, t302, t304, t307, t308, t31, t310, t311, t317, t32, t322, t323, t325, t327, t33, t330, t332, t334, t337, t338, t339, t34, t340, t341, t342, t343, t344, t345, t346, t347, t348, t35, t350, t351, t352, t353, t354, t355, t356, t357, t358, t359, t36, t360, t361, t362, t363, t364, t365, t366, t368, t369, t37, t371, t374, t377, t378, t379, t38, t380, t381, t382, t383, t384, t385, t386, t387, t389, t39, t390, t391, t393, t394, t395, t396, t398, t4, t40, t400, t405, t408, t409, t41, t410, t412, t413, t415, t416, t417, t419, t42, t420, t421, t423, t424, t429, t43, t430, t433, t439, t44, t442, t446, t45, t451, t452, t456, t46, t460, t47, t470, t471, t472, t473, t475, t476, t478, t48, t481, t484, t485, t49, t5, t50, t500, t501, t51, t512, t513, t518, t519, t52, t520, t522, t525, t527, t529, t53, t531, t533, t536, t538, t54, t540, t543, t546, t548, t549, t55, t552, t553, t556, t558, t559, t56, t560, t561, t562, t563, t565, t567, t569, t571, t572, t573, t574, t575, t576, t577, t578, t579, t58, t580, t581, t582, t583, t584, t585, t586, t59, t6, t60, t61, t616, t617, t618, t619, t62, t621, t622, t624, t625, t63, t64, t65, t654, t655, t656, t657, t659, t66, t662, t665, t666, t669, t67, t672, t673, t675, t678, t68, t681, t682, t685, t689, t69, t690, t691, t692, t695, t696, t697, t7, t70, t700, t703, t705, t707, t708, t71, t713, t714, t715, t719, t72, t721, t722, t724, t725, t727, t728, t729, t73, t731, t732, t734, t735, t736, t738, t739, t74, t741, t742, t743, t745, t746, t749, t75, t751, t752, t754, t755, t757, t758, t76, t760, t761, t763, t764, t765, t767, t768, t77, t771, t772, t774, t775, t776, t777, t779, t78, t780, t781, t783, t786, t789, t79, t790, t792, t795, t796, t797, t8, t80, t800, t802, t804, t807, t808, t809, t81, t810, t811, t812, t813, t82, t83, t835, t837, t838, t839, t84, t840, t841, t842, t843, t844, t845, t846, t847, t848, t849, t85, t850, t851, t852, t853, t856, t857, t858, t86, t861, t862, t863, t865, t866, t867, t87, t870, t871, t872, t873, t874, t875, t877, t879, t88, t880, t881, t882, t883, t885, t886, t887, t888, t89, t892, t895, t896, t899, t9, t90, t902, t905, t907, t909, t91, t911, t912, t913, t914, t916, t918, t919, t92, t921, t922, t924, t925, t927, t928, t93, t930, t931, t934, t935, t936, t937, t938, t94, t940, t945, t946, t947, t948, t949, t95, t951, t952, t954, t955, t958, t959, t960, t961, t962, t963, t964, t965, t967, t968, t97, t971, t98, t980, t982, t983, t984, t985, t986, t987, t988, t989, t990, t991, t992, t993, t994, t995, t996, t998, t999;
    double ret[36];
#include "include/_lhs_1000001.cii"
    return ret[0] + ret[10] + ret[11] + ret[12] + ret[13] + ret[14] + ret[15] + ret[16] + ret[17] + ret[18] + ret[19] + ret[1] + ret[20] + ret[21] + ret[22] + ret[23] + ret[24] + ret[25] + ret[26] + ret[27] + ret[28] + ret[29] + ret[2] + ret[30] + ret[31] + ret[32] + ret[33] + ret[34] + ret[35] + ret[3] + ret[4] + ret[5] + ret[6] + ret[7] + ret[8] + ret[9];
}

double lhs_1000010(int t, const Params &p) {
    int n = p.n;
    double s = p.s;
    double h = p.h;
    double rRS = p.rRS;
    double rLR = p.rLR;
    double rLS = p.rLS;
    double rLS_R = p.rLS_R;
    double rRS_L = p.rRS_L;
    double rLR_S = p.rLR_S;
    Freq f = deterministic(t - 1, p);
    double dtL = f.zL;
    double dtS = f.zS;
    double dtR = f.zR;
    double dtLS = f.zLS;
    double dtLR = f.zLR;
    double dtRS = f.zRS;
    double dtLRS = f.zLRS;
    double t1, t10, t100, t1001, t1002, t1003, t1004, t1005, t1006, t1007, t1008, t1009, t101, t1010, t1011, t1012, t1015, t1016, t1017, t1018, t1019, t102, t1020, t1021, t1023, t1024, t1026, t1027, t1028, t1029, t1030, t1031, t1032, t1034, t1035, t1036, t1037, t1038, t1040, t1041, t1042, t1043, t1044, t1045, t1047, t1048, t105, t1050, t1051, t1053, t1054, t1056, t1057, t1058, t106, t1060, t1062, t1067, t1068, t107, t1070, t1071, t1073, t1074, t1076, t1077, t1079, t108, t1081, t1082, t1084, t1086, t1087, t1088, t1089, t109, t1090, t1091, t1093, t1096, t1097, t1098, t1099, t11, t110, t1101, t1103, t1104, t1105, t1106, t1107, t1109, t111, t1110, t1111, t1112, t1113, t1114, t1115, t1116, t1117, t1118, t112, t1121, t1123, t1124, t1126, t1127, t1129, t1131, t1133, t1134, t1135, t1136, t1137, t1139, t114, t1140, t1142, t1143, t1144, t1145, t1147, t1148, t1149, t115, t1150, t1153, t1154, t1157, t1158, t1159, t116, t1160, t1163, t1164, t1165, t1166, t1169, t117, t1170, t1171, t1172, t1173, t1174, t1175, t1178, t1179, t118, t1180, t1181, t1182, t1183, t1184, t1185, t1188, t1189, t119, t1190, t1191, t1192, t1195, t12, t120, t1200, t1201, t1203, t1204, t1207, t1208, t121, t1210, t1212, t1213, t1214, t1218, t1227, t1229, t123, t1230, t1231, t1232, t1233, t1234, t1235, t1236, t1238, t1239, t1240, t1242, t1243, t1244, t1245, t1248, t125, t1251, t1253, t1255, t1256, t1257, t1258, t1259, t126, t1260, t1261, t1263, t1264, t1265, t1266, t1267, t1268, t1269, t127, t1270, t1271, t1274, t1275, t1276, t1277, t1278, t1279, t128, t1280, t1282, t1283, t1284, t1285, t1286, t1288, t1289, t129, t1290, t1291, t1292, t1293, t1294, t1295, t1296, t1297, t1298, t1299, t13, t130, t1302, t1307, t1308, t131, t1310, t1311, t1312, t1315, t1316, t1317, t1319, t132, t1320, t1322, t1323, t1326, t133, t1335, t1337, t1338, t1339, t134, t1340, t1341, t1342, t1343, t1345, t1347, t1348, t135, t1350, t1351, t1352, t1353, t1354, t1355, t1356, t1357, t1358, t1359, t136, t1362, t1363, t1366, t1368, t1369, t137, t1370, t1371, t1372, t1373, t1374, t1375, t1376, t1377, t1378, t1379, t138, t1380, t1381, t1382, t1383, t1384, t1385, t1386, t1388, t1390, t1391, t1392, t1393, t1394, t1395, t1397, t1398, t1399, t14, t140, t1400, t1401, t1403, t1408, t1409, t141, t1410, t1413, t1416, t1417, t142, t1420, t1421, t1424, t1425, t1426, t1430, t1433, t1436, t144, t1440, t1441, t1442, t1443, t1444, t1446, t1449, t1451, t1453, t1455, t1457, t1459, t1462, t1465, t1467, t1470, t1473, t1475, t1476, t1477, t1478, t1479, t148, t1481, t1483, t1485, t1486, t1487, t1488, t149, t1490, t1491, t1492, t1493, t1494, t1496, t1497, t1498, t1499, t15, t150, t1500, t1501, t1502, t1505, t1506, t1507, t1508, t1509, t1510, t1511, t1512, t1513, t1515, t1518, t1519, t152, t1520, t1521, t1522, t1523, t1525, t1526, t1527, t1528, t1529, t153, t1530, t1531, t1534, t1537, t1541, t1544, t1545, t1547, t155, t1553, t1555, t1556, t1559, t156, t1560, t1562, t1563, t1564, t1565, t1566, t1567, t1570, t1579, t1580, t1581, t1582, t1584, t1585, t1587, t1589, t159, t1591, t1592, t1593, t1594, t1595, t1596, t1599, t16, t160, t1600, t1601, t1603, t1607, t1608, t1609, t161, t1610, t1612, t1618, t162, t1620, t1621, t1624, t1625, t1627, t1628, t1629, t163, t1632, t164, t1641, t1642, t1643, t1644, t1645, t1646, t1647, t1648, t1649, t165, t1650, t1651, t1652, t1653, t1655, t1657, t1658, t166, t1660, t1661, t1663, t1666, t1668, t167, t1672, t1674, t1675, t1676, t1682, t169, t1691, t1693, t1694, t1696, t1697, t1698, t17, t170, t1700, t1701, t1702, t1703, t1704, t1705, t1706, t1707, t1708, t1709, t171, t1710, t1711, t1713, t1715, t1716, t1717, t1718, t172, t1720, t1723, t1725, t1726, t1727, t1728, t1729, t173, t1730, t1732, t1733, t1734, t1737, t1738, t174, t1740, t1741, t1743, t1744, t1746, t1747, t1748, t175, t1750, t1752, t1757, t1758, t1759, t1763, t1766, t1767, t1768, t1769, t177, t1770, t1771, t1774, t1776, t1778, t178, t1780, t1782, t1783, t1785, t1787, t1788, t1789, t179, t1792, t1793, t1794, t1795, t1796, t1797, t1798, t18, t180, t1800, t1802, t1803, t1804, t1805, t1806, t1807, t1808, t1809, t181, t1812, t1813, t1815, t1816, t1817, t1818, t182, t1820, t1822, t1825, t1827, t1829, t183, t1830, t1832, t1833, t1835, t1836, t1837, t1838, t1839, t184, t1841, t1842, t1843, t1844, t1845, t1846, t1848, t1849, t185, t1851, t1852, t1853, t1854, t1855, t1858, t1859, t1860, t1861, t1862, t1863, t1865, t1866, t1867, t1868, t1869, t187, t1870, t1872, t1873, t1874, t1876, t1877, t1878, t188, t1881, t1886, t1887, t1888, t189, t1890, t1891, t1894, t1895, t1897, t1898, t1899, t19, t1900, t1903, t1912, t1913, t1914, t1916, t1917, t1918, t1919, t192, t1922, t1925, t1926, t1927, t1929, t193, t1930, t1931, t1933, t1935, t1936, t1937, t1939, t194, t1940, t1941, t1943, t1944, t1945, t1948, t1949, t195, t1952, t1958, t1961, t1965, t1966, t1969, t197, t1974, t1977, t198, t1981, t1983, t1984, t1988, t199, t1997, t2, t20, t200, t2001, t2002, t2003, t2004, t2005, t2007, t2009, t2011, t2012, t2013, t2014, t2015, t2018, t2019, t2020, t2022, t2023, t2025, t203, t2030, t2032, t2034, t2035, t2038, t2039, t204, t2041, t2042, t2045, t205, t2054, t2056, t2057, t2058, t2059, t2060, t2061, t2062, t2063, t2064, t2065, t2066, t2067, t2068, t2069, t2070, t2071, t2072, t2073, t2075, t2078, t2079, t208, t2080, t2081, t2082, t2084, t2085, t2086, t2087, t2088, t2089, t209, t2090, t2091, t2092, t2093, t2095, t2096, t21, t210, t2100, t2101, t2104, t2106, t2107, t2108, t211, t2110, t2111, t2112, t2113, t2114, t2115, t2116, t2117, t2118, t2119, t212, t2120, t2123, t2128, t2129, t213, t2131, t2132, t2135, t2136, t2138, t2139, t214, t2141, t2144, t2153, t2155, t2156, t2157, t2158, t2159, t216, t2160, t2161, t2163, t2164, t2165, t2166, t2167, t2169, t217, t2171, t2176, t2179, t218, t2180, t2181, t2183, t2184, t2185, t2188, t2189, t219, t2191, t2196, t2197, t2198, t2199, t22, t220, t2200, t2201, t2202, t2203, t2204, t2206, t2208, t221, t2211, t2212, t2214, t2215, t2217, t2218, t222, t2220, t2223, t2226, t2228, t2229, t2231, t2233, t2238, t2239, t224, t2241, t2242, t2244, t2246, t225, t2250, t2252, t2253, t2255, t2256, t2258, t2261, t2264, t2265, t2266, t2268, t227, t2270, t2275, t2276, t2277, t2279, t2282, t2283, t2285, t2288, t229, t2291, t2298, t230, t2304, t2306, t2307, t2308, t2309, t2310, t2311, t2312, t2313, t2315, t2316, t2317, t2318, t2319, t232, t2320, t2322, t2323, t2325, t2326, t2328, t2330, t2335, t2336, t2337, t2338, t2339, t2342, t2343, t2345, t2346, t2348, t235, t2351, t2352, t2353, t2354, t2355, t2356, t2358, t2359, t236, t2360, t2363, t2364, t2366, t2367, t2368, t2370, t2373, t2374, t2377, t238, t2382, t2383, t2385, t2387, t2391, t2392, t2394, t2396, t24, t240, t2400, t2409, t241, t2410, t2411, t2413, t2414, t2417, t2418, t242, t2420, t2421, t2423, t2424, t2427, t2428, t2429, t2431, t2432, t2435, t244, t2440, t2441, t2443, t2444, t2447, t2448, t2450, t2451, t2454, t246, t2463, t2466, t2468, t2469, t2470, t2472, t2473, t2474, t2475, t2477, t2483, t2486, t249, t2490, t2493, t2496, t25, t250, t2505, t2506, t2508, t2509, t2511, t2512, t2515, t2516, t2517, t2519, t252, t2520, t2523, t2524, t2526, t2527, t2528, t2529, t253, t2531, t2532, t2535, t2540, t2541, t2543, t2544, t2547, t2548, t2550, t2551, t2554, t2563, t257, t2570, t2571, t2572, t2573, t2574, t2582, t2584, t2585, t2586, t2587, t2589, t2590, t2591, t2592, t2593, t2594, t2595, t2596, t2597, t2598, t2599, t26, t260, t2600, t2602, t2607, t2608, t2610, t2612, t2615, t2616, t2618, t2619, t2622, t2631, t2633, t2634, t2635, t2636, t2637, t2639, t2640, t2641, t2642, t2643, t2644, t2645, t2647, t2648, t2649, t265, t2651, t2656, t2657, t2658, t2659, t266, t2660, t2661, t2662, t2665, t2667, t267, t2672, t2673, t2674, t2677, t2678, t2679, t2680, t2681, t2682, t2684, t2687, t2688, t269, t2690, t2691, t2693, t2694, t2696, t2699, t27, t270, t2702, t2709, t271, t2716, t2718, t2719, t272, t2724, t2725, t2726, t2728, t273, t2731, t2732, t2734, t2735, t2737, t2738, t274, t2740, t2743, t2746, t275, t2753, t276, t2760, t2766, t277, t278, t28, t280, t281, t287, t29, t292, t293, t294, t296, t298, t3, t30, t302, t304, t306, t308, t309, t31, t310, t311, t312, t314, t315, t316, t317, t318, t32, t320, t321, t322, t324, t325, t33, t331, t336, t337, t338, t340, t341, t343, t346, t349, t35, t350, t351, t352, t353, t354, t355, t356, t357, t358, t359, t36, t360, t363, t364, t367, t368, t369, t37, t370, t371, t372, t373, t374, t375, t377, t378, t379, t38, t380, t381, t382, t383, t384, t385, t386, t387, t388, t389, t39, t390, t391, t393, t394, t396, t397, t398, t4, t400, t401, t402, t403, t405, t407, t41, t412, t416, t417, t42, t427, t428, t429, t43, t430, t431, t432, t433, t436, t439, t44, t441, t443, t444, t45, t454, t46, t461, t462, t469, t471, t472, t474, t475, t477, t478, t48, t480, t481, t482, t483, t484, t485, t486, t487, t488, t489, t49, t490, t491, t492, t493, t494, t495, t496, t497, t498, t499, t5, t50, t500, t501, t51, t516, t527, t532, t533, t534, t536, t537, t539, t540, t543, t544, t545, t546, t548, t549, t550, t551, t552, t555, t557, t558, t559, t56, t560, t561, t562, t563, t564, t566, t568, t57, t570, t572, t573, t574, t576, t577, t578, t58, t580, t581, t582, t584, t585, t59, t590, t593, t599, t6, t60, t605, t61, t610, t611, t615, t618, t62, t621, t622, t624, t625, t626, t629, t63, t630, t631, t634, t635, t636, t637, t638, t639, t64, t640, t642, t643, t645, t646, t648, t649, t65, t66, t67, t678, t679, t68, t680, t681, t683, t686, t689, t690, t693, t696, t697, t698, t7, t70, t700, t703, t706, t707, t71, t710, t711, t715, t716, t717, t718, t719, t72, t720, t725, t726, t727, t728, t729, t73, t730, t732, t733, t735, t736, t738, t74, t741, t743, t744, t747, t749, t75, t750, t752, t753, t756, t759, t76, t762, t763, t764, t765, t766, t767, t768, t769, t77, t770, t771, t772, t773, t774, t776, t777, t78, t780, t781, t783, t784, t786, t788, t789, t791, t792, t794, t795, t796, t797, t798, t8, t80, t800, t801, t803, t804, t806, t807, t808, t81, t811, t812, t813, t816, t817, t818, t82, t820, t821, t822, t825, t826, t827, t828, t83, t830, t832, t833, t834, t835, t836, t837, t838, t84, t840, t843, t847, t85, t850, t851, t852, t856, t859, t86, t861, t862, t863, t864, t865, t866, t867, t868, t87, t871, t872, t875, t878, t879, t88, t880, t881, t884, t886, t888, t891, t892, t9, t90, t91, t92, t922, t925, t927, t928, t93, t930, t931, t933, t934, t936, t937, t939, t94, t940, t942, t943, t945, t949, t95, t950, t952, t953, t954, t955, t956, t959, t96, t964, t965, t966, t967, t969, t97, t970, t973, t974, t975, t976, t978, t979, t98, t981, t982, t983, t984, t985, t986, t987, t990, t999;
    double ret[36];
#include "include/_lhs_1000010.cii"
    return ret[0] + ret[10] + ret[11] + ret[12] + ret[13] + ret[14] + ret[15] + ret[16] + ret[17] + ret[18] + ret[19] + ret[1] + ret[20] + ret[21] + ret[22] + ret[23] + ret[24] + ret[25] + ret[26] + ret[27] + ret[28] + ret[29] + ret[2] + ret[30] + ret[31] + ret[32] + ret[33] + ret[34] + ret[35] + ret[3] + ret[4] + ret[5] + ret[6] + ret[7] + ret[8] + ret[9];
}

double lhs_1000100(int t, const Params &p) {
    int n = p.n;
    double s = p.s;
    double h = p.h;
    double rRS = p.rRS;
    double rLR = p.rLR;
    double rLS = p.rLS;
    double rLS_R = p.rLS_R;
    double rRS_L = p.rRS_L;
    double rLR_S = p.rLR_S;
    Freq f = deterministic(t - 1, p);
    double dtL = f.zL;
    double dtS = f.zS;
    double dtR = f.zR;
    double dtLS = f.zLS;
    double dtLR = f.zLR;
    double dtRS = f.zRS;
    double dtLRS = f.zLRS;
    double t1, t10, t1000, t1002, t1003, t1004, t1005, t1006, t1009, t101, t1010, t1012, t1013, t1015, t1016, t1017, t1018, t1019, t102, t1020, t1021, t1022, t1023, t1025, t1026, t1027, t1028, t1029, t103, t1030, t1031, t1032, t1033, t1034, t1035, t1036, t1037, t1038, t1039, t104, t1041, t1042, t1044, t1045, t1047, t1048, t105, t1050, t1051, t1053, t1055, t1060, t1061, t1063, t1064, t1066, t1067, t1069, t107, t1070, t1071, t1072, t1073, t1074, t1075, t1077, t1078, t1079, t108, t1080, t1081, t1082, t1083, t1084, t1085, t1086, t1087, t1088, t1089, t109, t1090, t1092, t1094, t1097, t1098, t1099, t110, t1100, t1101, t1102, t1103, t1104, t1106, t1107, t1109, t1111, t1112, t1114, t1115, t1118, t1120, t1122, t1123, t1125, t1126, t1127, t1128, t1129, t1131, t1132, t1133, t1136, t1139, t1140, t1141, t1143, t1145, t1147, t1148, t115, t1150, t1151, t1153, t1155, t1156, t1157, t1158, t1159, t116, t1160, t1162, t1163, t1164, t1167, t1168, t1169, t117, t1170, t1171, t1172, t1174, t1175, t1176, t1177, t1178, t1179, t118, t1182, t1183, t1185, t1186, t1187, t1190, t1195, t1196, t1198, t1199, t12, t120, t1202, t1203, t1205, t1207, t1211, t122, t1220, t1221, t1223, t1224, t1225, t1226, t1227, t1228, t1229, t1230, t1231, t1233, t1234, t1235, t1236, t1238, t124, t1241, t1244, t1246, t1247, t1248, t1249, t125, t1250, t1251, t1252, t1253, t1254, t1255, t1257, t1258, t1259, t126, t1260, t1261, t1262, t1263, t1264, t1265, t1266, t1267, t1268, t1269, t127, t1270, t1271, t1272, t1273, t1274, t1277, t1278, t128, t1280, t1281, t1282, t1283, t1284, t1285, t1286, t1287, t1288, t1289, t129, t1290, t1291, t1293, t1294, t1297, t13, t1302, t1303, t1305, t1306, t1307, t131, t1310, t1311, t1312, t1314, t1315, t1316, t1319, t132, t1328, t133, t1330, t1331, t1333, t1335, t1336, t1338, t1339, t1340, t1341, t1342, t1343, t1344, t1345, t1346, t1347, t1348, t1349, t1350, t1351, t1353, t1355, t1356, t1357, t1358, t1359, t136, t1360, t1361, t1362, t1363, t1364, t1365, t1367, t1368, t1369, t137, t1370, t1371, t1372, t1373, t1374, t1375, t1376, t1377, t1378, t1379, t138, t1380, t1383, t1384, t1387, t1388, t1389, t139, t1390, t1392, t1393, t1394, t1396, t14, t140, t1401, t1402, t1405, t1406, t1409, t141, t1410, t1413, t1416, t1417, t1418, t1419, t1422, t1424, t1426, t1427, t1428, t143, t1430, t1434, t1438, t1440, t1442, t1443, t1444, t1446, t1447, t1448, t1449, t1451, t1452, t1453, t1454, t1455, t1458, t1461, t1463, t1465, t1467, t1468, t1469, t147, t1470, t1473, t1475, t1477, t148, t1480, t1483, t1486, t1489, t149, t1490, t1491, t1492, t1493, t1495, t1496, t1497, t1498, t1499, t15, t1500, t1501, t1502, t1503, t1505, t1506, t1507, t1508, t1509, t151, t1510, t1511, t1512, t1513, t1514, t1517, t1518, t1519, t152, t1520, t1521, t1522, t1523, t1524, t1525, t1527, t1528, t153, t1531, t1534, t1538, t154, t1541, t1542, t1544, t155, t1550, t1552, t1553, t1556, t1557, t1559, t156, t1560, t1563, t157, t1572, t1573, t1574, t1575, t1577, t1579, t158, t1580, t1581, t1582, t1584, t1586, t1587, t1588, t1589, t159, t1590, t1593, t1594, t1595, t1597, t1598, t1599, t16, t160, t1603, t1604, t1606, t161, t1612, t1614, t1615, t1618, t1619, t1621, t1622, t1625, t163, t1634, t1635, t1637, t1639, t1641, t1642, t1644, t1645, t1647, t1648, t165, t1651, t1654, t1656, t166, t1660, t1662, t1668, t1670, t1675, t1684, t1686, t169, t1690, t1691, t1692, t1694, t1695, t1696, t1697, t1698, t1699, t17, t170, t1700, t1701, t1703, t1705, t1706, t1707, t1708, t1709, t171, t1710, t1711, t1712, t1714, t1715, t1716, t1717, t1718, t1719, t172, t1720, t1721, t1723, t1725, t1726, t1727, t173, t1730, t1731, t1733, t1734, t1736, t1737, t1739, t174, t1740, t1742, t1744, t1749, t175, t1753, t1756, t1757, t1758, t1759, t176, t1760, t1761, t1762, t1764, t1766, t1767, t1769, t177, t1771, t1772, t1775, t1777, t1779, t178, t1780, t1782, t1783, t1784, t1786, t1787, t179, t1790, t1791, t1792, t1793, t1794, t1795, t1797, t1798, t1799, t18, t180, t1801, t1802, t1804, t1805, t1808, t1809, t181, t1810, t1813, t1814, t1815, t1817, t1818, t1819, t182, t1820, t1821, t1823, t1824, t1826, t1827, t1828, t1829, t1832, t1833, t1834, t1836, t1837, t1838, t1839, t184, t1840, t1841, t1843, t1844, t1846, t1847, t1848, t1849, t185, t1850, t1852, t1854, t1857, t1858, t186, t1860, t1863, t1864, t1866, t1867, t1868, t1869, t187, t1870, t1873, t1878, t1879, t188, t1881, t1882, t1885, t1886, t1887, t1889, t189, t1890, t1893, t19, t190, t1902, t1903, t1905, t1906, t1910, t1911, t1912, t1913, t1917, t1918, t1919, t192, t1921, t1922, t1923, t1924, t1925, t1927, t1928, t1929, t193, t1930, t1931, t1932, t1933, t1935, t1936, t1939, t194, t1940, t1943, t1949, t1952, t1956, t1959, t196, t1964, t1967, t197, t1971, t1973, t1974, t1978, t198, t1987, t1988, t1989, t1991, t1992, t1996, t1997, t2, t20, t2000, t2001, t2002, t2003, t2004, t2005, t2006, t2009, t201, t2010, t2011, t2013, t2014, t2016, t202, t2022, t2024, t2025, t2028, t2029, t2031, t2032, t2035, t2044, t2045, t2046, t2047, t2048, t2049, t205, t2050, t2051, t2052, t2053, t2054, t2055, t2056, t2057, t2058, t2059, t206, t2060, t2061, t2064, t2065, t2066, t2067, t2068, t2069, t2070, t2072, t2073, t2074, t2077, t2079, t208, t2083, t2084, t2086, t2088, t2089, t209, t2091, t2092, t2093, t2094, t2095, t2096, t2097, t2098, t2099, t21, t2100, t2101, t2102, t2103, t2104, t2106, t211, t2112, t2113, t2114, t2117, t212, t2122, t2123, t2125, t2126, t2129, t213, t2130, t2132, t2133, t2136, t2145, t2147, t2148, t2149, t2151, t2153, t2155, t2156, t2158, t2159, t2161, t2163, t2168, t2169, t217, t2170, t2172, t2175, t2176, t2179, t2180, t2182, t2183, t2184, t2190, t2191, t2192, t2194, t2196, t2198, t22, t220, t2200, t2203, t2204, t2206, t2209, t2212, t2214, t2216, t2217, t2219, t2222, t2228, t2230, t2232, t2235, t2236, t2238, t2241, t2244, t2245, t2248, t225, t2257, t2259, t226, t2262, t2263, t2265, t2268, t2271, t2278, t228, t2284, t2286, t2287, t2288, t2289, t229, t2290, t2291, t2292, t2294, t2295, t2296, t2298, t2300, t2301, t2303, t2304, t2306, t2307, t2309, t2310, t2312, t2314, t2319, t2320, t2323, t2324, t2326, t2327, t2329, t2330, t2331, t2332, t2335, t2336, t2337, t2338, t2340, t2341, t2344, t2345, t2346, t2347, t2349, t235, t2350, t2351, t2352, t2354, t2357, t2358, t2361, t2366, t2367, t2369, t2371, t2375, t2376, t2378, t2380, t2384, t2393, t2394, t2395, t2397, t2398, t24, t240, t2401, t2402, t2404, t2405, t2408, t2409, t241, t2411, t2412, t2413, t2415, t2416, t2419, t242, t2424, t2425, t2427, t2428, t243, t2431, t2432, t2434, t2435, t2438, t244, t2447, t2450, t2452, t2453, t2454, t2456, t2457, t2458, t2459, t246, t2461, t2467, t2470, t2474, t2477, t248, t2480, t2489, t249, t2490, t2491, t2493, t2494, t2496, t2497, t2498, t25, t2500, t2501, t2504, t2505, t2506, t2508, t2509, t2512, t2513, t2515, t2516, t2519, t2524, t2525, t2527, t2528, t253, t2531, t2532, t2534, t2535, t2538, t254, t2547, t2554, t2555, t2556, t2557, t2558, t2559, t256, t2560, t2561, t2562, t2564, t2565, t2566, t257, t2574, t2576, t2577, t2578, t2579, t2580, t2581, t2582, t2583, t2584, t2585, t2587, t259, t2592, t2593, t2595, t2596, t2599, t26, t2600, t2602, t2603, t2606, t261, t2615, t2617, t2618, t2619, t262, t2620, t2622, t2623, t2624, t2625, t2626, t2627, t2628, t2629, t263, t2631, t2632, t2633, t2635, t264, t2640, t2643, t2644, t2645, t2647, t265, t2650, t2651, t2652, t2654, t2655, t2656, t2657, t2658, t2659, t266, t2660, t2661, t2666, t2667, t2668, t267, t2670, t2672, t2675, t2676, t2678, t2679, t268, t2681, t2682, t2684, t2687, t2690, t2697, t27, t270, t2704, t2707, t2708, t271, t2710, t2715, t2716, t2718, t272, t2720, t2723, t2724, t2726, t2727, t2729, t273, t2730, t2732, t2735, t2738, t274, t2745, t275, t2752, t2758, t276, t278, t28, t280, t281, t283, t286, t287, t288, t29, t290, t292, t295, t296, t298, t299, t3, t305, t31, t310, t311, t313, t315, t318, t32, t320, t322, t325, t326, t327, t329, t33, t330, t331, t332, t333, t334, t335, t336, t337, t338, t339, t34, t340, t343, t344, t345, t346, t349, t35, t350, t351, t352, t353, t355, t356, t357, t358, t359, t36, t360, t361, t362, t363, t364, t365, t366, t367, t368, t369, t37, t370, t371, t373, t374, t376, t379, t38, t382, t383, t384, t385, t386, t387, t388, t389, t39, t390, t392, t393, t395, t396, t397, t399, t4, t40, t400, t402, t404, t409, t41, t411, t412, t414, t415, t417, t418, t42, t421, t422, t423, t424, t426, t427, t428, t429, t43, t431, t433, t434, t436, t437, t439, t44, t440, t441, t445, t446, t45, t456, t457, t459, t46, t460, t462, t465, t468, t469, t47, t48, t484, t485, t49, t496, t497, t498, t5, t50, t503, t504, t505, t507, t509, t51, t511, t513, t515, t516, t519, t52, t520, t522, t526, t527, t53, t530, t533, t535, t536, t539, t54, t540, t541, t544, t546, t547, t548, t549, t55, t550, t551, t552, t553, t554, t555, t556, t559, t56, t562, t564, t566, t567, t569, t57, t570, t572, t573, t575, t576, t579, t581, t583, t584, t585, t586, t588, t589, t59, t592, t593, t595, t596, t597, t598, t6, t60, t600, t601, t602, t603, t604, t605, t607, t608, t61, t610, t611, t612, t613, t615, t616, t618, t619, t62, t621, t622, t626, t628, t629, t63, t631, t632, t634, t635, t636, t638, t64, t640, t641, t642, t645, t646, t648, t649, t65, t651, t652, t658, t66, t665, t67, t671, t676, t677, t68, t681, t684, t687, t688, t689, t69, t690, t695, t696, t697, t698, t699, t7, t70, t700, t701, t702, t703, t704, t705, t707, t709, t71, t711, t713, t714, t715, t716, t717, t72, t73, t74, t747, t748, t75, t750, t751, t753, t754, t76, t77, t78, t783, t784, t785, t786, t788, t79, t791, t794, t795, t798, t8, t80, t801, t802, t804, t807, t81, t810, t811, t814, t818, t819, t82, t820, t821, t822, t823, t824, t827, t828, t829, t83, t830, t831, t832, t833, t84, t85, t855, t857, t858, t859, t86, t860, t861, t862, t863, t864, t865, t866, t867, t868, t869, t87, t870, t871, t872, t875, t876, t877, t88, t880, t881, t882, t884, t885, t886, t889, t89, t890, t891, t892, t894, t896, t897, t898, t899, t9, t90, t900, t901, t902, t904, t905, t906, t907, t91, t911, t912, t915, t919, t92, t922, t925, t927, t928, t93, t931, t932, t935, t938, t939, t94, t942, t943, t944, t947, t949, t95, t951, t952, t953, t956, t96, t961, t962, t963, t965, t966, t969, t970, t971, t972, t974, t975, t976, t977, t978, t979, t98, t980, t983, t99, t992, t994, t995, t996, t997, t998, t999;
    double ret[36];
#include "include/_lhs_1000100.cii"
    return ret[0] + ret[10] + ret[11] + ret[12] + ret[13] + ret[14] + ret[15] + ret[16] + ret[17] + ret[18] + ret[19] + ret[1] + ret[20] + ret[21] + ret[22] + ret[23] + ret[24] + ret[25] + ret[26] + ret[27] + ret[28] + ret[29] + ret[2] + ret[30] + ret[31] + ret[32] + ret[33] + ret[34] + ret[35] + ret[3] + ret[4] + ret[5] + ret[6] + ret[7] + ret[8] + ret[9];
}

double lhs_1001000(int t, const Params &p) {
    int n = p.n;
    double s = p.s;
    double h = p.h;
    double rRS = p.rRS;
    double rLR = p.rLR;
    double rLS = p.rLS;
    double rLS_R = p.rLS_R;
    double rRS_L = p.rRS_L;
    double rLR_S = p.rLR_S;
    Freq f = deterministic(t - 1, p);
    double dtL = f.zL;
    double dtS = f.zS;
    double dtR = f.zR;
    double dtLS = f.zLS;
    double dtLR = f.zLR;
    double dtRS = f.zRS;
    double dtLRS = f.zLRS;
    double t1, t10, t100, t1001, t1002, t1003, t1004, t1005, t1006, t1007, t1008, t101, t1010, t1011, t1012, t1013, t1014, t1015, t1016, t1018, t1019, t102, t1021, t1022, t1023, t1024, t1025, t1026, t1027, t1028, t103, t1030, t1031, t1032, t1034, t1035, t1036, t1037, t1038, t104, t1041, t1043, t1044, t1046, t1047, t1049, t1050, t1051, t1053, t1055, t106, t1060, t1061, t1062, t1063, t1064, t1065, t1068, t1069, t107, t1070, t1071, t1072, t1073, t1074, t1076, t1078, t108, t1080, t1081, t1084, t1085, t1086, t1087, t1088, t1089, t109, t1090, t1091, t1094, t1096, t1097, t1099, t1100, t1102, t1103, t1104, t1106, t1107, t1109, t1110, t1111, t1112, t1113, t1114, t1115, t1116, t1119, t1120, t1121, t1122, t1124, t1126, t1127, t1128, t1129, t1130, t1132, t1133, t1135, t1137, t1138, t114, t1140, t1141, t1142, t1143, t1144, t1145, t1147, t1148, t1149, t115, t1152, t1153, t1154, t1156, t1158, t1159, t116, t1161, t1163, t1164, t1165, t1168, t1169, t117, t1171, t1172, t1173, t1174, t1177, t1178, t1180, t1181, t1182, t1183, t1184, t1185, t1188, t119, t1193, t1194, t1196, t1197, t12, t1200, t1201, t1203, t1205, t1206, t1207, t121, t1211, t1220, t1221, t1222, t1223, t1224, t1225, t1226, t1227, t1228, t123, t1230, t1231, t1232, t1233, t1235, t1238, t124, t1241, t1243, t1244, t1245, t1246, t1247, t1248, t1249, t125, t1250, t1251, t1252, t1254, t1256, t1257, t1258, t1259, t126, t1260, t1261, t1262, t1263, t1264, t1265, t1266, t1269, t127, t1270, t1271, t1272, t1273, t1274, t1275, t1276, t1277, t1278, t1279, t128, t1280, t1281, t1282, t1284, t1285, t1286, t1287, t1289, t1292, t1297, t1298, t13, t130, t1300, t1301, t1302, t1305, t1306, t1307, t1308, t131, t1310, t1312, t1315, t132, t1324, t1326, t1327, t1328, t1329, t1330, t1331, t1332, t1334, t1336, t1337, t1339, t1340, t1341, t1342, t1343, t1344, t1345, t1346, t1347, t1348, t135, t1351, t1352, t1355, t1357, t1358, t1359, t136, t1360, t1361, t1362, t1363, t1364, t1365, t1366, t1367, t1368, t1369, t137, t1370, t1371, t1373, t1375, t1376, t1377, t1378, t1379, t1380, t1381, t1382, t1383, t1384, t1386, t1387, t1388, t1389, t139, t1390, t1392, t1397, t1398, t14, t140, t1401, t1402, t1405, t1406, t1409, t141, t1412, t1413, t1414, t1415, t1418, t1420, t1422, t1425, t1428, t143, t1432, t1433, t1437, t1441, t1445, t1448, t1451, t1452, t1454, t1455, t1456, t1457, t1459, t1460, t1461, t1462, t1463, t1464, t1465, t1466, t1467, t1469, t147, t1470, t1471, t1472, t1473, t1474, t1477, t1479, t148, t1481, t1483, t1485, t1487, t149, t1490, t1493, t1495, t1498, t15, t1501, t1503, t1504, t1505, t1506, t1507, t1508, t1509, t1511, t1512, t1513, t1514, t1515, t1516, t1517, t1518, t1519, t152, t1522, t1523, t1524, t1525, t1526, t1527, t1528, t1529, t153, t1530, t1532, t1533, t1534, t1536, t154, t1541, t1542, t1544, t1545, t1548, t1549, t155, t1551, t1552, t1553, t1554, t1555, t1556, t1559, t1568, t1569, t157, t1570, t1571, t1573, t1574, t1575, t1576, t1578, t158, t1580, t1582, t1583, t1584, t1585, t1588, t1589, t1590, t1592, t1593, t1594, t1598, t1599, t16, t160, t1601, t1606, t1608, t1609, t161, t1612, t1613, t1615, t1616, t1617, t162, t1620, t1629, t163, t1630, t1631, t1632, t1634, t1635, t1637, t1638, t164, t1640, t1641, t1643, t1644, t1645, t1646, t1647, t1648, t1649, t165, t1650, t1651, t1654, t1656, t166, t1660, t1662, t1663, t1664, t167, t1670, t1679, t168, t1681, t1682, t1684, t1685, t1686, t1687, t1688, t1689, t169, t1690, t1691, t1692, t1694, t1695, t1697, t1698, t1699, t17, t170, t1700, t1701, t1702, t1704, t1705, t1706, t1707, t1708, t1709, t171, t1710, t1712, t1716, t1717, t1719, t1720, t1721, t1724, t1725, t1727, t1728, t173, t1730, t1731, t1733, t1734, t1735, t1737, t1739, t174, t1744, t1745, t1746, t1747, t1749, t175, t1750, t1751, t1754, t1756, t1757, t1758, t176, t1761, t1762, t1764, t1765, t1768, t1769, t177, t1773, t1776, t1777, t1778, t1779, t178, t1780, t1781, t1782, t1785, t1786, t1787, t1789, t179, t1790, t1791, t1792, t1793, t1794, t1797, t1798, t18, t1800, t1801, t1803, t1805, t1806, t1808, t1809, t181, t1811, t1812, t1813, t1814, t1817, t1818, t182, t1820, t1821, t1823, t1824, t1826, t1827, t1828, t1829, t1830, t1832, t1833, t1834, t1835, t1836, t1837, t1838, t1839, t184, t1841, t1842, t1844, t1845, t1846, t1848, t185, t1850, t1853, t1855, t1856, t1859, t186, t1860, t1862, t1863, t1866, t187, t1871, t1872, t1873, t1875, t1876, t1879, t188, t1880, t1882, t1883, t1884, t1885, t1888, t1897, t1898, t1899, t19, t1903, t1904, t1905, t1906, t191, t1910, t1912, t1913, t1914, t1916, t1917, t1918, t192, t1920, t1921, t1922, t1923, t1924, t1925, t1926, t1928, t1929, t193, t1930, t1933, t1934, t1937, t194, t1943, t1946, t1950, t1953, t1958, t1959, t1962, t1966, t1968, t1969, t197, t1973, t198, t1982, t1983, t1984, t1988, t1989, t199, t1990, t1992, t1994, t1996, t1997, t1998, t1999, t2, t20, t2000, t2003, t2004, t2005, t2007, t2008, t201, t2010, t2015, t2017, t2019, t2020, t2023, t2024, t2026, t2027, t203, t2030, t2039, t204, t2041, t2042, t2043, t2045, t2046, t2047, t2048, t2054, t2055, t2056, t2058, t2059, t2060, t2061, t2062, t2063, t2064, t2065, t2066, t2067, t2069, t2071, t2072, t2073, t2074, t2075, t2076, t2077, t2078, t2079, t208, t2080, t2083, t2084, t2085, t2087, t2088, t2089, t209, t2090, t2091, t2092, t2093, t2094, t2095, t2097, t21, t210, t2101, t2102, t2104, t2106, t2107, t211, t2110, t2115, t2116, t2118, t2119, t2122, t2123, t2124, t2126, t2128, t213, t2131, t214, t2140, t2142, t2143, t2144, t2145, t2146, t2147, t2148, t215, t2150, t2151, t2152, t2153, t2154, t2156, t2158, t2163, t2166, t2167, t2168, t2169, t2170, t2171, t2174, t2176, t2177, t2178, t2179, t218, t2180, t2181, t2186, t2187, t2188, t2189, t219, t2191, t2194, t2195, t2197, t2198, t22, t220, t2200, t2201, t2203, t2206, t2209, t2210, t2212, t2214, t2215, t2220, t2221, t2222, t2223, t2225, t2229, t223, t2231, t2232, t2234, t2235, t2237, t2240, t2243, t2244, t2246, t2248, t2249, t225, t2254, t2255, t2256, t2258, t226, t2261, t2262, t2264, t2267, t227, t2270, t2277, t228, t2283, t2285, t2286, t2287, t2288, t2289, t229, t2290, t2291, t2292, t2294, t2295, t2296, t2297, t2298, t2299, t230, t2301, t2302, t2304, t2305, t2307, t2309, t2314, t2315, t2316, t2317, t2318, t2319, t2320, t2322, t2325, t2326, t2328, t2329, t233, t2331, t2332, t2333, t2336, t2337, t2339, t234, t2342, t2343, t2344, t2346, t2347, t2348, t235, t2351, t2352, t2353, t2356, t2361, t2362, t2364, t2366, t2370, t2371, t2373, t2375, t2379, t2388, t2389, t239, t2390, t2392, t2393, t2396, t2397, t2399, t24, t240, t2400, t2402, t2403, t2406, t2407, t2408, t2410, t2411, t2414, t2419, t2420, t2422, t2423, t2426, t2427, t2429, t243, t2430, t2433, t2442, t2443, t2444, t2445, t2448, t2450, t2451, t2453, t2454, t2456, t2462, t2465, t2469, t2472, t2475, t248, t2484, t2485, t2486, t2487, t2488, t249, t2490, t2492, t2493, t2495, t2496, t2497, t25, t2500, t2501, t2503, t2504, t2506, t2507, t251, t2510, t2511, t2514, t2519, t252, t2520, t2522, t2523, t2526, t2527, t2529, t2530, t2533, t2542, t2549, t2550, t2551, t2552, t2553, t2561, t2563, t2564, t2566, t2567, t2568, t2569, t2570, t2571, t2572, t2573, t2574, t2575, t2576, t2577, t2578, t2579, t258, t2581, t2586, t2587, t2589, t2590, t2594, t2595, t2597, t2598, t26, t2601, t2610, t2612, t2613, t2614, t2615, t2617, t2618, t2619, t2620, t2621, t2622, t2623, t2624, t2626, t2627, t2628, t263, t2630, t2635, t2636, t2637, t2638, t2639, t264, t2642, t2644, t2645, t2646, t2647, t2648, t2649, t265, t2651, t2652, t2657, t2658, t2659, t266, t2662, t2663, t2665, t2667, t267, t2670, t2671, t2673, t2674, t2676, t2677, t2679, t268, t2682, t2685, t269, t2692, t2699, t27, t270, t2702, t2703, t2705, t271, t2710, t2711, t2713, t2715, t2718, t2719, t272, t2721, t2722, t2724, t2725, t2727, t2730, t2733, t274, t2740, t2747, t275, t2753, t276, t277, t278, t279, t28, t280, t281, t282, t284, t285, t287, t289, t29, t290, t292, t295, t296, t298, t3, t300, t301, t302, t304, t306, t309, t31, t310, t312, t313, t319, t32, t324, t325, t327, t329, t33, t332, t334, t336, t339, t34, t340, t341, t342, t343, t344, t345, t346, t347, t348, t349, t35, t350, t351, t352, t353, t354, t356, t357, t359, t36, t362, t365, t366, t367, t368, t369, t37, t370, t371, t372, t374, t375, t376, t377, t378, t379, t38, t380, t381, t382, t383, t384, t385, t386, t387, t388, t39, t390, t391, t393, t394, t395, t397, t398, t399, t4, t40, t400, t402, t404, t409, t41, t410, t411, t413, t415, t418, t42, t420, t422, t423, t43, t433, t44, t440, t441, t448, t45, t454, t459, t46, t462, t468, t47, t473, t474, t478, t48, t481, t484, t485, t486, t488, t489, t49, t490, t492, t493, t494, t496, t497, t498, t5, t50, t500, t501, t503, t504, t505, t506, t507, t508, t509, t51, t510, t511, t513, t515, t517, t519, t52, t520, t521, t522, t523, t524, t525, t526, t53, t530, t54, t540, t541, t542, t543, t544, t545, t546, t547, t55, t56, t563, t574, t58, t580, t581, t583, t584, t586, t587, t589, t59, t590, t6, t60, t61, t619, t62, t620, t621, t622, t624, t627, t63, t630, t631, t634, t637, t638, t639, t64, t641, t644, t647, t648, t649, t65, t650, t653, t654, t658, t659, t66, t660, t661, t662, t663, t664, t665, t666, t667, t668, t669, t67, t670, t671, t672, t673, t674, t679, t68, t680, t681, t682, t683, t684, t687, t688, t689, t69, t690, t691, t692, t693, t694, t696, t697, t699, t7, t70, t700, t701, t703, t704, t706, t707, t709, t71, t710, t714, t716, t717, t719, t72, t720, t721, t723, t724, t726, t727, t729, t73, t730, t733, t735, t737, t738, t74, t740, t741, t742, t743, t745, t746, t749, t75, t750, t752, t753, t754, t755, t757, t758, t759, t76, t761, t762, t763, t764, t767, t77, t770, t78, t79, t8, t80, t800, t801, t802, t805, t808, t81, t810, t811, t814, t816, t82, t820, t821, t824, t827, t83, t831, t834, t836, t837, t838, t839, t84, t840, t841, t844, t845, t846, t849, t85, t850, t851, t853, t854, t855, t858, t859, t86, t860, t861, t862, t863, t865, t867, t868, t869, t87, t870, t871, t873, t876, t877, t878, t88, t881, t885, t888, t89, t891, t893, t896, t897, t9, t90, t900, t901, t902, t905, t906, t909, t91, t911, t914, t915, t918, t92, t920, t921, t922, t923, t925, t927, t928, t929, t93, t931, t932, t934, t936, t937, t939, t94, t940, t942, t943, t946, t947, t948, t949, t95, t950, t953, t958, t959, t960, t961, t962, t964, t965, t968, t969, t97, t970, t971, t972, t973, t974, t976, t977, t979, t98, t980, t983, t992, t994, t995, t996, t997, t998;
    double ret[36];
#include "include/_lhs_1001000.cii"
    return ret[0] + ret[10] + ret[11] + ret[12] + ret[13] + ret[14] + ret[15] + ret[16] + ret[17] + ret[18] + ret[19] + ret[1] + ret[20] + ret[21] + ret[22] + ret[23] + ret[24] + ret[25] + ret[26] + ret[27] + ret[28] + ret[29] + ret[2] + ret[30] + ret[31] + ret[32] + ret[33] + ret[34] + ret[35] + ret[3] + ret[4] + ret[5] + ret[6] + ret[7] + ret[8] + ret[9];
}

double lhs_1010000(int t, const Params &p) {
    int n = p.n;
    double s = p.s;
    double h = p.h;
    double rRS = p.rRS;
    double rLR = p.rLR;
    double rLS = p.rLS;
    double rLS_R = p.rLS_R;
    double rRS_L = p.rRS_L;
    double rLR_S = p.rLR_S;
    Freq f = deterministic(t - 1, p);
    double dtL = f.zL;
    double dtS = f.zS;
    double dtR = f.zR;
    double dtLS = f.zLS;
    double dtLR = f.zLR;
    double dtRS = f.zRS;
    double dtLRS = f.zLRS;
    double t1, t10, t100, t1008, t101, t1010, t1011, t1012, t1013, t1014, t1015, t1016, t1018, t1019, t102, t1021, t1022, t1023, t1024, t1025, t1028, t1029, t103, t1030, t1032, t1033, t1034, t1035, t1036, t1037, t1038, t1039, t104, t1040, t1042, t1043, t1044, t1045, t1046, t1047, t1048, t1049, t105, t1050, t1051, t1052, t1054, t1055, t1056, t1057, t1058, t106, t1060, t1061, t1063, t1064, t1066, t1067, t1069, t1071, t1076, t1078, t1079, t1081, t1082, t1084, t1085, t1086, t1087, t1088, t1089, t109, t1090, t1092, t1095, t1096, t1097, t1100, t1101, t1102, t1103, t1104, t1105, t1107, t1109, t1111, t1112, t1115, t1116, t1117, t1118, t1119, t112, t1120, t1121, t1122, t1125, t1126, t1128, t1129, t113, t1130, t1132, t1133, t1134, t1135, t1136, t1137, t1139, t114, t1141, t1142, t1144, t1145, t1147, t1148, t115, t1150, t1152, t1153, t1156, t1158, t1159, t1160, t1161, t1162, t1163, t1164, t1165, t1166, t1167, t1168, t1169, t117, t1171, t1172, t1173, t1174, t1177, t1178, t1179, t1180, t1181, t1183, t1185, t1186, t1187, t1188, t1189, t119, t1191, t1192, t1195, t1196, t1197, t1198, t12, t1200, t1201, t1202, t1203, t1206, t121, t1211, t1212, t1214, t1215, t1218, t1219, t122, t1221, t1223, t1227, t123, t1236, t1237, t1238, t1239, t124, t1240, t1241, t1242, t1243, t1245, t1246, t1247, t1248, t1249, t125, t1251, t1252, t1253, t1254, t1255, t1256, t1257, t1258, t1259, t1261, t1262, t1266, t127, t1270, t1271, t1272, t1273, t1274, t1277, t1278, t128, t1280, t1282, t1283, t1284, t1285, t1286, t1287, t1288, t1289, t129, t1290, t1291, t1292, t1294, t1297, t13, t130, t1300, t1302, t1303, t1304, t1305, t1306, t1307, t1309, t131, t1311, t1314, t1319, t1320, t1322, t1323, t1324, t1328, t1329, t133, t1330, t1332, t1333, t1336, t134, t1345, t1347, t1348, t135, t1351, t1352, t1355, t1356, t1357, t1358, t1359, t1360, t1361, t1362, t1363, t1364, t1365, t1367, t1369, t1370, t1371, t1372, t1373, t1374, t1375, t1376, t1377, t1378, t1379, t138, t1381, t1383, t1384, t1385, t1386, t1388, t1389, t139, t1390, t1391, t1392, t1393, t1394, t1395, t1396, t1398, t1399, t14, t140, t1400, t1401, t1402, t1403, t1404, t1405, t1406, t1407, t1409, t141, t1410, t1412, t1417, t1418, t142, t1421, t1424, t1425, t1428, t1429, t143, t1432, t1433, t1434, t1435, t1436, t1438, t144, t1441, t1444, t1446, t1448, t1450, t1451, t1452, t1453, t1454, t1455, t1456, t1457, t1459, t146, t1460, t1461, t1463, t1464, t1465, t1466, t1467, t1468, t1469, t1470, t1473, t1475, t1477, t1480, t1481, t1483, t1484, t1485, t1488, t1490, t1492, t1494, t1496, t1499, t15, t150, t1500, t1501, t1502, t1503, t1504, t1505, t1506, t1507, t1508, t151, t1510, t1511, t1512, t1516, t152, t1520, t1521, t1522, t1523, t1524, t1525, t1529, t153, t1532, t1535, t1539, t154, t1542, t1545, t1548, t155, t1551, t1552, t1553, t1554, t1555, t1556, t1557, t1558, t1559, t156, t1561, t1562, t1563, t1564, t1565, t1568, t157, t1573, t1575, t1576, t1579, t158, t1580, t1582, t1583, t1586, t159, t1595, t1596, t1597, t1598, t16, t1600, t1603, t1604, t1609, t161, t1610, t1612, t1613, t1614, t1615, t1617, t1619, t162, t1622, t1623, t1624, t1627, t1628, t1629, t163, t1631, t1632, t1633, t1636, t164, t1641, t1643, t1646, t1647, t1649, t165, t1652, t1661, t1662, t1663, t1665, t1666, t1668, t1670, t1672, t1675, t1677, t1678, t168, t1680, t1681, t1687, t1689, t169, t1695, t1697, t170, t1710, t1712, t1713, t1714, t1715, t1716, t1717, t1719, t172, t1720, t1721, t1724, t1726, t1728, t1729, t173, t1730, t1732, t1733, t1734, t1735, t1736, t1738, t1739, t174, t1740, t1741, t1743, t1744, t1745, t1746, t1747, t1748, t1749, t175, t1750, t1751, t1752, t1753, t1754, t1755, t1756, t1757, t1758, t176, t1760, t1761, t1763, t1764, t1766, t1767, t1769, t177, t1771, t1776, t1777, t1778, t178, t1780, t1781, t1784, t1786, t1788, t1789, t179, t1791, t1792, t1793, t1794, t1795, t1796, t1798, t1799, t18, t1800, t1801, t1802, t1803, t1804, t1806, t1809, t1810, t1812, t1814, t1815, t1817, t1819, t182, t1820, t1821, t1822, t1825, t1826, t1827, t1828, t1829, t183, t1830, t1832, t1835, t1837, t1838, t184, t1842, t1843, t1844, t1846, t1847, t1848, t1849, t1850, t1852, t1853, t1854, t1855, t1856, t1857, t1858, t1859, t1860, t1861, t1862, t1864, t1866, t1868, t1869, t187, t1871, t1872, t1873, t1874, t1876, t1877, t1879, t188, t1880, t1881, t1882, t1883, t1886, t1887, t1888, t1889, t189, t1891, t1892, t1893, t1894, t1895, t1896, t1897, t19, t1901, t1906, t1907, t1909, t191, t1910, t1913, t1914, t1915, t1917, t1918, t192, t1921, t193, t1930, t1932, t1934, t1935, t1937, t1938, t1939, t194, t1941, t1942, t1944, t1947, t1948, t195, t1952, t1955, t1959, t1960, t1962, t1963, t1965, t1966, t1967, t1969, t197, t1972, t1976, t1978, t198, t1981, t1982, t1983, t1987, t199, t1993, t1996, t2, t20, t2000, t2003, t2008, t2011, t2015, t2017, t2018, t202, t2022, t203, t2031, t2032, t2033, t2035, t2039, t2041, t2042, t2043, t2045, t2048, t2049, t205, t2050, t2052, t2053, t2054, t2055, t2056, t2057, t2058, t206, t2061, t2062, t2064, t2067, t207, t2072, t2074, t2075, t2078, t2079, t208, t2081, t2082, t2085, t209, t2094, t2095, t2096, t2097, t2098, t2099, t21, t210, t2100, t2101, t2102, t2103, t2105, t2106, t2107, t2111, t2112, t2115, t2117, t2118, t212, t2120, t2121, t2122, t2123, t2124, t2125, t2126, t2127, t2128, t2129, t2130, t2131, t2132, t2133, t2134, t2135, t2136, t2139, t214, t2140, t2142, t2143, t2144, t2145, t2146, t2148, t2149, t215, t2150, t2151, t2152, t2154, t2155, t2156, t2157, t2158, t2159, t216, t2160, t2161, t2162, t2163, t2164, t2165, t2166, t2167, t2168, t2171, t2176, t2177, t2179, t218, t2180, t2183, t2184, t2186, t2187, t219, t2190, t2199, t22, t220, t2201, t2202, t2203, t2204, t2205, t2206, t2207, t2208, t221, t2210, t2211, t2212, t2213, t2214, t2215, t2217, t2219, t222, t2224, t2225, t2226, t2229, t223, t2230, t2232, t2233, t2234, t2235, t2236, t2237, t2238, t224, t2243, t2244, t2245, t2246, t2250, t2251, t2252, t2254, t2256, t2259, t226, t2260, t2262, t2263, t2265, t2266, t2268, t2271, t2274, t2275, t2276, t2278, t2279, t2281, t2286, t2288, t2289, t229, t2290, t2292, t2294, t2298, t23, t230, t2300, t2301, t2303, t2304, t2306, t2309, t2312, t2313, t2315, t232, t2325, t2327, t2330, t2332, t2335, t2338, t234, t2345, t235, t2351, t2353, t2354, t2355, t2356, t2357, t2358, t2359, t236, t2360, t2362, t2363, t2365, t2366, t2367, t2368, t2370, t2371, t2373, t2374, t2376, t2377, t2379, t238, t2381, t2386, t2389, t2390, t2391, t2392, t2393, t2394, t2395, t2396, t2398, t2399, t24, t240, t2401, t2404, t2405, t2407, t2409, t2413, t2414, t2415, t2416, t2418, t2420, t2421, t2422, t2424, t2427, t2428, t243, t2432, t2437, t2438, t244, t2440, t2442, t2446, t2447, t2449, t245, t2451, t2455, t2464, t2465, t2466, t2468, t2469, t247, t2471, t2472, t2473, t2476, t2477, t2479, t248, t2480, t2482, t2483, t2486, t2487, t2490, t2495, t2496, t2498, t2499, t2500, t2503, t2504, t2506, t2507, t2510, t2519, t252, t2520, t2522, t2523, t2525, t2529, t2533, t2535, t2537, t2540, t2545, t2548, t255, t2552, t2555, t2558, t2567, t2568, t2569, t2570, t2572, t2573, t2575, t2576, t2578, t2579, t2580, t2582, t2585, t2586, t2587, t2590, t2591, t2593, t2594, t2597, t26, t260, t2602, t2603, t2605, t2606, t2609, t261, t2610, t2612, t2613, t2616, t262, t2625, t2632, t2633, t2634, t2635, t2636, t2637, t2638, t264, t2640, t2641, t2642, t2643, t2644, t2647, t2648, t2649, t265, t2650, t2651, t2660, t2662, t2663, t2664, t2665, t2666, t2667, t2668, t2669, t267, t2670, t2673, t2678, t2679, t2681, t2682, t2685, t2686, t2688, t2689, t269, t2692, t27, t270, t2701, t2703, t2704, t2705, t2706, t2708, t2709, t271, t2710, t2711, t2712, t2713, t2714, t2715, t2717, t2718, t2719, t272, t2721, t2726, t2729, t273, t2730, t2731, t2732, t2733, t2734, t2736, t2737, t2738, t2739, t274, t2740, t2741, t2742, t2747, t275, t2750, t2751, t2753, t2754, t2756, t2758, t276, t2761, t2762, t2764, t2765, t2767, t2768, t277, t2770, t2773, t2776, t278, t2783, t279, t2790, t2795, t2797, t28, t280, t2800, t2801, t2802, t2804, t2806, t2809, t281, t2810, t2812, t2813, t2815, t2816, t2818, t282, t2821, t2824, t283, t2831, t2838, t284, t2844, t285, t286, t288, t289, t29, t295, t3, t30, t300, t301, t302, t304, t306, t31, t310, t312, t314, t316, t317, t318, t319, t32, t321, t322, t328, t33, t333, t334, t335, t337, t338, t339, t34, t342, t343, t344, t345, t348, t349, t35, t350, t351, t352, t353, t354, t355, t357, t358, t359, t36, t360, t361, t362, t363, t364, t365, t366, t367, t368, t369, t37, t370, t371, t373, t374, t376, t379, t38, t382, t383, t384, t385, t386, t387, t388, t389, t39, t390, t391, t392, t393, t394, t395, t396, t398, t399, t4, t40, t401, t402, t403, t405, t406, t408, t41, t410, t415, t416, t417, t418, t419, t42, t420, t421, t422, t424, t426, t428, t43, t430, t431, t432, t433, t434, t435, t436, t437, t438, t439, t44, t440, t441, t443, t444, t447, t448, t45, t450, t451, t452, t453, t454, t455, t456, t457, t458, t459, t46, t461, t462, t463, t465, t466, t468, t469, t47, t470, t472, t473, t474, t475, t476, t477, t478, t479, t48, t481, t482, t484, t485, t487, t488, t489, t49, t492, t493, t494, t5, t50, t51, t510, t52, t525, t527, t528, t529, t53, t531, t532, t533, t54, t55, t56, t563, t565, t566, t567, t568, t57, t570, t572, t573, t574, t575, t576, t577, t578, t58, t580, t581, t582, t583, t584, t585, t59, t598, t599, t6, t60, t600, t601, t602, t603, t604, t607, t61, t610, t612, t614, t615, t62, t63, t637, t639, t64, t640, t641, t642, t644, t645, t647, t648, t65, t650, t651, t652, t654, t655, t657, t658, t66, t661, t662, t663, t664, t666, t667, t668, t669, t67, t671, t673, t674, t675, t676, t677, t678, t679, t68, t681, t682, t684, t685, t687, t688, t689, t69, t690, t691, t694, t695, t698, t7, t70, t701, t702, t703, t705, t707, t71, t710, t713, t716, t717, t718, t72, t722, t723, t724, t727, t728, t729, t73, t730, t731, t732, t733, t734, t735, t736, t738, t739, t74, t740, t75, t76, t77, t770, t771, t772, t773, t774, t775, t776, t777, t778, t779, t78, t781, t782, t784, t785, t788, t79, t790, t792, t793, t795, t796, t797, t798, t799, t8, t80, t801, t802, t803, t804, t808, t809, t81, t811, t812, t813, t814, t82, t821, t827, t833, t838, t839, t84, t843, t846, t849, t85, t850, t852, t853, t855, t856, t857, t859, t860, t862, t863, t864, t867, t868, t87, t875, t876, t877, t878, t879, t88, t880, t882, t883, t885, t886, t887, t889, t89, t892, t894, t895, t898, t9, t90, t900, t901, t903, t904, t907, t91, t910, t913, t914, t915, t916, t917, t918, t919, t92, t920, t923, t924, t926, t927, t928, t93, t932, t933, t934, t935, t936, t937, t938, t939, t94, t941, t942, t945, t946, t947, t948, t95, t951, t953, t954, t956, t959, t96, t960, t963, t966, t969, t97, t970, t973, t978, t979, t98, t980, t982, t983, t986, t987, t988, t99, t990, t991, t992, t993, t994, t995, t996, t999;
    double ret[36];
#include "include/_lhs_1010000.cii"
    return ret[0] + ret[10] + ret[11] + ret[12] + ret[13] + ret[14] + ret[15] + ret[16] + ret[17] + ret[18] + ret[19] + ret[1] + ret[20] + ret[21] + ret[22] + ret[23] + ret[24] + ret[25] + ret[26] + ret[27] + ret[28] + ret[29] + ret[2] + ret[30] + ret[31] + ret[32] + ret[33] + ret[34] + ret[35] + ret[3] + ret[4] + ret[5] + ret[6] + ret[7] + ret[8] + ret[9];
}

double lhs_1100000(int t, const Params &p) {
    int n = p.n;
    double s = p.s;
    double h = p.h;
    double rRS = p.rRS;
    double rLR = p.rLR;
    double rLS = p.rLS;
    double rLS_R = p.rLS_R;
    double rRS_L = p.rRS_L;
    double rLR_S = p.rLR_S;
    Freq f = deterministic(t - 1, p);
    double dtL = f.zL;
    double dtS = f.zS;
    double dtR = f.zR;
    double dtLS = f.zLS;
    double dtLR = f.zLR;
    double dtRS = f.zRS;
    double dtLRS = f.zLRS;
    double t1, t10, t100, t1000, t1009, t101, t1011, t1013, t1014, t1015, t1016, t1017, t1018, t1019, t102, t1020, t1021, t1022, t1024, t1027, t1028, t1029, t103, t1030, t1031, t1032, t1033, t1034, t1035, t1036, t1037, t1038, t1040, t1041, t1043, t1044, t1045, t1046, t1048, t1049, t105, t1050, t1051, t1052, t1053, t1054, t1055, t1056, t1057, t1058, t106, t1060, t1061, t1063, t1064, t1066, t1067, t1068, t107, t1070, t1072, t1077, t1079, t108, t1080, t1082, t1083, t1085, t1086, t1087, t1088, t1089, t1092, t1093, t1095, t1096, t1099, t1101, t1103, t1104, t1105, t1106, t1107, t1108, t1109, t1110, t1112, t1114, t1115, t1116, t1117, t1118, t1120, t1121, t1122, t1123, t1126, t1127, t1128, t1129, t113, t1130, t1131, t1132, t1135, t1137, t1139, t114, t1140, t1142, t1144, t1145, t1146, t1148, t115, t1150, t1153, t1155, t1156, t1157, t1159, t116, t1160, t1161, t1162, t1163, t1164, t1165, t1168, t1169, t117, t1170, t1173, t1174, t1175, t1176, t1177, t1178, t1179, t118, t1180, t1181, t1182, t1183, t1184, t1186, t1187, t1188, t1189, t1190, t1193, t1194, t1195, t1196, t1198, t1199, t12, t120, t1200, t1201, t1202, t1203, t1206, t121, t1211, t1212, t1214, t1215, t1218, t1219, t1220, t1221, t1223, t1225, t1229, t123, t1238, t1239, t124, t1240, t1241, t1242, t1243, t1245, t1246, t1247, t1248, t1249, t125, t1250, t1251, t1252, t1253, t1254, t1255, t1256, t1257, t1258, t1259, t126, t1260, t1261, t1262, t1263, t1264, t1265, t1266, t1267, t1268, t1269, t127, t1270, t1271, t1275, t1276, t1277, t1278, t1279, t128, t1280, t1281, t1283, t1284, t1285, t1286, t1287, t1288, t1289, t129, t1290, t1291, t1292, t1294, t1295, t1296, t1299, t13, t130, t1302, t1304, t1306, t1307, t1309, t131, t1310, t1311, t1314, t1319, t132, t1320, t1321, t1323, t1324, t1325, t1328, t133, t1330, t1331, t1333, t1334, t1337, t134, t1346, t1348, t1349, t135, t1350, t1351, t1352, t1353, t1354, t1356, t1358, t1359, t136, t1361, t1362, t1363, t1364, t1365, t1366, t1367, t1368, t1369, t1370, t1373, t1374, t1377, t1379, t138, t1381, t1382, t1383, t1384, t1385, t1386, t1387, t1388, t1389, t139, t1390, t1391, t1392, t1394, t1396, t1397, t1398, t1399, t14, t140, t1400, t1402, t1403, t1404, t1405, t1406, t1407, t1408, t1410, t1411, t1412, t1413, t1414, t1416, t142, t1421, t1422, t1425, t1428, t1429, t143, t1432, t1433, t1436, t1437, t1438, t1439, t144, t1442, t1445, t1449, t1452, t1456, t1457, t146, t1462, t1464, t1465, t1467, t1468, t1469, t1470, t1471, t1473, t1475, t1477, t1478, t1479, t1480, t1482, t1483, t1484, t1485, t1487, t1488, t1489, t1490, t1491, t1492, t1493, t1494, t1495, t1496, t1497, t1498, t1499, t15, t150, t1502, t1504, t1506, t1508, t151, t1510, t1512, t1515, t1518, t152, t1520, t1523, t1526, t1528, t1529, t153, t1530, t1531, t1532, t1533, t1536, t1537, t1538, t1539, t1540, t1541, t1542, t1543, t1544, t1546, t1547, t1549, t1550, t1551, t1552, t1553, t1554, t1555, t1556, t1557, t1558, t1559, t156, t1560, t1563, t1564, t1566, t157, t1571, t1572, t1574, t1575, t1578, t1579, t158, t1581, t1582, t1583, t1584, t1585, t1586, t1589, t159, t1598, t1599, t16, t1600, t1601, t1603, t1604, t1606, t1608, t161, t1610, t1611, t1612, t1613, t1614, t1615, t1618, t1619, t1620, t1622, t1626, t1627, t1628, t1629, t163, t1631, t1636, t1638, t1639, t164, t1642, t1643, t1645, t1646, t1647, t1650, t1659, t166, t1660, t1661, t1662, t1663, t1664, t1665, t1666, t1668, t1670, t1671, t1673, t1674, t1676, t1677, t1678, t1679, t168, t1680, t1681, t1684, t1686, t169, t1690, t1692, t1693, t1694, t17, t170, t1700, t1709, t171, t1711, t1712, t1715, t1717, t1718, t1719, t172, t1721, t1722, t1723, t1725, t1726, t1727, t1729, t173, t1730, t1731, t1732, t1733, t1734, t1735, t1737, t1738, t174, t1740, t1741, t1742, t1743, t1744, t1745, t1746, t1747, t1748, t1749, t175, t1750, t1752, t1753, t1754, t1755, t1756, t1758, t1759, t176, t1761, t1762, t1764, t1765, t1766, t1768, t177, t1770, t1775, t1776, t1778, t1779, t178, t1780, t1782, t1783, t1784, t1785, t1786, t1787, t179, t1790, t1792, t1795, t1796, t18, t1800, t1803, t1804, t1805, t1806, t1807, t1808, t181, t1811, t1813, t1815, t1816, t1818, t1819, t182, t1820, t1821, t1823, t1825, t1827, t1828, t1829, t183, t1830, t1831, t1833, t1834, t1835, t1836, t1838, t1839, t184, t1840, t1841, t1842, t1843, t1844, t1846, t1847, t1848, t1849, t185, t1850, t1851, t1855, t1856, t1858, t186, t1860, t1862, t1863, t1864, t1865, t1866, t1867, t1868, t1869, t187, t1870, t1871, t1872, t1873, t1877, t1878, t1879, t188, t1880, t1881, t1882, t1883, t1885, t1886, t1888, t1889, t1890, t1891, t1892, t1895, t1896, t1899, t19, t190, t1904, t1905, t1906, t1908, t1909, t1912, t1913, t1915, t1916, t1917, t1918, t1921, t193, t1930, t1931, t1932, t1933, t1934, t1936, t1937, t194, t1940, t1941, t1942, t1944, t1945, t1947, t1948, t195, t1951, t1952, t1954, t1957, t1958, t196, t1960, t1961, t1962, t1964, t1965, t1966, t1967, t197, t1970, t1976, t1979, t198, t1983, t1986, t199, t1991, t1994, t1998, t2, t20, t2000, t2001, t2002, t2006, t2015, t2019, t202, t2020, t2021, t2022, t2024, t2026, t2027, t2028, t2029, t203, t2031, t2032, t2035, t2036, t2037, t2039, t204, t2040, t2041, t2043, t2049, t205, t2051, t2052, t2053, t2056, t2057, t2059, t206, t2060, t2063, t2072, t2073, t2074, t2075, t2076, t2077, t2078, t208, t2080, t2081, t2082, t2083, t2084, t2085, t2086, t2087, t2088, t2089, t209, t2090, t2091, t2092, t2095, t2096, t2097, t2098, t2099, t21, t2100, t2101, t2102, t2103, t2104, t2105, t2106, t2108, t2109, t211, t2110, t2112, t2113, t2114, t2115, t2117, t2118, t2119, t212, t2120, t2121, t2122, t2123, t2124, t2125, t2126, t2128, t2129, t2130, t2134, t2135, t2138, t2140, t2141, t2142, t2145, t215, t2150, t2151, t2153, t2154, t2157, t2158, t216, t2160, t2161, t2163, t2166, t217, t2175, t2177, t2178, t2179, t2180, t2181, t2182, t2183, t2185, t2186, t2187, t2188, t2189, t219, t2191, t2193, t2198, t220, t2201, t2202, t2203, t2205, t2206, t2207, t2208, t2209, t221, t2212, t2214, t2215, t2216, t2217, t2218, t2219, t2224, t2225, t2226, t2228, t2230, t2233, t2234, t2236, t2237, t2239, t224, t2240, t2242, t2245, t2248, t225, t2250, t2252, t2257, t2258, t2260, t2261, t2263, t2264, t2266, t2268, t2272, t2274, t2275, t2277, t2278, t228, t2280, t2283, t2286, t2287, t2288, t229, t2290, t2292, t2297, t2298, t2299, t23, t230, t2301, t2304, t2305, t2307, t231, t2310, t2313, t2320, t2326, t2328, t2329, t233, t2330, t2331, t2332, t2333, t2334, t2335, t2337, t2338, t2340, t2341, t2342, t2343, t2345, t2346, t2348, t2349, t235, t2351, t2352, t2354, t2356, t2361, t2362, t2363, t2364, t2365, t2366, t2367, t2369, t2370, t2373, t2374, t2378, t2379, t2382, t2383, t2385, t2386, t2387, t2389, t239, t2390, t2391, t2392, t2393, t2394, t2396, t2399, t24, t240, t2400, t2403, t2408, t2409, t2411, t2413, t2417, t2418, t242, t2420, t2422, t2426, t2435, t2436, t2437, t2439, t244, t2440, t2441, t2443, t2444, t2447, t2448, t245, t2450, t2451, t2454, t2455, t2457, t2458, t2461, t2466, t2467, t2469, t247, t2470, t2473, t2474, t2476, t2477, t248, t2480, t2489, t2490, t2491, t2492, t2495, t2497, t2498, t25, t2500, t2501, t2503, t2509, t2512, t2516, t2519, t252, t2522, t253, t2531, t2532, t2533, t2535, t2536, t2539, t2540, t2542, t2543, t2545, t2548, t2549, t2550, t2551, t2552, t2554, t2555, t2557, t2558, t256, t2561, t2566, t2567, t2569, t2570, t2573, t2574, t2576, t2577, t2580, t2589, t2596, t2597, t2598, t2599, t26, t2600, t2601, t2602, t2604, t2605, t2608, t2609, t261, t2610, t2612, t262, t2620, t2622, t2623, t2624, t2625, t2626, t2627, t2628, t2629, t263, t2630, t2631, t2632, t2633, t2636, t264, t2641, t2642, t2644, t2645, t2648, t2649, t265, t2651, t2653, t2656, t266, t2665, t2667, t2668, t2669, t267, t2670, t2672, t2673, t2674, t2675, t2676, t2677, t2678, t2679, t268, t2681, t2682, t2683, t2685, t269, t2690, t2693, t2694, t2695, t2696, t2697, t2698, t27, t270, t2700, t2701, t2702, t2705, t2707, t2708, t2709, t271, t2710, t2711, t2712, t2717, t2718, t272, t2720, t2722, t2725, t2726, t2728, t2729, t2731, t2732, t2734, t2737, t274, t2740, t2747, t275, t2754, t2756, t2758, t2760, t2765, t2766, t2768, t2770, t2773, t2774, t2776, t2777, t2779, t2780, t2782, t2785, t2788, t2795, t28, t2802, t2808, t281, t286, t287, t288, t289, t29, t290, t291, t292, t293, t294, t295, t296, t297, t298, t299, t3, t30, t300, t302, t303, t305, t306, t307, t308, t309, t311, t312, t318, t32, t323, t324, t325, t326, t327, t328, t329, t33, t330, t331, t332, t333, t335, t336, t338, t34, t340, t341, t343, t344, t345, t346, t347, t348, t349, t35, t350, t351, t352, t353, t354, t355, t356, t357, t358, t359, t36, t360, t361, t362, t363, t365, t366, t368, t37, t371, t374, t375, t376, t377, t378, t379, t38, t381, t384, t385, t387, t389, t39, t390, t391, t392, t393, t395, t396, t398, t399, t4, t400, t402, t403, t404, t405, t407, t409, t414, t415, t416, t417, t418, t419, t42, t420, t421, t422, t423, t425, t427, t429, t43, t431, t432, t433, t434, t435, t436, t437, t438, t439, t44, t440, t441, t442, t444, t446, t448, t45, t450, t452, t453, t454, t455, t456, t457, t458, t46, t461, t464, t466, t468, t469, t47, t479, t48, t486, t487, t49, t494, t496, t497, t498, t499, t5, t50, t500, t501, t502, t503, t505, t506, t509, t51, t510, t512, t513, t514, t515, t516, t517, t518, t519, t52, t520, t521, t523, t524, t526, t527, t529, t53, t530, t531, t533, t534, t535, t536, t537, t538, t54, t540, t541, t543, t544, t546, t547, t548, t55, t551, t552, t553, t56, t569, t57, t58, t584, t586, t587, t588, t59, t590, t591, t592, t6, t60, t61, t622, t624, t625, t626, t627, t629, t63, t631, t632, t633, t634, t635, t636, t637, t639, t64, t640, t641, t642, t643, t644, t645, t646, t647, t648, t65, t651, t652, t655, t658, t659, t66, t662, t663, t666, t667, t668, t67, t670, t672, t673, t674, t675, t676, t677, t679, t68, t680, t681, t682, t683, t684, t69, t7, t70, t71, t714, t715, t716, t717, t718, t719, t72, t720, t722, t723, t725, t727, t73, t730, t731, t732, t735, t737, t738, t74, t740, t741, t743, t744, t746, t747, t749, t75, t750, t752, t753, t754, t755, t756, t757, t758, t759, t76, t761, t762, t764, t765, t768, t775, t78, t781, t787, t79, t792, t793, t797, t8, t80, t800, t801, t802, t805, t807, t808, t81, t810, t811, t812, t813, t816, t819, t82, t824, t825, t826, t827, t828, t829, t83, t831, t832, t834, t835, t837, t838, t84, t841, t844, t845, t848, t85, t851, t852, t854, t856, t859, t86, t862, t866, t867, t868, t869, t870, t871, t874, t875, t878, t879, t88, t881, t882, t886, t888, t889, t89, t891, t892, t893, t896, t899, t9, t90, t901, t902, t904, t907, t909, t91, t910, t913, t915, t916, t918, t919, t92, t922, t925, t928, t929, t93, t930, t931, t934, t935, t937, t939, t94, t940, t943, t944, t945, t946, t948, t949, t95, t950, t951, t953, t955, t956, t957, t959, t96, t960, t962, t963, t964, t965, t966, t967, t968, t97, t971, t976, t977, t978, t979, t98, t981, t982, t985, t986, t987, t988, t989, t99, t990, t992, t993, t994, t996, t997;
    double ret[36];
#include "include/_lhs_1100000.cii"
    return ret[0] + ret[10] + ret[11] + ret[12] + ret[13] + ret[14] + ret[15] + ret[16] + ret[17] + ret[18] + ret[19] + ret[1] + ret[20] + ret[21] + ret[22] + ret[23] + ret[24] + ret[25] + ret[26] + ret[27] + ret[28] + ret[29] + ret[2] + ret[30] + ret[31] + ret[32] + ret[33] + ret[34] + ret[35] + ret[3] + ret[4] + ret[5] + ret[6] + ret[7] + ret[8] + ret[9];
}

double lhs_2000000(int t, const Params &p) {
    int n = p.n;
    double s = p.s;
    double h = p.h;
    double rRS = p.rRS;
    double rLR = p.rLR;
    double rLS = p.rLS;
    double rLS_R = p.rLS_R;
    double rRS_L = p.rRS_L;
    double rLR_S = p.rLR_S;
    Freq f = deterministic(t - 1, p);
    double dtL = f.zL;
    double dtS = f.zS;
    double dtR = f.zR;
    double dtLS = f.zLS;
    double dtLR = f.zLR;
    double dtRS = f.zRS;
    double dtLRS = f.zLRS;
    double t1, t10, t100, t1000, t1001, t1004, t1005, t1007, t1009, t101, t1010, t1012, t1013, t1014, t1015, t1016, t1018, t1019, t1021, t1024, t1029, t103, t1030, t1034, t1035, t1036, t1038, t1039, t1040, t1041, t1042, t1043, t1044, t1045, t1046, t1047, t1048, t105, t1050, t1051, t1052, t1054, t1056, t1057, t106, t1060, t1061, t1063, t1064, t1065, t1066, t1067, t1068, t1069, t107, t1071, t1073, t1074, t1075, t1076, t1077, t1079, t1081, t1084, t1085, t1086, t1089, t109, t1091, t1093, t1094, t1097, t1098, t1099, t110, t1100, t1101, t1102, t1103, t1107, t1108, t1109, t111, t1111, t1112, t1113, t1114, t1115, t1116, t1117, t1119, t1120, t1122, t1123, t1124, t1125, t1128, t1130, t1131, t1132, t1133, t1136, t1137, t1138, t1141, t1142, t1143, t1144, t1146, t1147, t1149, t115, t1151, t1152, t1154, t1155, t1157, t1158, t116, t1160, t1164, t117, t1174, t1175, t1178, t1181, t1183, t1185, t1186, t1189, t119, t1190, t1191, t1192, t1193, t1194, t1195, t1196, t1197, t12, t1200, t1203, t1205, t1209, t121, t1210, t1211, t1212, t1214, t1215, t1217, t1219, t122, t1222, t1223, t1225, t1226, t1227, t1228, t1229, t123, t1232, t1235, t1236, t1237, t1238, t1240, t1242, t1244, t1245, t1246, t1247, t125, t1250, t1251, t1252, t1254, t1257, t1267, t1269, t127, t1270, t1271, t1272, t1273, t1274, t1275, t1277, t1279, t128, t1280, t1282, t1284, t1285, t1287, t1289, t129, t1290, t1291, t1292, t1294, t1295, t1296, t1297, t1298, t1299, t13, t1300, t1302, t1303, t1304, t1305, t1306, t1307, t1308, t1309, t131, t1310, t1311, t1312, t1313, t1314, t1316, t1317, t1318, t1319, t132, t1322, t1323, t1326, t1327, t1328, t1331, t1336, t1339, t134, t1342, t1343, t1346, t1347, t1350, t1353, t1354, t1355, t1356, t1357, t1358, t136, t1361, t1362, t1363, t1365, t1367, t1369, t1371, t1373, t1376, t1377, t1378, t1379, t138, t1380, t1381, t1382, t1383, t1384, t1385, t1386, t139, t1390, t1394, t1396, t1398, t14, t140, t1400, t1402, t1406, t1407, t1410, t1413, t1416, t1419, t142, t1420, t1422, t1423, t1424, t1425, t1426, t1428, t1429, t1431, t1435, t1438, t1441, t1442, t1445, t1448, t1449, t1455, t1458, t1459, t146, t1460, t1461, t1462, t1463, t1465, t1466, t1467, t1468, t147, t1470, t1471, t1473, t1474, t1475, t1476, t1477, t1479, t148, t1480, t1481, t1482, t1483, t1484, t1485, t1486, t1489, t149, t1499, t15, t1500, t1504, t1507, t1508, t1509, t151, t1510, t1516, t1517, t1518, t1520, t1522, t1523, t1525, t1526, t1527, t1528, t1529, t153, t1530, t1533, t1534, t1535, t1538, t154, t1540, t1541, t1544, t155, t1554, t1555, t1558, t1559, t156, t1561, t1562, t1564, t1566, t1568, t157, t1571, t1573, t1574, t1576, t1577, t158, t1583, t1585, t159, t1591, t1593, t16, t160, t1603, t1605, t1606, t1608, t1609, t161, t1610, t1611, t1612, t1615, t1616, t1617, t162, t1620, t1621, t1622, t1623, t1624, t1625, t1626, t1628, t1629, t163, t1631, t1632, t1634, t1635, t1636, t1637, t1638, t1640, t1641, t1646, t1647, t1648, t165, t1650, t1652, t1655, t166, t1660, t1663, t1664, t1665, t1666, t1668, t1669, t1670, t1671, t1672, t1673, t1676, t1677, t1678, t168, t1680, t1683, t1684, t1685, t1687, t1689, t1691, t1692, t1694, t1696, t1697, t17, t170, t1700, t1702, t1704, t1705, t1707, t1708, t1709, t1710, t1711, t1713, t1715, t1716, t1719, t1720, t1723, t1725, t1727, t1728, t173, t1730, t1732, t1734, t1735, t1737, t1738, t1739, t174, t1740, t1741, t1742, t1746, t1749, t175, t1750, t1751, t1752, t1753, t1754, t1756, t1759, t176, t1760, t1761, t1763, t1764, t1766, t1767, t1768, t1769, t177, t1770, t1774, t1775, t1776, t1778, t1779, t178, t1781, t1782, t1783, t1784, t1787, t179, t1797, t18, t180, t1801, t1804, t1808, t181, t1811, t1816, t1819, t182, t1823, t1825, t1827, t1829, t183, t1832, t1833, t1834, t1835, t1836, t1837, t1839, t184, t1843, t1844, t1845, t1846, t1847, t1848, t185, t1851, t1852, t1856, t186, t1866, t1867, t187, t1871, t1873, t1874, t1877, t1879, t188, t1882, t1883, t1884, t1887, t189, t1891, t1892, t1895, t1896, t1897, t1898, t1899, t19, t190, t1900, t1902, t1905, t191, t1915, t1916, t1919, t192, t1920, t1922, t1923, t1926, t1929, t1931, t1932, t1935, t1936, t1937, t1938, t1939, t194, t1941, t1944, t1948, t195, t1950, t1951, t1952, t1953, t1957, t1958, t196, t1962, t1963, t1969, t197, t1970, t1971, t1972, t1975, t1976, t198, t1980, t1981, t1984, t1987, t1988, t199, t1991, t2, t20, t200, t2001, t2003, t2004, t2005, t2007, t2009, t2011, t2012, t2014, t2017, t202, t2022, t2025, t2028, t2029, t203, t2031, t2032, t2033, t2035, t2038, t2039, t2040, t2041, t2047, t2049, t2050, t2052, t2054, t2056, t2057, t206, t2061, t2064, t2068, t207, t2070, t2076, t2077, t2081, t2082, t2084, t2086, t2087, t2091, t2094, t2097, t21, t210, t2100, t2109, t211, t2111, t2112, t2116, t2119, t2120, t2127, t2128, t213, t2134, t2136, t2137, t2139, t214, t2140, t2141, t2142, t2143, t2146, t2148, t2149, t215, t2151, t2153, t2156, t216, t2161, t2164, t2165, t2167, t2169, t2173, t2174, t2176, t2177, t2179, t218, t2182, t2183, t2185, t2188, t2189, t2192, t2193, t2194, t2195, t2196, t2197, t2198, t22, t220, t2200, t2204, t2205, t2209, t221, t2219, t2222, t2223, t2225, t2226, t2229, t2230, t2232, t2233, t2235, t2236, t2240, t2241, t2244, t2247, t225, t2257, t226, t2261, t2264, t2268, t2271, t2275, t2278, t228, t2281, t229, t2291, t2294, t2296, t2297, t2298, t23, t2300, t2301, t2302, t2305, t2306, t2309, t231, t2310, t2312, t2313, t2315, t2316, t2320, t2323, t2333, t2334, t234, t2341, t2342, t2352, t2355, t2356, t2357, t2358, t2359, t2361, t2362, t2364, t2365, t2368, t237, t2370, t2374, t238, t2382, t2385, t239, t2395, t2397, t2398, t2399, t24, t240, t2401, t2403, t2404, t2406, t2407, t2409, t241, t2410, t2418, t242, t2423, t2424, t2425, t2427, t243, t2430, t2431, t2432, t2433, t2434, t2440, t2442, t2443, t2445, t2447, t2448, t2450, t2452, t2453, t2457, t246, t2460, t2467, t247, t2474, t2477, t2483, t2487, t2488, t249, t2490, t2492, t2493, t2497, t25, t250, t2500, t2507, t251, t2515, t2516, t252, t2522, t253, t255, t257, t259, t26, t261, t262, t266, t269, t27, t274, t275, t276, t277, t278, t279, t28, t281, t282, t284, t285, t29, t291, t296, t297, t298, t299, t3, t30, t300, t301, t303, t304, t31, t310, t315, t316, t317, t318, t319, t32, t320, t322, t323, t324, t325, t326, t327, t328, t329, t33, t330, t332, t333, t334, t335, t336, t338, t34, t340, t342, t345, t346, t347, t349, t35, t351, t354, t356, t358, t36, t361, t362, t363, t364, t365, t366, t367, t368, t369, t37, t370, t372, t373, t375, t376, t378, t38, t381, t384, t385, t386, t387, t388, t389, t39, t390, t391, t393, t396, t4, t40, t401, t402, t405, t406, t407, t408, t409, t410, t411, t412, t413, t418, t419, t42, t422, t428, t43, t433, t434, t438, t439, t44, t441, t442, t443, t445, t446, t447, t448, t45, t451, t452, t454, t455, t456, t458, t459, t46, t462, t465, t469, t47, t473, t474, t479, t480, t481, t482, t483, t484, t489, t49, t499, t5, t500, t501, t502, t503, t504, t505, t507, t509, t511, t513, t514, t515, t516, t517, t518, t52, t53, t534, t535, t546, t547, t55, t552, t553, t554, t556, t557, t559, t56, t560, t562, t563, t565, t566, t569, t57, t570, t571, t573, t575, t578, t58, t581, t582, t585, t588, t59, t591, t592, t596, t597, t598, t599, t6, t60, t600, t603, t606, t608, t610, t611, t612, t613, t615, t617, t618, t619, t62, t63, t64, t649, t650, t651, t653, t654, t656, t657, t658, t66, t661, t663, t665, t666, t668, t669, t671, t672, t674, t675, t676, t677, t679, t68, t680, t683, t684, t685, t687, t688, t689, t69, t690, t692, t693, t697, t699, t7, t70, t700, t702, t703, t705, t706, t708, t71, t710, t711, t712, t713, t715, t716, t718, t719, t72, t721, t722, t723, t726, t727, t73, t731, t734, t74, t76, t764, t765, t766, t769, t77, t770, t773, t775, t779, t78, t781, t784, t785, t788, t79, t791, t795, t798, t8, t80, t800, t801, t802, t803, t804, t805, t81, t82, t827, t829, t83, t830, t831, t832, t833, t835, t836, t839, t84, t840, t841, t844, t845, t846, t848, t849, t850, t853, t854, t855, t856, t858, t859, t86, t860, t862, t863, t864, t865, t866, t869, t87, t871, t872, t873, t877, t879, t88, t882, t885, t886, t888, t89, t890, t891, t893, t894, t897, t898, t899, t9, t90, t900, t902, t903, t904, t905, t906, t909, t91, t910, t912, t915, t917, t919, t92, t922, t924, t928, t93, t931, t934, t938, t939, t94, t942, t945, t947, t951, t952, t953, t954, t955, t956, t959, t96, t969, t97, t971, t972, t973, t974, t975, t976, t977, t978, t979, t981, t982, t984, t985, t986, t987, t988, t99, t990, t991, t992, t993, t994, t996, t997, t998, t999;
    double ret[36];
#include "include/_lhs_2000000.cii"
    return ret[0] + ret[10] + ret[11] + ret[12] + ret[13] + ret[14] + ret[15] + ret[16] + ret[17] + ret[18] + ret[19] + ret[1] + ret[20] + ret[21] + ret[22] + ret[23] + ret[24] + ret[25] + ret[26] + ret[27] + ret[28] + ret[29] + ret[2] + ret[30] + ret[31] + ret[32] + ret[33] + ret[34] + ret[35] + ret[3] + ret[4] + ret[5] + ret[6] + ret[7] + ret[8] + ret[9];
}

double lhs(int t, const Params &p, const ExpVec &e) {
    if (e[0] == 0 && e[1] == 0 && e[2] == 0 && e[3] == 0 && e[4] == 0 && e[5] == 0 && e[6] == 0)
        return lhs_0000000(t, p);
    if (e[0] == 0 && e[1] == 0 && e[2] == 0 && e[3] == 0 && e[4] == 0 && e[5] == 0 && e[6] == 1)
        return lhs_0000001(t, p);
    if (e[0] == 0 && e[1] == 0 && e[2] == 0 && e[3] == 0 && e[4] == 0 && e[5] == 0 && e[6] == 2)
        return lhs_0000002(t, p);
    if (e[0] == 0 && e[1] == 0 && e[2] == 0 && e[3] == 0 && e[4] == 0 && e[5] == 1 && e[6] == 0)
        return lhs_0000010(t, p);
    if (e[0] == 0 && e[1] == 0 && e[2] == 0 && e[3] == 0 && e[4] == 0 && e[5] == 1 && e[6] == 1)
        return lhs_0000011(t, p);
    if (e[0] == 0 && e[1] == 0 && e[2] == 0 && e[3] == 0 && e[4] == 0 && e[5] == 2 && e[6] == 0)
        return lhs_0000020(t, p);
    if (e[0] == 0 && e[1] == 0 && e[2] == 0 && e[3] == 0 && e[4] == 1 && e[5] == 0 && e[6] == 0)
        return lhs_0000100(t, p);
    if (e[0] == 0 && e[1] == 0 && e[2] == 0 && e[3] == 0 && e[4] == 1 && e[5] == 0 && e[6] == 1)
        return lhs_0000101(t, p);
    if (e[0] == 0 && e[1] == 0 && e[2] == 0 && e[3] == 0 && e[4] == 1 && e[5] == 1 && e[6] == 0)
        return lhs_0000110(t, p);
    if (e[0] == 0 && e[1] == 0 && e[2] == 0 && e[3] == 0 && e[4] == 2 && e[5] == 0 && e[6] == 0)
        return lhs_0000200(t, p);
    if (e[0] == 0 && e[1] == 0 && e[2] == 0 && e[3] == 1 && e[4] == 0 && e[5] == 0 && e[6] == 0)
        return lhs_0001000(t, p);
    if (e[0] == 0 && e[1] == 0 && e[2] == 0 && e[3] == 1 && e[4] == 0 && e[5] == 0 && e[6] == 1)
        return lhs_0001001(t, p);
    if (e[0] == 0 && e[1] == 0 && e[2] == 0 && e[3] == 1 && e[4] == 0 && e[5] == 1 && e[6] == 0)
        return lhs_0001010(t, p);
    if (e[0] == 0 && e[1] == 0 && e[2] == 0 && e[3] == 1 && e[4] == 1 && e[5] == 0 && e[6] == 0)
        return lhs_0001100(t, p);
    if (e[0] == 0 && e[1] == 0 && e[2] == 0 && e[3] == 2 && e[4] == 0 && e[5] == 0 && e[6] == 0)
        return lhs_0002000(t, p);
    if (e[0] == 0 && e[1] == 0 && e[2] == 1 && e[3] == 0 && e[4] == 0 && e[5] == 0 && e[6] == 0)
        return lhs_0010000(t, p);
    if (e[0] == 0 && e[1] == 0 && e[2] == 1 && e[3] == 0 && e[4] == 0 && e[5] == 0 && e[6] == 1)
        return lhs_0010001(t, p);
    if (e[0] == 0 && e[1] == 0 && e[2] == 1 && e[3] == 0 && e[4] == 0 && e[5] == 1 && e[6] == 0)
        return lhs_0010010(t, p);
    if (e[0] == 0 && e[1] == 0 && e[2] == 1 && e[3] == 0 && e[4] == 1 && e[5] == 0 && e[6] == 0)
        return lhs_0010100(t, p);
    if (e[0] == 0 && e[1] == 0 && e[2] == 1 && e[3] == 1 && e[4] == 0 && e[5] == 0 && e[6] == 0)
        return lhs_0011000(t, p);
    if (e[0] == 0 && e[1] == 0 && e[2] == 2 && e[3] == 0 && e[4] == 0 && e[5] == 0 && e[6] == 0)
        return lhs_0020000(t, p);
    if (e[0] == 0 && e[1] == 1 && e[2] == 0 && e[3] == 0 && e[4] == 0 && e[5] == 0 && e[6] == 0)
        return lhs_0100000(t, p);
    if (e[0] == 0 && e[1] == 1 && e[2] == 0 && e[3] == 0 && e[4] == 0 && e[5] == 0 && e[6] == 1)
        return lhs_0100001(t, p);
    if (e[0] == 0 && e[1] == 1 && e[2] == 0 && e[3] == 0 && e[4] == 0 && e[5] == 1 && e[6] == 0)
        return lhs_0100010(t, p);
    if (e[0] == 0 && e[1] == 1 && e[2] == 0 && e[3] == 0 && e[4] == 1 && e[5] == 0 && e[6] == 0)
        return lhs_0100100(t, p);
    if (e[0] == 0 && e[1] == 1 && e[2] == 0 && e[3] == 1 && e[4] == 0 && e[5] == 0 && e[6] == 0)
        return lhs_0101000(t, p);
    if (e[0] == 0 && e[1] == 1 && e[2] == 1 && e[3] == 0 && e[4] == 0 && e[5] == 0 && e[6] == 0)
        return lhs_0110000(t, p);
    if (e[0] == 0 && e[1] == 2 && e[2] == 0 && e[3] == 0 && e[4] == 0 && e[5] == 0 && e[6] == 0)
        return lhs_0200000(t, p);
    if (e[0] == 1 && e[1] == 0 && e[2] == 0 && e[3] == 0 && e[4] == 0 && e[5] == 0 && e[6] == 0)
        return lhs_1000000(t, p);
    if (e[0] == 1 && e[1] == 0 && e[2] == 0 && e[3] == 0 && e[4] == 0 && e[5] == 0 && e[6] == 1)
        return lhs_1000001(t, p);
    if (e[0] == 1 && e[1] == 0 && e[2] == 0 && e[3] == 0 && e[4] == 0 && e[5] == 1 && e[6] == 0)
        return lhs_1000010(t, p);
    if (e[0] == 1 && e[1] == 0 && e[2] == 0 && e[3] == 0 && e[4] == 1 && e[5] == 0 && e[6] == 0)
        return lhs_1000100(t, p);
    if (e[0] == 1 && e[1] == 0 && e[2] == 0 && e[3] == 1 && e[4] == 0 && e[5] == 0 && e[6] == 0)
        return lhs_1001000(t, p);
    if (e[0] == 1 && e[1] == 0 && e[2] == 1 && e[3] == 0 && e[4] == 0 && e[5] == 0 && e[6] == 0)
        return lhs_1010000(t, p);
    if (e[0] == 1 && e[1] == 1 && e[2] == 0 && e[3] == 0 && e[4] == 0 && e[5] == 0 && e[6] == 0)
        return lhs_1100000(t, p);
    if (e[0] == 2 && e[1] == 0 && e[2] == 0 && e[3] == 0 && e[4] == 0 && e[5] == 0 && e[6] == 0)
        return lhs_2000000(t, p);
    return 0.0;
}


#endif
