# Supplementary material for: Multi-locus Analysis of Genomic Time Series Data from Experimental Evolution
Source: PLoS Genet. 2015 Apr 7;11(4):e1005069. doi: 10.1371/journal.pgen.1005069 (PMC4388667; doi:10.1371/journal.pgen.1005069)
Supplement: S1 Code — (ZIP) [file pgen.1005069.s008.zip › code/threelocus/include/run.sh]

ts maple -D 'ARG0=0' -D 'ARG1=0' -D 'ARG2=0' -D 'ARG3=0' -D 'ARG4=0' -D 'ARG5=0' -D 'ARG6=0' -D 'ORDER=2' ../3l.mpl
ts maple -D 'ARG0=0' -D 'ARG1=0' -D 'ARG2=0' -D 'ARG3=0' -D 'ARG4=0' -D 'ARG5=0' -D 'ARG6=1' -D 'ORDER=2' ../3l.mpl
ts maple -D 'ARG0=0' -D 'ARG1=0' -D 'ARG2=0' -D 'ARG3=0' -D 'ARG4=0' -D 'ARG5=0' -D 'ARG6=2' -D 'ORDER=2' ../3l.mpl
ts maple -D 'ARG0=0' -D 'ARG1=0' -D 'ARG2=0' -D 'ARG3=0' -D 'ARG4=0' -D 'ARG5=1' -D 'ARG6=0' -D 'ORDER=2' ../3l.mpl
ts maple -D 'ARG0=0' -D 'ARG1=0' -D 'ARG2=0' -D 'ARG3=0' -D 'ARG4=0' -D 'ARG5=1' -D 'ARG6=1' -D 'ORDER=2' ../3l.mpl
ts maple -D 'ARG0=0' -D 'ARG1=0' -D 'ARG2=0' -D 'ARG3=0' -D 'ARG4=0' -D 'ARG5=2' -D 'ARG6=0' -D 'ORDER=2' ../3l.mpl
ts maple -D 'ARG0=0' -D 'ARG1=0' -D 'ARG2=0' -D 'ARG3=0' -D 'ARG4=1' -D 'ARG5=0' -D 'ARG6=0' -D 'ORDER=2' ../3l.mpl
ts maple -D 'ARG0=0' -D 'ARG1=0' -D 'ARG2=0' -D 'ARG3=0' -D 'ARG4=1' -D 'ARG5=0' -D 'ARG6=1' -D 'ORDER=2' ../3l.mpl
ts maple -D 'ARG0=0' -D 'ARG1=0' -D 'ARG2=0' -D 'ARG3=0' -D 'ARG4=1' -D 'ARG5=1' -D 'ARG6=0' -D 'ORDER=2' ../3l.mpl
ts maple -D 'ARG0=0' -D 'ARG1=0' -D 'ARG2=0' -D 'ARG3=0' -D 'ARG4=2' -D 'ARG5=0' -D 'ARG6=0' -D 'ORDER=2' ../3l.mpl
ts maple -D 'ARG0=0' -D 'ARG1=0' -D 'ARG2=0' -D 'ARG3=1' -D 'ARG4=0' -D 'ARG5=0' -D 'ARG6=0' -D 'ORDER=2' ../3l.mpl
ts maple -D 'ARG0=0' -D 'ARG1=0' -D 'ARG2=0' -D 'ARG3=1' -D 'ARG4=0' -D 'ARG5=0' -D 'ARG6=1' -D 'ORDER=2' ../3l.mpl
ts maple -D 'ARG0=0' -D 'ARG1=0' -D 'ARG2=0' -D 'ARG3=1' -D 'ARG4=0' -D 'ARG5=1' -D 'ARG6=0' -D 'ORDER=2' ../3l.mpl
ts maple -D 'ARG0=0' -D 'ARG1=0' -D 'ARG2=0' -D 'ARG3=1' -D 'ARG4=1' -D 'ARG5=0' -D 'ARG6=0' -D 'ORDER=2' ../3l.mpl
ts maple -D 'ARG0=0' -D 'ARG1=0' -D 'ARG2=0' -D 'ARG3=2' -D 'ARG4=0' -D 'ARG5=0' -D 'ARG6=0' -D 'ORDER=2' ../3l.mpl
ts maple -D 'ARG0=0' -D 'ARG1=0' -D 'ARG2=1' -D 'ARG3=0' -D 'ARG4=0' -D 'ARG5=0' -D 'ARG6=0' -D 'ORDER=2' ../3l.mpl
ts maple -D 'ARG0=0' -D 'ARG1=0' -D 'ARG2=1' -D 'ARG3=0' -D 'ARG4=0' -D 'ARG5=0' -D 'ARG6=1' -D 'ORDER=2' ../3l.mpl
ts maple -D 'ARG0=0' -D 'ARG1=0' -D 'ARG2=1' -D 'ARG3=0' -D 'ARG4=0' -D 'ARG5=1' -D 'ARG6=0' -D 'ORDER=2' ../3l.mpl
ts maple -D 'ARG0=0' -D 'ARG1=0' -D 'ARG2=1' -D 'ARG3=0' -D 'ARG4=1' -D 'ARG5=0' -D 'ARG6=0' -D 'ORDER=2' ../3l.mpl
ts maple -D 'ARG0=0' -D 'ARG1=0' -D 'ARG2=1' -D 'ARG3=1' -D 'ARG4=0' -D 'ARG5=0' -D 'ARG6=0' -D 'ORDER=2' ../3l.mpl
ts maple -D 'ARG0=0' -D 'ARG1=0' -D 'ARG2=2' -D 'ARG3=0' -D 'ARG4=0' -D 'ARG5=0' -D 'ARG6=0' -D 'ORDER=2' ../3l.mpl
ts maple -D 'ARG0=0' -D 'ARG1=1' -D 'ARG2=0' -D 'ARG3=0' -D 'ARG4=0' -D 'ARG5=0' -D 'ARG6=0' -D 'ORDER=2' ../3l.mpl
ts maple -D 'ARG0=0' -D 'ARG1=1' -D 'ARG2=0' -D 'ARG3=0' -D 'ARG4=0' -D 'ARG5=0' -D 'ARG6=1' -D 'ORDER=2' ../3l.mpl
ts maple -D 'ARG0=0' -D 'ARG1=1' -D 'ARG2=0' -D 'ARG3=0' -D 'ARG4=0' -D 'ARG5=1' -D 'ARG6=0' -D 'ORDER=2' ../3l.mpl
ts maple -D 'ARG0=0' -D 'ARG1=1' -D 'ARG2=0' -D 'ARG3=0' -D 'ARG4=1' -D 'ARG5=0' -D 'ARG6=0' -D 'ORDER=2' ../3l.mpl
ts maple -D 'ARG0=0' -D 'ARG1=1' -D 'ARG2=0' -D 'ARG3=1' -D 'ARG4=0' -D 'ARG5=0' -D 'ARG6=0' -D 'ORDER=2' ../3l.mpl
ts maple -D 'ARG0=0' -D 'ARG1=1' -D 'ARG2=1' -D 'ARG3=0' -D 'ARG4=0' -D 'ARG5=0' -D 'ARG6=0' -D 'ORDER=2' ../3l.mpl
ts maple -D 'ARG0=0' -D 'ARG1=2' -D 'ARG2=0' -D 'ARG3=0' -D 'ARG4=0' -D 'ARG5=0' -D 'ARG6=0' -D 'ORDER=2' ../3l.mpl
ts maple -D 'ARG0=1' -D 'ARG1=0' -D 'ARG2=0' -D 'ARG3=0' -D 'ARG4=0' -D 'ARG5=0' -D 'ARG6=0' -D 'ORDER=2' ../3l.mpl
ts maple -D 'ARG0=1' -D 'ARG1=0' -D 'ARG2=0' -D 'ARG3=0' -D 'ARG4=0' -D 'ARG5=0' -D 'ARG6=1' -D 'ORDER=2' ../3l.mpl
ts maple -D 'ARG0=1' -D 'ARG1=0' -D 'ARG2=0' -D 'ARG3=0' -D 'ARG4=0' -D 'ARG5=1' -D 'ARG6=0' -D 'ORDER=2' ../3l.mpl
ts maple -D 'ARG0=1' -D 'ARG1=0' -D 'ARG2=0' -D 'ARG3=0' -D 'ARG4=1' -D 'ARG5=0' -D 'ARG6=0' -D 'ORDER=2' ../3l.mpl
ts maple -D 'ARG0=1' -D 'ARG1=0' -D 'ARG2=0' -D 'ARG3=1' -D 'ARG4=0' -D 'ARG5=0' -D 'ARG6=0' -D 'ORDER=2' ../3l.mpl
ts maple -D 'ARG0=1' -D 'ARG1=0' -D 'ARG2=1' -D 'ARG3=0' -D 'ARG4=0' -D 'ARG5=0' -D 'ARG6=0' -D 'ORDER=2' ../3l.mpl
ts maple -D 'ARG0=1' -D 'ARG1=1' -D 'ARG2=0' -D 'ARG3=0' -D 'ARG4=0' -D 'ARG5=0' -D 'ARG6=0' -D 'ORDER=2' ../3l.mpl
ts maple -D 'ARG0=2' -D 'ARG1=0' -D 'ARG2=0' -D 'ARG3=0' -D 'ARG4=0' -D 'ARG5=0' -D 'ARG6=0' -D 'ORDER=2' ../3l.mpl
